# Supplementary material for: Long non‐coding RNAs and their targets as potential biomarkers in breast cancer
Source: IET Syst Biol. 2021 May 15;15(5):137–47. doi: 10.1049/syb2.12020 (PMC8675856; doi:10.1049/syb2.12020)
Supplement: Supplementary file 2 — Supplementary Material [file SYB2-15-137-s009.csv]

ID_REF	GSM2123120	GSM2123121	GSM2123122	GSM2123123	GSM2123124	GSM2123125	GSM2123126	GSM2123127	GSM2123128	GSM2123129
ASHG19A3A000001	6.8808565	6.8932786	7.3133893	7.2182326	7.217655	7.39568	7.548255	7.1100235	7.2940702	6.8678293
ASHG19A3A000002	6.56627	7.0185285	6.1474614	6.903543	7.166733	7.339863	6.859507	6.40257	6.3890085	6.3724356
ASHG19A3A000004	8.241706	7.7315693	6.283368	7.700019	7.177291	7.5102735	6.751053	7.1440125	6.708645	7.3241906
ASHG19A3A000006	8.183215	8.538405	7.036881	8.539615	7.505354	8.553055	7.8653913	7.540096	7.1926236	6.9399257
ASHG19A3A000007	12.55928	12.603584	12.215049	12.4274	12.368421	12.567721	12.301281	12.681745	13.24377	12.153574
ASHG19A3A000009	8.677552	9.945648	9.699432	9.006421	10.134241	10.067593	9.915355	9.940974	9.951765	9.886185
ASHG19A3A000010	6.3818483	7.0285926	6.03403	5.7476206	5.7174664	6.8224573	6.7255287	6.1586003	7.0592246	5.966535
ASHG19A3A000011	10.97325	10.808288	11.373358	11.122364	11.191944	11.753864	11.532309	11.271146	11.305554	11.490388
ASHG19A3A000012	8.346622	9.179024	7.460591	9.086238	7.7707233	9.135612	8.806127	7.584457	7.897492	7.485431
ASHG19A3A000013	8.291868	8.9627	6.6086607	8.903678	8.519063	9.241983	7.833836	7.8908577	6.9225097	8.144335
ASHG19A3A000016	5.8668427	5.8324947	5.548412	6.129454	6.2686996	5.9057355	6.1029787	6.4184675	6.4001913	6.682732
ASHG19A3A000018	5.6186934	5.654305	5.950665	5.7953486	5.449274	5.5762167	5.740389	6.101823	5.496699	5.4851747
ASHG19A3A000020	11.10714	11.371271	11.402066	11.454191	10.899228	12.230562	12.093731	11.806255	11.893374	12.239083
ASHG19A3A000021	11.59686	12.593712	10.974862	12.197736	11.574122	12.413315	12.135982	10.986176	11.743357	10.729034
ASHG19A3A000022	7.5435576	7.1821823	6.77209	7.758643	7.8209476	6.7557025	6.674959	7.410698	6.9943123	7.125539
ASHG19A3A000023	7.6349726	6.720136	6.0764694	8.111086	7.428283	6.688229	6.138814	7.7817903	6.4364624	8.253877
ASHG19A3A000024	7.88715	8.007876	9.0146675	7.7757483	8.044884	7.931502	7.2990646	8.977196	8.038306	8.365691
ASHG19A3A000026	13.308234	13.019683	11.715389	14.283986	14.381821	12.989388	12.977137	14.38678	12.93066	13.670363
ASHG19A3A000029	9.607879	8.2014065	8.793773	8.676269	9.33395	7.3068686	8.6875305	9.151305	9.968273	9.690095
ASHG19A3A000030	8.16121	8.903949	8.185284	7.6358137	8.3892565	7.8171034	7.0900006	7.9210296	8.050488	7.7788234
ASHG19A3A000032	8.317939	8.077588	9.722575	7.645879	8.336676	7.6899276	8.038842	8.111508	8.984688	7.7491064
ASHG19A3A000033	5.853318	6.2395554	5.672285	4.515824	5.903449	4.9973235	4.1344104	4.264009	6.181914	5.592015
ASHG19A3A000037	9.2548685	10.7984915	11.801893	9.914288	10.330919	9.282979	10.386001	11.184774	10.610664	10.923674
ASHG19A3A000042	8.914795	7.746647	8.207537	8.586713	9.041668	8.226956	7.9066043	8.882856	8.321999	8.282635
ASHG19A3A000043	7.9966426	6.8893776	7.47445	8.247353	7.5690103	6.567906	6.7530413	8.836148	7.572445	9.195344
ASHG19A3A000045	7.164638	7.321876	7.496363	6.902597	7.2585473	6.79798	7.0705156	7.356604	7.216063	7.095652
ASHG19A3A000048	7.139478	6.7427135	7.628038	7.5117307	7.4478946	7.8888474	8.120486	7.9375777	7.3282127	7.4872365
ASHG19A3A000050	14.610669	15.537012	13.101594	15.508476	15.330438	14.896617	14.328479	14.063571	14.202693	12.689948
ASHG19A3A000052	6.5735035	6.5868945	7.1919317	6.6474366	7.0027456	7.2047195	7.1559405	7.150281	7.019155	6.949895
ASHG19A3A000053	6.720291	6.749906	6.7918005	6.7637415	7.209517	7.034193	6.894465	6.542169	7.1426907	7.13271
ASHG19A3A000056	6.5778112	6.9391317	6.689793	6.369521	6.261104	6.868132	6.898462	6.6799307	6.621111	6.863702
ASHG19A3A000058	6.5156007	6.9068174	7.076401	6.3235974	6.5642047	6.822992	6.6031756	6.9388704	6.8823504	7.105868
ASHG19A3A000059	4.75462	5.5951233	7.473493	5.987191	5.984187	5.7945848	5.924097	6.3996673	6.7597847	6.3527455
ASHG19A3A000060	7.7705693	8.138736	7.245655	7.6921973	7.6281633	8.363295	7.7321944	7.4931793	7.603265	8.145578
ASHG19A3A000064	6.948526	7.003134	8.123404	6.7635417	6.213644	6.9544635	7.2023897	7.151424	7.366775	6.900675
ASHG19A3A000065	5.814406	6.4121494	6.224008	5.7968454	5.866319	6.114363	5.1394563	5.2570124	5.4378953	5.540403
ASHG19A3A000066	7.1451597	7.385008	6.8251357	7.614772	7.0289164	6.2252398	7.584347	7.66991	7.627229	7.5392714
ASHG19A3A000067	9.407566	9.071042	10.806725	8.837958	9.338279	8.442365	8.819211	9.188675	10.60153	9.663409
ASHG19A3A000071	5.5534897	6.6468043	6.1904187	5.9515047	5.7870684	6.4926133	6.07927	6.030137	6.0213165	6.1165147
ASHG19A3A000073	12.868693	12.754725	13.999991	12.700656	12.479139	12.988836	13.590452	13.382494	13.711882	12.804714
ASHG19A3A000074	9.664875	10.275983	11.683227	9.517901	9.824862	9.907254	10.293202	10.071593	10.763758	9.764199
ASHG19A3A000076	14.017252	15.047146	11.980352	14.613878	14.375331	14.408503	13.506308	13.320945	13.300725	11.9880295
ASHG19A3A000077	8.757725	10.038286	9.964424	8.958033	9.405045	9.170777	8.145044	8.638911	8.426788	8.910281
ASHG19A3A000078	6.6482167	6.553203	7.507567	6.43308	6.82671	6.6556635	6.6951537	7.1191435	7.124839	6.864649
ASHG19A3A000080	5.592015	6.454374	5.1976986	5.6046247	5.1309686	6.0119147	5.248614	4.326865	4.5886917	4.7812366
ASHG19A3A000081	11.076941	10.680836	12.543878	10.169218	10.849461	9.376546	9.389618	9.92705	12.421174	9.905453
ASHG19A3A000082	7.019928	5.7420607	6.3534303	6.856906	6.800462	6.060952	5.405873	6.9646945	6.8286743	7.0706363
ASHG19A3A000084	7.0655074	7.258189	6.5109005	6.188452	7.619831	5.468272	4.819339	5.765904	7.1452937	6.256229
ASHG19A3A000085	9.842543	9.494436	8.272926	9.712514	9.038816	9.73899	9.699677	9.214509	8.982676	8.847019
ASHG19A3A000088	8.091776	7.252928	8.801945	8.905907	7.4237485	8.674651	8.743381	8.424551	8.606577	8.506016
ASHG19A3A000092	6.5364957	7.09474	7.6073523	7.231903	7.186715	7.9122615	6.873654	6.991915	6.638162	6.280707
ASHG19A3A000093	13.578816	11.191111	16.171602	13.7824955	11.863824	11.36585	10.353172	14.082312	12.743362	14.385233
ASHG19A3A000094	11.108901	10.975258	12.3818445	10.461561	10.698827	10.761356	11.047116	11.369884	11.906351	10.960729
ASHG19A3A000096	7.6694365	7.967351	8.3137665	7.877543	7.7454653	7.292901	7.333041	8.058821	8.166672	7.5593786
ASHG19A3A000098	6.5310183	5.953874	5.028322	6.9546213	6.9744864	5.602303	5.145809	7.575358	6.102813	7.264835
ASHG19A3A000099	7.646635	8.084183	6.798128	8.402923	7.272477	8.058633	8.047417	6.118834	6.975928	4.7497573
ASHG19A3A000100	9.08281	9.063647	9.070049	9.832398	9.788262	9.375124	9.972945	10.091772	9.870223	9.977854
ASHG19A3A000102	9.75149	9.996368	10.366981	9.428833	10.07872	8.935235	9.880287	9.261519	10.63716	9.208179
ASHG19A3A000106	8.727068	10.029605	9.841198	9.241404	8.849695	9.274246	9.180474	8.82057	8.93505	8.583401
ASHG19A3A000107	6.8308735	6.346926	6.3722634	6.914566	5.986986	5.480918	7.0571837	7.3052526	6.792246	7.150281
ASHG19A3A000109	9.786438	10.57968	8.513687	10.909604	10.704595	10.073808	9.616508	9.541917	9.22651	8.127999
ASHG19A3A000110	7.632613	6.8908343	8.847019	7.7350483	7.5145926	8.29339	7.1447263	8.672072	7.199704	8.593821
ASHG19A3A000111	13.030808	13.553053	10.911951	13.924256	13.905129	13.093559	12.515883	12.028966	12.162963	11.243056
ASHG19A3A000112	17.292006	17.710148	17.150743	17.388231	17.362297	17.673487	17.343853	16.83622	17.461222	16.3134
ASHG19A3A000114	8.233904	7.9255304	9.301543	8.519975	7.979934	9.08836	9.219365	9.060994	8.944277	8.770722
ASHG19A3A000116	9.530905	9.447354	9.213977	9.137978	9.926228	9.106321	9.187893	9.774357	10.382921	9.67082
ASHG19A3A000120	6.979352	7.7733	7.0223675	6.6011906	8.224988	5.6946645	5.894451	5.2398157	6.809043	5.539791
ASHG19A3A000121	9.14916	9.483132	7.994554	9.417321	9.459821	10.149891	9.236488	8.611945	7.590559	9.085632
ASHG19A3A000122	7.608877	6.951354	7.4775643	6.9455037	7.2649226	6.3118773	7.385133	9.012761	6.7627935	8.008147
ASHG19A3A000123	12.828546	13.563581	10.761356	13.779568	13.531721	13.3314905	12.459203	12.424141	12.173881	10.97043
ASHG19A3A000128	5.8831043	6.2631273	6.940438	6.4165483	6.01032	6.8927765	6.8336954	6.5283213	6.2830143	6.6245117
ASHG19A3A000129	6.423764	6.2552676	7.083273	6.714492	5.9113846	7.0219536	6.9373894	6.888601	6.849553	7.0592246
ASHG19A3A000130	6.5939817	5.833644	7.3596454	6.502425	6.693108	6.7454987	6.7956257	6.819926	7.444249	6.6177683
ASHG19A3A000132	7.4138036	7.7574263	8.21671	7.4462767	7.451153	7.527327	7.5037394	7.763582	7.9326863	7.403537
ASHG19A3A000137	12.847482	13.44264	13.08774	13.271507	13.616639	13.851835	13.620138	13.71418	13.096124	13.434777
ASHG19A3A000140	6.571695	6.5468836	7.330286	7.0439777	6.39237	7.330286	7.2888303	7.022285	7.1384726	6.8766956
ASHG19A3A000141	6.8638325	7.479873	6.408148	6.738161	6.8596106	7.1246567	6.4165483	7.146051	6.8194366	7.004556
ASHG19A3A000142	6.2965875	6.1493545	5.808305	6.449939	6.2717395	6.2322683	5.2989554	6.2520733	5.899788	5.902835
ASHG19A3A000145	7.824727	8.8393135	7.7853813	8.545428	7.2277274	8.599272	8.054831	8.35057	6.8908343	8.24232
ASHG19A3A000147	11.084486	10.674421	13.917211	10.938456	11.176333	11.273663	11.715998	11.55323	12.915327	11.169633
ASHG19A3A000149	16.996294	17.388231	16.550049	17.182304	17.103666	17.26883	16.980186	16.509892	17.093998	15.87609
ASHG19A3A000153	7.1549006	6.874382	7.0805287	7.701539	7.1071835	8.241924	7.8873687	7.6491218	7.644939	7.7178307
ASHG19A3A000154	9.071807	8.774333	9.294372	9.653424	9.74846	9.9322405	9.976057	10.233734	9.460915	10.344715
ASHG19A3A000155	6.7796445	6.689432	8.407278	7.088135	6.6131053	7.462	7.6362586	7.508828	7.337331	7.5943127
ASHG19A3A000162	9.281989	9.091809	8.176076	9.520941	9.647578	9.879418	10.139312	9.667471	8.797173	10.024555
ASHG19A3A000163	10.178349	8.19195	10.130355	9.546183	11.309014	9.968727	8.4880295	9.462218	10.714855	9.764746
ASHG19A3A000166	5.9744205	6.1871033	7.335496	5.592849	6.07911	6.2034793	6.6701503	6.049954	6.644511	7.2195115
ASHG19A3A000167	10.133331	10.815235	6.9003596	9.66653	9.390932	10.385451	9.472562	9.200777	8.254964	9.652248
ASHG19A3A000168	6.8051543	6.5729814	6.975149	7.2799616	6.8955393	7.094544	6.826186	7.142145	7.2888303	7.0836535
ASHG19A3A000169	6.7094817	6.59911	8.510895	5.9932494	6.0846963	5.6068583	6.1549153	6.515484	7.85489	6.9004765
ASHG19A3A000170	7.8350735	6.8422313	8.007606	7.9584613	7.997879	7.8539453	8.058371	7.9761024	8.067172	7.637241
ASHG19A3A000171	11.041015	10.928565	8.895401	10.771536	10.837398	10.974862	10.940979	10.738475	10.471172	11.516908
ASHG19A3A000176	8.408572	10.1336	7.4651346	12.030526	12.749812	7.455233	8.276873	13.229635	12.172899	12.352991
ASHG19A3A000181	6.6768465	5.720023	7.941044	6.979758	7.1060185	7.3949394	7.9302263	7.4477415	7.654299	7.3767934
ASHG19A3A000182	6.6874695	7.0213547	6.958683	7.075755	7.0075097	6.162857	5.9887195	6.375191	6.3242173	6.3680773
ASHG19A3A000185	7.687669	7.9592147	6.4847646	8.925444	8.238762	7.6651263	9.460915	8.488162	7.764374	7.653536
ASHG19A3A000186	8.869376	8.342873	7.581526	8.201126	8.809992	8.020342	8.653632	8.8526325	8.645012	8.970539
ASHG19A3A000189	10.22382	11.302136	9.055861	8.629919	9.480157	8.527778	8.373594	8.878591	9.431513	8.8526325
ASHG19A3A000191	12.409052	12.831498	10.461916	12.956549	12.652357	12.054334	11.713598	11.62796	11.576832	10.580044
ASHG19A3A000193	7.4563723	7.8571024	7.948562	7.395118	7.5646	7.423964	7.651684	7.853623	7.5666156	7.525583
ASHG19A3A000194	7.174293	7.368331	7.7975497	6.926533	7.7588797	6.3242173	6.2922487	6.767246	6.5422306	6.487703
ASHG19A3A000197	7.3723264	7.8278456	8.711881	7.757594	6.9112744	8.363084	7.7564716	7.6504726	6.918256	7.6164603
ASHG19A3A000198	7.731391	7.262448	8.514273	7.7591424	6.9875765	8.282865	8.256342	7.50905	8.080423	7.5518713
ASHG19A3A000199	10.678444	10.397516	10.634333	9.685416	8.768344	8.643971	11.325451	11.107781	11.960243	11.19766
ASHG19A3A000201	6.8174386	7.0682616	7.6255	5.914729	7.300461	6.4758625	6.582725	6.7701187	7.1246567	7.9751425
ASHG19A3A000203	10.668009	9.884764	13.015822	9.881254	10.308288	8.855292	9.414819	10.31617	11.773328	9.887893
ASHG19A3A000205	10.072906	10.488503	11.001015	10.356635	10.568586	10.5534315	11.11371	10.821484	10.549748	10.4366665
ASHG19A3A000208	8.9082	10.057328	8.831489	8.3476925	9.835264	7.978733	7.1945434	7.838852	9.084914	8.7228985
ASHG19A3A000213	7.6428394	6.966044	10.093138	8.180816	7.136253	7.6484685	8.680285	9.252655	9.415631	8.422685
ASHG19A3A000215	7.530088	7.9854655	8.094271	7.1018057	7.3129764	7.4954724	7.564949	7.6168528	7.7087564	7.0149555
ASHG19A3A000216	14.015438	13.3699875	15.393876	13.48654	13.547133	11.95583	12.452953	14.180153	14.233005	12.262816
ASHG19A3A000218	6.0382214	6.320739	5.8344517	5.682951	6.775125	4.7291822	4.3225727	4.9002414	6.3769903	5.7034183
ASHG19A3A000219	5.886539	5.983589	6.910077	6.3090954	6.4538665	6.3436947	6.3656907	6.430409	6.202313	6.1919
ASHG19A3A000220	7.1216927	7.457697	7.9972386	7.116634	6.730505	7.3655224	7.155686	7.374626	7.480433	7.347467
ASHG19A3A000221	8.591696	8.423214	10.921861	8.117692	8.471157	7.8532586	8.662174	8.739313	9.857742	8.345617
ASHG19A3A000225	12.147932	12.162422	11.347254	13.12765	12.442261	12.637268	12.497658	12.78322	12.333654	12.141563
ASHG19A3A000230	6.0010266	6.387085	6.689432	6.2112055	6.4488564	6.568044	6.7645288	6.443103	6.3347917	6.254399
ASHG19A3A000234	5.808305	6.8115544	5.873942	5.7058773	6.7646275	5.022796	6.922065	4.94461	6.7767835	5.331811
ASHG19A3A000239	6.1095114	5.865282	5.812289	6.0438304	6.4362645	5.019745	5.2450423	5.18582	5.8219185	5.608884
ASHG19A3A000240	6.4231024	6.2495666	6.686878	6.0129237	6.3666067	6.5111113	6.374689	6.3845177	6.4710083	6.7162356
ASHG19A3A000242	6.263669	6.1787705	6.8078613	6.1738844	6.118133	6.5584545	6.574368	6.4992833	6.792498	6.6423163
ASHG19A3A000243	5.22306	6.379461	6.659691	6.2396865	5.761655	6.513928	5.377598	5.840519	5.2675023	6.356559
ASHG19A3A000244	7.735283	7.360079	8.832531	7.1474056	7.5130615	7.86435	7.9276013	7.821163	8.21029	7.72689
ASHG19A3A000247	6.7151737	6.9317856	7.2886286	6.614746	7.0473633	7.116634	7.2298803	7.2109585	7.4838867	7.2177444
ASHG19A3A000250	10.278526	9.798321	6.0635657	10.83397	9.928787	11.187195	9.893886	11.141777	7.91573	10.888126
ASHG19A3A000252	6.0943832	6.0637846	5.93202	6.1343365	5.227304	6.7391014	6.4249325	6.025751	5.244766	6.234909
ASHG19A3A000254	6.709159	5.8205147	7.475496	6.741068	6.801135	5.6620913	7.324449	6.8407207	6.5888915	6.2912984
ASHG19A3A000255	7.6224566	7.2543035	6.9394183	7.0182877	7.6752462	7.213537	7.3685555	7.3948665	7.304546	7.6356506
ASHG19A3A000259	7.7285786	6.5855527	8.242867	6.739425	7.71761	6.8446345	6.7329364	8.393787	9.463687	8.105193
ASHG19A3A000260	7.7661057	7.625035	8.071198	7.832421	6.739313	8.15627	8.185192	8.178366	7.987467	8.049521
ASHG19A3A000261	6.1407466	6.2905736	5.0182476	5.482089	5.019976	6.0203657	5.4830036	5.864597	4.8590503	5.0352197
ASHG19A3A000262	13.191033	12.458386	14.109956	12.699598	12.579787	14.139968	13.299221	12.499142	13.926964	11.692022
ASHG19A3A000264	11.669233	12.036969	10.047295	12.160341	11.836963	12.4802065	11.977468	12.032827	12.236756	11.738077
ASHG19A3A000270	5.9596324	5.7411966	6.467558	6.584953	6.685522	6.6742916	5.85786	6.035027	5.89472	6.7253013
ASHG19A3A000272	6.1446238	6.070437	7.2544403	6.3161435	6.3997035	6.709784	6.931189	6.5845885	6.5357547	6.7075276
ASHG19A3A000276	6.9064536	6.3812165	6.4781003	6.5392027	6.4633374	6.6812015	6.120404	6.5774803	6.6637025	6.686878
ASHG19A3A000280	6.995714	7.038963	7.034996	7.126005	7.12743	7.6073523	7.4466095	7.3085194	6.879994	7.5370274
ASHG19A3A000281	5.061086	6.644059	6.300569	5.773167	5.5196285	5.7746243	5.1390924	5.7783837	4.975991	5.486644
ASHG19A3A000284	7.968108	6.3673396	9.668636	8.152568	8.446541	7.875973	8.379951	8.952414	9.139287	8.016896
ASHG19A3A000285	10.220543	10.089492	10.292442	10.074615	10.620177	9.804436	10.343279	10.960729	11.146216	10.731427
ASHG19A3A000286	10.198393	9.640754	12.55928	8.927855	9.430926	9.04943	9.764746	10.121218	11.52147	9.552477
ASHG19A3A000287	5.927207	6.112168	6.18396	6.1078157	5.114308	5.264653	6.230883	5.4520245	6.291962	6.852397
ASHG19A3A000288	7.8379874	8.170338	8.10112	8.5880575	8.70498	7.582232	7.219252	8.097656	7.995106	7.9028535
ASHG19A3A000291	9.025652	9.648096	7.344278	8.944927	10.32948	7.725628	7.0711427	7.01507	8.2926445	7.4812765
ASHG19A3A000292	8.270744	8.308826	7.511838	7.059985	6.8887157	8.223699	7.78108	8.02317	8.31941	8.756904
ASHG19A3A000294	5.3734555	6.0210133	6.4465895	5.641528	5.480585	5.186512	5.5863743	4.584114	3.9729757	5.189286
ASHG19A3A000296	8.331381	8.183433	6.6359468	7.702522	7.9304996	7.5045004	6.8589916	7.105678	7.1459007	7.585634
ASHG19A3A000297	6.862401	7.2411284	6.2679977	6.6420507	7.4608116	6.914862	6.5373497	7.028463	6.826956	6.728076
ASHG19A3A000298	8.351571	8.252385	8.641887	8.7866745	8.493962	8.738879	8.648369	9.055594	8.502631	9.072994
ASHG19A3A000299	4.6444497	5.9606614	5.3440733	5.47429	5.3988824	6.0989647	5.908093	5.750162	5.52426	5.3220615
ASHG19A3A000301	10.375694	10.286728	9.201538	9.178643	9.895353	9.0412855	8.429309	9.068563	9.246405	8.861707
ASHG19A3A000302	7.428283	6.860628	6.5084963	6.6688347	7.6377106	4.2988076	4.1975784	6.42486	7.86641	6.6848073
ASHG19A3A000304	6.8605146	6.605053	6.8060994	7.3988333	7.25388	7.591347	7.457049	7.3893905	7.4244742	7.2757006
ASHG19A3A000305	6.3383594	6.7357903	6.733523	6.263937	5.9152827	6.485563	6.4342675	6.220293	6.2324557	6.2809286
ASHG19A3A000308	9.131482	8.740489	11.27846	8.855507	8.944735	8.414765	8.901051	9.537312	10.074145	8.928953
ASHG19A3A000309	7.4528146	7.480326	8.081858	7.335496	6.590021	7.2465677	7.05807	7.5045004	7.5111628	7.224228
ASHG19A3A000310	5.727854	5.8119183	7.4581504	6.0470996	5.614664	5.29508	6.176914	6.317702	6.0932198	5.2207546
ASHG19A3A000313	6.6172123	7.47749	7.293949	6.565076	6.7985806	6.5255604	7.031632	6.6726704	6.651785	6.644511
ASHG19A3A000315	8.572169	8.991757	8.835008	7.867765	8.167762	8.036528	8.314914	8.019679	8.847275	8.15942
ASHG19A3A000320	9.10749	8.127877	10.567586	9.078741	8.777159	8.355102	8.847275	8.996653	9.572995	9.409679
ASHG19A3A000321	8.09006	8.341486	7.139033	7.7672634	7.172517	8.75346	7.7503214	6.737837	6.8754244	6.703502
ASHG19A3A000322	7.388996	7.9135647	9.65728	7.422307	7.469272	7.1008215	7.94942	7.4979806	8.669676	6.3741856
ASHG19A3A000326	6.4151883	6.488957	7.6338444	6.36127	6.354076	6.811698	6.6014237	6.7333975	6.8513656	6.724961
ASHG19A3A000331	6.6015487	6.2098427	8.654701	6.607477	6.790772	5.7839804	5.5834684	7.1981463	8.617314	6.9445424
ASHG19A3A000332	6.3905244	6.4569597	6.5890293	6.3878403	6.4997234	6.337192	5.3856325	5.7643747	6.746353	5.8283815
ASHG19A3A000335	5.9854527	6.021223	6.8118277	6.2887173	6.151859	6.692971	6.391309	6.6929226	6.538082	6.443259
ASHG19A3A000336	7.184316	6.786871	9.190068	6.860628	6.5037737	7.069835	7.3780503	7.5031	8.391772	6.8349447
ASHG19A3A000338	5.884734	7.5683784	6.755293	6.134442	7.3104677	7.308435	6.887351	7.019928	7.0103774	7.140213
ASHG19A3A000339	8.381124	8.401626	8.804325	7.765754	8.265777	8.328654	8.4840555	7.9709115	8.411677	8.006134
ASHG19A3A000341	9.455256	9.2639675	11.428147	8.836379	9.443001	9.06121	10.084046	9.951046	10.727897	10.779983
ASHG19A3A000342	8.789226	8.265218	9.522223	8.002049	8.9431095	9.092655	9.0437565	9.22651	9.676762	9.106016
ASHG19A3A000345	12.201021	12.830308	12.472139	11.652499	11.763625	12.073632	11.798406	11.577845	12.849961	11.889109
ASHG19A3A000346	5.8775806	6.483765	5.760931	5.7268724	5.6050854	6.194495	6.385237	6.1026793	5.814274	5.2947865
ASHG19A3A000348	7.925322	7.27192	6.693292	7.3269105	6.5234957	8.023521	8.15511	6.2399435	8.027005	6.9762363
ASHG19A3A000349	6.0158973	7.770836	5.9773707	8.994165	7.680427	5.053511	6.302711	8.956085	7.203815	7.0126033
ASHG19A3A000350	5.868199	6.9023085	6.418065	5.6879697	6.4381394	5.490512	4.8386106	5.57426	5.661016	5.382944
ASHG19A3A000352	7.6281633	8.105431	7.828154	8.206634	8.227396	8.374986	8.090312	8.198307	7.840114	7.8955917
ASHG19A3A000353	5.929703	6.2251143	10.274754	10.258312	9.871481	10.4217205	10.896061	10.337159	9.185832	10.090409
ASHG19A3A000356	6.4325447	8.8231535	7.9290276	7.0178995	8.673342	6.2844725	8.168733	8.442563	8.493813	8.591903
ASHG19A3A000359	8.835438	9.216108	7.302555	8.31673	7.96037	9.32364	7.8077755	8.0248995	6.9627733	7.8081145
ASHG19A3A000361	10.533035	12.048565	11.358028	10.913948	10.795556	11.516908	10.224422	10.742115	10.471391	10.723188
ASHG19A3A000362	9.446828	10.655298	9.708842	9.248726	10.563379	9.183678	10.480045	10.501744	10.2927885	10.486335
ASHG19A3A000365	5.1662116	5.494242	6.0098333	5.3749757	5.3274994	5.71517	6.22393	6.005016	6.392789	5.246176
ASHG19A3A000367	6.402295	6.6053104	6.5901756	5.4724197	6.1026793	5.445385	6.1115117	6.3692303	6.0799813	5.9924273
ASHG19A3A000368	6.8228393	7.0562096	8.180339	6.8092394	6.86822	7.4312334	7.0986266	7.0707607	7.41039	7.1833463
ASHG19A3A000370	6.8483486	6.1123743	5.665756	6.5397534	6.9557986	6.4979916	6.100325	6.460123	6.023794	6.6728506
ASHG19A3A000371	5.6567006	6.050895	5.927207	5.8041706	5.985554	5.468887	5.7437744	6.2881904	5.465692	6.157501
ASHG19A3A000373	13.018273	13.360698	14.84555	12.32333	12.557266	12.734384	12.849332	13.197402	14.57707	12.61323
ASHG19A3A000376	9.831895	9.794671	8.804523	11.179495	10.418182	10.632077	10.396811	9.896099	9.773368	9.432996
ASHG19A3A000377	9.402874	9.003556	10.049555	7.9566345	8.663458	8.825845	8.861122	8.840927	9.4427595	9.043135
ASHG19A3A000378	7.510937	8.826975	7.65212	7.8545194	8.816356	7.8790536	7.139677	7.980532	7.94129	7.3119845
ASHG19A3A000380	8.780082	7.955128	7.444249	7.9886904	8.825605	8.202244	8.104115	8.561065	7.436242	8.301425
ASHG19A3A000385	10.89787	10.555386	13.134375	11.449665	11.142947	11.21116	11.498748	11.716905	12.189982	11.315656
ASHG19A3A000386	6.049954	6.97403	5.6534576	6.0729184	5.1879992	7.226594	7.2685165	5.6007347	5.8393292	6.0549197
ASHG19A3A000387	9.304534	9.198627	10.572077	9.684761	8.971677	10.440001	10.203947	9.915355	10.218949	9.838942
ASHG19A3A000389	7.800937	9.028889	8.4837055	8.845576	8.540933	8.649444	7.6867347	8.430399	7.7701154	8.100952
ASHG19A3A000390	6.559375	7.2532015	7.912069	6.670353	6.2041097	7.0900006	6.993096	7.163367	7.327158	7.136662
ASHG19A3A000394	6.6643953	6.622229	6.5804596	6.221975	6.6095114	6.170911	5.8965526	6.4142947	6.3437834	6.385822
ASHG19A3A000396	8.331198	9.285487	8.394577	7.470673	7.4400034	7.0086308	9.474595	9.3325205	9.423151	9.280552
ASHG19A3A000397	5.3759437	6.553119	5.9443307	6.2631273	6.1190248	5.803099	5.424096	6.256229	5.3762674	5.9182334
ASHG19A3A000399	11.976449	12.35463	11.957946	12.369083	12.620251	11.806255	11.763625	12.985164	12.120473	12.444197
ASHG19A3A000402	7.1224546	7.633658	7.6684785	6.3213644	6.32034	6.0838547	7.8716025	8.149101	8.02538	8.162127
ASHG19A3A000403	9.762347	9.437807	11.471991	9.599403	10.000108	10.1924925	10.293447	10.276394	10.847662	9.433778
ASHG19A3A000405	7.4909897	7.3877335	8.176876	7.7285786	7.553879	7.9304996	8.017841	8.017841	7.9457235	7.938599
ASHG19A3A000407	8.076722	7.569519	7.8425503	8.10856	8.241706	8.372081	8.316493	8.440347	8.462985	8.426326
ASHG19A3A000411	6.8519616	7.9470606	7.9236426	6.9248967	7.558174	7.0689588	6.623307	7.258189	7.060622	6.896604
ASHG19A3A000412	9.937943	9.796123	9.260603	10.092367	10.15243	9.554894	9.64867	9.790452	9.20409	9.963421
ASHG19A3A000414	7.6769505	7.3416557	9.434252	7.0522037	6.788268	6.982078	7.7813683	7.8855867	8.779768	9.099961
ASHG19A3A000416	6.3265214	6.159291	7.037089	6.402991	6.706302	7.227016	7.060466	6.8513656	6.746848	7.014384
ASHG19A3A000417	8.960356	9.04404	7.1482034	9.296076	8.731922	9.140055	8.612515	9.3583765	7.9052935	9.044319
ASHG19A3A000418	7.209517	7.942888	6.461276	7.024588	7.498393	7.232877	7.244862	7.127078	6.5579376	7.247412
ASHG19A3A000419	7.045738	6.5106344	7.2691083	6.99102	7.4873104	7.3984437	7.221384	7.0509005	7.106683	7.3856955
ASHG19A3A000420	5.3078284	5.7622967	5.8656707	5.8910775	4.559968	5.464088	5.816598	5.890343	5.1979737	5.583276
ASHG19A3A000421	5.569073	6.049442	5.686915	5.711638	5.599391	5.228152	5.1286826	5.113258	5.1754217	4.858343
ASHG19A3A000423	5.594564	6.1470857	5.9765096	6.168392	5.6551895	6.6690826	6.37999	6.150701	5.9850273	6.3998833
ASHG19A3A000424	14.061923	14.905645	16.354635	12.971425	13.791248	14.018113	14.171657	14.349151	15.635882	13.949322
ASHG19A3A000425	9.871481	10.696772	6.680156	9.796123	8.943937	10.613882	9.554894	9.000862	8.579622	8.887474
ASHG19A3A000426	7.75849	9.05427	6.9093823	8.974736	9.716747	8.70096	8.503144	9.453201	11.126626	9.467787
ASHG19A3A000427	8.189257	8.433415	9.4974375	7.28995	8.029162	7.185237	7.757019	7.953303	8.891429	9.105522
ASHG19A3A000428	9.195344	10.217201	9.848779	8.546621	8.970539	9.473323	9.702574	9.499271	9.401327	10.10127
ASHG19A3A000431	15.038608	15.698302	12.681745	15.803387	15.559136	15.318817	15.065128	14.378909	14.707092	13.175101
ASHG19A3A000434	6.10981	5.697693	6.1111116	5.649239	5.7507634	6.1559033	6.15705	6.1210976	6.062312	6.007509
ASHG19A3A000435	5.537302	5.666664	5.126072	5.976253	5.6920815	5.3792624	5.743698	6.0361614	5.8215656	6.5331855
ASHG19A3A000436	6.937887	6.811889	8.885843	7.069356	6.3438506	7.1877465	7.347467	7.3982697	8.068869	7.081673
ASHG19A3A000437	8.637261	8.686158	8.450873	9.159129	9.370262	8.218731	8.243598	11.1765785	8.718492	10.194477
ASHG19A3A000440	5.7891417	6.2780952	5.708124	6.324829	6.1607323	6.6726704	5.2827654	6.3001537	5.801923	6.153407
ASHG19A3A000442	7.8967195	8.236261	8.230235	7.3100266	7.5712347	7.9148474	8.319822	7.5556498	7.883651	7.166013
ASHG19A3A000443	9.060663	9.806331	9.168337	8.667568	9.58529	8.368439	7.8137712	8.645012	9.592015	8.783393
ASHG19A3A000444	5.8904448	5.969704	4.8084393	6.1471767	6.5153546	6.0037017	5.898368	6.9424334	5.460342	6.708144
ASHG19A3A000446	5.7815456	5.449274	4.868294	6.046081	4.916645	5.5959015	5.847257	6.2258224	6.1554384	6.6117887
ASHG19A3A000449	12.970775	13.5864315	15.0638685	12.902727	12.552343	13.126943	13.191554	13.48654	13.699725	13.62344
ASHG19A3A000450	6.597942	5.867883	6.4717803	6.6064577	7.207933	5.7237606	5.8263235	7.4371624	6.7703547	7.5460334
ASHG19A3A000451	7.003971	6.8174386	6.703108	6.359505	7.7010636	5.86411	5.289737	6.1165147	6.8779006	6.4939885
ASHG19A3A000454	8.359575	8.59244	7.2404385	9.227839	8.516909	8.799903	8.347567	7.6164603	8.071987	6.6729813
ASHG19A3A000455	7.6529994	7.608877	8.823385	7.525366	7.78994	7.7168365	8.175576	7.813321	8.243128	7.351623
ASHG19A3A000456	9.032486	9.257112	10.121218	8.802432	9.348311	7.2532015	7.3576927	7.7237616	9.7717905	8.231714
ASHG19A3A000460	8.271957	8.082755	9.587622	8.813558	8.163228	8.583672	8.731421	8.793407	9.032486	8.397091
ASHG19A3A000462	8.199187	8.426326	10.063714	7.916028	8.602642	8.956897	9.258421	8.966868	9.398017	9.5663595
ASHG19A3A000466	7.1083922	6.4633374	6.8532987	7.3838053	7.1162577	7.101307	7.5432343	7.5723343	7.5813003	7.6297975
ASHG19A3A000468	6.592654	7.489012	6.034233	6.4099016	7.330016	6.618793	6.1643057	6.983374	6.773576	6.377326
ASHG19A3A000474	8.231157	8.894524	9.345553	8.02317	9.438412	7.6076045	8.083922	7.54218	8.399174	8.679104
ASHG19A3A000475	11.663693	12.47348	12.039549	11.800654	11.555598	12.069546	11.86854	11.971949	12.532816	11.37923
ASHG19A3A000478	12.0960865	12.281363	14.408503	12.523342	11.959578	12.689948	12.56164	12.489992	13.383377	12.088082
ASHG19A3A000480	8.665102	8.596744	7.500264	9.254179	8.484797	9.188838	8.512864	7.619519	8.157379	6.7345533
ASHG19A3A000481	8.738186	8.383668	9.818155	8.948611	9.139677	8.615585	8.829247	8.632228	9.287998	8.300059
ASHG19A3A000487	10.293646	9.90359	10.469746	10.649008	10.4274435	10.199712	10.350853	10.841538	11.184063	10.338622
ASHG19A3A000489	7.1330595	7.3696737	8.007876	7.173138	7.032523	6.4113574	7.1505346	7.3610487	6.850705	6.9697285
ASHG19A3A000491	17.341307	17.56589	16.910997	17.311914	17.232376	17.43525	17.243906	16.767805	17.239805	16.22808
ASHG19A3A000494	9.791601	9.97699	7.876602	10.634333	10.3637	9.1721	9.342232	9.218999	9.011424	6.697097
ASHG19A3A000495	5.416208	6.268889	7.295929	6.6316447	5.6440434	6.6011906	6.58213	6.7222037	6.545815	6.8775554
ASHG19A3A000500	8.199318	7.987796	6.7931576	8.539377	8.085212	8.3175	7.8971405	7.0933266	7.2653227	6.040537
ASHG19A3A000501	7.1880593	6.29288	6.2321577	6.5605087	6.955463	7.322239	8.899813	5.892508	6.7642827	7.149688
ASHG19A3A000502	7.504835	8.727876	5.2415333	7.437278	6.8950524	8.1541	7.695138	5.8106117	5.335639	6.212091
ASHG19A3A000504	18.123165	18.173958	17.847916	18.123165	18.058279	18.098608	18.098608	17.860142	17.970415	17.305351
ASHG19A3A000508	8.722044	8.682735	8.485734	9.506275	9.917155	8.437697	8.466237	11.545757	8.8967	10.46747
ASHG19A3A000509	7.0203686	5.842853	9.39766	6.108512	6.7235446	6.2392273	6.694457	6.960568	8.5760355	6.8832827
ASHG19A3A000510	7.746891	7.5131564	7.3265114	7.4255166	7.3714886	7.7271123	7.4009	7.062437	7.69158	7.1589174
ASHG19A3A000512	7.067808	6.7041974	6.910761	6.9259796	6.389518	6.812077	6.3060427	6.9816	6.513463	7.412186
ASHG19A3A000513	7.8792653	7.2806764	8.17801	7.580563	6.865595	7.466412	7.7383323	7.6676016	8.708389	7.802058
ASHG19A3A000516	5.722453	6.2300076	6.637127	6.403998	6.0272126	5.888694	5.2343683	6.167783	6.568275	6.0519295
ASHG19A3A000518	6.8840966	7.0188947	7.8384676	7.0672917	5.812162	7.227291	7.5296674	7.188683	7.227157	7.0733953
ASHG19A3A000519	6.7692175	8.851253	7.34731	7.5527773	6.930674	7.352906	7.207723	6.5267653	6.4681787	6.4495773
ASHG19A3A000521	7.0041366	7.6222153	7.6663775	6.9784136	7.5813003	6.790168	6.6193447	7.4352865	7.4549074	7.290314
ASHG19A3A000524	6.7596593	6.2322683	6.4127893	6.9738517	7.095935	6.471899	6.6319838	7.425117	6.424572	6.9139585
ASHG19A3A000527	10.027877	10.255242	10.637452	9.841688	10.100514	9.70117	9.949984	10.535585	10.22382	10.121871
ASHG19A3A000529	9.218999	8.936731	10.314929	9.869499	9.69208	8.762332	9.665461	9.774713	10.001894	7.755544
ASHG19A3A000530	7.9246316	8.138598	6.8631907	5.932779	6.4621315	7.385133	7.7510314	5.9838586	6.7866964	6.8454585
ASHG19A3A000531	8.61863	8.456354	7.885775	8.990169	8.290889	8.36725	8.925444	8.485176	8.842404	8.824118
ASHG19A3A000532	7.1192455	6.957737	5.766974	6.727033	6.4947395	7.110668	6.339031	6.1117225	6.2646704	6.1072936
ASHG19A3A000534	11.097924	11.377224	10.075654	11.02818	10.557927	11.593211	11.445905	10.968944	10.492155	10.395222
ASHG19A3A000535	7.450279	7.8305197	7.796724	7.524143	7.225444	7.8973117	7.9841633	7.710284	7.9042993	7.469272
ASHG19A3A000536	8.633622	7.7482586	7.6560736	6.1497536	6.4966774	6.799295	6.050472	6.8981295	8.117432	5.975883
ASHG19A3A000539	8.691076	8.1694975	10.876181	7.6311398	7.873427	9.357012	8.635971	7.508247	10.082117	7.5627446
ASHG19A3A000540	7.6896496	7.574644	6.2708173	7.57106	6.7025695	7.8159485	7.760085	7.0630417	7.0303655	7.3982697
ASHG19A3A000541	7.4612446	8.288595	9.239129	8.133252	9.119719	7.582854	8.686974	9.236694	9.388682	8.650737
ASHG19A3A000543	5.5482793	5.9370785	6.4333606	5.7871428	5.8906374	6.1857185	6.1947284	6.12068	5.9209795	6.245385
ASHG19A3A000544	8.552671	7.6340714	9.390095	7.50905	8.232977	7.3390594	9.995486	7.408382	8.240947	7.891365
ASHG19A3A000547	4.8189363	5.6522174	5.6995416	4.76423	4.7214093	5.3593593	5.061854	5.222642	5.2896323	4.7765775
ASHG19A3A000550	7.29383	9.288915	7.370219	7.1156344	7.273987	8.939746	11.943658	7.2619905	8.20043	7.316476
ASHG19A3A000551	10.171729	12.074485	10.935645	9.800686	9.517901	10.912277	10.412747	9.62568	10.330662	9.90215
ASHG19A3A000552	8.027273	7.4017696	8.943779	7.1483684	8.219616	7.1744013	7.446889	7.752186	8.391124	7.700019
ASHG19A3A000554	5.8995776	7.088317	4.552548	5.9866056	5.510513	7.405826	6.6154337	4.938731	4.6535892	6.0249867
ASHG19A3A000555	11.120111	10.892945	12.608652	11.470003	11.619249	12.036969	11.989982	11.881232	12.171056	11.6106
ASHG19A3A000556	10.824044	11.021966	10.791989	10.908693	10.699114	11.590221	11.191111	10.599483	11.982163	11.200509
ASHG19A3A000557	7.503645	7.8660665	8.4889	7.6332636	8.036962	7.7840157	8.274962	7.9309654	8.00534	7.8531165
ASHG19A3A000558	8.660181	8.81565	8.940457	7.931616	7.370219	9.142605	9.975109	7.86641	9.01741	7.939485
ASHG19A3A000562	8.632567	8.676068	8.203737	9.423969	8.735112	9.162964	8.676269	8.661175	8.386339	8.61397
ASHG19A3A000565	5.153402	5.650047	5.8535514	4.9087176	5.7728877	4.7631598	4.0200634	4.4094353	5.7275357	5.1532936
ASHG19A3A000567	9.831592	10.473725	10.549524	9.591617	11.21243	8.55942	8.225627	9.096196	9.728341	9.265168
ASHG19A3A000568	8.843412	8.069859	7.469397	8.224763	7.715312	8.066428	7.9931126	8.289929	8.356136	8.4889
ASHG19A3A000570	8.2590885	8.381419	6.968238	8.723693	7.2974014	8.803427	8.747805	8.676857	8.561577	9.304712
ASHG19A3A000572	9.703427	9.751084	7.084449	9.170153	7.6035056	9.598497	9.135056	8.7539	8.107826	9.201379
ASHG19A3A000573	11.670722	12.046028	10.941913	11.093313	11.184426	12.738204	12.341947	10.253287	10.196789	11.227505
ASHG19A3A000574	5.292183	7.81131	7.0432167	5.666733	5.8054657	5.585841	6.7303553	5.9333315	6.7443447	5.8893147
ASHG19A3A000575	6.186742	6.970146	5.4977326	5.5707307	5.3331676	6.5515494	6.373339	5.962982	6.0143275	5.5982966
ASHG19A3A000576	7.221384	6.962695	8.506016	7.2587667	6.9130483	7.4412146	7.5470037	7.663465	7.614834	7.8613687
ASHG19A3A000577	7.254243	7.125539	8.14669	7.594913	7.7843595	7.3080606	7.351136	8.382189	7.9218364	7.706367
ASHG19A3A000578	9.717724	9.980503	10.083078	9.446981	9.773795	9.788814	9.783051	9.963293	10.103846	9.716981
ASHG19A3A000582	7.4686284	8.133934	7.7780237	7.900523	8.115643	8.133522	7.940718	7.684647	7.4496403	7.834088
ASHG19A3A000583	7.8507767	7.8969946	8.001512	7.654375	8.214589	8.06584	8.42304	7.928705	7.794363	8.0465555
ASHG19A3A000587	8.622544	8.301073	7.850677	7.95031	7.7705693	9.160295	8.960098	7.585958	9.005487	8.136835
ASHG19A3A000588	9.344857	9.3523655	7.608223	9.224562	9.145011	9.563932	8.974736	9.042138	9.007208	8.929699
ASHG19A3A000589	6.194495	7.175223	6.5814695	6.989705	6.172031	6.3584237	6.829392	6.0506625	6.2581778	6.304424
ASHG19A3A000590	7.88275	7.831342	8.010215	7.96955	6.7960033	8.402569	8.544159	7.8724265	7.713881	7.8289895
ASHG19A3A000591	7.0990386	6.243942	7.690167	6.6584473	6.401869	6.9965134	7.234743	6.7754326	6.987127	6.662481
ASHG19A3A000592	9.903896	8.880491	11.899248	9.157356	8.820741	9.588438	10.067389	10.289267	11.127154	9.729886
ASHG19A3A000593	14.087012	14.338803	13.673027	13.671978	13.184403	15.753318	15.316786	13.029779	14.71607	13.436371
ASHG19A3A000594	11.271146	10.604065	11.630924	9.669886	11.574939	11.133492	16.61937	10.513353	13.093559	10.630196
ASHG19A3A000595	9.2684145	9.525961	10.114901	9.215534	8.899597	9.798484	9.521114	9.995781	9.628289	9.783051
ASHG19A3A000596	6.63369	6.407932	7.094153	6.2791114	6.5721364	6.741181	5.80488	6.369521	6.3221273	5.953664
ASHG19A3A000597	10.4787445	10.064544	7.3945036	10.113292	9.513274	9.958657	9.867292	8.123215	9.197378	7.3636107
ASHG19A3A000598	10.344715	10.671936	9.461844	11.535983	11.088309	11.198349	10.932305	11.048153	11.316759	11.201891
ASHG19A3A000599	10.51919	9.26628	9.171547	9.492323	9.193477	9.971031	10.748414	8.543399	8.60321	9.279459
ASHG19A3A000601	6.1915517	6.705013	8.057384	6.3111606	6.0117946	6.779387	6.2033505	5.9896135	6.69011	6.7052336
ASHG19A3A000602	10.658812	10.961483	9.157876	11.525376	11.208756	11.034774	10.627986	11.433142	9.861793	11.341348
ASHG19A3A000603	5.665305	6.1139073	5.0780954	4.7774096	5.9701443	6.175853	5.9010673	4.9731274	11.113153	6.16052
ASHG19A3A000604	7.1109614	6.6675134	9.675462	7.3275313	7.615059	6.9304376	7.586626	8.20043	8.638149	7.996249
ASHG19A3A000605	6.273836	8.016896	5.300677	6.0978394	4.8504844	7.928446	6.526343	5.4546814	7.141587	6.102463
ASHG19A3A000606	5.4378953	6.315577	5.7634716	6.7370863	6.108388	6.4519706	5.461191	6.8203163	5.18119	5.828286
ASHG19A3A000607	7.702896	7.6908545	8.880088	8.3757715	8.902937	8.994095	9.272351	8.657712	8.328821	8.46231
ASHG19A3A000609	7.199704	7.896164	8.089212	7.1349053	7.302845	7.592764	6.360923	6.7355204	6.4649706	7.261655
ASHG19A3A000610	7.485496	7.682391	7.528448	7.116925	7.405584	7.1218038	7.272185	7.5897846	7.428841	7.0413575
ASHG19A3A000612	7.977674	7.4029746	8.709118	7.9052086	7.6123834	8.0681305	8.340619	8.203338	8.27003	8.066759
ASHG19A3A000613	8.19635	5.6527677	4.587192	5.5142527	5.7295203	5.6450286	5.507427	5.6323895	5.596937	6.016212
ASHG19A3A000616	7.435045	6.6479554	8.565037	7.9182267	6.5588155	8.142606	8.435026	8.185397	8.024368	8.12594
ASHG19A3A000617	5.0567718	5.792322	4.82018	5.2184777	5.558549	5.2741613	4.793571	5.2803507	5.154643	5.2654133
ASHG19A3A000621	6.7461185	6.512203	7.489012	7.382042	7.8901114	7.8867188	8.004646	7.594913	7.179118	7.6950035
ASHG19A3A000622	5.842853	6.4884586	6.023794	5.7595844	5.7256093	5.9882755	5.9411983	5.7078547	5.590509	4.867767
ASHG19A3A000624	7.3306937	6.81071	6.5006204	5.7909236	6.3179774	6.591234	7.4929037	6.3849444	6.489247	7.561965
ASHG19A3A000625	9.825958	9.633202	9.268228	9.2147	9.355665	8.871717	10.272952	9.755882	9.16382	10.259746
ASHG19A3A000627	12.413315	12.841384	11.82845	11.466204	11.085443	13.490538	11.6746	10.0650625	12.257054	10.945967
ASHG19A3A000628	9.667471	10.209949	6.981028	10.366287	9.975811	11.085834	9.830699	9.088588	7.481733	9.497676
ASHG19A3A000629	5.453755	5.725694	6.3901243	5.921903	5.712049	6.5873523	6.3056846	6.0389233	6.3245716	5.9085617
ASHG19A3A000630	8.290452	8.3926525	7.025296	7.91857	7.4531274	8.744649	8.3926525	7.6210327	7.462432	7.9919724
ASHG19A3A000631	8.297048	6.7065864	6.826956	8.489042	9.435046	7.1184263	6.3556066	9.003984	5.9887195	8.82968
ASHG19A3A000632	8.296949	8.761656	5.4360747	8.334605	7.749644	8.2924385	7.1474743	8.3591795	6.496361	9.212647
ASHG19A3A000633	7.3148875	7.6145573	6.860881	6.5691094	6.152614	8.408132	7.5394564	5.7268724	7.832421	6.5425186
ASHG19A3A000634	7.2032876	6.734212	7.2477126	7.2436566	6.8363433	6.094472	5.496365	6.5296955	7.063862	6.495577
ASHG19A3A000637	16.57178	16.344946	15.1035185	16.821564	16.566664	16.662786	16.462547	16.812489	15.360905	16.819862
ASHG19A3A000638	6.683052	5.7637863	8.532908	6.4695573	7.1215315	6.135561	6.564107	6.7101593	6.9961066	6.5096884
ASHG19A3A000639	12.420335	12.660696	12.324135	13.278737	12.106298	12.541075	12.557266	13.779568	13.037149	13.12765
ASHG19A3A000640	11.264122	11.243056	10.775916	12.310865	11.864501	11.420762	11.21243	13.22193	11.42844	12.830899
ASHG19A3A000641	15.994751	15.497866	16.444569	15.818619	16.024319	16.02888	15.791364	16.367264	16.337288	16.024319
ASHG19A3A000643	15.504842	15.556461	14.569872	15.731902	15.668427	15.79815	15.445783	16.14843	15.073937	15.913383
ASHG19A3A000644	11.512897	12.113555	10.34568	13.266472	12.479554	12.590081	12.206257	12.354025	10.805929	12.203678
ASHG19A3A000645	15.375693	15.57044	14.17759	15.578247	15.303983	15.502986	15.292708	15.467189	14.8549795	15.288509
ASHG19A3A000646	6.5742393	6.0821657	7.510371	6.63484	6.2806134	5.8619065	6.111989	6.7542915	7.168253	6.2523794
ASHG19A3A000650	10.352055	9.384542	8.723891	10.228933	9.951046	9.292873	9.627102	9.099428	9.593533	9.319222
ASHG19A3A000651	8.876225	7.8141704	8.202121	9.402149	8.9408865	8.093342	8.497781	8.979715	9.355253	9.482839
ASHG19A3A000652	11.06908	10.48352	10.934727	11.284823	11.082903	11.197315	11.219315	10.47922	10.683974	10.728705
ASHG19A3A000653	10.165168	9.260337	8.924108	10.521208	9.875833	9.387083	10.007072	9.708168	9.7656765	10.347266
ASHG19A3A000658	6.8188286	6.7695055	7.001571	6.193657	6.5238776	6.4595814	6.568532	5.8560395	6.77209	5.596886
ASHG19A3A000660	11.321043	10.781621	9.89331	11.363752	11.179164	11.619249	11.049429	10.867122	10.127319	10.866698
ASHG19A3A000661	11.403105	11.241761	10.396107	11.6383095	11.663334	12.024737	11.4271145	11.23172	10.6641035	11.475321
ASHG19A3A000662	11.374517	11.937924	11.197315	11.035714	11.395098	12.352991	11.684712	11.334127	10.7984915	11.543813
ASHG19A3A000663	7.137729	7.402311	6.6655645	6.7053905	6.6575613	7.3543696	6.683465	6.559504	6.6094155	6.634132
ASHG19A3A000664	5.4631343	6.091236	7.5462704	6.7369866	6.9410405	6.604905	7.0397844	6.9086304	6.6041183	6.7459393
ASHG19A3A000665	9.429089	10.797155	10.62642	10.193022	10.386443	10.51919	8.979536	9.459535	9.317734	9.820676
ASHG19A3A000668	8.044211	8.3957	8.358559	8.214395	7.3389883	8.050241	8.164685	8.245018	7.780188	8.098105
ASHG19A3A000669	5.883353	6.643011	5.7599664	6.2911673	5.627608	6.028575	5.5785675	5.8333373	4.4595776	6.247235
ASHG19A3A000671	6.7188096	7.585634	6.768412	7.327158	6.091003	6.1644287	6.325294	6.382931	5.2264986	6.3920035
ASHG19A3A000672	6.0884447	5.9717956	5.4119906	5.9498568	5.511984	5.0832276	4.627218	5.0415864	4.0337605	5.559035
ASHG19A3A000674	4.955557	5.641528	6.7017508	5.6721263	5.333981	4.923219	5.9576693	5.8941684	5.7243	5.324273
ASHG19A3A000675	6.668165	7.462948	6.151661	7.085272	6.284225	6.2174807	6.065205	6.329547	4.7168264	6.785424
ASHG19A3A000676	6.5007463	6.0140452	8.209141	6.2739873	6.070985	5.7968454	5.9120893	6.929914	7.931502	6.6984367
ASHG19A3A000679	6.0570583	5.9637566	7.1558228	5.099362	5.946045	5.507198	5.7813253	6.1399136	6.3532047	5.7744255
ASHG19A3A000680	7.971892	7.8911934	6.800462	7.5249877	6.4828663	8.073695	7.7840157	6.9418035	7.5819163	7.6945343
ASHG19A3A000682	13.537608	12.980522	12.635269	12.8136835	12.92559	13.107466	13.209469	13.003487	12.786375	13.470781
ASHG19A3A000691	14.223891	13.679037	13.997311	13.9679985	14.1234	13.959394	14.152414	14.216131	14.019383	14.135958
ASHG19A3A000692	12.748094	13.047184	12.947078	12.790753	12.709805	13.13554	13.045165	13.129597	12.65538	12.89986
ASHG19A3A000693	6.7052336	7.348481	8.291033	7.163941	7.10167	6.9324746	6.8454585	7.641758	7.360079	7.152722
ASHG19A3A000694	12.700291	13.518917	11.811448	13.52792	12.676534	13.497073	13.52792	12.084488	12.570284	11.21397
ASHG19A3A000695	12.095472	12.243546	11.519165	13.374303	12.514803	12.602048	12.666184	13.670363	12.6418705	13.194971
ASHG19A3A000696	7.8187737	7.912499	7.8916516	7.801299	7.7157187	8.217548	8.111328	8.086668	8.267395	7.872236
ASHG19A3A000697	8.800392	9.123242	8.383239	8.91632	8.414765	9.137825	8.846822	8.960707	9.022254	9.114747
ASHG19A3A000698	8.032064	8.401922	7.379307	7.956291	7.6171236	8.012537	7.744139	8.121901	8.0315695	8.048457
ASHG19A3A000699	8.513866	8.705998	7.8224945	8.395341	7.822682	8.629757	8.561065	8.058739	8.074022	8.160506
ASHG19A3A000700	7.7407413	7.414553	8.3774805	7.59106	7.640214	7.9192367	7.9883685	7.9553237	9.54487	7.582612
ASHG19A3A000701	8.452243	8.649777	8.172829	7.4813495	8.167948	7.6688266	8.428385	6.728076	9.151305	7.09661
ASHG19A3A000704	10.12068	10.062008	9.27787	10.663864	10.248614	10.309149	10.1933	10.421475	9.306955	10.263091
ASHG19A3A000705	9.041981	9.758734	7.485161	9.325769	8.052114	10.9612875	10.524329	8.664591	6.9636536	8.715859
ASHG19A3A000706	11.056215	9.849933	13.192401	10.930177	11.650292	11.118326	11.707731	11.08254	12.586563	10.934727
ASHG19A3A000707	9.853434	8.855292	12.194789	9.22651	10.159529	8.3210945	10.11826	9.320258	11.545331	9.535009
ASHG19A3A000708	6.7115564	5.968462	7.889027	6.0615444	8.152453	6.072815	6.3284664	6.3199253	6.877825	5.877396
ASHG19A3A000709	7.1112027	7.162511	9.263631	6.5537195	8.514273	7.851999	6.9808464	7.1330595	12.652357	9.135056
ASHG19A3A000711	11.076071	10.9951	10.042138	11.127154	11.303716	10.863815	10.746329	11.489132	10.34045	11.617031
ASHG19A3A000712	11.641085	12.068977	11.4602785	11.907775	12.01224	12.236495	12.511771	11.860647	12.172075	12.01224
ASHG19A3A000713	9.683282	10.025371	9.246025	9.67724	9.832398	9.9890175	10.237641	9.680965	9.706923	10.051665
ASHG19A3A000714	7.528214	7.698857	8.3371935	7.9391522	8.037882	8.031432	8.324608	8.861336	8.443477	7.845894
ASHG19A3A000715	5.5841875	6.2668376	5.73735	6.3379188	5.3441815	6.444354	6.489247	6.356482	5.901209	6.2336698
ASHG19A3A000716	6.527681	6.3130603	5.528136	6.4827123	6.2446766	6.8825383	6.3934975	6.5673757	5.5065956	6.9277024
ASHG19A3A000717	10.577949	11.125149	12.61665	10.358475	9.904664	11.188164	10.891624	10.808621	11.591553	11.270754
ASHG19A3A000719	8.341406	6.0132613	7.5403266	6.129835	6.0961866	6.0823855	8.085419	6.489074	6.995844	6.653055
ASHG19A3A000720	7.3596454	7.914388	6.804964	6.6563935	7.6396317	6.3263907	7.5148435	4.9825807	7.2980022	5.991868
ASHG19A3A000721	7.774648	6.8868675	6.4467335	6.863702	7.4266524	6.843554	6.925691	6.721146	6.2661676	6.81986
ASHG19A3A000722	10.388619	9.7419405	9.507123	9.005487	8.851633	10.4592495	9.971754	7.2967567	8.470806	9.91022
ASHG19A3A000723	10.005005	8.941509	11.126626	8.778854	9.09591	9.380178	9.280374	9.263631	10.521208	9.306955
ASHG19A3A000724	10.090679	10.298201	8.223403	10.12068	9.477753	11.167742	10.764743	9.823107	9.105106	10.01603
ASHG19A3A000728	9.939123	9.5162	7.828477	10.114056	9.794942	9.857071	8.826172	9.287552	9.904433	8.377143
ASHG19A3A000729	7.5449867	7.1558228	7.643529	7.877369	7.654299	7.8650784	7.8957434	7.7737823	7.512823	8.411677
ASHG19A3A000730	11.378917	9.85083	12.93066	10.4390135	10.243381	8.763825	9.675462	10.679153	10.7212925	11.23826
ASHG19A3A000735	6.4851093	6.0153966	6.22978	6.7645288	6.062994	6.724146	7.009575	6.9150715	6.675091	6.294917
ASHG19A3A000737	8.977291	9.125126	7.9403787	11.4149475	10.297565	8.985347	9.052244	11.690566	10.39329	10.990158
ASHG19A3A000738	9.292873	9.175776	7.9821153	11.605356	10.603375	9.309944	9.369746	11.747046	10.153276	11.232039
ASHG19A3A000739	7.992348	7.5781345	6.35857	7.879509	7.7405705	7.1343355	6.9705415	6.7693176	7.647686	6.8802233
ASHG19A3A000740	7.6414375	8.474438	7.4632	7.033352	7.7655163	7.263585	6.9877224	7.400452	7.5158653	7.0558696
ASHG19A3A000741	8.960098	9.154546	10.236579	8.819391	9.141297	9.287552	9.304192	9.248047	9.7419405	8.951006
ASHG19A3A000742	9.074435	9.273753	8.07479	9.0725765	9.312151	8.818763	8.652134	8.650385	9.048744	8.676626
ASHG19A3A000743	8.57072	9.567283	6.7163715	9.114747	7.4632	8.093619	8.060377	6.575293	7.2758875	6.064522
ASHG19A3A000745	10.594461	10.130568	10.624123	10.149621	10.469746	10.272039	10.873627	9.854052	10.241283	10.155219
ASHG19A3A000746	8.068036	7.8171034	8.77543	8.352087	8.642564	8.490967	8.915374	8.816798	8.817633	8.631801
ASHG19A3A000747	8.52483	8.895401	7.9096828	8.291033	8.185899	9.289245	8.913037	8.181483	8.077283	8.5980625
ASHG19A3A000748	10.680836	11.160841	9.096839	10.364905	10.224085	11.564406	10.982079	10.1340885	9.95794	10.491893
ASHG19A3A000751	8.448156	8.85049	6.9980154	8.4157505	8.621473	8.759783	8.229316	8.509937	8.199771	8.966329
ASHG19A3A000752	11.352093	11.880967	9.351589	11.098161	10.75461	12.384203	11.779995	10.648353	10.138561	10.932305
ASHG19A3A000753	7.292667	6.974207	8.034703	7.277769	7.3168874	7.522083	7.5781345	7.502158	7.986558	7.4939766
ASHG19A3A000754	10.760984	10.634333	10.522345	10.936108	10.987531	11.155139	11.385574	10.357373	10.923064	10.74472
ASHG19A3A000755	10.285262	10.540386	10.263481	10.618881	10.475931	10.966435	11.36585	10.609961	11.133492	10.672621
ASHG19A3A000757	13.737852	14.087012	12.063504	13.624681	13.561297	14.381821	14.091033	13.3441925	12.962019	13.9654
ASHG19A3A000760	14.107048	14.41555	15.764557	13.281133	13.607615	13.617377	13.8439865	14.19097	15.22503	13.564742
ASHG19A3A000762	13.852639	15.084731	15.553064	13.3093195	13.938909	14.864604	14.5417595	14.482744	15.43498	14.2671585
ASHG19A3A000763	7.8267355	7.5889974	7.2178965	7.6799593	7.3119845	7.5410423	7.3893137	7.2395062	7.1254497	7.839349
ASHG19A3A000764	9.567541	9.9223795	8.051749	9.82328	9.727235	10.06104	9.515859	9.513895	9.162595	9.590029
ASHG19A3A000765	6.3481183	6.154071	9.15946	5.9992657	6.256521	6.6710873	6.9878297	6.8771095	7.3586426	7.8619885
ASHG19A3A000767	7.045637	6.9173937	7.193733	7.9506326	7.0770197	7.2552395	7.916847	8.304855	7.8249073	8.158781
ASHG19A3A000768	5.9519534	6.844972	6.122506	5.798416	4.9276614	6.5557804	6.5074162	6.038341	6.5489197	5.9073353
ASHG19A3A000772	9.599589	9.377435	12.065934	9.528284	9.305355	8.899813	9.730968	10.386443	11.137715	9.353582
ASHG19A3A000773	9.148393	9.123489	9.841906	9.419848	9.788075	9.527251	9.797714	9.626758	10.25059	9.372322
ASHG19A3A000775	8.037882	6.72457	8.825999	5.782677	7.932	5.94369	8.285964	7.53877	7.4546843	7.322955
ASHG19A3A000776	9.946962	12.142292	11.388933	9.81753	9.813548	10.94301	10.963231	9.95598	10.568586	10.006801
ASHG19A3A000777	10.002565	11.709841	9.881254	11.146491	11.633222	11.916035	9.941942	9.934953	9.491801	11.654776
ASHG19A3A000779	5.9617686	6.6806135	7.355892	6.4594107	6.6719193	6.9999347	6.9304376	6.85866	6.80693	6.651482
ASHG19A3A000781	8.226572	8.763825	8.418071	7.932356	7.868506	8.5452795	8.391053	7.8748946	7.809764	7.696066
ASHG19A3A000784	6.888192	7.068416	7.5354786	7.606417	7.4954724	6.9218698	6.288371	7.258288	7.6387005	7.3634024
ASHG19A3A000785	8.393991	7.5667515	8.619352	8.902339	8.223605	9.148906	9.283357	9.2548685	9.162465	9.170153
ASHG19A3A000789	9.483773	10.126083	9.347106	9.990678	9.435636	10.544856	11.739116	9.852874	9.527251	9.685755
ASHG19A3A000790	8.949012	9.257575	9.345959	8.413028	8.377314	9.035841	8.538256	8.354378	9.364831	8.359502
ASHG19A3A000792	9.233989	9.476132	10.51175	9.492992	9.648096	9.68164	9.69254	10.183889	9.813548	9.996077
ASHG19A3A000795	7.3561907	7.4524345	8.846543	7.002653	6.7163715	6.687661	8.63097	6.1729136	7.322239	6.5457497
ASHG19A3A000797	7.866245	7.060938	8.307485	7.918427	7.907091	7.0627093	7.8918085	7.142392	8.594005	7.4633737
ASHG19A3A000798	10.533387	10.71617	11.791071	9.944822	9.950547	10.861481	10.856966	9.9068	11.176333	9.548936
ASHG19A3A000799	10.639367	10.812064	10.357197	11.044668	10.858485	10.8179	9.836629	11.195044	9.819316	10.940979
ASHG19A3A000801	7.457552	8.672483	7.2162886	7.032041	6.8313136	8.258663	7.851683	6.665354	6.236159	6.6081934
ASHG19A3A000803	7.8558125	8.275531	9.7320385	7.585001	8.278127	7.0344257	6.736807	7.238752	9.092655	7.327405
ASHG19A3A000806	5.3361416	6.3527455	6.101064	5.992009	6.4201927	6.1878047	5.6843305	6.392217	5.7559223	5.9391255
ASHG19A3A000807	8.529735	8.276163	9.236488	8.968564	8.040576	9.441978	9.453358	9.147191	9.297141	9.254603
ASHG19A3A000808	7.6770496	7.9423456	8.615142	7.097989	7.399112	7.233156	7.5725317	7.4104977	7.1606774	7.9466944
ASHG19A3A000809	7.15748	8.203906	5.5843105	8.10988	6.725834	8.08819	8.207143	6.9015713	6.4299655	7.235044
ASHG19A3A000810	8.307943	7.999883	7.721332	8.056985	8.205084	7.8591366	8.005486	7.851683	6.796396	8.557426
ASHG19A3A000811	10.963231	10.59314	10.119575	11.122925	10.730034	11.275331	11.09734	10.619284	10.424043	10.931057
ASHG19A3A000813	6.617114	7.246943	7.4471307	8.09353	7.5005846	7.33207	6.5357547	8.092242	6.6063433	7.094375
ASHG19A3A000814	9.166026	8.822355	7.4478946	9.0328455	8.883184	9.307696	9.083331	8.497084	8.552671	9.670615
ASHG19A3A000815	8.703324	8.718655	9.497934	9.713955	10.099957	9.328017	8.962111	10.530943	9.714135	10.236822
ASHG19A3A000817	6.108512	5.9559684	5.978865	5.784217	6.000495	5.4108133	5.085024	5.408454	5.6714034	6.0426817
ASHG19A3A000818	6.644059	6.8027906	3.9930527	5.5907965	4.6059856	7.766684	7.292484	4.194259	4.9245834	4.868294
ASHG19A3A000819	8.445472	9.172207	8.058739	9.800514	9.208707	8.771905	8.796367	8.44916	7.1497602	8.454433
ASHG19A3A000821	6.857585	7.021582	7.348279	7.4074874	6.77664	7.9236426	7.94129	7.180115	7.0671697	7.004701
ASHG19A3A000822	7.0870104	7.001909	6.2388015	6.6902294	5.972369	7.157928	7.2918067	6.1920123	6.3878403	6.1145883
ASHG19A3A000824	6.9469576	6.5914574	6.9921126	7.4169016	5.863412	7.19102	7.900207	6.719324	7.4120755	6.0037017
ASHG19A3A000832	6.8656855	7.859644	6.699884	6.597942	6.8979983	7.050615	6.1563997	6.5621867	6.2046256	6.8668547
ASHG19A3A000833	6.060952	5.656132	6.024869	5.295408	5.6923504	4.8175983	5.397844	5.579465	6.054636	5.863683
ASHG19A3A000834	7.104361	8.171064	7.0078597	7.37983	6.944909	7.4302287	6.8936567	7.561866	6.8477197	7.4842415
ASHG19A3A000835	7.256148	7.920135	7.2849607	7.4030766	7.1153	7.342123	7.2445183	7.562894	6.777424	6.943025
ASHG19A3A000836	7.273034	7.3672447	6.326603	8.354378	7.6533313	7.4244742	7.8102183	7.499107	6.1994033	7.2430334
ASHG19A3A000837	9.348856	9.38479	7.923851	9.986496	10.257689	9.982449	9.367948	9.355897	9.954428	9.836386
ASHG19A3A000838	10.470323	10.663324	9.621055	11.563461	11.465792	11.67902	11.219993	10.917141	11.364849	11.213622
ASHG19A3A000839	5.67727	7.1117425	3.9646602	5.315754	4.3713536	6.143487	6.2591934	5.1209145	4.527769	5.7437744
ASHG19A3A000840	7.5504827	7.7656994	8.508304	8.545532	7.7377715	8.031163	7.3369956	7.1706815	8.364465	7.535364
ASHG19A3A000841	9.728547	9.556601	11.693621	8.98007	9.384331	9.1045265	9.272471	9.479882	10.784179	9.305064
ASHG19A3A000842	10.758739	10.462505	9.961444	11.321926	11.226021	10.80444	10.6299305	11.930335	10.215172	12.047882
ASHG19A3A000843	7.282709	8.216643	7.779808	7.3535247	7.881601	7.9470606	8.002318	7.4720235	7.9028535	7.6095395
ASHG19A3A000846	4.8204713	6.148527	4.7426777	5.3688803	5.2449446	5.8063416	5.9622393	5.15114	5.242535	5.194062
ASHG19A3A000848	7.1700726	7.8805575	6.8347983	9.200509	7.7524605	6.3890085	7.8240824	9.271586	7.499107	9.622116
ASHG19A3A000849	10.151526	11.25557	10.550343	9.957673	9.789675	10.715495	11.001338	9.429749	10.044705	9.355053
ASHG19A3A000850	9.622857	11.045023	9.918134	9.53563	8.99929	10.598007	10.6911955	9.160503	9.775039	9.0058565
ASHG19A3A000851	6.882932	7.2845025	5.6791883	6.132403	6.467696	6.4750795	6.0136046	6.2936354	6.631407	6.0804734
ASHG19A3A000852	8.513333	8.463075	7.7529497	8.136162	7.9062595	8.981904	8.759984	7.94353	8.27566	8.323494
ASHG19A3A000853	6.6547027	6.145917	7.3227334	6.53776	6.6018825	6.228739	6.3712063	7.262276	6.964574	6.933123
ASHG19A3A000855	8.966982	9.245437	10.911402	8.204791	9.19229	7.055552	8.760708	7.134824	10.058412	7.952
ASHG19A3A000856	10.391662	10.740095	9.777162	10.678808	10.425892	11.236416	10.64454	10.463077	10.663132	10.495266
ASHG19A3A000857	7.8336825	7.637132	6.8215427	7.565203	7.324099	7.46377	7.55584	7.683993	7.406563	7.7405705
ASHG19A3A000858	7.403207	8.321906	6.887098	8.0902	7.953157	7.9609113	7.4379463	7.549958	7.3093176	6.976363
ASHG19A3A000859	10.638359	11.32826	10.122892	11.023766	10.689565	11.28002	11.313727	10.401043	10.115942	10.2187195
ASHG19A3A000861	7.228911	6.788774	7.9863853	5.8257456	5.8959184	6.1928163	6.493097	6.9496293	8.251949	7.091499
ASHG19A3A000862	8.148881	6.9062777	9.820099	7.579142	7.7262316	7.446694	9.081154	8.240466	9.094265	7.263446
ASHG19A3A000863	10.786984	12.140766	9.427842	10.593754	9.383691	12.181736	11.27044	10.012388	10.683102	10.756038
ASHG19A3A000864	7.200943	7.1294146	7.273987	7.2489967	6.6848073	7.636757	7.3419785	7.4000254	7.785226	7.652855
ASHG19A3A000866	13.354318	12.818082	13.407805	12.975793	13.166403	13.148357	12.834586	13.2558975	14.137273	13.701972
ASHG19A3A000867	6.203749	6.57043	5.051252	4.495544	4.3457384	6.455604	5.8171444	4.912019	5.030145	4.841873
ASHG19A3A000868	8.826336	9.599269	8.977196	8.541507	8.248023	9.657124	9.251251	8.454433	8.554865	8.434748
ASHG19A3A000870	6.948694	6.0949697	4.8600283	5.3247466	6.1667995	6.201128	6.1058507	5.335037	6.046081	6.1263494
ASHG19A3A000871	5.8498955	6.45691	5.3384714	5.629194	4.7631598	6.5935845	6.309352	6.3580017	6.0549197	6.312976
ASHG19A3A000875	10.420036	10.981549	9.58505	10.761958	10.775189	10.491344	9.768957	10.791384	8.596431	11.016452
ASHG19A3A000876	6.4779534	6.925691	6.4965124	5.791615	7.0900006	5.1116233	5.414619	5.530926	5.478205	5.947083
ASHG19A3A000878	8.89771	8.590749	9.827123	7.5085616	7.4794703	8.46555	9.86842	7.88275	9.213977	9.553048
ASHG19A3A000880	6.5772977	6.317702	7.1195974	5.7528377	6.017538	5.855882	5.7375107	6.305063	6.55046	6.1233234
ASHG19A3A000881	10.189378	10.453378	8.181026	9.480157	9.077617	11.250953	10.495734	8.98007	8.884305	9.608503
ASHG19A3A000882	8.084874	8.006747	7.0831523	7.1051598	6.694866	7.8838816	7.9972386	7.8064923	7.4289765	7.7013483
ASHG19A3A000883	8.057469	7.6067004	6.591856	6.75373	6.662947	7.224326	7.498235	7.593998	7.589335	7.8220053
ASHG19A3A000884	5.526326	6.815808	5.058546	4.868398	5.542983	5.9378448	5.2019606	5.3172617	5.681048	5.214442
ASHG19A3A000886	7.375452	8.141367	7.7315693	7.933423	8.2654085	7.377863	7.8066916	7.3936386	7.8719244	6.4298887
ASHG19A3A000887	7.4085145	6.7627935	8.045539	6.7296	6.9756293	6.2891755	7.260782	7.3200054	8.170208	6.476328
ASHG19A3A000889	7.106683	7.556759	6.965112	6.488281	6.7473555	6.682029	7.9081974	7.1739845	7.8409333	7.03629
ASHG19A3A000892	10.241693	9.570928	8.741565	10.062008	9.113484	9.717724	9.999157	10.062406	10.148142	9.773795
ASHG19A3A000893	8.559724	8.343087	10.159243	8.744649	8.792727	9.007208	8.9520035	8.711622	9.710212	8.442981
ASHG19A3A000895	8.457764	9.081449	8.470276	9.659508	10.000378	8.941925	8.64956	8.701594	8.785438	9.273502
ASHG19A3A000896	9.043339	9.082635	8.213697	8.899597	10.186303	8.20948	8.34937	8.31956	9.145948	8.3982935
ASHG19A3A000897	8.761656	8.475158	6.79798	7.618291	7.555486	8.2315645	8.378929	7.5672193	7.7851667	7.7454653
ASHG19A3A000898	9.592261	10.061326	9.466849	9.342232	8.794128	10.625615	10.271392	9.294013	9.056043	9.348606
ASHG19A3A000899	9.442337	9.287998	8.62844	9.500455	8.919004	9.728341	9.836183	9.809828	9.428398	9.748792
ASHG19A3A000901	6.6573153	6.775767	8.039457	6.0928354	6.608007	6.475619	6.6478295	6.5478234	7.1608925	6.6973996
ASHG19A3A000903	8.168876	7.273034	6.875995	7.432921	7.690432	7.576344	7.519067	7.5182924	7.0934277	8.0047035
ASHG19A3A000904	10.1340885	10.01856	8.860744	10.027427	10.270344	10.133331	9.984677	10.18702	9.534752	10.129438
ASHG19A3A000906	9.134238	8.515858	8.329868	8.316493	8.813232	8.776507	8.9031315	8.451287	9.116095	8.997721
ASHG19A3A000908	9.95135	9.538277	8.409508	9.860436	8.923826	9.938227	9.469239	9.69254	9.215112	9.520941
ASHG19A3A000909	7.1970506	6.5083613	6.3216743	6.9041657	6.937582	7.0786304	6.418219	6.1390724	7.6437163	6.550594
ASHG19A3A000910	7.831439	7.4011993	7.7690516	8.41738	8.339388	7.876232	8.204613	8.474985	8.032275	8.547935
ASHG19A3A000912	9.267272	9.73546	8.416849	9.602334	8.2984705	10.185464	10.307929	8.163765	8.622315	7.3871136
ASHG19A3A000913	9.292018	9.26787	10.64311	9.277181	9.514162	9.828226	9.831592	9.77958	10.246529	9.689572
ASHG19A3A000914	8.893519	9.205401	7.85668	8.484797	8.170208	9.406387	9.027363	8.24637	8.768887	8.740323
ASHG19A3A000915	9.387593	9.238662	10.481401	9.063059	9.104107	9.52623	9.320258	9.659132	10.277286	9.715878
ASHG19A3A000916	10.903112	11.4256525	9.815421	10.521573	10.087851	11.889709	11.227505	10.210419	10.748414	10.604065
ASHG19A3A000919	7.5834775	7.186434	7.5151205	7.19502	7.781987	6.6133494	6.5654345	7.418088	7.1118813	7.9462714
ASHG19A3A000920	8.355367	8.252607	9.100939	8.218961	8.523811	8.604121	8.565188	8.632718	8.758916	8.489042
ASHG19A3A000921	8.400091	7.515291	11.208454	7.4068336	7.421356	7.482546	8.222283	8.230235	10.094261	7.748946
ASHG19A3A000923	7.526362	8.392443	7.537185	7.3608675	7.992983	7.1452937	6.6477003	6.606129	7.47124	7.422988
ASHG19A3A000926	6.137597	5.618556	4.6543612	5.3429394	5.77491	6.03554	6.703708	5.613604	4.63925	6.2053976
ASHG19A3A000927	8.735279	8.661175	6.541555	7.871148	7.3141537	8.381124	8.680555	7.075755	7.2815967	8.277725
ASHG19A3A000931	8.815947	8.348852	6.269959	7.5031	7.4258304	8.121002	7.589335	6.4806523	6.249082	8.041218
ASHG19A3A000932	9.836952	10.1729	9.376289	10.249642	9.23022	9.987359	9.5511265	9.847266	9.703076	10.032382
ASHG19A3A000933	8.798598	9.701584	9.502888	9.065367	8.951506	8.703808	8.267007	8.165263	8.565615	7.9854655
ASHG19A3A000934	9.002891	9.160881	8.561452	8.828318	8.730408	9.570075	9.310631	8.748559	8.814462	9.236488
ASHG19A3A000935	7.6626844	6.5102296	7.1510997	7.2137113	7.3459234	7.2205286	6.1598268	6.77526	7.2005486	7.841461
ASHG19A3A000936	6.9122114	6.633191	6.3421607	7.0366597	6.6836047	6.4992833	6.454691	6.249082	6.228071	6.899577
ASHG19A3A000937	9.243163	8.550031	7.840532	8.006453	8.560363	8.260245	8.128502	7.7520537	7.296522	8.5972595
ASHG19A3A000938	8.774644	8.505685	7.5806627	8.2202015	8.59244	8.324608	8.902483	7.9548783	7.8947597	8.641534
ASHG19A3A000939	6.7994537	6.334535	7.292901	6.5656	6.246997	6.2251143	6.9120274	7.2519064	8.3154335	7.286961
ASHG19A3A000940	7.0237875	6.5260353	7.8121567	7.1103883	7.0912914	6.8420153	7.470673	7.5430913	7.544031	7.2337246
ASHG19A3A000942	7.4882236	7.344714	8.24567	7.050615	6.7856517	8.290889	8.764799	6.90341	7.752601	7.3262925
ASHG19A3A000947	8.395012	8.123943	8.8091545	8.504869	7.9861646	8.725149	8.616055	8.561577	8.955166	8.555417
ASHG19A3A000949	8.422685	8.324269	7.5079155	7.8342457	7.8910336	8.110959	7.8207498	7.145591	7.496083	7.7520537
ASHG19A3A000954	7.793537	7.3181243	6.935865	7.747356	11.003733	7.7289853	6.547616	9.246405	8.431092	8.052114
ASHG19A3A000955	8.274587	7.388161	8.581221	8.642564	8.772032	8.126916	8.305679	9.037374	8.560185	8.843183
ASHG19A3A000956	7.2025247	7.886906	7.714403	7.117764	6.4072404	7.8719244	7.429162	7.40391	7.0900006	7.116634
ASHG19A3A000957	7.778156	8.36779	8.907333	8.82779	8.345617	8.492605	7.850677	8.025651	8.410871	7.916028
ASHG19A3A000958	8.507839	7.6875663	9.289082	7.739412	7.4867516	8.125657	7.876602	8.494064	10.372935	7.800013
ASHG19A3A000959	8.178684	7.9488177	8.892257	6.981028	7.7803607	6.9072366	7.3948665	8.127564	9.880098	7.5345917
ASHG19A3A000960	10.358475	8.7711935	11.535058	8.605568	9.699432	9.952677	8.623898	10.412985	11.858624	9.338041
ASHG19A3A000961	8.045908	7.649791	8.710469	7.2195115	7.521762	7.339522	7.222426	7.918427	9.633452	7.21556
ASHG19A3A000962	8.845173	7.9746547	9.741114	7.344714	7.8358765	7.293554	7.064377	8.315787	10.6671295	7.571921
ASHG19A3A000966	9.966119	10.140709	10.945408	10.186303	10.343006	10.580628	10.386929	10.552943	11.182407	10.128372
ASHG19A3A000967	7.7180634	8.154596	7.720218	7.388937	7.8189383	6.962695	6.5339756	7.623235	7.9688306	7.502361
ASHG19A3A000968	10.747574	11.504891	10.530943	10.115213	10.137428	11.490669	11.346363	10.148355	10.321965	9.875346
ASHG19A3A000969	7.8107214	8.169324	7.8154993	7.8589554	7.842092	8.53273	8.2654085	8.075878	7.706729	7.8940244
ASHG19A3A000970	9.642965	9.973586	9.810736	9.595104	9.892005	9.869778	10.003875	9.81662	9.611044	9.803154
ASHG19A3A000971	12.060866	12.769099	9.939123	12.653277	12.383223	12.454383	11.619955	11.39115	11.069672	10.036088
ASHG19A3A000972	11.557841	12.716945	12.265568	11.378917	11.524749	12.079907	11.853026	11.853026	11.7697935	11.583412
ASHG19A3A000973	9.303099	8.968108	9.479074	8.973441	9.264926	8.489878	8.629757	9.116834	8.866113	8.483175
ASHG19A3A000974	10.3985815	9.760198	12.1994095	10.606919	9.95649	11.177167	11.209216	10.917894	11.378155	10.584429
ASHG19A3A000981	8.785664	8.63337	7.4838867	8.548901	8.882973	8.080249	8.381419	8.929144	8.252476	9.229444
ASHG19A3A000984	5.6011024	6.9312873	5.152809	6.364152	6.010542	6.50671	5.9126806	6.168832	5.760931	5.855882
ASHG19A3A000985	6.7503376	6.4833097	4.893301	6.1163363	5.9780464	7.0747557	6.0717263	5.7297597	5.957149	6.144742
ASHG19A3A000987	10.571081	10.8314295	13.007181	10.320875	9.948578	10.978445	10.94876	10.923359	11.90205	10.874729
ASHG19A3A000988	9.298931	9.924594	9.70957	9.702574	9.137978	10.040342	9.92434	9.729707	9.440477	9.623268
ASHG19A3A000989	11.419725	11.432159	9.359421	11.448484	11.420762	11.767001	11.499761	11.250953	10.568894	11.300435
ASHG19A3A000992	8.249313	8.905406	9.330267	9.152862	8.873004	8.109645	8.543056	8.610302	9.10962	8.619739
ASHG19A3A000994	8.27566	6.2065034	9.76112	9.035841	9.683501	7.8198705	6.1136174	9.82328	8.841797	9.152862
ASHG19A3A000995	8.981668	9.276318	7.9844837	9.432541	8.798355	9.5438595	9.060089	8.031959	8.014869	7.21725
ASHG19A3A000996	6.1049876	6.544346	5.2886376	5.520341	5.2173514	6.1777673	6.423764	4.897899	6.093379	6.552723
ASHG19A3A000997	5.575813	5.502633	4.592272	5.511984	5.6250043	4.7510524	4.5176806	5.354286	5.25542	5.4378953
ASHG19A3A000998	10.393788	11.15761	11.0092945	10.734776	10.8579	11.222411	11.106567	11.091058	11.166178	10.900463
ASHG19A3A001000	7.5151205	6.979203	7.8102183	6.448565	6.6673894	6.8914146	7.872327	7.2656665	8.019105	8.061218
ASHG19A3A001001	6.643885	6.964963	7.158818	7.0233274	7.030699	7.432291	7.2967567	7.244862	7.136736	7.199884
ASHG19A3A001002	11.473747	11.617964	10.3881035	11.65099	11.768545	11.268944	11.161286	11.617031	10.786984	11.340673
ASHG19A3A001004	7.5596166	7.9102864	6.95671	7.257852	6.9778857	7.647322	7.702522	7.4996142	7.3621616	7.3717036
ASHG19A3A001005	7.140336	7.4610467	6.625432	7.0453095	6.9236197	7.214441	7.0603123	7.26136	7.1322985	6.9784136
ASHG19A3A001006	8.158441	8.481064	8.808696	8.027369	8.333924	8.495352	8.647354	8.437281	9.037829	8.302638
ASHG19A3A001007	11.493722	10.873627	10.883656	11.233299	11.664191	10.573736	12.417152	11.211697	11.344459	11.544446
ASHG19A3A001009	7.1097	7.176307	6.824487	6.1792355	6.7443447	5.540403	5.891207	7.3714886	7.7581396	7.3483667
ASHG19A3A001010	8.306247	8.030185	8.183915	8.467455	8.290278	7.974427	8.079291	9.01454	8.993531	8.669876
ASHG19A3A001011	10.160098	10.754104	10.86168	10.682093	10.374636	11.011006	10.851288	10.914329	11.107781	10.707137
ASHG19A3A001012	7.959793	8.358766	8.287653	8.063655	8.160158	8.514513	8.412788	8.350317	8.336976	8.448755
ASHG19A3A001013	10.371679	10.707725	10.53438	10.62678	10.479641	10.821484	10.66548	11.009903	11.215323	10.94876
ASHG19A3A001015	11.502258	13.630678	10.135808	13.051784	11.355708	13.832817	12.273916	10.584716	9.242998	11.868869
ASHG19A3A001016	6.7432175	5.8080435	8.436174	5.336675	5.2762823	5.663386	6.565076	6.2775574	7.3636107	5.92379
ASHG19A3A001017	7.2492967	7.463521	7.043664	10.491592	8.371956	7.699171	7.037362	10.07604	6.6884136	9.894726
ASHG19A3A001018	9.573954	8.0783205	8.543056	8.561452	8.546621	7.7790546	7.721601	9.243502	8.875409	8.6982
ASHG19A3A001019	7.9197245	8.242867	7.1809883	8.168876	7.9405174	8.321999	8.558934	8.411516	7.205651	8.3591795
ASHG19A3A001020	10.176542	10.629148	10.282942	9.442579	9.771579	9.957673	10.093922	9.909452	10.253287	9.6731825
ASHG19A3A001022	7.327405	7.579888	7.77962	6.75641	6.2683473	7.0227137	7.292792	7.10852	8.691076	6.760732
ASHG19A3A001023	7.8539453	6.623931	10.257984	7.6429553	7.199884	7.7109904	8.106819	8.288751	9.500455	7.716964
ASHG19A3A001026	7.2655272	7.353993	7.434217	7.6549287	7.693885	8.114012	7.8501873	7.821296	7.750668	8.115067
ASHG19A3A001028	9.050082	8.872475	7.338627	9.409106	9.193123	9.10666	8.88372	8.609875	8.246093	8.127017
ASHG19A3A001031	6.8505807	6.797534	6.1940775	7.3181243	7.0767536	7.490221	7.0401535	6.645209	6.3921413	6.9072366
ASHG19A3A001032	6.5920033	6.3148694	6.93152	6.329451	6.793746	5.968956	5.6617336	6.617114	6.653055	6.9011884
ASHG19A3A001034	9.416927	9.970794	10.06104	9.573195	9.719209	10.17393	10.02826	9.792503	9.937691	9.782584
ASHG19A3A001035	5.783929	6.0925493	5.8910775	6.4874415	5.349715	6.459761	5.7548065	6.1131196	5.4771	5.8215656
ASHG19A3A001036	7.4765043	9.775323	8.638283	8.021337	6.035253	8.878591	8.925244	6.9366016	8.343879	6.7126036
ASHG19A3A001037	6.6972475	9.400102	8.095747	7.228531	5.2800956	8.35992	8.248023	5.51226	7.6791787	5.3812003
ASHG19A3A001038	6.8420153	7.0911674	7.659377	6.493718	7.0466933	7.046015	7.199704	6.8719997	7.0686054	6.805466
ASHG19A3A001039	11.275331	10.677691	9.837355	10.552943	11.02544	10.481401	10.828108	10.446859	9.189486	11.030803
ASHG19A3A001040	5.5548296	6.107654	6.4392605	5.70268	5.413605	5.8477135	5.755652	6.3313713	5.9892936	5.9056444
ASHG19A3A001041	8.49901	7.97261	8.095221	8.508551	7.8085146	8.648125	8.638006	8.414437	8.481389	7.91857
ASHG19A3A001042	8.7659	9.800915	7.998041	9.880825	8.280027	9.213977	9.203894	8.236987	9.147191	7.193733
ASHG19A3A001043	8.115763	8.397907	7.5102735	8.084799	7.792836	9.10888	8.493962	7.7845354	8.458488	7.7718115
ASHG19A3A001044	9.222431	9.497192	7.475888	9.318918	8.790727	9.669165	9.116095	9.021586	8.059191	8.713289
ASHG19A3A001045	6.721302	6.518423	5.9844713	6.8063064	7.011709	6.702117	6.4962487	7.5365996	6.5419254	7.6832685
ASHG19A3A001047	9.19494	9.228434	10.527853	10.340038	10.901495	10.320456	10.112013	10.699521	10.457927	10.511967
ASHG19A3A001048	6.7625647	6.899008	7.3285065	6.9808464	6.1615176	7.305123	7.105197	6.975149	6.739425	6.919905
ASHG19A3A001049	8.7773075	9.243351	5.936296	8.077283	7.459659	8.749597	8.199574	7.720783	6.2168164	7.6168528
ASHG19A3A001051	7.4136786	6.520968	5.7229795	6.2869883	7.7690516	6.7017508	6.2792788	6.547207	6.6895313	6.5588155
ASHG19A3A001052	7.4185195	7.303636	6.3171234	7.5414085	5.6758866	7.80584	7.220677	5.6858335	5.7175245	6.194495
ASHG19A3A001053	8.712259	8.960952	4.6468787	8.339717	7.613018	10.015131	8.595396	7.920872	6.000565	7.436242
ASHG19A3A001055	6.3631053	6.62853	6.990639	6.0028486	6.0784783	6.4995995	6.6790648	6.318452	6.7804303	6.6658797
ASHG19A3A001059	6.056402	5.467893	6.456736	6.5992274	6.522871	6.0717263	5.584043	5.8547306	6.465868	6.1806855
ASHG19A3A001060	8.493178	8.255145	7.526362	7.764532	7.610832	8.277305	7.5680003	7.095652	7.635135	7.660006
ASHG19A3A001061	8.850371	9.886765	5.317848	8.571161	7.422186	10.425413	9.318464	6.306879	4.562473	7.2055097
ASHG19A3A001062	8.314515	8.579357	5.664309	8.34948	7.139179	9.794671	9.294372	7.1979117	6.4666224	7.202208
ASHG19A3A001063	7.337755	7.012681	5.77491	6.5599866	6.4226875	7.9560575	7.301064	6.2579527	6.3354445	6.643335
ASHG19A3A001064	9.064079	9.154934	10.996679	9.074041	9.132228	9.415411	9.680816	9.704362	10.250122	8.984499
ASHG19A3A001065	10.092092	10.651441	10.322701	9.431249	10.087509	9.852596	10.090976	9.825632	10.32646	10.019489
ASHG19A3A001067	11.583412	11.547652	11.344459	12.179435	11.597978	11.739116	11.690054	12.312744	11.477894	12.206898
ASHG19A3A001068	11.424461	11.845727	11.652152	12.192517	11.746239	11.598718	11.678013	12.339485	11.454383	12.171628
ASHG19A3A001069	7.5879836	7.2353153	6.541111	7.4418426	7.0010242	7.6110806	7.473493	7.509506	7.181816	7.2564425
ASHG19A3A001070	9.063647	8.890145	9.02393	9.1298685	8.92031	9.574612	9.409679	9.018395	9.763305	9.5182495
ASHG19A3A001071	10.891906	10.628248	12.728918	10.505829	10.309326	11.10794	11.083452	10.988764	12.000285	10.739867
ASHG19A3A001072	10.742115	10.792457	11.933387	10.261315	10.064544	10.958873	10.875196	10.654131	11.366599	10.473408
ASHG19A3A001073	10.563699	10.72719	10.061326	10.707137	9.914457	10.947803	10.609382	10.440497	10.47071	10.449501
ASHG19A3A001074	5.3742986	6.6257415	4.185279	4.2991066	5.689704	5.5847545	5.8460016	4.971726	4.8748083	5.892699
ASHG19A3A001076	12.27281	13.030808	13.841492	12.405787	11.994691	12.653277	12.55928	12.573424	13.132907	12.224381
ASHG19A3A001078	8.846355	8.250378	9.073642	7.3700314	7.3498697	7.357289	7.2545667	7.0649467	7.2640657	7.7853813
ASHG19A3A001079	8.35057	8.250574	8.854791	7.506613	7.385133	7.3141537	7.2962627	7.2337246	7.3371444	7.8443427
ASHG19A3A001080	8.569666	8.1323	8.886904	7.096433	7.066909	6.9580355	6.7633586	6.5819707	7.021582	7.577057
ASHG19A3A001081	8.681563	8.008434	7.194928	9.284611	9.30937	8.420864	9.263305	9.1622305	7.7533803	9.586796
ASHG19A3A001082	7.7189617	7.3940535	7.999122	7.812726	7.899884	8.095221	6.8271346	7.286296	7.0625625	7.0765214
ASHG19A3A001083	7.1057563	7.518708	7.8673906	7.1383233	7.6393547	7.6752462	7.678432	7.5605707	7.664842	7.4540167
ASHG19A3A001084	8.976902	9.407566	8.770404	8.005192	8.701426	8.19635	8.253434	7.8926706	9.281646	8.044393
ASHG19A3A001085	11.028442	11.365269	13.409712	10.374061	10.898413	10.219626	10.664475	10.936108	12.26434	10.252901
ASHG19A3A001087	8.538745	8.408839	7.365223	8.381124	8.137193	8.490689	8.761326	8.385139	7.929258	8.257591
ASHG19A3A001088	8.635505	8.561452	7.9012833	8.835008	8.46205	8.985212	9.472209	8.964422	8.678417	8.758439
ASHG19A3A001089	8.572333	8.999981	8.915374	8.813232	8.396031	8.7620325	7.5607038	8.267007	8.300264	8.594815
ASHG19A3A001090	10.842826	10.696172	10.067389	10.001894	10.361902	10.3071	10.538852	10.179717	9.705049	10.783136
ASHG19A3A001091	9.357912	9.353824	7.2585473	7.6868706	8.223942	8.52114	9.785227	7.497657	7.4011993	8.38688
ASHG19A3A001092	7.166828	8.106632	8.710902	8.523635	8.3418045	8.621555	6.8295836	7.8968773	7.757301	7.635978
ASHG19A3A001093	7.6112494	8.750373	6.4696426	7.0766716	6.8128915	8.287653	7.9824214	6.163517	7.686616	6.452813
ASHG19A3A001094	7.41444	7.793032	7.631882	8.097552	7.4690747	8.390941	7.971892	8.440716	8.038539	8.334261
ASHG19A3A001095	7.8624415	7.932	8.68799	7.738164	8.086529	8.121901	8.087528	8.200082	8.467956	7.9952292
ASHG19A3A001096	5.437539	6.3560877	6.060952	5.02291	5.679484	5.24754	3.9236162	3.9403403	5.877089	5.5078216
ASHG19A3A001097	7.768175	7.5761023	7.3883333	6.9676566	6.7320533	6.6068788	7.370219	7.140336	7.1756916	6.523
ASHG19A3A001098	6.1248837	7.0094223	6.430409	6.5356216	5.5816936	6.873562	6.8027906	6.1236753	5.812056	6.068108
ASHG19A3A001100	8.152126	7.3294926	9.059171	9.465064	9.714135	7.791876	7.7921042	9.75149	8.83167	10.010119
ASHG19A3A001101	6.950375	7.298345	6.706302	8.211082	7.3683944	7.583266	6.939604	7.923851	7.285154	8.0424185
ASHG19A3A001105	7.1710596	7.032712	7.7333083	6.867291	7.3114805	7.310774	7.2178965	7.292667	7.4477415	7.313453
ASHG19A3A001106	4.5046544	6.277106	5.7362547	5.550353	5.5214167	5.7770023	5.8085003	5.7248178	5.5564966	5.833419
ASHG19A3A001107	9.867292	9.841906	11.057994	9.272122	9.507765	9.590029	10.337363	9.981175	10.524571	9.542966
ASHG19A3A001108	11.459711	12.147472	12.707619	10.997711	11.121265	11.734693	12.040035	11.65099	12.143278	11.632252
ASHG19A3A001109	9.569785	9.258421	9.207655	10.10876	9.929595	9.047527	9.646288	10.242974	10.4274435	10.230741
ASHG19A3A001110	6.93538	7.1118813	7.32546	6.7518744	6.8094115	7.295435	7.1234655	7.4277816	7.8164062	7.163615
ASHG19A3A001112	8.21209	8.304219	8.556424	7.653437	7.687148	7.9648385	7.5013704	8.087528	8.257156	8.182182
ASHG19A3A001113	10.041284	10.1900625	11.023147	9.838742	8.787316	10.590193	10.351112	10.285703	10.657445	10.096877
ASHG19A3A001115	6.4535866	6.031123	7.315911	6.4916544	6.2284336	6.7167153	5.762187	6.562093	6.0592313	6.538172
ASHG19A3A001117	6.986757	8.547634	5.5689635	7.3213353	5.2349977	8.587726	7.44802	6.8786416	5.93268	6.766534
ASHG19A3A001118	12.960048	11.505548	13.725652	10.92742	11.422153	10.810194	12.228115	12.160865	12.415644	11.536289
ASHG19A3A001120	7.8571024	8.387341	8.635505	7.474132	7.8811064	7.607772	7.9987526	7.9449506	8.203101	7.541572
ASHG19A3A001121	6.740453	6.0167356	5.0180964	7.1831303	8.066954	5.617041	5.58243	7.2617817	7.322824	7.7333083
ASHG19A3A001122	9.472353	11.188708	10.9682255	9.830699	9.703696	10.2277155	9.871745	9.445724	9.831245	9.583294
ASHG19A3A001123	10.699114	10.866085	9.813294	11.46273	10.993069	11.388933	11.024374	11.323166	9.697259	11.13892
ASHG19A3A001124	10.993069	11.128325	10.220236	11.275732	10.870339	11.519626	10.903645	11.042018	9.859844	11.046519
ASHG19A3A001126	8.518148	9.102739	7.339863	7.4416885	8.790248	7.6712117	7.670659	6.4058475	7.1097	7.207933
ASHG19A3A001129	7.593318	8.171252	7.6183586	8.287186	7.3524804	7.9246316	7.670114	8.155805	7.7803607	7.892558
ASHG19A3A001132	7.256991	7.0029664	7.5117307	7.2082996	7.0585046	7.4667406	6.4573793	6.852397	6.936935	7.328911
ASHG19A3A001133	5.570061	5.9414864	5.56288	5.754249	5.809317	6.414035	5.3848224	4.8621454	5.8208175	4.866354
ASHG19A3A001135	12.59447	13.18944	11.954118	11.595887	11.1325445	13.677364	12.040503	10.301511	12.688013	11.337689
ASHG19A3A001136	11.537056	11.873369	10.997268	10.437985	9.933189	12.344395	10.644051	8.761326	11.368444	9.859679
ASHG19A3A001137	6.3436947	7.2451453	6.7303553	6.7421255	5.996037	7.054361	6.9338226	6.4261756	6.064755	6.2399435
ASHG19A3A001138	9.46283	9.396185	11.051488	9.842362	9.725245	10.1340885	10.504752	10.304531	10.356847	9.808045
ASHG19A3A001139	9.124362	9.408347	9.865868	9.05854	9.269204	9.28075	9.58617	9.609551	9.75832	8.972896
ASHG19A3A001140	17.353119	17.266062	17.32548	17.65801	17.592266	17.258999	17.419256	17.65801	17.47958	17.83933
ASHG19A3A001142	5.949714	6.342306	5.15235	6.3559804	6.1315117	6.3311014	5.505224	5.628097	5.6617336	5.4903936
ASHG19A3A001144	7.087358	7.455453	7.1474056	6.4290147	6.5905266	7.954374	7.1979117	6.6991215	7.0694356	6.728795
ASHG19A3A001148	9.448787	6.507286	10.900119	7.7337966	9.072339	6.733027	10.244446	6.9511995	11.616482	8.991032
ASHG19A3A001150	9.438412	10.115655	9.966119	9.29302	9.570671	9.526484	9.578882	9.754908	9.78744	9.264136
ASHG19A3A001151	12.233758	12.046567	12.853935	12.520408	12.401177	12.257987	12.2861595	13.074588	12.552913	13.106248
ASHG19A3A001152	7.7910213	7.4443245	8.00255	8.065494	7.0797424	8.193827	8.128336	8.447474	7.976534	8.730126
ASHG19A3A001153	6.42486	7.047252	6.4466844	6.931093	7.9613395	7.21197	7.587476	7.740893	7.2437725	9.173116
ASHG19A3A001154	12.259283	11.483347	13.175101	12.447777	12.164118	11.688264	12.551409	13.329471	13.15896	12.409052
ASHG19A3A001155	7.0418305	9.319222	7.5535436	8.707756	9.664875	9.193477	8.555417	8.517563	9.217009	8.684817
ASHG19A3A001158	11.667456	11.738764	11.727014	11.672835	11.875736	11.82753	11.684162	11.860085	12.063504	12.0914955
ASHG19A3A001159	6.850233	6.5173063	6.868778	7.503971	6.696648	7.3905325	7.265062	7.857967	7.3261814	8.088497
ASHG19A3A001160	5.4237356	5.7437744	5.5369225	4.737924	4.9523387	4.839141	5.105713	5.149466	5.5394907	5.19518
ASHG19A3A001161	6.1871033	7.01421	6.762269	7.1399517	6.719178	7.2062182	6.2140994	5.881695	5.796531	6.379461
ASHG19A3A001162	8.919004	9.226194	6.442294	10.221229	10.206936	11.725689	8.328977	9.554894	8.839908	11.156241
ASHG19A3A001163	7.8840423	7.366775	8.073398	7.481605	7.837536	7.794879	7.205865	8.223262	8.38047	8.291666
ASHG19A3A001165	5.3244185	5.5872006	6.087879	5.441912	4.761129	6.2984114	5.9668107	6.1087193	5.6575513	6.578684
ASHG19A3A001166	8.509319	8.436803	8.50469	7.647933	7.629541	8.220026	8.7135935	7.5064344	7.580059	8.536419
ASHG19A3A001167	6.990926	6.8729525	9.102315	6.5675416	6.2053976	6.6697383	7.385008	7.0529423	8.226774	6.439983
ASHG19A3A001168	8.905907	8.822638	9.328017	9.3583765	9.518603	9.109974	9.145181	9.076978	9.317247	8.491827
ASHG19A3A001169	7.200259	7.2753005	7.3576927	7.3915677	7.4811535	7.2814436	7.2194247	7.610832	7.279414	7.7956614
ASHG19A3A001170	6.8888984	6.793092	7.1046042	6.6134357	6.366021	6.932818	7.112496	6.65385	6.2346826	7.291076
ASHG19A3A001171	8.38908	8.491827	8.596556	7.604507	8.002932	8.167326	8.4964485	7.801681	7.810081	8.298698
ASHG19A3A001173	15.724749	16.263365	14.051113	15.834936	15.822077	15.834936	15.277899	14.916546	15.134365	13.9031925
ASHG19A3A001174	8.072535	6.594468	9.435636	8.503144	8.73752	6.0204945	5.9452605	9.465678	9.949984	8.716428
ASHG19A3A001176	7.9955177	7.5079155	5.907749	6.9564404	6.3790593	8.463523	7.2209873	6.6987376	7.6704974	7.53877
ASHG19A3A001177	8.129611	8.427046	8.660181	7.7412853	7.942888	8.210572	8.094767	8.186333	8.355202	7.9935966
ASHG19A3A001179	6.7767835	5.799154	6.9769125	6.2547035	6.824415	5.4977326	4.877573	7.2191653	5.86411	6.8854604
ASHG19A3A001180	9.094168	9.891737	9.503431	9.762687	9.16382	10.139312	10.227273	9.906054	9.628028	10.316381
ASHG19A3A001181	9.570345	9.753363	10.203218	9.859502	10.091772	10.124676	10.280488	10.293944	9.926782	9.744294
ASHG19A3A001182	5.6553926	5.96519	5.2638006	7.492785	6.088362	4.956048	5.0262585	5.165967	5.2485223	5.6333923
ASHG19A3A001183	9.287772	9.311558	8.746241	9.849151	9.028681	9.441765	9.142872	10.132841	8.727876	9.848461
ASHG19A3A001184	10.084606	10.26372	9.218999	10.17026	10.287746	9.5793	9.279645	10.056347	9.981567	10.02717
ASHG19A3A001185	9.435046	9.452724	8.906651	9.814407	9.049142	8.647969	9.365075	10.182722	9.3439245	10.246269
ASHG19A3A001186	7.758643	8.718789	7.414255	8.035401	8.511583	7.6410837	6.9218698	7.559266	7.748946	8.003149
ASHG19A3A001187	9.390374	9.807086	6.7670064	10.1145735	11.427743	9.542746	10.255242	11.522639	8.551267	11.005708
ASHG19A3A001188	6.6619587	7.356019	6.142986	7.379204	9.340744	7.9521823	8.20253	9.3548565	6.7566404	8.1040125
ASHG19A3A001189	8.202121	7.836172	7.7769737	8.392443	8.473033	8.413028	8.075012	8.543594	8.196131	8.888149
ASHG19A3A001191	5.6845665	5.664309	3.9575493	4.261856	5.085683	5.577929	5.1503944	3.7140532	5.3099966	5.0288806
ASHG19A3A001192	8.5034075	8.168733	9.478437	8.725149	8.364591	8.3704	9.604756	8.787741	9.307419	9.368965
ASHG19A3A001193	6.934082	7.9232216	7.704141	9.698671	8.8985405	9.364046	8.884305	8.254156	7.648187	8.648369
ASHG19A3A001194	8.223699	7.951026	9.896099	8.514609	7.299911	8.604454	9.295021	9.119719	9.279892	8.417692
ASHG19A3A001195	9.74774	10.197058	11.195044	9.965487	9.493425	10.482873	10.821484	9.976536	9.986898	9.652657
ASHG19A3A001196	10.220236	11.527056	9.8942375	10.007072	9.810736	11.606827	11.443912	9.931164	10.890462	9.920753
ASHG19A3A001197	7.0532794	7.161387	7.252621	7.1640477	6.9999347	7.1156344	7.2691083	7.4815006	7.247247	7.552954
ASHG19A3A001199	7.076186	7.8081145	8.257746	6.90243	7.4277816	6.809043	6.2437835	7.1407185	6.9167404	6.995844
ASHG19A3A001200	5.4765277	6.321571	5.5030065	5.925153	5.642828	5.9746804	5.873292	5.9093585	6.1874857	5.481562
ASHG19A3A001201	8.325934	8.436327	7.0335345	7.8978243	7.8950734	8.062641	8.295716	7.430595	7.5748153	8.312484
ASHG19A3A001203	8.783623	9.182721	8.728263	8.932483	8.645549	9.38504	8.830961	9.063647	8.717449	9.276318
ASHG19A3A001205	8.494821	8.531557	10.012676	7.683078	7.623235	8.67557	8.98838	8.5147915	9.176691	9.614113
ASHG19A3A001206	7.1387296	7.377941	6.096616	7.496363	7.6323576	7.335869	6.4594107	8.435584	7.63857	8.360969
ASHG19A3A001207	5.0078597	5.5760493	5.459072	4.8590503	5.1873264	4.7759657	4.3319683	5.216146	4.2411976	4.9774895
ASHG19A3A001208	9.953939	9.999157	9.652248	9.884279	9.732565	9.866724	10.2691765	9.445847	9.857313	9.05854
ASHG19A3A001209	9.768957	9.740617	8.838798	9.4610405	8.492836	9.358648	9.571844	8.260902	9.439616	8.315096
ASHG19A3A001210	8.705145	9.092904	9.034115	8.281004	8.683286	8.573667	8.861525	8.7137	8.944073	8.394121
ASHG19A3A001212	7.282268	6.727294	8.077738	7.7182283	8.813558	6.776215	7.1640477	8.55393	7.6095395	8.910769
ASHG19A3A001214	8.944073	9.488156	8.7729	8.985566	9.009787	9.8923435	9.352543	9.028889	8.533417	9.29521
ASHG19A3A001215	7.5891104	7.9287868	5.9632587	7.151424	6.4515944	8.1694975	7.683883	7.061604	7.2082996	7.2639194
ASHG19A3A001216	7.812726	7.9380374	6.0471497	7.2283645	6.843554	8.238575	7.6158066	7.0250845	7.608455	7.358941
ASHG19A3A001217	12.150078	12.040035	9.185681	11.945334	12.24556	12.231629	11.745843	11.849504	11.171541	12.030526
ASHG19A3A001219	7.9118767	8.581842	6.9816	7.72764	7.875973	8.639906	9.05569	7.2283645	7.40516	7.560355
ASHG19A3A001220	7.285154	6.914566	6.944305	6.2775574	6.8256435	6.758236	7.1283827	5.9164643	5.811036	6.3959637
ASHG19A3A001221	7.8700566	7.7157187	8.365691	7.398951	7.8110223	7.137729	7.2103705	8.034568	8.189776	7.953157
ASHG19A3A001223	5.844556	5.6526756	4.442508	5.687864	5.8216724	5.6990027	5.3136	5.4440913	5.5760493	5.776405
ASHG19A3A001225	9.434491	9.425401	7.4014487	8.58564	8.932348	9.640934	10.258568	8.753711	8.294334	8.519556
ASHG19A3A001226	8.304219	7.9897995	8.826336	6.945001	7.2278237	7.8437185	7.8525405	7.5607038	8.087395	7.884261
ASHG19A3A001227	9.418946	9.300507	11.35991	9.729334	9.427385	9.172955	9.432541	10.429185	10.342044	10.029327
ASHG19A3A001229	9.420983	9.030219	9.400284	9.928204	9.505205	9.226035	9.940111	10.263091	10.216448	9.62568
ASHG19A3A001231	8.260245	7.9217176	7.9326863	8.092242	8.428385	7.658782	8.459158	8.460417	8.69363	8.78029
ASHG19A3A001232	7.1971755	6.9257884	6.313442	6.8439107	6.9162087	6.7254114	7.1791787	7.045079	6.900749	7.4584355
ASHG19A3A001233	10.382566	10.194477	10.765521	10.620177	10.785249	10.130568	10.190418	11.347822	10.43353	11.196211
ASHG19A3A001237	7.229072	8.544516	6.345338	6.11059	5.66582	8.006933	7.912726	5.574644	5.61657	5.9406757
ASHG19A3A001239	11.421312	11.124409	10.357373	12.21137	11.929442	11.278118	11.103886	12.530691	10.911951	12.824207
ASHG19A3A001240	13.016706	13.284629	12.11704	12.512349	12.853286	12.799013	12.841384	12.757309	12.137022	12.823416
ASHG19A3A001242	13.905129	14.48029	12.793676	14.301221	14.101334	14.241835	14.090019	14.39094	13.459827	14.461994
ASHG19A3A001244	10.218949	10.100939	9.201961	10.242974	10.280488	10.112307	10.770677	10.437985	9.669165	10.51175
ASHG19A3A001245	11.244208	10.352359	8.309584	10.238884	9.206625	11.185496	10.997711	9.532538	10.087851	9.7291765
ASHG19A3A001246	11.929847	11.341844	9.384119	10.713327	10.023693	11.9545555	11.463938	10.103189	10.892362	10.221707
ASHG19A3A001247	11.702949	11.337096	9.959454	10.953619	9.820448	12.197327	11.706715	10.389836	11.038225	10.488503
ASHG19A3A001248	5.627867	6.1500382	6.410331	5.502633	5.7297597	5.342527	5.462081	5.530061	5.6379976	5.006337
ASHG19A3A001249	8.222283	8.671888	6.5953674	7.5878563	7.3856106	8.691956	8.625793	6.57043	6.44118	7.720702
ASHG19A3A001251	8.879467	9.229273	8.384948	8.021068	7.6976175	8.623553	8.358998	6.5834155	7.7359385	7.464205
ASHG19A3A001252	7.143662	6.4466844	5.6735754	6.1552525	5.903163	6.858572	6.3863497	5.779455	7.1064467	7.002854
ASHG19A3A001253	8.510591	9.455563	7.4175873	7.9898653	9.824138	6.4100885	5.591448	6.943118	9.028239	7.491596
ASHG19A3A001254	10.277684	10.3483	9.21999	10.548397	10.757525	10.480671	10.346226	10.5266695	8.889252	10.823656
ASHG19A3A001255	9.145011	9.607349	7.9745655	9.665865	9.303929	9.97827	9.584255	9.386763	8.3957	9.515234
ASHG19A3A001257	8.319746	9.486415	7.9280925	8.695002	7.984692	8.679616	8.318735	7.5238676	8.331798	7.608877
ASHG19A3A001259	9.268843	7.9111915	11.603479	8.775124	9.134865	8.642218	9.449557	9.618821	10.839194	8.719549
ASHG19A3A001260	12.786375	13.21885	12.901152	13.113369	13.154998	13.591666	13.355465	13.154998	14.046652	13.133624
ASHG19A3A001262	6.177966	6.4258056	6.3502502	5.567488	5.7710814	5.994357	6.1145883	5.964182	6.1547337	5.971518
ASHG19A3A001264	9.140415	8.682888	7.598875	8.596744	8.991578	9.271111	9.118299	9.183678	8.600597	9.7699375
ASHG19A3A001265	8.249413	8.560882	8.070003	8.323446	8.163412	8.429107	8.276355	8.436803	7.615059	8.927478
ASHG19A3A001267	6.4637947	7.459659	6.2561355	6.5339756	6.031016	7.311829	6.132403	5.9301996	6.4453835	6.124633
ASHG19A3A001268	12.1663065	11.636893	12.43865	11.7852955	11.6993685	11.812852	11.930335	11.64878	11.991314	11.912277
ASHG19A3A001272	7.449965	6.082989	6.033602	8.12358	7.879509	5.2737694	4.8276305	7.106765	7.768334	6.693759
ASHG19A3A001273	6.032639	6.507142	7.207268	6.3191648	5.979457	6.610398	6.7528515	6.2823305	6.644746	6.3902645
ASHG19A3A001274	7.579487	8.594103	8.20253	8.192807	8.1298485	8.669277	7.3329654	7.8808637	7.3933773	7.707504
ASHG19A3A001275	6.639569	6.8330507	6.4710083	6.3626504	6.371746	6.442926	7.202264	6.083803	6.5283213	6.0632763
ASHG19A3A001276	6.1766973	6.4902706	7.625035	6.2080336	5.8203106	6.241964	6.4121494	6.1528907	7.1710596	6.4166718
ASHG19A3A001277	6.0980964	5.9596324	6.071254	6.090362	5.7632136	5.7210655	5.965346	6.23202	6.243942	6.410015
ASHG19A3A001278	8.376597	9.2118435	6.0863523	8.099254	6.7799473	9.132228	9.021895	6.7310667	7.5518713	8.558491
ASHG19A3A001279	10.258568	10.9612875	7.858651	10.17393	8.732453	11.226539	10.660201	8.677552	9.466139	10.243888
ASHG19A3A001280	9.498227	9.169977	7.881601	9.060191	8.712482	9.878822	9.805593	8.669876	8.70096	9.456355
ASHG19A3A001281	10.585807	10.453019	8.693211	10.320456	10.037583	11.191111	10.659807	9.81704	9.303326	10.598919
ASHG19A3A001282	8.807831	8.479091	7.958877	8.073398	8.53079	8.961445	8.358007	8.099101	7.5114007	8.53676
ASHG19A3A001283	10.177503	9.568552	11.077648	9.467326	9.63691	9.7758465	10.971296	9.830699	11.128799	10.149621
ASHG19A3A001284	8.614896	8.957615	7.8305197	9.083738	9.116622	8.561322	7.719978	8.431092	8.379834	8.4837055
ASHG19A3A001285	6.6460605	6.5941944	7.3634024	6.6176543	6.9122114	6.727294	6.445635	6.7339835	6.774507	6.46648
ASHG19A3A001288	8.361077	8.034824	8.190402	7.188206	7.971892	7.655726	8.507998	7.1656637	7.7157187	7.4957247
ASHG19A3A001289	6.4440227	7.1693854	6.5111113	5.015859	4.791479	7.4104977	7.29199	5.9220157	7.7400327	5.4735227
ASHG19A3A001290	7.330016	7.691689	6.9552145	7.2471566	7.757019	6.739313	7.0155735	8.237298	9.356872	8.192492
ASHG19A3A001291	8.971452	9.759606	9.551455	8.314515	8.830273	9.189726	9.232683	9.015115	9.09112	8.877032
ASHG19A3A001293	6.3385863	6.3909216	5.4582	5.509163	6.4090104	4.7371964	4.868294	5.182649	5.7192373	5.4675007
ASHG19A3A001294	7.3636107	7.2504187	7.4829082	7.4434175	7.078806	6.9053135	7.1731825	7.017048	6.047584	6.42318
ASHG19A3A001295	7.7569146	7.0836535	9.06222	7.491471	7.42269	7.406346	7.2731857	8.074022	8.566768	7.9274344
ASHG19A3A001296	10.247986	10.676196	9.470421	10.529284	9.872422	10.815235	10.710195	10.529568	9.838368	10.920477
ASHG19A3A001297	8.095061	8.65009	8.960098	8.622315	8.339998	7.8967195	8.156483	8.895661	8.40094	8.8486595
ASHG19A3A001298	9.38742	9.592493	10.189107	9.222786	9.401327	9.885301	8.777159	9.85206	9.486646	9.5287695
ASHG19A3A001299	8.497084	9.399481	9.04804	7.738699	8.836379	7.773439	7.488511	7.429735	8.801384	7.696334
ASHG19A3A001300	11.979936	12.049444	14.871958	11.072336	11.409174	11.19766	11.805101	11.957946	13.723085	11.507941
ASHG19A3A001301	11.508537	12.15666	12.795251	11.303716	11.381155	11.552847	11.702949	12.0240345	12.268846	11.994691
ASHG19A3A001302	6.815109	6.489828	6.5216055	6.0431037	6.177123	5.847497	6.025356	5.849303	6.6688347	6.337813
ASHG19A3A001306	7.138815	7.650582	7.378178	7.702797	7.5093756	6.7819543	6.8329306	6.757511	7.04587	6.5303655
ASHG19A3A001307	5.880176	5.889935	5.6274557	5.386943	6.5860734	5.3794465	6.088279	5.5827365	5.711946	5.5735965
ASHG19A3A001308	5.5173717	5.8711295	4.7207737	5.131773	5.502256	6.0227957	5.2194486	4.5712895	5.189454	5.2987022
ASHG19A3A001310	7.290646	7.610607	4.202116	6.226488	6.1096287	7.509747	6.1987433	5.7030745	5.7430077	6.993327
ASHG19A3A001311	6.3959637	5.5790977	6.529539	5.738385	5.5691953	5.758655	6.4755306	6.204205	6.460123	5.766974
ASHG19A3A001312	6.305983	6.071254	7.1186543	6.2650313	6.9061894	6.858429	6.9133363	6.800462	6.8454585	6.3436947
ASHG19A3A001316	9.430013	10.137218	8.298025	9.56252	8.252476	9.796316	8.870723	8.263968	8.364591	8.424777
ASHG19A3A001318	9.777884	9.9082575	8.967069	9.101128	9.790962	8.588995	8.414995	8.966542	9.10666	8.590906
ASHG19A3A001319	10.339816	10.354457	9.282979	9.56503	9.373636	10.587984	10.612682	9.73899	9.672269	10.211423
ASHG19A3A001320	10.578426	11.412447	11.109285	10.1832695	11.201401	10.167793	10.167281	10.333708	10.31079	10.759273
ASHG19A3A001321	8.1933365	8.455136	9.852874	8.153654	8.092646	8.47944	8.633622	8.572169	8.971677	8.275832
ASHG19A3A001322	7.6758037	8.206904	8.713289	8.160158	7.675124	8.674929	8.567933	8.500051	8.465888	8.357466
ASHG19A3A001323	6.398886	6.5653296	7.2282805	6.1953936	6.198854	6.592774	6.590862	6.4436455	6.297023	6.5891867
ASHG19A3A001325	8.587048	9.206625	10.617949	8.123943	8.183215	8.672821	8.963083	8.47562	9.90215	8.172829
ASHG19A3A001327	6.877495	7.125203	6.1753974	7.0147586	6.4419284	7.141495	6.861412	6.627063	6.933504	6.8567147
ASHG19A3A001329	8.070383	8.089041	8.517563	7.4587984	7.9975314	7.459172	8.070716	7.6777816	8.042827	7.7161283
ASHG19A3A001331	10.732641	9.74308	11.345343	8.837116	10.947473	9.812176	16.102636	9.828842	12.627856	10.091256
ASHG19A3A001332	6.97403	6.930187	8.376987	7.062301	5.969114	8.112592	8.544983	6.290701	7.7651	6.962319
ASHG19A3A001333	8.758565	7.3535247	8.74763	6.208932	9.034732	7.661426	14.342106	7.7764087	10.55168	8.159812
ASHG19A3A001334	9.288368	9.937691	5.9104366	8.894524	6.9210024	10.001894	10.179906	7.780188	5.7606316	8.35039
ASHG19A3A001335	8.7729	9.522466	9.395908	8.8110695	8.619498	9.169161	8.812707	9.113933	9.417124	8.987573
ASHG19A3A001336	7.6061153	7.5809855	7.658295	7.34435	7.562894	7.0108004	6.951596	7.686195	9.110512	7.807255
ASHG19A3A001337	5.5954504	5.6984096	5.2881002	5.2638006	5.6189556	4.70311	5.5573125	6.0938835	5.8658853	6.1590815
ASHG19A3A001338	6.204205	7.2395062	6.0053	5.9978776	6.944305	6.0804734	4.9663525	5.3788195	6.185987	5.9844713
ASHG19A3A001339	6.7799473	6.1548557	7.668585	7.148862	7.2705755	7.351856	7.561477	7.3813124	7.369477	6.934142
ASHG19A3A001342	8.012537	8.043806	10.045717	8.1569805	7.563089	8.436014	8.809337	8.707491	9.308621	8.666358
ASHG19A3A001343	8.864809	8.495245	10.603684	9.407566	8.748286	6.994646	8.401626	9.975528	9.4659395	8.873304
ASHG19A3A001344	7.7597466	7.0592246	7.8131747	8.868874	7.722953	7.4218597	7.9484587	9.652849	8.541507	9.308705
ASHG19A3A001345	6.605529	7.3164005	6.1037307	6.162277	6.7933125	5.840519	5.7252536	6.2819657	6.2459006	6.4013753
ASHG19A3A001346	8.539615	8.355202	9.473323	8.347567	8.404723	8.338278	8.24528	9.037086	9.434491	8.698536
ASHG19A3A001347	7.3935122	7.2862144	8.770722	7.39568	7.093524	7.556852	7.395118	8.070003	8.296559	7.6896496
ASHG19A3A001348	8.878002	8.6526575	9.308705	8.632861	8.8574915	8.479817	8.377748	9.273987	9.820099	9.217009
ASHG19A3A001351	9.022254	9.737291	7.3220744	8.967826	8.239225	9.944487	9.137138	7.9217176	7.763878	8.477654
ASHG19A3A001352	7.1410394	6.9342422	7.5317616	7.785226	7.577958	7.512823	7.702797	7.4079394	7.599011	6.86822
ASHG19A3A001353	9.298729	9.269637	9.291794	9.087297	8.912324	8.805916	9.109974	8.864612	9.454029	9.316571
ASHG19A3A001354	8.136162	7.779808	9.479669	7.706729	7.7433553	8.104115	7.9683957	8.14598	9.669597	8.09006
ASHG19A3A001355	9.2902565	9.2187195	10.951257	9.392363	9.242142	9.975192	9.990153	9.871277	11.051488	9.727235
ASHG19A3A001356	8.1433735	8.404596	6.5824976	7.681003	7.641179	8.534732	7.9829354	7.199704	6.4553366	7.7595725
ASHG19A3A001357	8.2775345	7.9548783	8.593595	7.7416563	8.190154	7.096937	7.318851	8.345828	8.640949	8.243881
ASHG19A3A001358	8.523457	9.420664	8.240564	8.741771	9.011769	8.733416	8.642218	8.236561	8.719054	7.853623
ASHG19A3A001359	6.744689	7.587307	6.930674	7.3349147	7.132191	6.9272947	6.2433205	7.1545563	6.4276214	6.6697383
ASHG19A3A001360	11.280437	11.453796	10.298011	11.713375	11.611017	11.281189	11.137249	11.751531	10.390637	11.730492
ASHG19A3A001361	5.521936	6.439797	5.0536113	5.941269	5.8414364	6.734675	6.3101106	5.999566	5.899221	6.455604
ASHG19A3A001364	7.206974	7.1965766	7.995699	7.2564425	7.4782586	7.5087414	7.688616	7.5199366	7.580359	6.90243
ASHG19A3A001365	6.9133363	7.187519	7.634845	6.571904	6.6419573	7.2324877	7.3098564	7.28354	9.292686	6.8317204
ASHG19A3A001367	5.006837	6.0685587	7.055169	4.456539	5.4341764	5.5238276	5.542721	5.5177784	5.9180937	5.7195454
ASHG19A3A001368	10.626989	10.884969	9.5667515	9.537592	9.753735	10.062008	10.810596	9.369578	9.83353	10.235889
ASHG19A3A001369	5.2618814	5.806718	5.0407314	4.696939	4.8255296	4.590602	5.0935264	4.830987	5.0421886	4.729686
ASHG19A3A001370	6.0938087	6.46342	5.7516494	5.6988893	5.514161	5.6271343	5.5896516	4.929639	6.0481806	5.461881
ASHG19A3A001374	5.6958303	6.3235974	4.3729663	6.571595	5.7376184	5.7395096	5.632969	5.7980022	5.0449953	5.842853
ASHG19A3A001375	10.332319	6.7642827	8.994165	7.271426	8.435413	7.251464	6.322511	8.009346	7.910203	8.766053
ASHG19A3A001379	6.697517	6.2890277	5.636568	5.8850255	6.250643	5.708124	5.7008066	6.6316447	6.1092205	7.1092963
ASHG19A3A001381	8.316493	8.801734	8.362	8.272926	8.313386	8.3926525	7.358406	7.82974	7.8980627	7.8646555
ASHG19A3A001382	9.581409	10.340774	10.371849	9.749181	9.740116	9.964424	9.848779	10.123242	9.854722	10.030771
ASHG19A3A001390	11.472295	10.701501	14.019383	11.22845	11.413318	11.5173435	12.074485	12.28786	13.334988	11.722103
ASHG19A3A001391	8.678417	8.592991	7.1291156	7.715014	8.167326	7.72689	7.3384376	7.5093756	7.991041	7.8179846
ASHG19A3A001392	10.814192	11.144041	9.413824	10.774203	10.6900835	10.682093	10.825236	10.061676	10.724179	9.056232
ASHG19A3A001393	12.703153	10.835489	15.43803	11.820125	12.155396	11.761509	12.4802065	12.884392	14.494196	12.165942
ASHG19A3A001394	5.918718	5.936143	5.3092766	5.1435013	5.3631496	6.6743803	5.8054657	5.1427236	5.8507695	5.91843
ASHG19A3A001395	6.6122556	6.362731	5.862022	6.1446238	5.9881444	5.9010673	6.5691094	6.5292234	6.769105	6.25574
ASHG19A3A001397	4.896285	5.937443	5.0639954	6.26624	4.7815766	5.7899094	5.415277	4.295028	5.2404337	4.787958
ASHG19A3A001398	7.7141523	7.3038855	8.213011	8.354074	7.6041393	8.974468	8.893257	7.912726	7.994661	7.927045
ASHG19A3A001399	8.95636	8.390327	7.80584	8.793773	8.756161	7.853623	8.928256	8.462437	7.2871265	8.182325
ASHG19A3A001402	6.5166326	6.6174498	6.5568314	6.007363	6.855393	6.5624275	5.9680247	6.512105	8.098393	6.421736
ASHG19A3A001404	8.6459055	9.811527	10.07346	8.315096	8.429512	8.771009	9.095081	8.885978	9.295021	8.249519
ASHG19A3A001405	6.419433	7.469858	6.465962	5.5738897	7.8564095	5.452702	7.442747	7.465866	7.5037394	8.01765
ASHG19A3A001406	6.9435425	8.699375	8.042827	7.685493	6.572443	7.002395	7.5537257	7.8449416	7.081595	7.2962627
ASHG19A3A001407	6.9836726	6.3600864	8.243598	6.5060873	6.6084814	5.8547306	7.5124	6.651482	7.845793	6.7777576
ASHG19A3A001408	12.059992	12.774397	13.76382	12.618731	12.585938	12.499142	12.846465	14.043312	13.596512	13.679893
ASHG19A3A001409	6.4858336	6.5419254	8.762332	6.7611127	6.5376945	6.374743	7.1138153	7.1316633	7.5559998	6.7714877
ASHG19A3A001412	12.090885	12.975793	8.706257	11.336141	10.234277	12.809943	12.707071	8.9298725	9.607735	8.695767
ASHG19A3A001414	8.463679	9.524563	6.775902	9.359421	7.682635	9.84432	9.055594	7.099506	7.623162	8.087395
ASHG19A3A001415	6.27777	7.387893	6.2631273	6.319753	6.2596684	6.023316	5.3533454	5.9479165	5.5696306	5.6650677
ASHG19A3A001417	5.3017073	5.7836437	5.2803507	6.786535	5.539791	6.5218844	6.51573	6.7100363	6.320739	6.551856
ASHG19A3A001418	10.6755295	11.860647	11.273399	11.178314	10.841825	11.720776	11.690566	11.11371	11.230276	11.044668
ASHG19A3A001419	8.224932	9.414141	9.051946	8.064783	7.6522126	8.616508	8.809992	7.887994	8.691618	7.8110223
ASHG19A3A001420	8.447799	9.139883	8.255895	7.9683957	7.8364964	8.651862	8.783393	8.064133	8.59003	8.278686
ASHG19A3A001421	8.56926	7.210028	9.861319	8.898075	9.933389	7.2841797	6.5414085	9.129225	10.928241	10.02826
ASHG19A3A001422	5.897642	6.167926	6.2875123	6.696563	6.4346976	5.5103498	5.325988	5.9174933	6.525317	6.397355
ASHG19A3A001423	7.24185	6.8251357	7.2800837	7.3823104	7.061691	7.42926	7.236005	7.458887	6.9093823	7.122327
ASHG19A3A001424	7.3788223	7.72689	7.5517383	7.761484	7.191477	7.94942	7.675124	7.8522043	7.2164245	8.111086
ASHG19A3A001425	7.574357	7.593318	7.733539	7.8141704	7.408278	7.9861646	7.875494	7.9924984	7.7358146	8.289394
ASHG19A3A001427	10.169668	10.760052	11.060599	10.895634	11.419725	11.275732	10.6225605	10.782114	11.2893	11.289843
ASHG19A3A001428	6.1131196	5.576359	8.823743	5.3947687	5.734541	5.0059185	6.757378	6.8242507	7.407315	8.040048
ASHG19A3A001429	11.047116	11.314353	11.580112	10.883276	10.750571	11.644077	11.720776	10.908125	10.563089	10.802278
ASHG19A3A001430	9.016548	7.8583326	12.153574	8.847275	9.225881	8.306247	9.771579	10.117071	11.0135	8.560461
ASHG19A3A001431	5.9731464	6.8525023	4.8290772	5.379539	5.9265575	5.8673244	6.087427	4.790254	5.933083	5.415546
ASHG19A3A001432	9.123242	9.814407	8.351571	9.886185	8.768463	9.114191	8.9149275	8.658054	8.771905	7.457049
ASHG19A3A001433	8.582208	8.385794	9.743442	7.524204	7.836172	7.5802474	7.9613395	8.478152	9.3453865	7.968669
ASHG19A3A001434	13.116168	13.744232	14.805877	13.278046	13.341607	13.4160385	13.375218	13.692194	14.35227	13.706401
ASHG19A3A001437	10.6708555	10.502785	8.877688	10.159529	9.87685	11.5552635	10.750571	9.672269	9.984677	9.960544
ASHG19A3A001438	10.415946	10.52729	9.522801	9.720872	9.619085	11.062235	10.52978	9.392619	10.363097	10.318069
ASHG19A3A001439	6.020151	5.79498	6.6056523	6.235652	6.452328	6.224974	6.775902	6.3628187	6.3283367	5.2574515
ASHG19A3A001441	8.877836	7.435045	7.9491653	7.466321	8.262045	7.954041	7.836327	7.5723343	8.06333	8.021674
ASHG19A3A001442	9.212267	6.7640777	7.5906267	7.2585473	8.167496	7.5731044	7.6976175	7.3495727	7.7929235	7.824403
ASHG19A3A001444	6.701097	5.7369432	7.427182	6.1767864	6.155971	6.553049	6.430409	6.4554653	6.314456	6.5575237
ASHG19A3A001446	10.622863	8.655855	10.254683	8.799241	9.1964445	8.517389	8.662319	9.625893	9.623749	9.544062
ASHG19A3A001447	7.297282	7.340141	5.72389	7.13151	6.7662206	7.4463434	7.339773	8.07525	6.688229	7.782337
ASHG19A3A001448	12.249712	12.589314	10.812519	12.738204	12.605018	12.524212	12.022187	12.626044	10.921225	12.445508
ASHG19A3A001449	6.1948767	6.7885494	7.3423324	5.6575513	5.7322645	5.708501	6.7072215	5.679712	6.6790648	5.07271
ASHG19A3A001450	8.897831	8.816164	8.7929735	8.035784	7.8683043	8.492722	8.657395	8.534419	9.304712	8.844731
ASHG19A3A001451	8.067172	6.729051	9.015289	7.407016	7.778156	7.2745175	8.6231575	7.785508	8.524596	7.601989
ASHG19A3A001453	9.618821	9.712159	8.653961	10.105955	9.3466215	9.158412	9.448343	9.44432	7.130352	9.991819
ASHG19A3A001454	7.2706685	6.9132013	6.1878047	7.294385	7.2894807	7.707684	7.0587354	7.4317665	6.555366	6.7671127
ASHG19A3A001456	6.4305816	5.80998	4.948948	5.750993	5.501037	6.0272126	5.509756	5.5883656	5.245556	5.438571
ASHG19A3A001458	8.16803	8.705547	5.744963	8.608025	6.962695	8.039682	7.7211814	7.0953646	5.145809	7.068416
ASHG19A3A001459	11.46907	11.394643	10.620177	10.779983	10.1682005	11.487121	12.110463	10.631904	12.129381	10.706127
ASHG19A3A001460	8.945783	9.150478	10.500774	9.166577	10.310352	8.503969	8.098969	9.44902	12.488253	9.73546
ASHG19A3A001461	8.448979	6.555366	11.019758	8.343208	10.315885	6.4598575	5.866618	9.12483	12.767985	9.427842
ASHG19A3A001463	8.300785	8.145578	9.664875	8.415401	9.194227	8.348625	8.312909	8.479268	10.911402	8.737311
ASHG19A3A001464	5.429489	6.738085	6.4436455	5.9965487	5.4415593	6.271371	5.6029897	5.477234	5.9353094	5.8174834
ASHG19A3A001465	8.556262	9.1098	8.170485	7.824727	8.472199	8.245018	9.22095	7.7448835	7.501191	8.328654
ASHG19A3A001468	6.7856517	6.5255604	5.9021106	5.5830936	6.972399	4.4666705	4.444185	5.06787	7.0444183	5.3025646
ASHG19A3A001469	8.352417	8.386339	9.038816	8.355566	8.634081	8.878002	8.915154	8.794906	8.897381	8.892786
ASHG19A3A001473	7.4852595	7.207933	8.871553	7.2681584	7.20843	7.1549006	7.0960503	7.6932645	7.586626	7.793718
ASHG19A3A001474	10.308612	11.132958	10.326807	10.39571	10.438575	11.130499	9.76112	9.665062	9.438116	9.930773
ASHG19A3A001475	13.243178	13.629553	13.531152	13.553053	13.696949	13.906968	13.786171	13.325518	13.431777	13.502153
ASHG19A3A001476	10.541485	10.491893	8.878105	10.633384	10.288007	11.100454	10.850563	10.260377	10.49733	10.493076
ASHG19A3A001477	7.0453095	7.3223844	9.378336	7.2738113	6.821964	7.369766	7.364045	7.5304418	8.515362	7.664578
ASHG19A3A001478	8.0842905	7.637819	9.459268	8.056394	8.492252	8.062724	8.146998	8.735279	9.15946	8.999471
ASHG19A3A001479	7.6145573	8.500468	6.3277097	6.821348	5.3802447	7.483627	7.521966	5.977546	7.019424	6.5052295
ASHG19A3A001482	5.961326	6.411254	6.395628	6.2462716	6.0592313	6.7491364	6.468416	6.520496	6.530896	6.4915466
ASHG19A3A001483	7.1851244	6.8899965	5.5861225	6.3730426	6.4926133	6.434844	6.4624953	6.348	5.714702	6.9886937
ASHG19A3A001484	11.8522835	11.67679	10.873059	12.026459	11.997487	12.189982	11.632576	11.411092	11.770249	11.399077
ASHG19A3A001485	7.8529143	7.2951145	10.004616	7.222888	7.2077875	7.4563007	7.8085146	7.8900113	9.317026	7.7173624
ASHG19A3A001486	6.3488054	6.1197195	6.4797783	4.67125	5.6971617	5.8979077	5.5515933	4.503802	5.966296	6.0876193
ASHG19A3A001487	7.306413	7.091826	8.732453	6.9169126	6.563428	7.47749	7.5662136	7.231104	8.407505	7.094193
ASHG19A3A001489	8.356136	8.743994	9.259991	9.17706	9.767108	8.626106	9.481827	9.268025	8.555044	9.252103
ASHG19A3A001491	7.746265	7.7446823	6.598489	7.9106145	7.694022	7.8619885	7.7464013	6.848714	6.3599863	8.023247
ASHG19A3A001492	9.837898	10.2483	9.901961	10.2077875	9.809167	10.700585	9.929774	9.754758	9.499511	9.768654
ASHG19A3A001493	9.573195	9.933971	10.033712	9.648096	9.348173	10.496731	9.526956	9.558464	9.466849	9.775039
ASHG19A3A001495	6.4001913	6.8645244	6.411254	6.419433	5.512628	6.7028427	6.2151837	6.262952	5.984822	6.1345534
ASHG19A3A001496	10.399093	11.122061	11.667456	10.293202	10.302021	10.561597	10.254041	10.376718	10.608588	10.459828
ASHG19A3A001497	6.0027237	6.62506	6.719078	5.548136	5.87052	5.7078547	5.0504403	5.5998764	5.7894897	5.6406713
ASHG19A3A001499	7.091499	7.6933675	7.3017464	7.1829824	7.0707607	7.362382	7.3592687	7.6918316	7.664101	7.1744766
ASHG19A3A001501	9.570075	9.154723	7.0364847	10.103607	9.718715	9.667044	8.833965	9.606624	7.728017	9.479418
ASHG19A3A001502	9.344135	8.780938	6.792246	9.725126	9.657124	9.257837	8.415998	9.267137	7.4324684	9.386521
ASHG19A3A001503	6.5903363	6.7527046	7.527644	6.854247	5.9468737	6.4099016	6.133173	7.367891	7.751894	6.51058
ASHG19A3A001507	8.69457	9.658225	10.769914	10.566133	10.046352	10.648609	10.121218	9.588438	10.02029	9.714135
ASHG19A3A001508	12.246043	12.391182	13.152272	12.460651	12.470035	12.741553	12.410247	12.364939	13.380325	12.174404
ASHG19A3A001509	12.212653	12.44005	11.504891	12.927345	12.42889	13.337184	12.7824	12.371399	13.272397	12.272279
ASHG19A3A001511	10.230335	10.62678	9.365075	10.154827	10.217517	10.887726	10.514788	10.088572	10.1051655	10.404481
ASHG19A3A001514	10.974862	11.086382	13.052622	11.395532	10.813018	11.696777	11.911596	11.768545	12.097071	11.509336
ASHG19A3A001516	8.453785	8.5676775	9.505535	8.292921	8.434624	8.379628	9.070584	8.453434	8.619888	8.271177
ASHG19A3A001517	5.4928923	6.2530546	6.0462985	5.42893	5.7226067	5.501128	5.695467	5.8740773	5.9992657	5.3944254
ASHG19A3A001518	7.1448717	6.7092705	6.9836726	6.819144	6.595172	6.634566	6.398886	6.2012877	6.9068174	5.9265575
ASHG19A3A001519	12.2535095	12.241167	12.722574	12.392255	11.959086	12.662161	12.61665	12.4971285	13.34897	12.736556
ASHG19A3A001520	8.53027	9.254372	9.361735	8.897831	8.803275	8.8393135	8.654164	9.203709	8.9361	8.956897
ASHG19A3A001521	8.465769	8.854022	9.674246	9.010957	9.061906	8.567933	9.010323	9.360689	9.001553	8.631974
ASHG19A3A001529	5.5069156	5.794392	5.5975113	4.749869	4.7795525	4.4415317	5.1679945	5.0526953	4.9450426	5.402307
ASHG19A3A001530	9.3216095	8.905907	9.1746645	9.339688	9.400284	8.7879715	9.652849	9.462426	9.0796795	9.141457
ASHG19A3A001531	8.892014	8.627734	7.1535273	8.996863	8.868143	8.716061	8.329735	8.425628	8.116446	7.6369166
ASHG19A3A001533	8.81218	8.809402	8.696577	9.100751	8.19195	8.907882	9.115057	8.625217	9.055594	8.078031
ASHG19A3A001534	7.9506326	7.453004	7.5107	8.844015	6.998788	8.4641285	8.054519	8.428774	7.468753	8.16121
ASHG19A3A001536	6.863486	6.8095355	6.1204915	6.020597	5.889501	6.1818447	6.4997234	6.314456	6.2016087	5.2695627
ASHG19A3A001538	12.203678	12.235573	11.297868	11.991314	12.301281	11.951132	12.553773	12.704351	12.074485	13.5832205
ASHG19A3A001539	8.786109	8.525253	9.494224	8.645549	8.539982	8.692684	8.841797	9.49132	9.976767	8.560103
ASHG19A3A001541	6.401203	7.363287	6.2359343	7.2219462	6.8741765	7.562378	6.4122543	6.9031634	6.4614906	6.615204
ASHG19A3A001543	9.760885	10.966435	7.362994	10.503336	9.798484	11.489132	10.733783	8.469011	8.4723215	9.433959
ASHG19A3A001544	5.66797	5.422497	6.8385496	6.244773	5.8070745	7.001279	6.781097	5.9675493	6.357008	4.947597
ASHG19A3A001546	11.095173	10.773353	12.897922	11.3868685	12.4038315	10.873627	9.980632	11.927625	13.814143	12.1221485
ASHG19A3A001547	7.3344297	8.703808	8.346992	6.591585	6.5568314	7.3062544	7.398951	5.852065	7.7271123	5.984023
ASHG19A3A001548	5.909799	6.2346826	6.243942	5.5918903	4.8073006	5.866319	4.956635	5.2024264	5.659726	6.3663807
ASHG19A3A001550	5.8041706	6.5523696	5.2741613	5.1268997	4.1591177	5.56508	5.5507784	5.035977	5.436797	5.9500885
ASHG19A3A001552	5.717637	5.6043644	6.3843203	5.0584617	5.1595216	5.615858	4.5225816	5.1566367	5.582881	5.132024
ASHG19A3A001553	6.1433454	5.7552176	7.0253644	5.693897	6.081272	5.916868	6.2403493	5.8817787	6.4946814	5.8280716
ASHG19A3A001556	8.589444	10.425671	4.107624	8.857349	7.1693854	9.619205	8.74736	8.157124	7.8216133	8.378411
ASHG19A3A001557	5.814917	6.204205	6.078771	6.1127625	6.5325103	5.353603	5.247345	5.920683	5.5201173	5.654376
ASHG19A3A001558	8.196498	7.527327	7.480698	7.8655634	8.1887455	7.9711175	7.41339	7.9751425	7.841856	9.190923
ASHG19A3A001561	7.9067965	8.121901	7.640214	7.800013	7.8269825	7.27192	7.2862144	7.4102592	7.6283894	7.7148423
ASHG19A3A001562	6.516097	7.6510806	4.5485992	5.4083595	5.710556	7.884803	7.246943	4.681961	4.964148	5.348916
ASHG19A3A001563	11.602791	11.964113	11.346726	12.627372	11.297346	13.5124445	13.4255905	12.302489	10.337363	12.553478
ASHG19A3A001564	12.186067	12.753344	10.41116	12.591286	12.28271	12.967563	12.550058	11.84169	12.358751	11.890802
ASHG19A3A001565	6.299839	6.661171	7.1939244	6.07911	6.165607	6.2407694	6.126797	6.7858715	6.830402	6.5992274
ASHG19A3A001566	8.117432	8.600597	8.643476	7.08841	8.684174	6.502948	6.1753974	6.2600055	8.137786	6.4131203
ASHG19A3A001567	7.234743	6.538384	6.880662	6.3200407	6.274467	6.2156973	6.419582	6.646318	7.201373	7.138815
ASHG19A3A001569	12.97254	13.752218	14.921182	12.742647	12.888686	13.726535	13.3699875	13.675555	14.561692	13.850952
ASHG19A3A001570	10.55668	11.40851	11.915424	10.200527	10.447418	10.87836	10.717994	10.760984	11.625247	10.553937
ASHG19A3A001571	7.3432293	6.721146	7.1643953	7.567032	7.064866	6.9722366	7.530303	7.7634296	7.9911976	7.5735645
ASHG19A3A001572	7.6556	8.085066	9.010323	7.181143	7.6403456	7.2893696	7.246451	7.9303637	8.642943	7.527718
ASHG19A3A001573	7.490325	8.142437	7.924175	7.854664	7.7016354	7.318331	7.8894973	7.7037554	7.669037	7.34435
ASHG19A3A001574	8.75919	8.739712	7.958311	8.465367	8.127017	9.292431	8.902764	8.39168	8.266814	8.570519
ASHG19A3A001575	6.0457177	6.4152455	7.360079	6.566205	5.725841	6.174413	6.314456	6.545912	6.126717	5.5861225
ASHG19A3A001576	8.088079	7.79892	10.760715	8.119457	7.796484	8.611632	8.404288	8.42182	9.5385685	8.248989
ASHG19A3A001578	5.375495	5.480585	5.103184	5.509973	5.3281336	6.0066843	4.9409847	5.750993	4.963781	5.0981894
ASHG19A3A001584	6.4400854	6.3700852	5.027808	5.8285556	6.0182877	6.859285	6.2891073	5.7045617	5.775154	6.055546
ASHG19A3A001585	4.9093475	5.807204	5.315411	4.7054453	4.331348	5.221251	4.8618484	4.9479527	4.771061	5.097339
ASHG19A3A001590	7.4028764	7.6308165	8.284611	7.9066043	8.160829	8.287773	8.336528	8.1343155	7.971892	7.9639263
ASHG19A3A001591	13.34897	12.389854	14.68737	12.651633	12.401695	11.08734	12.046567	13.711882	15.065128	12.939951
ASHG19A3A001592	7.1836824	7.6057625	7.462294	6.9045773	6.840408	7.6407924	7.204146	7.12926	7.4874077	6.823866
ASHG19A3A001593	9.668457	9.025215	10.878017	8.875942	9.266831	9.225472	11.150274	8.325315	9.414141	8.943584
ASHG19A3A001594	11.973153	12.742647	13.553757	11.697267	11.7754	12.423522	12.1221485	12.351084	12.926063	12.198297
ASHG19A3A001597	5.8283815	6.2610264	5.690661	6.4754143	5.789685	6.606628	6.5540857	6.0462217	5.8285556	5.1639876
ASHG19A3A001598	9.95672	10.853765	9.602587	10.867713	10.265701	10.747116	10.133914	10.189378	9.829704	9.629061
ASHG19A3A001599	10.164894	9.938573	9.976767	10.008945	10.449932	9.83461	9.39572	10.807216	9.921146	10.84893
ASHG19A3A001600	10.584716	11.031701	10.215172	10.183027	10.970892	9.688977	9.400102	10.748061	10.390123	10.933424
ASHG19A3A001601	11.218763	10.60031	10.196214	10.922185	11.0947275	10.245938	11.850711	12.021341	10.842189	12.419649
ASHG19A3A001602	7.0602098	7.098342	7.0427046	6.905135	6.7355204	7.1839433	6.8921037	6.8754244	7.5691676	6.844254
ASHG19A3A001603	9.596328	10.236579	8.618261	10.837807	9.714359	9.993286	10.330662	9.605624	9.379523	9.273987
ASHG19A3A001604	6.989941	6.4576693	6.1400795	7.1474743	7.409085	6.633455	6.6303244	7.698382	6.599736	7.793537
ASHG19A3A001605	9.96164	10.124876	10.791384	10.075417	10.387148	10.35472	10.339347	10.293447	10.573736	9.911727
ASHG19A3A001606	7.237023	7.019563	7.1664147	7.5645146	7.0438585	7.611602	7.590911	7.7471414	7.395427	7.5214214
ASHG19A3A001607	6.9973373	6.6690826	10.433882	6.8570356	6.3843203	6.0179195	8.049835	8.302638	9.359421	6.4183564
ASHG19A3A001609	6.9603386	6.3060427	6.933123	6.3954964	6.3953724	6.571483	6.312459	7.044178	6.5314183	6.931631
ASHG19A3A001610	4.872874	6.244996	5.953354	5.416873	5.5486274	6.028392	5.9357276	5.685987	5.8685217	5.416438
ASHG19A3A001612	5.3631496	5.661136	5.6427207	5.3009286	5.1371136	5.964778	5.9902406	5.995905	5.331288	5.388073
ASHG19A3A001613	8.560882	9.046574	7.893196	9.147071	8.870015	8.813232	8.65114	9.729886	7.0860376	9.559595
ASHG19A3A001614	6.2891755	6.6972475	6.5369754	6.78351	6.6808805	6.150447	6.4880037	6.4172783	6.4377165	5.880176
ASHG19A3A001617	7.2501335	7.230524	5.6432004	6.9274063	6.7222037	7.1379013	6.558157	6.7078133	6.154071	6.751053
ASHG19A3A001618	7.867123	8.772032	9.211521	8.850673	8.752285	8.059332	7.549958	8.570034	8.554731	8.033985
ASHG19A3A001619	8.619498	7.2705755	9.23433	8.753711	9.151942	8.112422	8.90129	9.756114	8.971452	9.389618
ASHG19A3A001623	5.9228606	5.89472	7.588063	6.2038307	5.643272	6.3614454	7.030097	6.5247107	7.117614	6.388845
ASHG19A3A001625	10.256791	10.324973	11.833406	10.64454	9.836183	11.323962	11.185102	10.951931	11.212152	11.556411
ASHG19A3A001626	5.6077137	6.087427	6.2300076	4.953682	5.349357	5.5261545	5.680329	5.4583116	5.903163	4.9102225
ASHG19A3A001627	9.439314	9.965487	11.566096	9.1045265	8.862582	9.477558	9.570671	9.670453	10.606673	9.580921
ASHG19A3A001628	6.911922	7.051739	7.2467723	6.6220565	6.5323257	5.98046	6.0667667	6.4404416	6.669348	6.0434585
ASHG19A3A001629	9.2975025	9.997913	10.441312	8.763825	10.483837	8.411279	7.9689813	9.915806	10.1562605	9.435046
ASHG19A3A001630	10.771931	10.690607	13.778792	11.061974	10.560207	11.690054	11.805818	11.497413	12.633679	11.297868
ASHG19A3A001631	11.201891	11.563111	13.956121	11.4376545	11.781838	12.080961	12.121658	11.856403	13.026636	11.572639
ASHG19A3A001632	6.571595	6.2449217	9.328409	5.791178	6.0247545	5.701997	5.985915	6.46416	7.7119703	6.7384057
ASHG19A3A001636	6.687661	7.2218313	7.4138036	7.1167655	6.876463	6.5498204	7.249143	6.732622	7.1691976	6.256521
ASHG19A3A001637	11.004772	10.931057	9.79683	10.978445	9.654773	11.932025	11.820125	10.047585	9.377159	10.497761
ASHG19A3A001639	11.566444	11.804817	9.997401	11.557841	10.196789	12.608652	12.224842	10.475931	9.893207	11.168467
ASHG19A3A001640	7.6580772	7.694022	8.205854	7.527327	7.3802724	7.6271505	8.208903	8.155592	8.550031	7.992756
ASHG19A3A001641	6.8701177	7.9062595	7.102632	6.436587	7.098206	7.188553	6.2580624	6.7329364	6.528968	6.9937115
ASHG19A3A001642	7.3495727	7.439707	7.061145	7.462624	7.5249877	7.2997975	6.9801803	7.6429553	7.3075366	7.401845
ASHG19A3A001643	9.177825	8.646531	11.433577	8.419784	8.761051	8.836883	8.575759	9.319743	10.66058	9.071517
ASHG19A3A001644	6.8191957	6.2119226	7.4347324	6.953592	7.007219	7.0466933	7.2177444	7.2621517	7.30539	6.8147197
ASHG19A3A001645	6.795959	6.7804303	6.848889	7.506175	6.7640777	7.0797424	7.047908	7.0285926	6.369605	6.735094
ASHG19A3A001648	8.056224	8.608839	9.235405	7.795384	7.782689	8.768661	8.7498045	8.210106	8.5624275	8.141687
ASHG19A3A001649	8.973249	9.089281	8.458488	9.060994	8.538573	9.641122	8.827085	8.819599	9.013191	9.017265
ASHG19A3A001650	8.090312	7.696066	9.267681	8.604454	8.527049	8.810777	8.9544525	8.821482	8.786327	8.516336
ASHG19A3A001651	5.622755	6.5174184	6.2399435	6.1734776	6.0926914	6.336121	5.4799347	5.888694	5.656507	5.9370785
ASHG19A3A001652	8.05562	8.626106	7.674667	8.588995	8.12594	7.092768	7.7961135	7.7580004	7.7052293	6.9323306
ASHG19A3A001653	9.144801	9.094837	8.752285	9.973204	9.445724	8.620508	8.35704	9.16382	8.912618	9.040098
ASHG19A3A001654	8.842809	8.334852	9.588438	9.348606	10.129438	9.602815	9.632603	9.747075	9.233657	9.458567
ASHG19A3A001655	8.540673	8.325934	8.726493	8.735708	10.091547	8.3902235	8.158319	8.669406	8.108259	8.584825
ASHG19A3A001659	7.4500556	7.5013704	6.839461	6.7472143	6.238934	7.1906366	7.1903505	7.0916753	7.4492946	7.078307
ASHG19A3A001660	4.7990227	10.069238	4.877444	7.025916	6.019174	9.019802	7.267563	6.25574	5.42798	5.563599
ASHG19A3A001662	6.726267	6.957512	6.4225883	6.408148	6.5417066	6.699206	6.754977	6.5563517	6.3289075	6.5061984
ASHG19A3A001663	8.308401	8.237641	8.382719	8.8659115	8.176195	8.98668	8.685646	8.449818	8.585112	8.177205
ASHG19A3A001665	6.583552	7.019424	7.106248	7.384226	6.7344413	7.7707233	7.51571	6.9148307	6.9053135	7.071003
ASHG19A3A001666	7.2283645	7.3648796	8.902483	7.561965	6.549119	7.483273	7.38484	7.537883	7.562378	7.478033
ASHG19A3A001667	6.8737907	6.39901	5.1512923	6.339838	6.763464	6.5129957	5.913251	6.899008	6.273576	7.3713374
ASHG19A3A001668	13.985972	13.86185	13.99663	12.83924	12.564034	12.919731	13.7701235	13.791248	14.119209	13.778162
ASHG19A3A001669	10.568029	10.392258	10.2077875	10.395222	10.321672	10.345341	11.810802	10.611982	10.284664	10.88399
ASHG19A3A001670	6.1680856	6.9999347	6.832879	6.81986	6.8509035	7.2055097	7.0738397	6.738275	6.4703426	6.6108046
ASHG19A3A001672	6.9292955	7.0865774	6.991131	5.994357	6.5333567	6.4442606	6.7825675	6.646528	6.65893	6.7535005
ASHG19A3A001674	7.346674	7.0425553	5.2720037	6.7856517	5.870993	7.021254	7.1014066	7.0243673	6.436198	6.545597
ASHG19A3A001676	6.2106247	7.142145	7.2546864	7.012681	6.815305	6.9305434	7.1955104	7.090615	6.8888984	6.8729525
ASHG19A3A001677	10.008062	10.096571	10.833679	10.614369	11.2491	10.97043	9.879418	10.530308	11.576606	10.053492
ASHG19A3A001678	7.864786	7.196689	7.1384726	7.3429794	7.180115	7.137555	7.434217	6.578684	7.177291	7.7545137
ASHG19A3A001679	9.019437	8.727206	8.422893	8.236561	8.137987	8.544288	8.206778	8.457894	7.389475	8.442024
ASHG19A3A001680	9.074946	9.138692	9.273987	8.743994	8.632567	8.476005	8.909145	8.847019	8.181162	8.332108
ASHG19A3A001684	8.566768	9.132085	7.123563	8.945405	8.768102	8.79388	8.721305	8.477446	8.008025	8.145203
ASHG19A3A001686	11.645561	11.532819	11.102634	11.339723	10.696772	12.198297	11.813727	11.190278	11.297346	11.478322
ASHG19A3A001687	15.071634	15.954674	14.507394	15.202951	14.600791	16.063383	15.77461	14.575079	15.377597	14.375331
ASHG19A3A001688	7.8645034	8.446847	8.9808855	8.040404	8.242867	8.132889	8.278686	8.263832	8.259321	7.9623837
ASHG19A3A001689	8.096966	7.596228	9.040098	8.093856	8.45592	8.338963	8.457192	8.605114	8.694341	8.258024
ASHG19A3A001690	8.9431095	9.6923065	9.112646	8.648369	8.823743	8.734052	8.452611	8.897831	9.066681	8.798598
ASHG19A3A001691	7.063987	6.677364	6.6919847	6.6696377	7.5370274	6.549988	5.52368	6.035253	6.2502975	6.8514986
ASHG19A3A001693	6.7246757	7.1170692	8.263697	6.9247746	6.693679	6.714492	6.327203	7.136662	7.244359	6.8540874
ASHG19A3A001694	8.570034	8.22052	8.743222	9.082456	8.07144	9.01741	8.897615	8.978856	8.957198	8.914621
ASHG19A3A001696	9.6588335	9.60994	8.774932	9.225649	8.81565	9.455012	9.227254	8.908708	9.859679	9.469477
ASHG19A3A001697	7.6398063	7.8784995	8.356424	6.821964	6.6245117	6.989705	7.2138224	7.094617	7.8486094	7.0075097
ASHG19A3A001698	6.8707237	7.168253	7.323101	6.640722	6.4402494	7.4805455	7.610965	6.5963125	6.94092	6.0744953
ASHG19A3A001699	8.6644535	8.535914	8.287327	8.818974	8.569468	8.501003	8.694805	8.298887	8.460188	8.870525
ASHG19A3A001700	6.028392	6.820562	6.7018833	6.2285485	6.5014977	6.1838207	5.7064433	6.393572	6.1635847	6.0450606
ASHG19A3A001701	6.4740973	6.1703486	6.976126	6.5526094	6.286246	7.157752	6.8981295	6.8352337	7.0223675	6.701579
ASHG19A3A001702	6.7436886	7.0519714	6.838072	6.925868	6.172367	7.4191146	7.086256	7.204568	7.220241	7.313678
ASHG19A3A001703	6.138621	6.5848804	6.0464582	5.5584464	6.6787386	5.6142564	5.42798	5.580966	6.2539177	6.0398183
ASHG19A3A001706	8.122189	7.224326	6.637556	7.5391426	7.683078	7.5367384	6.8193026	7.10993	6.235652	7.6997366
ASHG19A3A001707	7.936887	7.523279	7.6499557	6.58418	7.3961987	7.7437706	7.1546316	6.945156	7.057971	7.442747
ASHG19A3A001709	10.390938	10.461916	9.967999	10.448808	10.533035	10.677691	10.646178	10.580044	10.182722	10.177503
ASHG19A3A001710	7.1720004	6.8519616	6.5896096	7.6041393	7.6297975	7.169041	7.577057	8.047804	7.563247	8.174814
ASHG19A3A001711	9.909452	11.403105	10.508629	10.573183	10.748667	11.021017	9.446828	10.402671	10.090976	10.565458
ASHG19A3A001712	10.07872	11.075293	9.51203	10.756601	10.874311	10.783908	10.669229	10.786984	10.567181	10.870752
ASHG19A3A001713	9.263094	10.3018465	7.8315563	9.351799	9.808257	8.758439	9.009948	9.653764	9.613158	9.935296
ASHG19A3A001714	9.838942	10.958253	10.562338	9.414712	9.668636	9.60994	10.159529	9.779111	9.782584	10.500774
ASHG19A3A001717	10.714107	11.444566	10.441739	11.022196	10.87924	11.390056	10.430877	10.697299	10.341009	10.713327
ASHG19A3A001718	6.8169985	7.145591	6.75373	7.3062544	6.962549	7.058238	7.3585005	6.381084	6.9162087	5.6151557
ASHG19A3A001721	5.569989	5.8420315	5.9475703	5.881824	5.687462	5.8664994	5.86493	6.2223134	6.232705	6.115555
ASHG19A3A001722	5.522774	6.6726704	7.0808835	6.2139654	7.083012	6.977602	6.6108046	7.163489	6.362338	7.1795626
ASHG19A3A001724	12.262188	12.16961	9.024024	12.5550165	12.304527	13.201799	12.196841	12.00696	12.56296	12.764765
ASHG19A3A001725	6.0098333	6.7765393	7.4436164	8.2590885	8.516753	8.427444	8.073863	7.906455	8.79789	8.385979
ASHG19A3A001727	8.8208685	8.254156	9.269487	8.45018	8.726028	8.942478	9.116622	8.695952	8.7456665	8.285379
ASHG19A3A001728	8.089829	8.1759205	9.835264	7.8456483	8.061218	8.959595	8.913903	8.730271	9.357153	9.714359
ASHG19A3A001730	7.716469	7.6118374	9.028383	7.5819163	7.886531	7.7881656	8.1694975	7.8841667	8.377314	7.2562966
ASHG19A3A001732	9.057968	9.301381	8.388805	8.798598	8.79122	9.177667	9.718943	8.139747	9.368696	8.713425
ASHG19A3A001733	6.054123	6.5168366	5.955636	5.1708746	4.7926207	4.936052	6.5207376	6.5579376	6.497639	6.294021
ASHG19A3A001734	7.9739966	8.392761	6.2729135	8.072428	7.3755836	8.509937	8.157124	8.199673	7.647322	7.9465756
ASHG19A3A001737	6.3213644	6.5574303	6.447548	5.8394938	5.708276	5.808305	5.274476	5.1432986	6.576846	5.439226
ASHG19A3A001738	7.27192	7.7891603	7.0237875	6.371298	7.718478	6.115339	5.582595	5.516284	7.059749	5.73097
ASHG19A3A001741	6.7947173	7.305852	6.6785727	7.235658	6.711112	7.4878435	7.18542	7.257327	7.433831	7.2170496
ASHG19A3A001742	10.042472	9.63706	8.771559	9.804787	9.953459	9.607053	9.939924	10.226197	8.69212	10.898413
ASHG19A3A001743	10.935156	10.937443	11.144041	11.748898	11.606827	11.049952	11.60227	11.6189785	10.647655	11.8391285
ASHG19A3A001746	7.3811984	6.957925	6.910821	7.351136	6.1467338	7.2256556	7.3759665	7.3178062	6.9435425	6.7369866
ASHG19A3A001748	5.8215656	5.642277	6.6815553	5.8171444	5.523151	6.303831	5.2803507	5.3966813	5.162007	5.020843
ASHG19A3A001749	5.750603	6.5976925	6.5691853	5.540403	5.4675007	6.368398	6.367417	5.91843	6.38665	5.63565
ASHG19A3A001751	6.445635	6.92519	6.5331855	7.119071	6.322672	6.966044	6.5380116	7.0277815	6.47168	7.2409725
ASHG19A3A001752	8.88372	9.037374	10.627287	8.506166	8.911178	8.993373	9.231455	9.113098	9.940974	8.7879715
ASHG19A3A001753	7.1608925	6.3393383	8.8574915	6.1985455	7.1429443	6.126717	6.6441684	7.0444183	8.15942	6.571695
ASHG19A3A001754	8.641693	8.782105	8.578772	8.673967	7.601809	8.170208	7.746891	9.01741	8.096633	8.752747
ASHG19A3A001755	6.5502305	6.302016	7.5339546	6.5011864	6.905012	6.9778066	7.0435677	7.121985	7.1687555	6.301283
ASHG19A3A001758	7.2841797	6.7175364	7.506613	6.386816	6.6539845	6.5094547	6.703624	6.8224573	7.3978734	7.1301594
ASHG19A3A001759	7.6477776	8.182182	8.832226	7.9308014	8.080631	8.000269	8.396468	8.022866	8.248327	7.781987
ASHG19A3A001760	7.4546843	8.034568	7.1452937	6.3034515	6.3007135	6.423487	7.842092	7.547473	7.7334013	7.755908
ASHG19A3A001761	6.0498204	5.854616	5.9532313	5.7197404	5.980769	6.0751657	5.453286	5.5702834	5.8389645	6.0203657
ASHG19A3A001762	7.829234	8.257746	6.9133363	7.166554	7.6384554	7.1971755	7.8121567	6.713205	7.3403397	7.5288363
ASHG19A3A001763	8.858644	8.776879	7.47367	8.333562	8.532147	8.945405	8.58168	8.298247	8.209691	9.035372
ASHG19A3A001769	7.591472	8.29393	9.7678995	6.983773	7.214251	7.8283677	7.510937	7.907293	8.463679	9.467557
ASHG19A3A001771	8.809992	8.877214	8.719054	9.002587	8.387968	9.699864	9.475226	8.939197	8.88643	9.058366
ASHG19A3A001772	8.847019	8.940007	8.563034	8.959912	8.492605	9.601112	9.515234	8.866576	9.08094	9.130702
ASHG19A3A001776	9.967063	9.495202	11.230579	9.781525	9.408886	8.878105	10.081653	10.360063	11.073751	10.103189
ASHG19A3A001777	10.000846	9.943427	11.088309	10.347266	10.389492	11.086382	10.905421	10.352359	10.905745	10.013598
ASHG19A3A001778	6.027669	6.156187	6.797054	6.4377165	6.1643057	6.765596	6.6593757	6.4638886	6.6501765	6.5076303
ASHG19A3A001779	6.632344	6.5981207	7.4169016	6.809043	6.989819	7.044731	6.94401	7.3586426	6.85908	7.1971755
ASHG19A3A001781	8.338278	8.3902235	7.680278	8.172404	7.545113	8.746241	8.252093	8.046972	7.6879725	8.046074
ASHG19A3A001782	6.703624	6.2711883	5.07818	5.394	5.755652	6.5613027	6.512364	5.5093937	7.9466944	6.1615176
ASHG19A3A001784	8.610589	7.0990386	7.352906	7.5399876	6.514826	8.646222	10.395506	6.2427764	7.159663	8.440716
ASHG19A3A001785	8.74763	10.790572	9.530281	8.724656	8.235722	9.450736	9.4131775	8.875942	8.989605	8.846355
ASHG19A3A001786	8.890145	9.713085	9.694617	9.338279	8.802857	9.941223	9.837181	9.515041	9.574253	9.45705
ASHG19A3A001788	7.1399517	8.297395	6.4943786	6.85649	8.230377	5.588473	4.7807856	5.3741856	7.411598	5.9477882
ASHG19A3A001789	10.926633	11.566444	13.097589	9.883659	10.934292	9.788942	9.715171	10.537443	12.160341	10.064258
ASHG19A3A001790	8.285777	7.923024	9.501989	7.838383	6.658191	7.88275	8.291033	6.739191	9.014281	7.4885707
ASHG19A3A001791	6.7217073	6.8420153	6.192328	6.6991215	6.794235	7.063326	6.948975	7.1135526	6.9078603	7.1595364
ASHG19A3A001792	9.928454	10.128166	11.204351	9.782584	10.053768	10.238884	10.313477	10.200993	10.52729	10.018333
ASHG19A3A001793	6.5759554	7.63161	4.1727486	5.8415995	4.8975587	7.1022167	6.3812165	4.7635655	4.480265	6.1820173
ASHG19A3A001794	8.142437	8.285379	7.7039223	7.7731695	7.68221	8.008025	8.018041	7.6005774	7.7677636	7.9888186
ASHG19A3A001796	8.266884	8.868447	6.9928713	8.644898	9.627102	8.722044	8.541195	10.286728	10.234277	10.040342
ASHG19A3A001799	7.7604795	6.603714	8.636465	6.8558097	6.430883	7.4219375	7.7495265	7.8669953	7.164762	7.5296674
ASHG19A3A001800	9.3868885	8.058821	9.563753	8.471157	8.035784	9.152349	8.843	9.028101	8.093619	8.963228
ASHG19A3A001803	8.109787	8.171458	8.408132	8.251278	8.246739	8.6009	8.87475	8.6228485	8.210879	8.858644
ASHG19A3A001804	8.401922	8.668187	7.1741323	7.9192367	7.5323944	9.154546	8.230167	7.385008	8.095061	7.7428393
ASHG19A3A001805	8.462437	8.234796	8.751858	8.361684	8.805582	7.9154105	7.776263	8.274446	8.887032	8.341611
ASHG19A3A001807	6.82841	7.4726143	6.7755466	7.9842725	7.870302	6.622643	6.0151567	6.366918	6.314096	6.1041903
ASHG19A3A001808	11.276444	11.340673	10.869191	10.87915	10.775752	11.0092945	11.093957	10.988416	11.336141	10.302374
ASHG19A3A001810	6.1632752	6.2968574	6.5759554	6.2433205	5.6433516	6.665781	6.658191	6.3414807	6.512203	6.512105
ASHG19A3A001811	8.109645	8.330736	7.2845025	8.480468	7.8373876	8.850092	8.637573	8.061481	7.573745	7.962952
ASHG19A3A001812	5.5720162	5.9433126	5.94369	5.0459795	5.081279	5.7332726	5.3016105	5.545027	5.6430774	5.876069
ASHG19A3A001813	9.515859	9.918473	8.660353	10.530031	8.882166	10.692912	10.013135	9.313541	9.89788	9.196067
ASHG19A3A001814	9.568552	9.155978	12.595847	8.754042	9.247302	9.162078	9.537312	9.768293	11.458284	9.59026
ASHG19A3A001815	7.88461	8.422245	8.301584	7.0075097	7.0686054	7.851683	7.60082	6.9663115	7.847546	8.73098
ASHG19A3A001816	7.620188	8.63935	7.688855	6.831038	6.437346	8.108118	7.8619885	6.683846	6.8659515	8.437697
ASHG19A3A001817	9.6879	9.812176	9.221442	9.86158	10.045717	9.592493	9.360314	9.765013	9.257112	9.975109
ASHG19A3A001818	6.690866	6.789909	5.9387665	6.513928	6.0422015	6.6567893	6.8982434	6.1139073	5.840343	5.5994596
ASHG19A3A001821	8.305679	9.469477	8.66833	7.915884	9.268025	8.15383	7.4704075	8.071014	8.687164	7.8523993
ASHG19A3A001822	5.318037	5.541045	6.126064	5.0102944	4.9592166	4.9280586	4.586242	4.6741185	5.7560496	5.3081803
ASHG19A3A001825	6.9792733	6.1753974	8.13138	7.451153	6.7303553	7.109482	7.627229	7.7671	7.8751206	8.030185
ASHG19A3A001826	6.4958167	7.176575	5.5272512	6.1749816	7.5701265	6.028486	5.1873264	6.032201	5.939931	5.517263
ASHG19A3A001827	8.175656	8.416477	9.676986	7.771491	7.6759257	7.6770496	8.165263	8.205336	8.822355	7.5919237
ASHG19A3A001829	11.797435	11.9933605	11.046519	11.861334	11.594485	12.24556	12.270245	11.499021	11.318868	11.605671
ASHG19A3A001830	6.328783	6.7528515	5.374664	5.339434	5.5751762	6.2829123	6.0637846	6.1378846	5.4802628	6.4228168
ASHG19A3A001831	7.7595725	7.9754844	8.521531	7.666602	7.1139636	7.36204	7.2904706	7.433831	8.460417	7.1767893
ASHG19A3A001832	6.828089	8.042979	5.433832	8.1087	6.386237	8.312651	7.877543	5.55474	5.568139	5.634156
ASHG19A3A001833	7.3877335	7.6398063	8.608689	7.69261	7.044731	6.673162	7.0223675	7.1133766	7.490554	7.0784345
ASHG19A3A001834	7.6113467	7.399622	8.102588	7.4958587	7.72604	7.59822	7.4716854	7.6540833	7.9847918	7.5381813
ASHG19A3A001835	9.830869	9.162964	10.711577	8.311139	9.370073	7.3739095	7.4340267	7.8468103	11.251402	8.107156
ASHG19A3A001836	5.7459035	5.6621876	4.8858237	5.6439605	6.547331	5.7990117	5.6250043	5.979967	5.6199617	5.512171
ASHG19A3A001837	6.922065	7.063862	7.5654855	6.8649035	6.683147	6.2783656	7.0029664	7.238199	7.551229	7.270465
ASHG19A3A001838	7.038241	7.201817	8.942262	6.3879776	6.35303	6.830593	6.932818	6.683147	7.7415657	6.6972475
ASHG19A3A001839	7.9302263	7.5208917	9.175197	7.4857106	7.7343445	7.1236634	7.1549006	8.100536	8.994095	8.043323
ASHG19A3A001840	8.879267	9.068563	8.75919	9.6880865	9.342647	9.319222	9.66181	9.805775	9.550836	9.84432
ASHG19A3A001842	5.899928	6.4305816	7.4546843	6.409748	6.473131	6.7611127	6.8839784	6.469761	6.8216887	6.5292234
ASHG19A3A001844	7.537447	7.172375	6.158304	7.8409333	6.419582	8.077588	8.045248	7.312397	7.212356	6.961577
ASHG19A3A001847	6.093097	6.136323	7.055393	6.127583	5.644465	6.453341	6.2370377	6.5448713	7.226258	6.2799425
ASHG19A3A001848	6.9686923	7.800013	7.7185683	7.21104	7.1979117	7.238752	7.2077875	7.580563	7.355892	7.3392115
ASHG19A3A001849	9.285237	9.713955	8.442903	8.476929	8.664591	9.454363	9.247557	8.280598	7.9897995	8.842404
ASHG19A3A001850	10.380313	10.749092	10.064544	10.702673	10.376123	9.691101	9.708302	10.278526	10.841013	9.997089
ASHG19A3A001851	7.5493345	8.014869	8.960707	9.032239	8.798515	8.61239	8.185617	8.303801	8.318086	8.626785
ASHG19A3A001852	8.446706	7.1448717	9.994692	6.7048674	8.440891	5.677075	6.5468836	6.2829123	10.0430765	6.496097
ASHG19A3A001854	9.869499	9.971449	9.754048	10.89787	11.052805	9.238289	9.910622	11.235004	9.640934	10.775916
ASHG19A3A001855	7.1809883	7.469535	5.650919	6.991442	6.3175716	8.71017	8.404723	6.4921412	5.0119357	6.3995886
ASHG19A3A001858	6.0210133	6.637653	4.88905	6.6990266	6.276749	7.121985	6.504327	6.4809184	6.676896	5.976178
ASHG19A3A001859	8.467455	8.104764	7.1863313	9.060457	9.072994	8.1298485	7.7932925	8.994322	7.3096266	9.329561
ASHG19A3A001860	5.8005877	5.6089783	6.549119	5.637032	6.2048616	6.022177	5.994357	5.8128605	5.9733086	5.603899
ASHG19A3A001861	8.478574	8.904869	8.758742	8.435316	8.43989	8.558636	9.010837	8.737011	8.785664	8.451612
ASHG19A3A001862	6.5351048	6.42486	6.6024704	6.535349	6.4740973	6.7264066	6.7531366	6.8498764	7.043788	7.3356233
ASHG19A3A001863	6.36705	6.1335754	4.2004766	6.465681	6.3102846	4.591202	5.582881	7.3340616	5.398479	7.450223
ASHG19A3A001867	6.6522465	7.5258327	7.5693345	6.6355143	6.6478295	6.8154316	6.9230795	6.655521	7.066567	6.4414577
ASHG19A3A001872	7.7136335	8.9208	7.8095455	8.51011	9.080692	8.086111	8.575283	7.156631	7.98854	6.773414
ASHG19A3A001874	5.5077276	5.788263	6.4851093	5.7796555	5.0919185	5.5515933	4.979075	4.7641563	5.473026	4.9473596
ASHG19A3A001875	6.5492587	7.2158813	6.379832	6.5325103	5.4981537	8.345369	7.4098115	5.9067745	5.4884915	5.458522
ASHG19A3A001876	7.010528	8.127208	7.1180887	7.3052526	7.116634	9.143968	8.109645	7.2288227	6.857959	6.802127
ASHG19A3A001877	4.5093336	5.6600947	6.0433474	3.9984455	4.2973714	4.3660417	6.072568	4.0325336	5.315255	4.7980494
ASHG19A3A001878	5.495136	6.0045533	6.863486	4.8808045	4.9058332	5.541045	6.825775	4.9787455	6.319269	5.5573125
ASHG19A3A001879	7.8302827	6.9791136	6.8908343	6.6124573	6.957413	7.1138153	8.09603	6.2577295	6.42941	6.4673023
ASHG19A3A001880	10.875685	10.60128	9.518378	9.928454	10.465934	10.730898	10.814683	9.636643	10.642674	10.165871
ASHG19A3A001881	8.998111	9.007363	8.015672	8.616149	8.451612	9.227619	8.871553	7.5111628	8.737866	8.306574
ASHG19A3A001882	6.35857	7.152722	6.13131	6.686742	6.5580535	6.6474366	6.056402	5.759666	6.2049713	5.969114
ASHG19A3A001885	8.797461	9.519021	10.095316	8.665526	9.387083	8.381874	9.360031	8.534189	9.734261	8.790248
ASHG19A3A001886	11.679646	9.456174	10.355424	11.331302	11.831896	9.819316	10.333442	12.146954	12.113555	12.078595
ASHG19A3A001888	7.8110223	7.900132	6.677364	7.4939766	7.846361	8.152126	7.181925	7.479873	7.8366413	8.223403
ASHG19A3A001889	5.984187	6.3321095	5.6007347	5.4735227	5.5827365	5.734866	5.0682225	5.997184	6.1596575	5.514712
ASHG19A3A001890	11.382317	11.885066	12.797912	10.202549	11.49188	9.993494	9.322697	9.573954	11.688618	9.966788
ASHG19A3A001891	7.888106	7.12955	7.6942034	7.7803607	7.5786457	7.2481313	7.935866	8.294946	6.9939637	7.93815
ASHG19A3A001892	10.215948	10.013598	12.832644	9.67598	9.867292	9.731199	10.42381	10.467073	11.727014	9.609551
ASHG19A3A001895	6.861181	7.7454653	5.531179	7.593761	5.971447	7.54657	7.641304	5.944261	6.3996673	5.926258
ASHG19A3A001896	10.726057	10.656997	8.934692	10.54425	10.090976	10.897384	10.281208	10.426262	9.473323	10.523677
ASHG19A3A001897	8.430728	6.521543	8.045248	7.2640657	7.961255	6.796694	7.6453066	7.2321978	7.150354	6.527859
ASHG19A3A001898	8.90413	5.562997	9.347246	7.141587	8.404288	5.8269773	6.529934	8.054831	10.402256	7.9328218
ASHG19A3A001899	9.029722	9.484071	8.745896	8.930572	9.168777	9.025891	8.62892	9.262541	9.055212	9.015289
ASHG19A3A001900	9.752816	9.899641	9.865525	9.21361	9.1298685	9.621925	10.746703	9.259991	9.46308	9.099065
ASHG19A3A001902	8.097908	7.35105	9.772899	6.716177	6.513928	6.8552504	5.2186565	6.3383594	6.31777	6.6796865
ASHG19A3A001903	7.0538373	6.7177715	8.391241	8.206904	7.5709147	8.271177	8.018218	8.222535	7.595137	8.57398
ASHG19A3A001906	7.1540933	7.380769	4.561407	6.6369452	6.578595	7.3182173	6.2284336	6.674504	6.286165	7.2482877
ASHG19A3A001907	6.462293	6.1402326	5.736404	5.3959827	4.7320533	6.36155	6.5238776	5.391297	6.07107	6.443103
ASHG19A3A001908	10.038666	9.399924	12.171628	9.542404	9.148059	9.794233	10.18702	10.314591	11.438448	9.908455
ASHG19A3A001909	7.0108004	7.8894973	8.042979	6.999102	7.192501	7.494604	7.555341	7.385768	7.4729776	7.579142
ASHG19A3A001910	6.644511	6.606821	8.369448	5.4978943	6.125749	6.6846547	6.225545	6.6017632	7.343967	6.24997
ASHG19A3A001912	9.774357	9.93743	11.994421	8.709888	9.900486	7.709392	10.028871	10.424043	11.872396	10.236579
ASHG19A3A001913	8.916941	9.345779	9.444086	9.115931	8.802223	8.903678	8.659541	9.753735	9.275053	8.392332
ASHG19A3A001914	8.62892	9.031538	8.674339	8.516463	9.099961	8.59244	8.185284	8.654501	8.905	8.2775345
ASHG19A3A001915	8.3090315	8.534189	8.150624	8.365258	8.229133	7.686616	7.5518713	8.129986	7.9854026	8.063655
ASHG19A3A001916	6.442409	7.214343	7.1815877	6.7240005	7.019424	6.949448	7.0205374	7.327405	6.883559	6.667076
ASHG19A3A001917	6.359041	5.952819	8.226103	6.630208	5.9587703	6.8277664	7.0786304	7.0679	7.2967567	6.626399
ASHG19A3A001918	10.272401	9.780451	12.678229	8.528113	9.076978	8.837958	9.378106	9.982937	11.79324	9.460915
ASHG19A3A001920	10.102583	10.366728	10.712861	10.082804	9.441447	11.07482	9.117004	8.894263	9.253178	10.167793
ASHG19A3A001922	9.991934	9.51742	10.062008	8.763289	10.145307	9.715461	9.674502	9.498788	9.095488	9.349974
ASHG19A3A001928	9.948197	10.130904	9.156296	10.083677	9.080042	10.509081	10.726775	9.816141	10.093428	10.14242
ASHG19A3A001930	6.877825	6.799817	6.3896947	7.0110393	6.272648	6.6108046	6.8977356	6.3559804	6.0472965	7.034193
ASHG19A3A001931	12.138961	12.40312	10.21451	11.229139	11.170682	12.313912	12.99406	10.649973	10.297565	11.578878
ASHG19A3A001933	7.349152	7.732312	6.1847415	7.029407	7.492	7.768334	7.51755	7.422988	7.175406	8.237641
ASHG19A3A001935	8.334405	9.594	7.4316554	8.042192	7.8487363	8.328478	8.162814	7.407315	8.051131	7.5915914
ASHG19A3A001936	5.2947865	5.8460016	4.344864	5.786935	5.721201	5.5806627	4.697808	6.3589296	5.518139	5.466429
ASHG19A3A001939	8.024501	8.330217	10.358906	7.9195137	8.224157	7.6137147	7.714621	8.420628	9.628513	7.9025044
ASHG19A3A001946	9.727235	9.106493	9.425266	9.831592	9.725467	9.419971	9.388682	9.244059	9.971031	9.116622
ASHG19A3A001947	7.2007785	5.7571597	6.212582	6.3675447	6.6509657	6.339184	6.1722794	6.3162694	7.0394163	6.3793135
ASHG19A3A001948	7.8638253	8.013394	8.268062	6.99474	6.646178	7.182332	8.310678	7.9838567	8.38089	8.211917
ASHG19A3A001949	8.817633	8.721648	9.969295	7.3114805	8.557658	6.2772284	6.5111766	6.903046	9.90073	7.1686487
ASHG19A3A001953	8.534419	8.9201765	7.585958	7.5806627	7.086159	8.113663	8.654501	7.149174	8.243881	7.028716
ASHG19A3A001954	9.547628	9.207943	9.198495	9.856738	9.008893	9.678625	9.629951	8.873304	8.502965	9.361965
ASHG19A3A001958	6.7391014	5.8544	6.4994226	7.7722273	8.977643	5.767673	5.3975687	9.212267	7.465734	9.108668
ASHG19A3A001959	8.148107	8.524235	9.328193	8.412308	8.514006	7.9758677	7.9387007	9.003045	8.664174	8.412308
ASHG19A3A001960	6.5084963	6.41045	4.282481	6.8800983	8.538745	5.483664	5.024944	9.04552	7.5510225	9.025652
ASHG19A3A001961	7.9102864	8.019251	8.638911	8.824979	9.567283	7.5114007	7.384226	10.10127	8.916743	9.740116
ASHG19A3A001962	9.394392	9.084352	7.9550157	7.5999985	7.938486	9.550188	8.337851	7.3631687	7.400551	7.2601995
ASHG19A3A001963	11.7815485	12.078595	12.977678	10.324006	11.877449	9.973204	9.263094	9.283928	11.733226	10.253664
ASHG19A3A001964	5.810111	6.1229553	5.424684	6.018377	5.5775294	6.322773	6.455604	6.091414	5.978483	6.2076902
ASHG19A3A001965	7.3762574	8.440126	8.563748	6.7509136	6.1785846	7.544031	7.949563	6.5009155	7.7470417	6.2685533
ASHG19A3A001966	8.5147915	9.112874	7.7164106	9.427178	8.917806	8.954312	9.042272	8.960098	8.015251	8.328821
ASHG19A3A001970	7.263315	7.3739095	7.9372644	6.443472	7.0573545	6.892248	7.094153	7.1432843	7.488889	6.705013
ASHG19A3A001971	6.148258	6.6207867	6.6321754	5.5393734	5.791333	6.0117946	5.4604564	5.8943954	6.1390724	5.9356093
ASHG19A3A001972	5.093275	5.6447053	6.4750795	5.0191936	4.637373	4.4825077	4.9857845	5.008934	4.802244	4.8489494
ASHG19A3A001973	7.04587	6.1997075	6.86822	7.2604995	6.997614	7.723377	7.7251725	5.8372936	6.7823606	5.650153
ASHG19A3A001974	7.0747557	9.305355	8.322393	7.1097	5.8319726	8.279657	8.074022	6.344037	7.8888474	6.1559033
ASHG19A3A001976	6.898462	6.42941	7.557481	6.1442714	6.3566523	6.37234	7.180198	6.799032	7.1839857	6.14512
ASHG19A3A001977	7.6419563	7.0802474	9.295021	7.580894	7.021801	7.64954	7.8621697	7.938486	8.487739	7.735583
ASHG19A3A001979	6.6139035	6.625222	6.9814935	6.2965875	6.549702	6.9139585	5.71517	7.0687294	6.0129237	6.5412984
ASHG19A3A001982	10.621562	10.107063	8.104337	10.67745	10.796019	10.379948	9.636315	10.846836	8.785248	11.241272
ASHG19A3A001986	6.7153563	7.2182326	6.9058137	5.7520123	6.985525	6.46416	6.8409014	6.9865823	6.952959	7.0993443
ASHG19A3A001987	7.410077	7.279803	8.5874605	7.6770496	7.3216095	7.833836	7.656636	7.791685	7.941044	7.8124433
ASHG19A3A001988	8.9452	9.338279	10.535585	9.084592	8.864999	9.137978	8.673967	9.142605	9.651801	8.914795
ASHG19A3A001989	5.919112	5.799818	5.977649	6.5201006	6.236468	6.3060427	6.2048616	6.6246605	6.6686006	6.511828
ASHG19A3A001990	8.493962	9.339221	9.890489	9.579516	7.920419	8.387647	8.379628	9.943427	9.089874	9.090588
ASHG19A3A001992	10.769423	10.436974	8.547462	11.161604	10.707725	11.25557	10.27103	11.032655	10.039254	11.184774
ASHG19A3A001993	11.815674	11.782437	9.556749	11.99312	11.713375	12.43174	11.52242	11.948259	11.164117	12.182608
ASHG19A3A001994	7.475496	8.103434	8.2178335	7.5268273	7.4212523	7.1356416	7.4218597	7.559759	7.349152	7.2568026
ASHG19A3A001995	9.981399	9.568056	9.836386	10.097783	9.626454	10.409174	10.239246	10.343006	10.57968	10.20415
ASHG19A3A001996	7.754049	7.9128046	8.921324	7.8760805	6.960138	7.973574	7.9470606	8.059626	8.005619	8.072428
ASHG19A3A001998	5.909267	6.3438506	5.2300158	6.149819	5.93163	5.9708257	4.77713	4.079576	4.6785345	5.281722
ASHG19A3A001999	6.1303706	7.4618487	6.267489	6.779106	7.2920933	6.698808	6.252549	6.83007	6.590777	5.9286985
ASHG19A3A002000	6.9347715	6.0419006	6.3650007	5.749289	5.777602	5.9853587	6.218783	5.5755816	6.727033	5.162768
ASHG19A3A002003	7.17483	6.742933	8.229316	7.7998962	6.6743803	7.7083807	8.170485	7.8645034	7.796484	7.8028135
ASHG19A3A002005	7.142392	8.907882	7.801681	8.031022	7.4777102	8.278127	7.731103	7.654299	7.316351	7.2771826
ASHG19A3A002006	9.392363	10.498397	8.706585	9.652849	9.768293	10.990995	9.977526	8.931376	8.756642	9.517199
ASHG19A3A002008	9.56252	9.745614	10.017311	10.097057	9.380443	10.413267	10.674421	9.993785	9.811527	9.711608
ASHG19A3A002010	9.181661	8.981267	8.215977	8.888551	9.144801	9.820307	8.2440605	8.423839	7.6892395	8.876769
ASHG19A3A002012	6.8402133	6.7840424	4.5512433	5.6260114	5.3044834	6.7931576	6.098499	4.98503	4.590043	6.3812165
ASHG19A3A002013	5.596244	5.62119	4.4776015	5.717312	5.322431	5.805005	5.624801	5.855882	6.1161156	5.6775656
ASHG19A3A002016	6.3211637	5.8545012	8.722044	6.2955656	5.7088923	6.536084	6.689432	6.8912873	7.4826155	6.880332
ASHG19A3A002018	7.3389883	6.7822113	5.4139304	5.971518	7.1530538	7.2005486	7.6540833	6.2187448	6.13817	6.8196254
ASHG19A3A002019	9.542966	9.398971	7.8523993	9.36923	8.934548	9.559372	9.372322	9.04388	7.652569	9.201538
ASHG19A3A002020	7.830101	7.2033978	8.377314	7.574357	8.069056	7.696165	7.8919272	8.247232	8.116618	7.7835126
ASHG19A3A002021	8.131758	8.824261	7.9926176	7.636633	9.275975	7.1054254	8.877688	7.0572987	8.850371	7.2958245
ASHG19A3A002022	5.708501	6.2573795	5.541908	4.917997	5.211382	5.5662613	5.7959137	5.5013704	5.167381	5.8096685
ASHG19A3A002023	12.0079	12.9985285	10.098883	11.004772	11.078096	13.161841	12.7714405	10.472766	11.740494	11.25385
ASHG19A3A002024	9.18854	9.501989	10.082804	9.147191	9.246405	9.656292	9.852596	9.627859	9.708842	9.533722
ASHG19A3A002025	6.4134016	6.0123963	4.2558618	6.501069	5.7553844	5.98988	5.977113	6.4598575	6.6728506	6.40411
ASHG19A3A002026	8.841797	8.812275	8.050055	9.2975025	9.1453285	9.135056	8.091601	9.512674	9.01793	9.6803875
ASHG19A3A002027	9.288915	9.548376	7.91857	8.979361	10.075654	10.316767	9.296808	8.957031	9.231455	10.17957
ASHG19A3A002028	7.242626	8.715724	7.1411734	6.75582	7.2324166	8.164375	11.190278	6.997427	7.6728377	6.9189754
ASHG19A3A002032	5.4570613	6.0249867	5.6348615	5.0931735	6.1370854	4.550628	4.9310293	5.0919185	5.520341	4.961891
ASHG19A3A002033	8.1645975	8.19996	8.92693	8.148552	8.474985	8.9298725	8.825225	8.583229	8.778033	8.299259
ASHG19A3A002034	7.714548	8.747058	8.299849	8.377143	9.684761	7.702797	7.2278237	7.583637	8.269125	8.208808
ASHG19A3A002035	7.0329247	8.544379	6.643885	7.130352	5.882662	8.506868	8.533062	6.152253	6.8596106	5.745488
ASHG19A3A002036	11.3907175	11.310045	13.600149	11.12756	10.641005	11.617605	11.757927	11.656337	12.747374	11.41769
ASHG19A3A002037	8.108118	8.214589	7.339522	8.984937	9.28737	8.176876	8.347178	9.542966	7.3672447	9.36134
ASHG19A3A002038	6.79508	6.500446	7.9181046	9.262243	9.449778	8.096218	8.296379	8.703324	7.6568336	8.11142
ASHG19A3A002040	10.83517	12.727962	11.311772	10.234845	10.0120325	11.54138	11.446936	9.739204	10.795137	10.00656
ASHG19A3A002042	12.050575	12.374642	10.524571	12.965531	13.381039	12.138231	12.391182	13.565598	12.804714	14.124377
ASHG19A3A002044	11.563461	12.440981	13.112522	11.453796	11.3749075	12.540645	12.333654	11.799163	13.128385	11.733226
ASHG19A3A002045	11.324571	12.377563	12.050154	11.227961	11.195507	12.222889	11.863824	11.024718	12.501997	11.083452
ASHG19A3A002046	5.966296	6.2143893	6.524141	6.0481806	6.719324	6.4059277	6.883559	6.2159705	6.523578	6.1392083
ASHG19A3A002047	12.273916	12.584899	12.196262	12.400409	12.030526	12.920626	13.066763	11.964113	12.457625	12.254503
ASHG19A3A002048	7.463021	7.29922	8.045908	7.356482	7.2324877	7.913433	7.8769746	7.280903	7.5757775	7.3668365
ASHG19A3A002049	10.38437	10.824044	9.224562	10.439369	9.760498	11.642001	11.324571	9.285487	9.55874	9.712739
ASHG19A3A002050	11.459242	11.400495	10.563379	11.163883	10.83397	11.932742	11.6355915	11.031701	11.149526	11.214361
ASHG19A3A002052	5.5904217	5.826872	6.3787627	4.778488	5.405873	5.0210824	5.282639	5.439226	6.8921037	5.174004
ASHG19A3A002055	7.2005486	5.523508	4.5907903	5.707698	6.6365633	5.532419	5.139319	5.686363	4.853319	6.2386117
ASHG19A3A002057	5.854616	5.927207	4.9907565	4.582246	4.6672387	4.5292096	4.099812	4.037514	4.73968	5.7945137
ASHG19A3A002058	9.482839	9.272987	8.86543	9.2347355	9.074946	9.560679	9.428833	9.464185	8.529511	9.22074
ASHG19A3A002059	9.040745	9.240897	8.643122	8.44916	9.148906	7.8509765	7.754247	7.6875663	8.659325	8.029005
ASHG19A3A002060	5.792322	6.014582	7.3714886	5.3228655	5.2300158	5.739247	5.5940156	5.82319	6.37584	5.633803
ASHG19A3A002065	5.6899223	6.407733	6.4538665	6.9336233	6.4851093	6.994137	6.4317145	6.445256	6.2209873	6.371475
ASHG19A3A002069	12.019926	13.273622	9.630272	12.106856	10.713327	13.654332	13.177097	10.371679	9.59875	10.4582815
ASHG19A3A002070	5.815494	6.7222037	7.336251	6.4026933	6.605053	6.3628187	6.7740755	6.718943	7.0218887	6.6351213
ASHG19A3A002072	6.5706	6.3532047	7.675674	6.4405484	6.839593	6.8287945	6.92417	7.08198	7.5326614	7.0933266
ASHG19A3A002073	9.115057	9.766908	10.446312	9.157119	9.378106	9.506009	9.473323	9.660678	10.923359	9.534752
ASHG19A3A002074	8.896043	9.577163	7.061691	8.870407	8.135808	9.704715	8.851396	8.628275	8.732938	9.068563
ASHG19A3A002075	7.8200593	9.489886	6.527681	8.12905	8.032064	9.040883	8.184538	7.3097267	7.172517	7.704828
ASHG19A3A002078	7.187025	7.7759137	6.4973626	6.6044817	7.718387	6.527681	6.400064	6.6167927	6.9163265	7.0471063
ASHG19A3A002084	10.846836	10.6287985	10.448028	10.536368	10.63716	10.244997	10.095743	10.986458	10.225078	11.042698
ASHG19A3A002085	8.93597	8.748893	8.287186	9.517199	8.519251	9.022604	8.520806	8.913903	9.42691	8.566768
ASHG19A3A002089	6.7134	7.0493665	7.450766	6.3263607	5.985815	6.807978	6.7696457	6.9093823	7.4909897	6.656629
ASHG19A3A002090	9.432541	9.236488	10.035455	9.132591	9.146772	9.153551	9.331406	9.635486	9.961069	9.336069
ASHG19A3A002091	8.613253	8.192318	7.6274495	8.675382	8.604543	8.650545	7.954144	8.570377	8.048835	8.850371
ASHG19A3A002092	6.5312195	5.520614	6.95852	6.183534	6.605529	6.5292234	6.611679	6.0520573	6.7149725	6.8435297
ASHG19A3A002093	8.890843	7.7487307	11.121694	8.806681	8.439206	8.683995	9.609551	9.170777	10.390938	8.778854
ASHG19A3A002094	9.561179	8.572169	12.469577	8.781914	9.352222	8.955744	9.857071	9.659508	11.370249	9.3548565
ASHG19A3A002095	7.704141	8.64956	8.389543	8.0783205	8.011515	8.056394	8.021502	7.9571304	8.124382	7.7253895
ASHG19A3A002097	7.813845	7.0461597	8.012537	7.8525405	8.080035	6.8993354	7.085272	8.044393	7.8930764	7.903683
ASHG19A3A002099	13.807001	15.214704	13.426613	14.618045	13.601512	15.272779	14.98996	13.62549	14.366299	13.563581
ASHG19A3A002102	9.856738	10.206186	7.593318	10.287403	9.7291765	10.586878	9.663564	9.952252	8.338963	10.02029
ASHG19A3A002103	7.8021407	7.9332433	6.6172123	7.9751425	6.864021	8.646646	8.047514	7.6542177	7.3146415	7.496249
ASHG19A3A002104	7.059749	6.778345	6.1063724	7.456682	6.138621	7.3780503	7.247801	6.373805	7.0433154	6.0872984
ASHG19A3A002105	6.373339	7.78796	7.0496845	6.387685	5.6399	7.763878	6.900055	6.345338	6.244773	6.3437834
ASHG19A3A002106	6.4125776	7.313453	5.0573363	5.9477882	5.3492665	7.460591	5.8253794	5.404284	5.513957	5.708992
ASHG19A3A002109	8.471657	8.280027	9.4568205	8.903762	7.592054	9.35621	9.249419	9.2411585	9.004108	9.148607
ASHG19A3A002112	6.5795817	7.1769357	7.0895658	6.252191	6.4067826	7.0310793	6.778458	6.7253013	6.863702	6.5430403
ASHG19A3A002113	9.55892	9.865286	4.142254	8.652758	8.2313175	9.306687	7.4930196	7.604598	5.4312916	8.623553
ASHG19A3A002114	6.88281	7.237771	7.4034233	6.848714	7.081673	7.2799616	6.8767695	6.8964424	7.09106	6.965894
ASHG19A3A002115	6.304639	6.9425344	6.471184	5.3094535	6.3685427	6.4440227	6.40316	6.0553718	6.207484	6.5140204
ASHG19A3A002116	5.924905	6.0569353	5.3976836	6.100909	5.618867	6.1210976	6.1566577	6.229377	6.298981	6.1761746
ASHG19A3A002117	7.6704974	7.5735645	9.703696	7.6633596	7.551437	7.8169856	7.9110355	8.10497	8.533678	7.8482985
ASHG19A3A002118	6.144742	6.152253	6.9087725	6.49334	6.055036	7.006604	7.4605117	7.0789227	6.7660294	6.3435807
ASHG19A3A002120	6.276223	6.434135	6.0359344	6.2605324	6.4240875	5.9544306	6.453341	6.337192	6.4636736	5.917414
ASHG19A3A002122	10.466736	10.315311	12.339968	9.534281	9.787641	9.21361	8.987437	9.901606	11.357593	9.617829
ASHG19A3A002124	7.105868	7.0538373	5.4346867	7.1229954	6.8723307	6.841507	6.477126	6.293231	5.995272	6.828317
ASHG19A3A002125	6.8066316	6.8256435	4.6471987	6.2873316	5.845109	6.4958167	5.8687105	5.2684507	5.2315745	6.5260353
ASHG19A3A002127	6.252668	6.186346	7.2103705	6.0664706	6.27606	6.4183564	5.7181005	6.1595225	6.8957233	6.670102
ASHG19A3A002128	8.791535	9.732565	9.15094	8.643864	8.637414	9.1474285	9.1818905	8.949012	9.227254	8.1569805
ASHG19A3A002129	7.6894164	8.224932	5.5389977	6.5819707	5.942348	8.608313	7.935747	6.1393824	5.419546	6.344037
ASHG19A3A002131	7.3650265	7.6843815	7.59656	7.3265114	7.0627093	7.0329247	7.1738667	7.2511597	7.2619905	6.526343
ASHG19A3A002132	10.19086	10.355087	9.467118	10.142603	9.975528	9.8451	9.82328	9.763305	10.124676	9.343399
ASHG19A3A002133	8.321352	8.516012	9.603853	6.7140684	6.7234254	7.4673986	7.4439306	7.9069448	8.756904	7.5145926
ASHG19A3A002135	6.307192	6.4200845	6.280201	6.5358987	6.2235928	6.286246	4.8611684	6.2994986	6.2681184	6.8218327
ASHG19A3A002136	6.4009247	6.192262	6.841507	6.5429187	8.579357	6.73127	7.2738113	7.0130806	7.0251784	7.0253644
ASHG19A3A002137	7.2688932	7.876232	7.888546	6.771851	7.1277723	7.025534	7.1145325	7.1102605	7.21725	7.225444
ASHG19A3A002138	7.008734	7.1164956	5.520698	6.7122693	6.238364	7.513484	6.944305	6.614493	8.46555	7.6465464
ASHG19A3A002139	7.188376	6.1654706	5.3293643	6.030469	6.473522	6.2937155	6.11163	6.0495825	7.552954	7.2186193
ASHG19A3A002141	8.587325	8.212721	8.6228485	8.957198	8.439076	8.140286	8.305409	9.328017	9.266594	9.074435
ASHG19A3A002142	6.258968	5.8294477	5.209719	5.894025	6.060653	4.5406823	4.9341087	6.7176256	6.6826324	6.152253
ASHG19A3A002143	9.476652	9.651229	9.832685	9.388851	9.637407	9.78499	9.70641	9.750116	9.704362	9.885301
ASHG19A3A002144	5.7137275	6.274101	5.6895785	5.992903	5.7192373	5.498314	6.2941327	5.657609	6.3751082	5.2343683
ASHG19A3A002145	7.560854	8.136461	7.864786	7.6651263	7.468445	7.4238405	7.8969946	7.4478946	8.184762	7.1509686
ASHG19A3A002147	6.8399377	7.2251787	7.136736	7.3859353	7.459172	7.4812765	7.7050123	7.457697	7.0267687	7.969228
ASHG19A3A002149	8.117264	8.09353	8.995984	8.0315695	7.933778	8.194723	8.303364	8.380138	8.493433	8.291432
ASHG19A3A002151	9.331128	10.055432	9.280374	9.828842	9.206274	10.149621	10.889331	9.653424	8.96875	9.257112
ASHG19A3A002153	9.370876	9.487527	10.235097	8.561577	8.89771	9.446227	9.756321	9.150741	9.866865	9.166139
ASHG19A3A002154	6.47168	6.8221254	7.0687294	6.0960374	6.29288	6.5281024	6.410015	6.4632177	7.099506	6.485462
ASHG19A3A002156	9.981567	10.880412	10.233115	9.540267	10.175322	10.0120325	10.212715	10.249928	10.510738	10.328417
ASHG19A3A002160	11.217819	12.250098	11.010187	11.776478	10.69157	12.224842	11.848213	10.844246	11.547988	11.161286
ASHG19A3A002161	8.733112	8.124382	7.6242166	8.071198	7.175947	6.6413484	6.0414643	7.354977	7.453734	7.5680003
ASHG19A3A002162	6.39063	7.2211466	6.334535	6.771368	5.8148017	6.741068	5.5382395	6.545168	5.883235	7.044476
ASHG19A3A002163	5.848371	5.8726153	6.6131053	5.8497367	5.2019606	6.1402326	5.933717	5.7708693	6.4167705	6.371638
ASHG19A3A002164	8.206275	8.867641	7.3098564	7.9421782	7.8053045	7.8673906	7.530088	7.804309	7.4014487	8.010958
ASHG19A3A002165	6.801699	7.7412853	6.708025	7.972249	7.621958	9.317247	8.503969	7.92029	7.4287643	8.505869
ASHG19A3A002166	6.054774	7.3575735	5.899343	7.1984434	7.2380867	8.295241	7.2524505	7.304027	6.9756293	8.124213
ASHG19A3A002167	8.557658	9.150218	9.16445	7.881777	8.414213	7.4797482	7.5999985	8.16588	8.697323	7.5462704
ASHG19A3A002170	8.681109	8.840927	7.059749	8.172232	8.034235	8.608839	8.617733	8.080171	8.033985	8.142034
ASHG19A3A002172	6.571904	6.6164503	6.9268694	5.7853136	5.9451385	6.1993103	5.510205	5.886347	7.3061547	5.3408427
ASHG19A3A002173	7.4978323	8.080249	6.703327	7.2766905	7.602847	8.105533	7.2727475	7.8646555	8.274587	8.46969
ASHG19A3A002174	6.423873	6.3491926	5.979143	5.618867	5.1185255	5.79004	7.1266522	5.1639876	5.4954634	5.794392
ASHG19A3A002176	6.999618	8.243881	6.5717964	7.340861	6.074849	7.1291156	7.6836653	5.29625	10.301361	5.307246
ASHG19A3A002177	8.158319	8.745896	7.0344257	8.42438	7.127864	7.877251	8.891429	6.055677	11.3042	5.7793603
ASHG19A3A002178	9.138885	8.588467	7.606518	7.992756	7.7720857	8.6771965	8.441208	7.6584463	10.429057	8.676446
ASHG19A3A002179	9.639669	9.520941	12.298746	9.761378	9.828429	9.435938	10.238468	10.396107	11.198813	9.80759
ASHG19A3A002180	9.271424	9.113933	8.780529	8.9808855	9.086238	8.939463	9.142017	9.093966	8.723891	9.505031
ASHG19A3A002182	6.1221623	5.5863743	5.9370785	5.3119416	5.447054	6.0637846	6.144542	5.4500446	5.7824864	5.295625
ASHG19A3A002183	5.8522706	6.0320663	5.4370947	6.218	4.8110766	5.1264296	5.2363567	6.017783	4.9752436	5.8047476
ASHG19A3A002184	9.496347	9.687262	9.5385685	9.893886	9.702436	9.652248	9.754758	9.548179	10.319207	9.665062
ASHG19A3A002185	7.19689	6.8051543	7.620188	7.191477	7.1686487	7.537185	7.4505863	7.381117	7.1148686	7.064121
ASHG19A3A002188	8.643971	7.4908	11.181668	8.043176	8.525134	7.9913683	8.658351	9.190923	10.079367	8.942178
ASHG19A3A002189	6.7597847	7.104678	7.0461597	6.418776	6.5818024	6.803361	6.6551266	6.6027126	7.026049	5.942348
ASHG19A3A002190	7.6214685	8.149674	6.3782806	7.4102592	7.0321856	7.397546	6.979649	6.623307	7.37124	7.2372475
ASHG19A3A002193	5.9039235	5.936666	4.7113614	6.0519295	5.5177784	6.1215105	5.783085	6.1341486	5.378534	6.5168366
ASHG19A3A002194	8.86344	8.9431095	8.173301	8.849695	9.26898	8.870525	8.737866	9.127014	9.446828	9.346961
ASHG19A3A002195	8.174508	8.352506	7.8318734	8.488356	8.774333	8.678962	8.290718	8.67557	9.238405	8.75727
ASHG19A3A002196	9.253992	9.41672	8.6875305	9.449557	10.046972	9.6000395	9.374513	9.664483	10.2280445	9.842839
ASHG19A3A002199	6.508613	6.971481	6.479208	6.4410706	6.623421	5.7993174	5.5791554	5.4932685	5.8132434	5.2135215
ASHG19A3A002200	6.5190077	6.2344832	5.930642	6.846974	6.1215105	7.4087353	7.132759	6.385145	6.3265214	6.261104
ASHG19A3A002201	4.705356	5.7536936	6.197489	4.212171	4.5399237	5.1918983	5.6174083	4.6915927	5.172285	4.7674975
ASHG19A3A002202	6.539836	6.274205	6.429272	6.9165664	6.94577	5.43141	5.4687486	7.21197	7.9003506	6.9257884
ASHG19A3A002203	9.557941	9.674712	9.468126	8.902604	10.321262	8.746032	8.330307	9.148059	9.142493	9.177258
ASHG19A3A002204	9.653944	9.592261	11.24481	9.967462	10.055701	9.200979	9.183678	9.907254	10.482873	9.611922
ASHG19A3A002208	6.6352715	6.953892	7.0508084	7.339522	7.2653227	6.8085747	6.0518055	6.700945	6.58418	6.49484
ASHG19A3A002210	8.727631	8.513866	9.801838	8.850859	8.477654	9.153765	9.500236	9.237331	9.558464	9.213785
ASHG19A3A002212	8.0047035	7.8801193	8.954312	7.870828	7.824247	8.749295	8.763289	8.779768	8.606401	8.468737
ASHG19A3A002213	13.102863	13.342943	14.5417595	11.341844	12.699598	11.528505	11.790916	12.204963	14.197057	11.719668
ASHG19A3A002215	7.1359024	6.699884	4.629172	5.634772	4.327245	6.146953	6.1253796	3.8770986	4.3946204	5.913494
ASHG19A3A002218	10.894402	11.28828	13.212688	10.286334	10.404809	9.659508	9.903896	10.616431	11.821129	10.086622
ASHG19A3A002220	6.658671	7.094471	6.71835	7.2952495	6.650044	7.3419785	7.35368	6.7083836	6.789237	6.5605087
ASHG19A3A002221	8.93505	8.605795	9.370604	8.677715	8.704248	8.318596	8.803669	8.916531	8.549747	8.654701
ASHG19A3A002222	5.285082	7.377863	5.0004463	5.3033385	4.5581756	6.3700852	5.6958303	4.515541	6.092171	4.8468304
ASHG19A3A002223	8.046202	8.235588	9.099428	9.2074795	9.2444725	8.063455	8.249955	8.538745	8.560882	8.5760355
ASHG19A3A002225	6.0401464	7.124115	6.187379	6.061697	5.414165	5.9668107	6.4161987	6.2354317	5.9622393	6.5681343
ASHG19A3A002226	6.035149	5.722377	5.1996927	6.060132	5.5910726	6.2286468	6.291456	6.191635	6.3367553	4.74358
ASHG19A3A002227	9.58904	9.586796	9.855217	9.879835	11.167167	8.708226	8.291253	11.208454	10.978894	11.260995
ASHG19A3A002229	5.4440913	6.03554	6.13386	5.472187	5.8958106	6.2258224	5.9418106	6.067245	5.9593534	6.0219398
ASHG19A3A002230	8.450873	9.059619	7.047252	8.628275	8.62663	8.661356	8.35114	7.3824596	7.6206336	7.2552395
ASHG19A3A002231	9.332753	9.610405	7.842977	9.576399	9.231712	9.383443	9.188838	8.345369	8.446323	8.38456
ASHG19A3A002232	7.0687294	7.9648385	6.9770803	6.599562	6.051403	7.4181976	7.4492946	6.6128325	7.080157	6.4343915
ASHG19A3A002233	9.329	9.303099	9.085632	8.758439	9.217933	8.668556	9.449778	8.639163	8.233804	9.074803
ASHG19A3A002235	10.270344	9.376096	9.825958	10.833679	11.466898	8.314786	7.8359995	11.097173	8.97431	10.464039
ASHG19A3A002236	8.616149	8.892985	8.374109	8.008025	8.322706	8.919004	8.67741	8.070931	9.920256	8.336676
ASHG19A3A002237	5.877089	5.995272	5.689817	5.650688	5.2897944	5.337178	5.945813	5.635375	4.9795713	5.5200033
ASHG19A3A002238	10.369751	10.843105	10.568586	10.761714	10.756601	11.124662	10.999243	11.279448	10.685022	10.887168
ASHG19A3A002239	8.039457	8.73716	7.687365	7.796724	7.0670176	8.051131	8.2462	7.505354	8.047267	7.396846
ASHG19A3A002240	8.540933	8.608451	9.184855	8.881451	8.831257	9.222166	9.26787	8.762332	9.053113	8.785438
ASHG19A3A002244	8.54515	9.183165	8.444818	7.6755476	8.45018	8.141173	8.322986	7.91857	8.403197	7.498393
ASHG19A3A002245	10.967968	12.268846	11.850711	10.537246	10.816826	11.39777	11.302671	11.226021	11.49188	11.049429
ASHG19A3A002246	6.660342	7.026049	6.219276	6.7310667	6.262048	7.1205435	6.654431	6.6402826	7.1410394	6.558157
ASHG19A3A002250	7.956758	8.680285	7.071885	6.953994	8.395341	6.8478847	6.800462	6.2581778	7.8868155	7.334763
ASHG19A3A002253	6.62506	6.722988	7.062871	6.7999086	7.515291	6.9439225	6.1646466	7.1971755	7.1516905	7.0114636
ASHG19A3A002254	12.72105	12.710712	12.980522	12.259283	12.305294	12.75947	12.760169	11.7811575	11.635165	12.410247
ASHG19A3A002257	6.39901	6.510016	6.810583	6.528867	6.3455443	6.9368086	7.0178995	6.968238	6.751616	6.795408
ASHG19A3A002258	8.9031315	8.802508	10.3970785	8.874023	9.272738	8.81792	9.373404	9.2118435	9.598497	8.722722
ASHG19A3A002262	8.090612	7.9555483	6.9414206	7.09106	7.134701	6.749261	7.562378	7.7788234	6.4008245	7.706729
ASHG19A3A002263	10.438575	10.651221	9.396185	10.666241	10.422396	10.437365	10.437985	10.031904	9.856738	10.015131
ASHG19A3A002264	9.628028	9.496876	11.567865	10.043264	9.32238	10.566735	10.375694	10.330662	10.731427	10.1729
ASHG19A3A002265	6.6980386	5.838285	7.096433	6.650044	6.9452467	6.7994537	6.881177	7.019155	7.263116	6.677364
ASHG19A3A002267	9.246847	9.463687	10.294228	9.203894	8.928084	9.809167	9.743705	9.627554	9.877267	9.706923
ASHG19A3A002268	7.9478016	7.0724483	7.3586426	6.4906836	6.369675	7.675124	7.502361	6.0143275	5.848371	7.3280787
ASHG19A3A002269	7.1032944	7.940611	6.8433547	8.00663	6.915618	8.377748	8.392332	7.300956	7.262086	7.609426
ASHG19A3A002270	8.724828	10.477638	8.329323	9.171846	10.0526285	9.912225	10.408485	8.769783	9.513895	8.816999
ASHG19A3A002271	6.690713	7.6626844	6.0158973	6.805466	5.9014473	7.267269	6.8422313	6.9614205	6.08927	7.88097
ASHG19A3A002273	7.6271505	7.7360525	6.939604	7.4948683	7.2235036	8.182975	7.7941995	7.3766565	8.425158	8.218106
ASHG19A3A002276	9.925888	10.868041	10.657445	11.896957	10.715157	11.066717	10.806381	10.133107	10.472766	9.281133
ASHG19A3A002277	8.937159	10.079932	9.501806	10.974862	9.955001	9.969879	9.898047	8.862335	9.094624	7.9448576
ASHG19A3A002280	11.747641	12.172899	14.540556	11.457344	11.109285	11.922156	11.99409	12.199144	13.5137415	11.803477
ASHG19A3A002281	10.240907	10.797947	11.350412	10.029121	10.277684	10.215948	10.546831	10.294228	10.7123785	9.948851
ASHG19A3A002282	6.81849	6.800186	6.1125984	7.0619397	6.1850967	7.4993024	6.9132013	6.5346556	6.722569	6.6208844
ASHG19A3A002285	8.167948	7.5425067	8.542216	7.7759137	8.506868	7.993254	7.9106145	8.234515	8.261453	8.026341
ASHG19A3A002287	8.444544	9.058896	9.027073	8.319746	8.374535	8.4880295	8.410533	8.862198	9.024673	8.921745
ASHG19A3A002288	5.8595247	6.9388704	6.0298495	6.3193703	6.293124	5.9930882	5.0273547	5.8664355	5.648505	5.3250823
ASHG19A3A002292	5.7819376	6.368906	6.148343	5.889935	5.8497367	6.4285107	6.3261576	6.172646	5.725499	6.5601296
ASHG19A3A002294	6.1616716	6.7732244	8.339388	6.117018	6.245043	6.3539677	6.3557568	6.419904	6.1378202	6.137597
ASHG19A3A002295	8.33345	8.240346	9.130702	8.229316	7.321081	8.596744	8.598485	8.420768	8.686158	8.491121
ASHG19A3A002296	11.824632	13.337184	12.970027	11.6434765	12.366889	12.814362	12.8482	12.409629	12.853286	13.103867
ASHG19A3A002297	8.0681305	10.112843	8.910769	7.8700566	10.189756	10.338996	10.054586	9.745769	9.725126	9.9223795
ASHG19A3A002298	8.506016	7.6912866	7.674148	8.274817	8.7135935	6.387085	6.1025634	8.723516	8.96832	8.706739
ASHG19A3A002301	9.572358	11.523101	10.685961	9.700709	9.506275	10.148142	10.311277	9.319991	9.805775	9.6000395
ASHG19A3A002302	8.3082285	7.908721	8.553055	8.238263	7.989666	8.627159	8.526264	8.465367	8.969199	8.065012
ASHG19A3A002304	8.875817	8.926005	11.0801	8.855838	8.714584	9.407941	9.056892	9.148607	10.143695	9.10525
ASHG19A3A002307	6.3917	6.9133363	6.4222217	6.442294	7.4092255	5.9602637	6.957512	6.7481112	6.194978	6.443537
ASHG19A3A002308	6.7969503	6.100683	6.832115	6.262048	5.7599664	5.537822	6.23202	6.482343	7.0646377	6.751616
ASHG19A3A002309	7.4235377	7.7375097	6.9932165	6.883559	6.7977433	7.059848	7.147709	6.636456	7.1077657	6.4966774
ASHG19A3A002311	7.6712117	7.094153	6.972399	7.1287804	6.7150407	7.834441	7.8139358	6.4880037	7.6099396	7.419505
ASHG19A3A002313	9.869934	9.7291765	8.7824135	9.085975	8.962111	10.016796	10.229337	8.852489	8.959707	9.289984
ASHG19A3A002314	6.708025	5.594564	5.1185255	6.469502	5.800418	5.3449264	5.502137	5.612028	6.2566476	5.6737337
ASHG19A3A002315	11.707222	13.282849	12.820041	11.343403	11.471219	12.30592	12.041692	12.015511	12.534562	12.205342
ASHG19A3A002316	7.455071	7.519067	8.0226965	6.882032	6.953116	6.854247	7.141587	7.253099	7.3269105	7.362257
ASHG19A3A002319	12.232099	12.197327	10.333194	11.362686	10.673014	13.152272	12.758463	10.9951	11.3184395	11.477894
ASHG19A3A002321	4.681808	6.1987433	4.242061	5.983589	4.7051816	6.2572474	7.2164245	4.2266498	4.252345	4.8518524
ASHG19A3A002323	6.9652057	6.6189976	6.9142036	7.430595	6.880662	7.368862	7.0204887	7.845793	7.0824313	7.3343167
ASHG19A3A002325	6.9744864	7.148076	6.3249483	7.962224	7.9374275	7.3031096	6.2994986	7.8116145	5.623661	7.584347
ASHG19A3A002326	7.629541	7.0359488	6.440777	6.6878605	6.304839	7.137179	7.822116	6.9499583	7.605317	6.8292804
ASHG19A3A002328	7.763074	8.084632	9.290906	7.91617	7.682391	8.361077	8.154263	8.239971	8.434748	8.381041
ASHG19A3A002330	7.3327274	8.018381	7.6189814	7.801681	8.474438	7.8021407	7.633658	8.002049	7.9098835	7.318032
ASHG19A3A002332	8.24453	7.7191744	8.899813	7.4517374	8.232094	6.8295836	7.594712	7.6556	8.104468	7.7735567
ASHG19A3A002333	7.9249287	10.849851	8.29275	8.731922	6.3301353	9.612594	9.623007	6.9390354	8.26274	6.3986874
ASHG19A3A002335	9.930398	9.557728	9.51742	9.89447	9.5546665	9.991934	10.088572	10.093922	9.658078	9.981175
ASHG19A3A002336	9.543253	9.441568	9.2381315	9.799606	9.208509	9.718715	9.96164	10.017311	9.545374	9.921682
ASHG19A3A002337	9.371698	8.721151	9.690876	9.522801	9.242998	8.762777	9.950641	9.621925	9.940426	9.749181
ASHG19A3A002338	8.624555	8.685047	7.503645	7.7574263	6.9045773	8.103066	8.004925	7.0773635	7.3067603	6.9205284
ASHG19A3A002340	8.554526	8.935567	7.156929	8.038306	8.192492	9.004852	9.411119	8.230808	7.9298463	8.666486
ASHG19A3A002341	9.920005	10.3478155	8.147304	9.869778	9.887257	10.647655	9.950217	9.619552	8.958199	9.729707
ASHG19A3A002342	9.861125	10.454091	8.023779	9.761933	9.892965	10.686896	9.987684	9.6621	8.95118	9.743972
ASHG19A3A002343	6.2153277	5.9633417	6.665679	5.971632	6.6688347	5.996787	6.2495666	6.44927	6.091414	6.0738673
ASHG19A3A002347	9.196067	9.680176	9.697886	8.875817	9.088116	8.601141	8.461554	9.020067	8.991891	8.886722
ASHG19A3A002348	5.7485485	6.186998	4.8459773	5.4061794	6.21806	5.2529087	4.543271	4.976569	5.1206408	5.3518095
ASHG19A3A002351	7.223429	6.561209	7.806918	5.828286	5.210014	6.1306314	6.678154	6.6443105	6.930674	6.142986
ASHG19A3A002352	5.331288	5.998704	6.021693	5.318687	5.168785	6.0740547	5.8387356	5.3353806	6.0306263	4.7234983
ASHG19A3A002353	7.392098	7.5420938	7.482154	6.5457497	6.7936587	7.204934	6.940438	7.198525	7.2316914	7.0529423
ASHG19A3A002354	7.883651	8.364465	7.978018	8.366301	8.164375	8.696362	8.382362	8.045539	8.211446	7.8825097
ASHG19A3A002355	9.287666	8.189776	10.61148	9.451008	9.221694	9.021586	8.784579	10.139005	9.737069	10.429432
ASHG19A3A002356	7.697448	7.3818946	6.6658797	7.298554	7.104506	7.850265	7.208544	7.210124	7.181925	7.5806627
ASHG19A3A002357	8.0465555	7.772524	7.956468	7.9021573	7.181466	8.351763	8.255798	7.631882	8.547285	7.934267
ASHG19A3A002360	5.788457	6.5577703	4.587656	5.873072	5.908902	5.5458784	5.521167	5.744963	4.891836	6.2908945
ASHG19A3A002361	7.18542	7.5139904	5.6790357	7.334601	6.236902	6.1745486	5.6589828	6.0972924	6.027756	5.115709
ASHG19A3A002362	6.639113	7.7243876	7.05505	6.7196236	7.293949	6.5690165	6.2850685	6.8908343	6.3658266	6.202406
ASHG19A3A002363	10.003875	10.095316	9.178871	10.138125	9.31573	9.943708	10.193022	10.12973	9.996368	10.027427
ASHG19A3A002364	8.019679	7.398951	6.8750215	8.297702	7.92649	7.4709353	8.483175	8.602046	8.274712	8.549747
ASHG19A3A002365	11.038515	11.027383	12.355883	11.418243	11.3510685	11.57922	11.247669	11.355024	12.239083	11.833406
ASHG19A3A002366	5.915364	6.402418	7.416769	6.621273	6.15875	7.0272403	7.1170692	6.6357427	6.6268234	6.7765393
ASHG19A3A002367	6.419803	6.419212	5.906608	5.349715	4.276595	4.9913673	5.624421	5.2236943	5.1632986	5.2015495
ASHG19A3A002368	8.25992	7.2053356	9.067581	8.641091	8.601141	8.435413	8.954312	9.482384	8.968108	9.122535
ASHG19A3A002369	11.126474	10.054051	8.621279	9.74774	9.675462	10.388619	10.630666	9.513088	8.77543	10.430877
ASHG19A3A002370	12.181025	11.113153	12.499142	12.0079	11.747641	12.679501	11.322644	12.026029	12.9033785	11.556882
ASHG19A3A002371	13.3314905	12.292164	13.514737	12.9985285	13.224285	13.602271	12.43603	12.840378	13.768781	12.53022
ASHG19A3A002375	6.8471923	6.668165	5.977113	6.812615	6.717318	6.8359494	6.6795464	6.2653675	5.456313	6.638162
ASHG19A3A002376	6.823498	6.425357	5.081956	5.461374	4.9563446	5.529229	5.19259	5.0656834	5.2732124	5.998704
ASHG19A3A002380	5.8555503	6.5563517	6.1770506	6.9470935	6.8285017	5.961535	5.996217	6.461276	6.435788	6.2321577
ASHG19A3A002381	7.1341295	6.772943	6.5392027	6.2763834	6.2566476	7.073083	6.9085135	6.0664706	6.833903	6.600872
ASHG19A3A002382	6.619937	6.134442	7.8780804	6.464017	6.830402	7.2250514	7.2625923	6.863906	7.327702	6.841507
ASHG19A3A002383	7.270326	7.496249	7.7671	7.291933	7.5788465	7.9746547	7.673687	7.5057874	7.8251543	7.5237465
ASHG19A3A002384	11.356794	10.300292	13.85873	14.01156	14.1681795	10.1145735	9.837898	14.0656805	14.447195	14.378909
ASHG19A3A002386	7.7384734	8.232245	7.9028535	8.48646	7.557481	8.335303	8.279022	7.986002	8.435584	7.9599695
ASHG19A3A002387	8.061968	7.395427	7.240268	7.612247	7.7301946	7.639917	9.007997	7.6249046	7.639917	7.942736
ASHG19A3A002388	6.186346	7.2086935	6.9878297	6.452496	6.3518333	6.40628	6.457804	6.4466844	6.332286	6.463552
ASHG19A3A002389	5.756864	6.230883	5.5793533	5.553113	5.9699697	6.0925493	5.7465463	5.639199	6.071254	5.840685
ASHG19A3A002393	6.1738844	6.6443105	5.637032	5.913168	6.900055	5.928126	5.413424	6.109111	6.108512	5.988484
ASHG19A3A002395	6.170911	5.770998	5.2057915	6.549988	5.9560566	5.6130347	5.2459693	5.7720213	6.1306314	6.1576405
ASHG19A3A002398	7.0379605	7.127078	7.0745087	7.47445	6.424651	7.37983	6.7717495	6.68565	7.492	6.973489
ASHG19A3A002399	7.1509686	7.6864567	7.343967	7.5057874	7.350914	7.8279867	7.9968057	7.6173873	7.4049034	7.3569255
ASHG19A3A002400	7.2680197	7.19502	6.3460717	4.686805	6.671527	6.2330165	6.4500957	6.28495	6.63496	7.0432167
ASHG19A3A002401	8.643122	8.893257	7.4256854	9.705773	8.302638	8.699872	8.629427	9.479074	9.425266	8.282865
ASHG19A3A002402	8.255582	9.066681	8.476005	9.542966	8.277725	9.0655365	8.53027	9.248958	8.759356	8.664174
ASHG19A3A002404	15.957597	15.301809	16.3134	15.923694	16.059555	15.580374	15.816257	16.337288	16.36223	16.527914
ASHG19A3A002406	10.112013	10.615645	8.931169	9.770237	8.740955	10.726057	10.186303	9.644482	9.620752	9.552686
ASHG19A3A002408	9.341703	8.070931	12.124358	8.898829	9.021586	8.511583	9.1298685	9.719209	11.098622	8.831619
ASHG19A3A002409	6.106696	6.0026145	5.9728017	6.655521	6.321571	6.3261576	5.535007	6.610243	5.9101167	5.8160677
ASHG19A3A002410	5.544796	5.8069425	6.634355	5.795813	5.889802	5.616745	5.8616953	5.6010222	5.6614394	5.335037
ASHG19A3A002413	8.352719	8.213762	8.888415	8.447144	8.492722	8.737311	8.802654	8.818763	8.831257	8.445874
ASHG19A3A002415	8.917806	8.955613	9.3849325	7.9057903	8.955335	7.364045	8.152353	7.863334	9.343399	8.558346
ASHG19A3A002416	6.75927	6.5302334	7.147611	5.4325075	6.452856	5.922767	6.126613	5.9609594	6.9537435	6.165285
ASHG19A3A002417	6.825775	5.682715	8.479091	5.838374	5.9874783	6.0209074	6.6733065	6.4618526	7.385492	6.768815
ASHG19A3A002418	8.826558	8.343879	10.021966	9.074588	8.910489	9.427668	9.680176	9.585873	9.698964	9.139287
ASHG19A3A002419	8.608025	8.82397	9.475564	7.813406	8.199877	8.303079	8.322178	8.213322	9.261519	8.0867815
ASHG19A3A002420	6.4114504	5.783929	6.7355204	6.3920035	6.3580017	6.3652515	6.510801	6.8746266	6.564321	6.5399523
ASHG19A3A002423	6.63107	7.2106347	6.611679	6.195901	6.419212	6.589704	6.518686	6.8018646	6.934899	6.6576815
ASHG19A3A002425	7.411598	7.453734	7.6997366	7.059749	7.231903	7.3839383	6.472574	6.9779887	7.136253	7.0737085
ASHG19A3A002426	7.4586067	7.9664083	7.0146275	7.216585	7.4242377	7.5607038	6.7859454	7.1685667	7.535119	7.3479214
ASHG19A3A002430	11.055697	11.21632	10.630482	10.694368	10.605137	11.092286	10.917141	10.939899	11.210177	10.649973
ASHG19A3A002431	12.3818445	12.914535	13.716295	12.043199	11.6237	12.302489	12.063504	12.206898	14.072603	12.349687
ASHG19A3A002432	10.075104	10.001605	10.281807	10.03898	9.617621	10.334145	10.365618	10.357197	10.692296	10.310906
ASHG19A3A002433	11.729867	12.605018	13.217982	11.580496	12.10086	12.525379	12.371399	12.58741	13.627562	12.400409
ASHG19A3A002434	7.7003727	8.009346	7.580059	7.5367384	7.188553	8.205726	8.247564	7.278304	8.350784	7.2252684
ASHG19A3A002435	7.308435	7.668087	7.1080217	6.659493	7.0379605	7.1042233	7.74567	7.208229	7.597416	6.417184
ASHG19A3A002436	12.758463	14.053246	13.8842945	12.491591	12.433127	13.405856	13.495628	12.455655	13.340307	13.290692
ASHG19A3A002437	7.7591424	8.120105	8.275309	7.840805	7.788079	8.255798	8.249413	7.916028	8.035059	7.5847683
ASHG19A3A002439	7.2871265	7.1288886	8.521273	7.120015	7.627722	7.5343313	7.8136015	7.708482	8.052418	7.5420938
ASHG19A3A002440	10.490506	10.319435	9.795617	10.1729	9.9646635	10.933424	10.758739	9.663084	10.252901	9.684589
ASHG19A3A002441	6.9361176	7.8794174	6.831161	6.268461	7.8868155	5.812056	7.7876487	7.8298326	7.6425686	5.511136
ASHG19A3A002442	8.9339905	7.9918365	11.213622	7.4528146	8.058739	6.600443	7.8695683	8.6912155	10.551446	8.131758
ASHG19A3A002443	8.266516	8.302129	7.903683	8.185284	7.760228	6.797889	8.268062	8.4779825	8.748559	8.500051
ASHG19A3A002444	5.689023	6.4417257	5.615858	5.6497035	5.3848224	5.8207164	5.8479676	5.0202475	5.7452197	4.9731274
ASHG19A3A002445	6.090884	6.5281024	7.141254	6.6812687	5.9698052	6.426963	6.811993	6.5920033	6.513928	5.559283
ASHG19A3A002450	6.5439715	7.3282127	6.703624	6.7832294	6.589657	7.6164603	6.9187937	6.531768	6.642109	6.5112815
ASHG19A3A002451	6.8318005	7.397546	7.8876214	6.089822	7.585634	7.6843815	7.3795094	7.085272	7.383096	7.3919992
ASHG19A3A002452	7.59656	7.797328	6.8127384	8.203906	6.888415	7.9384065	8.0672655	5.909799	7.322955	5.5618205
ASHG19A3A002454	9.505205	9.196181	9.63706	10.002565	9.302841	9.777402	9.473811	10.246269	9.246025	9.950547
ASHG19A3A002455	10.099544	10.070625	10.100514	9.735264	9.740942	10.481758	10.216448	9.916046	10.163904	10.0152855
ASHG19A3A002458	5.1996927	6.7176256	5.627306	4.8996224	4.7146306	5.843417	5.181284	4.907029	5.03971	4.739932
ASHG19A3A002459	7.082241	6.3722634	7.369568	7.456131	6.7976046	7.099506	7.090313	6.730505	7.1325665	6.244996
ASHG19A3A002460	8.054992	8.4964485	7.6770496	7.468153	6.400372	8.528335	8.973536	7.629695	8.065012	7.411408
ASHG19A3A002461	6.076321	6.6790648	6.8509035	6.0213165	6.413451	6.3179216	6.498971	6.0634665	6.3101106	5.8942986
ASHG19A3A002463	9.152349	10.165871	9.83811	8.890632	9.064667	9.264926	9.09308	8.8359995	9.04388	8.506868
ASHG19A3A002464	9.972165	10.209493	8.93663	10.504152	10.844957	10.217517	9.503996	10.486685	9.606807	10.253104
ASHG19A3A002465	9.500236	10.019166	10.033012	8.822196	9.493211	8.831905	9.15181	9.014281	10.005005	8.881035
ASHG19A3A002470	7.7581396	10.051442	5.2004848	8.81775	6.529539	9.490535	8.132021	5.3422813	5.896672	8.227396
ASHG19A3A002471	7.4013076	9.078992	4.5007086	8.311382	6.180802	8.911733	7.867842	4.641431	5.326145	7.5138044
ASHG19A3A002473	7.215748	7.756078	8.156483	7.5266705	7.156631	7.7242093	7.460206	7.4346423	7.803221	7.43565
ASHG19A3A002475	9.270015	9.184855	8.787316	8.752285	9.113266	9.066997	9.317509	8.523991	9.2300825	8.754042
ASHG19A3A002478	8.74145	10.388619	8.422685	12.718709	10.050371	12.468845	13.180935	8.543232	10.189378	8.43783
ASHG19A3A002479	9.621279	9.998982	9.10888	10.133331	9.683282	10.322701	10.977821	9.468615	10.357373	9.261519
ASHG19A3A002480	10.453378	11.128799	11.514215	10.211423	10.391345	10.977821	11.05434	10.895358	11.149199	10.334561
ASHG19A3A002481	16.040678	16.005827	15.459744	16.59765	16.34796	16.31513	16.084444	16.590612	16.011734	16.824017
ASHG19A3A002482	9.241983	9.26898	8.431092	8.502039	8.809337	8.748957	9.370604	8.769613	8.776879	8.470373
ASHG19A3A002483	6.0635657	6.376365	6.089822	6.3604684	5.778764	6.3741856	5.96675	6.1948223	5.6828265	5.6222787
ASHG19A3A002484	8.054689	8.7365055	6.6246605	7.720082	7.1474056	7.6142178	7.7168365	6.2605944	7.36114	6.8987703
ASHG19A3A002485	6.1932516	5.7876277	6.8010178	6.0663085	5.588534	6.676715	6.382458	6.494923	6.4464602	6.819144
ASHG19A3A002488	7.4418426	7.422988	7.2834115	7.7448835	6.8633385	7.68005	7.5096507	7.4025774	7.226534	7.368331
ASHG19A3A002490	5.5103498	5.741462	4.588543	5.1019645	4.2807884	5.5455036	5.525453	5.0998335	4.437104	4.7471495
ASHG19A3A002491	8.177339	7.9857726	8.851396	8.080631	8.479675	8.476929	8.587325	8.314174	8.522472	8.117544
ASHG19A3A002492	8.36345	8.237534	8.527401	8.4723215	8.552876	8.666931	8.7705345	8.591696	8.458141	8.1874275
ASHG19A3A002495	8.217694	8.434262	8.934548	8.331198	8.218528	8.513032	8.660832	8.655688	8.960098	8.40094
ASHG19A3A002500	8.731922	8.566598	8.910489	9.127943	8.85719	8.312025	8.824979	8.337851	9.790677	7.3167157
ASHG19A3A002501	6.3108	6.448717	7.3804216	6.7434955	6.6698766	6.8733306	7.0535364	6.8346224	6.775902	6.901687
ASHG19A3A002502	6.4446273	6.9189754	6.5464945	5.7770023	6.38665	6.8516345	6.316895	6.4495773	6.603909	6.6699924
ASHG19A3A002503	7.9411674	7.5344515	6.433674	7.53196	7.449853	7.400452	6.7976046	7.2481313	6.2650313	7.929258
ASHG19A3A002504	8.644297	7.7271123	6.034947	7.6948323	7.7461557	8.207537	7.892558	7.7072306	6.5143957	8.618466
ASHG19A3A002505	5.7783837	6.933216	4.865942	6.6793	6.277951	6.09837	6.2734118	7.341287	7.0558696	7.1195974
ASHG19A3A002507	7.771491	7.8515406	7.8251543	6.9359636	7.114386	6.8656855	6.758136	6.935216	8.711622	6.5857887
ASHG19A3A002509	8.773155	8.69363	7.4649105	8.531044	8.659933	8.93898	8.638283	8.04922	8.041218	8.082955
ASHG19A3A002510	11.720776	12.528676	13.320945	11.124662	11.039	12.940641	12.897922	11.834015	13.343702	11.736156
ASHG19A3A002511	10.746329	11.061557	9.373066	10.475337	10.119009	12.224381	12.255351	9.624474	10.355424	10.306083
ASHG19A3A002512	9.023242	9.217933	8.035059	8.555208	8.308826	10.137884	10.248614	8.147449	8.730682	8.593595
ASHG19A3A002513	8.355978	8.728263	6.785076	7.488104	7.47749	9.452392	8.719221	7.3335	8.331088	8.38089
ASHG19A3A002515	7.2701344	7.1244035	8.600597	7.2173553	6.8085747	7.2733245	7.4400034	7.322239	8.03622	6.8513656
ASHG19A3A002517	7.6432543	8.31835	7.1767893	8.332108	7.4017696	7.9078617	7.380653	6.9598336	7.938486	7.033041
ASHG19A3A002518	9.175197	8.955335	8.864237	9.033412	9.117441	9.459029	9.440477	8.943399	9.669886	9.181553
ASHG19A3A002519	9.423353	9.173787	8.460801	9.355253	8.92693	9.617259	9.240462	8.707196	9.766908	9.494599
ASHG19A3A002520	11.81206	12.248907	13.894652	12.500697	12.130422	12.682054	12.55847	12.48784	13.29571	11.927956
ASHG19A3A002521	11.0947275	11.281189	13.597468	11.590221	11.451526	11.599495	11.778654	11.986419	12.750673	11.173002
ASHG19A3A002522	10.423502	10.902082	10.700276	10.565458	10.630196	11.327687	11.035714	10.572077	11.124409	10.719098
ASHG19A3A002523	8.761051	9.368395	8.433064	9.209415	8.555044	9.268741	8.351763	8.586313	8.718789	8.672483
ASHG19A3A002524	6.9670615	7.7415657	6.527945	7.9129663	6.5617285	7.389573	6.7924023	6.261467	7.2283645	6.9099956
ASHG19A3A002526	5.2877483	5.5250535	6.728076	5.3962073	6.6724253	6.118666	5.6394005	5.846834	5.738385	5.9854527
ASHG19A3A002527	8.084463	8.752931	8.497237	8.65114	7.9419475	8.964893	8.579848	8.635971	8.406428	8.676269
ASHG19A3A002528	6.0919185	6.8546023	6.827504	6.3467155	6.3222623	5.9067745	6.266329	6.4594107	6.2351646	5.935519
ASHG19A3A002529	7.2276087	7.1266522	8.36779	7.417779	6.4563646	7.8116145	7.884803	7.706944	8.021674	7.760085
ASHG19A3A002530	11.066717	12.344395	11.979936	10.380692	10.930177	11.348562	10.945682	10.6757965	11.451526	10.493282
ASHG19A3A002531	7.8604608	7.940873	8.669876	8.070003	8.298887	8.304391	8.449936	8.344507	8.33202	7.9761024
ASHG19A3A002532	11.414417	11.482218	14.222545	10.526366	10.981423	11.009903	11.354799	11.5173435	13.317547	11.072804
ASHG19A3A002533	9.870689	10.083078	11.8391285	9.960295	9.961069	10.002565	10.234277	10.4592495	10.749576	9.866377
ASHG19A3A002534	7.1687555	6.9798975	8.021068	7.444963	7.1373034	7.1349735	7.681003	7.476196	7.676545	6.9895635
ASHG19A3A002535	6.264377	6.321827	7.608109	6.073266	5.861459	6.343333	5.640443	6.258589	5.3983994	6.072815
ASHG19A3A002536	5.708276	5.9020057	7.870993	5.386504	4.5041466	5.2262087	5.3588443	5.1006656	5.1691456	5.3640456
ASHG19A3A002537	7.210124	7.933423	7.249541	7.1858892	6.925528	7.5816317	7.0789227	7.4775643	7.658295	7.682391
ASHG19A3A002539	6.8556695	6.4874415	7.939616	7.4873104	6.6208844	7.939256	7.8075056	7.633162	7.435458	7.832532
ASHG19A3A002541	6.435362	5.692623	6.98435	6.9419503	5.554641	6.754977	7.1216464	7.495351	6.652541	7.411951
ASHG19A3A002542	6.7323766	6.3556066	7.537447	6.503862	6.5129957	6.5982094	7.008734	6.8009424	7.0110393	6.758136
ASHG19A3A002544	6.7313657	6.7956257	5.8442545	6.429171	6.104284	6.9068174	6.4703426	6.859507	5.8994827	7.0041366
ASHG19A3A002547	6.0117946	5.9767256	3.8964243	5.2810707	5.158708	5.482562	5.2698164	4.8810654	3.901459	4.8729568
ASHG19A3A002549	5.6601844	6.25078	5.414619	5.587747	5.2843795	5.743571	6.240155	5.220334	5.679712	5.0840387
ASHG19A3A002551	6.8973475	7.2437725	6.474332	7.834343	7.524204	7.4541407	6.258722	7.270852	6.9814935	7.3020344
ASHG19A3A002552	7.554605	6.9630394	8.703324	7.027552	7.3532677	7.712115	7.5976987	7.1014066	7.238199	7.143129
ASHG19A3A002553	8.29258	8.474985	8.362419	7.233642	8.233396	6.7903576	5.3659716	5.7450933	7.3243294	6.4740973
ASHG19A3A002556	5.6481886	5.485512	6.4875383	4.762583	5.5511765	5.948738	6.1426125	5.869747	6.2490115	6.0053487
ASHG19A3A002557	7.407315	8.061218	6.2256103	7.34731	6.9647636	9.286081	9.209026	6.615025	6.461714	6.635371
ASHG19A3A002558	7.173501	7.4333515	7.738164	6.8755193	6.273836	7.3418217	6.990091	6.7146196	7.1744013	7.0738397
ASHG19A3A002559	7.3862224	8.302759	8.343087	7.232291	7.463276	8.009094	7.7402544	7.1691976	8.151975	7.3771434
ASHG19A3A002561	7.327702	7.1120567	7.00713	7.2511597	6.2459006	7.2504187	7.1758432	7.5666156	7.2669044	7.2261367
ASHG19A3A002562	8.3757715	8.563591	9.062581	8.879049	8.566244	9.527476	9.341353	8.850371	8.929544	8.940007
ASHG19A3A002566	8.964422	9.073642	9.399481	9.335969	9.347747	9.326377	9.430411	9.502888	9.321429	9.033625
ASHG19A3A002567	6.1422997	7.225904	6.7155128	6.5534554	6.643227	6.5533137	5.914729	6.875259	6.399457	6.30836
ASHG19A3A002569	5.0601425	5.711167	5.989544	5.739842	5.534134	5.58734	6.399134	5.9079375	6.054774	5.6994905
ASHG19A3A002570	6.3607583	5.9341707	5.937207	6.39237	6.4026933	5.395189	5.280937	7.2005486	7.3917317	6.9388704
ASHG19A3A002572	8.642808	8.578054	7.343596	8.21393	7.9460998	8.375101	7.867765	7.917823	8.357466	8.47562
ASHG19A3A002573	5.9748373	5.9464035	5.93507	5.1656933	5.045164	5.56761	5.438945	5.2978654	5.240797	4.889701
ASHG19A3A002575	6.6707025	6.9122114	8.175339	7.7835126	7.8591366	8.099884	7.6477776	8.256079	8.300785	8.037187
ASHG19A3A002576	8.075496	7.855686	10.703286	7.6023455	8.025882	7.7267585	8.110046	7.97974	9.283738	7.7780237
ASHG19A3A002577	9.889083	9.392833	8.314786	9.246405	9.447732	9.099065	8.881035	8.507839	7.706811	9.337558
ASHG19A3A002578	9.590487	9.386521	9.403848	9.629516	9.829025	9.3982725	9.205628	10.00758	9.483393	9.961444
ASHG19A3A002579	5.2972684	5.559443	6.2008367	6.098269	5.4402885	6.0702105	6.0648904	6.305482	5.371771	6.436976
ASHG19A3A002581	7.236005	7.3875184	5.8380117	6.9580355	6.1766973	8.009685	7.240268	5.596937	7.21104	6.218198
ASHG19A3A002582	7.0953646	6.3546915	7.3207955	7.1031933	7.586626	6.294917	7.381117	7.74866	7.0455675	6.9526963
ASHG19A3A002583	9.599789	9.25242	9.953939	10.418182	10.092367	10.788493	9.504284	9.799606	9.717724	10.122506
ASHG19A3A002584	7.2481313	7.3700314	7.5858517	7.1726522	7.188376	7.565635	7.3827915	7.239255	7.4229083	7.2933903
ASHG19A3A002585	7.313743	7.4496403	9.702436	7.505252	7.4216957	7.6529994	7.791876	8.341486	8.8359995	8.238144
ASHG19A3A002586	7.9363084	8.274587	8.152903	8.256718	7.93881	7.9879375	7.622353	8.485841	8.005969	8.837958
ASHG19A3A002587	9.454363	9.168555	8.849319	9.162332	9.053361	8.951006	10.510738	8.696577	9.372549	8.943937
ASHG19A3A002589	9.001109	9.340082	7.5399876	9.088588	9.383443	9.636643	8.993531	8.116618	8.411048	8.9031315
ASHG19A3A002590	11.369298	10.032382	14.568561	10.597611	11.093701	10.387617	11.471219	11.770249	13.46261	11.102634
ASHG19A3A002591	10.180348	10.136248	9.574999	10.359431	10.791989	10.01704	10.036317	10.86022	9.714677	10.789218
ASHG19A3A002592	7.024588	6.7660294	7.6551895	7.059625	7.0277815	6.804688	7.1224546	7.2859774	7.137179	7.296384
ASHG19A3A002596	5.5347843	5.486206	5.657846	4.9669228	4.373394	4.950094	5.0733347	4.9020553	5.095176	5.271318
ASHG19A3A002599	9.011566	11.372473	9.940974	8.9031315	8.632228	9.683501	9.760885	8.7614355	9.468126	8.741167
ASHG19A3A002602	7.9547467	7.950924	6.421863	8.288751	7.673105	8.223055	7.686353	7.1459007	7.12121	6.973309
ASHG19A3A002603	7.741996	7.85668	8.4723215	7.3945036	7.4959793	7.5091662	7.790638	7.2911696	8.430728	7.0401535
ASHG19A3A002605	5.19518	5.679836	5.787481	5.100493	5.010443	4.3640904	5.179222	5.803754	5.417398	6.165736
ASHG19A3A002606	7.405584	7.6039495	7.944361	6.8720975	7.246451	7.0970325	6.976363	6.950905	6.49047	6.8946743
ASHG19A3A002607	6.0841484	6.7991767	4.9812326	7.4785767	6.9294095	6.9791136	6.0098333	5.6344194	7.225444	6.062641
ASHG19A3A002609	9.03111	8.429412	9.436391	8.803164	8.973249	8.591696	8.946016	9.593533	9.014852	9.464916
ASHG19A3A002610	6.9698544	7.5583158	7.5658298	6.479974	6.6697383	7.4767804	7.3602533	6.697856	6.8187633	6.797889
ASHG19A3A002612	6.0422015	6.6279893	5.262634	5.507198	4.492379	6.8977356	6.3966393	4.896494	5.8058004	5.7183585
ASHG19A3A002613	7.0223675	6.681798	5.94033	6.358273	6.285836	6.953892	6.826956	6.2466774	5.9986076	6.7687206
ASHG19A3A002615	7.8841667	8.158565	6.644968	7.80891	7.6118374	7.9813743	7.348279	7.455453	7.12926	7.886906
ASHG19A3A002616	11.127876	11.1302	9.809828	11.171541	10.892945	11.772263	11.6237	10.981423	11.1302	11.041015
ASHG19A3A002617	11.002243	10.982812	9.580921	10.622863	10.438233	11.4271145	11.022927	10.561227	10.990995	10.848456
ASHG19A3A002619	7.3574233	7.1522174	9.465678	6.7521887	6.587076	6.8336954	7.0491867	7.247247	8.487372	7.2383213
ASHG19A3A002620	7.534895	9.173576	8.948611	7.47367	8.5514555	7.0248756	8.961104	8.784926	9.063389	7.4731956
ASHG19A3A002623	7.3730087	7.8900113	8.014243	7.6380835	7.530543	8.224988	6.8905735	7.537303	7.250044	7.1472726
ASHG19A3A002625	10.955109	11.168467	12.900474	10.73622	10.917141	11.155753	11.400495	11.363503	12.317871	10.795137
ASHG19A3A002626	8.773721	8.692377	6.8633385	8.674339	8.215285	8.665724	8.52483	8.339207	7.7432585	8.634837
ASHG19A3A002627	5.9049616	6.15705	6.3024597	5.532419	5.7237606	5.6612005	5.825189	5.5662613	5.6459126	5.7599664
ASHG19A3A002631	5.6828265	7.3350635	6.91725	5.9563303	5.7975607	6.2879004	6.560747	5.9583836	6.0189705	6.0132613
ASHG19A3A002633	8.467956	9.270328	9.177667	8.192184	9.2381315	7.9841633	9.071241	7.623013	9.3988085	8.197466
ASHG19A3A002634	4.775198	5.8743696	5.307945	5.665756	5.4843416	6.103385	5.511136	5.612601	6.0135202	6.0225496
ASHG19A3A002638	7.5120625	7.049804	8.153366	7.956908	7.658968	8.037882	8.585112	8.60321	8.41492	7.9774437
ASHG19A3A002639	9.10666	8.839604	7.6273456	9.666765	10.028477	9.514622	9.22691	9.425266	9.479418	9.497192
ASHG19A3A002640	6.036848	6.778107	6.486808	7.083728	7.1573076	7.1586075	7.08841	6.757255	7.251464	6.711239
ASHG19A3A002641	5.402946	5.621078	6.6550694	7.5207257	6.7849545	6.1817493	7.480326	7.359948	6.267267	7.752601
ASHG19A3A002642	5.900553	6.692971	6.1626124	6.4113574	5.859105	6.644511	4.869917	6.028486	5.2859373	5.304663
ASHG19A3A002643	6.2822423	6.611342	6.15705	6.8182616	6.771193	6.6325135	6.733192	6.7714877	6.950619	6.8762646
ASHG19A3A002644	5.5997562	6.599033	5.4282494	5.762187	5.3102713	5.6790357	5.676421	5.157165	5.5834684	5.14728
ASHG19A3A002645	10.349941	10.391912	12.025412	10.110571	10.160098	10.099957	10.687383	10.715925	11.382524	10.079367
ASHG19A3A002647	13.3934555	14.152414	15.268681	13.186171	13.367697	13.835131	13.680787	13.972678	14.451491	14.028574
ASHG19A3A002649	10.095076	10.164351	8.886722	9.451613	10.043832	9.841198	9.206625	8.863785	9.154546	9.75218
ASHG19A3A002650	8.083164	8.522308	7.015731	7.317455	8.802432	7.671002	6.9907694	7.0262375	7.934031	7.627229
ASHG19A3A002652	8.073613	7.785226	8.41382	8.306913	9.074803	8.715406	8.481679	8.743994	8.436327	8.7777605
ASHG19A3A002653	5.6949553	6.210002	5.096804	6.22978	5.863683	6.319269	4.9652424	6.553049	5.0607595	6.6482167
ASHG19A3A002654	7.6097393	8.515766	7.4818783	7.146396	7.934347	7.2275424	6.7232604	7.3383656	7.244002	7.2112
ASHG19A3A002655	8.179083	9.04419	7.4000254	6.899901	6.7872005	8.956721	9.022066	6.269222	8.577518	7.406007
ASHG19A3A002656	6.5306993	6.0129237	8.507302	6.7259226	6.7240005	6.2792788	6.5825934	6.5791655	6.772481	6.0888467
ASHG19A3A002658	8.551583	8.043176	9.763515	8.388976	8.483864	8.253877	8.675081	8.51554	9.06222	7.8658705
ASHG19A3A002661	9.467787	10.923674	9.340744	9.367143	8.46002	10.568586	10.156073	9.674921	9.745769	9.318237
ASHG19A3A002662	9.199578	10.727897	8.211082	8.60344	7.736988	10.171729	9.522801	8.451147	8.162008	8.217286
ASHG19A3A002663	8.382555	7.6932645	9.880098	8.193491	8.124625	7.6928205	8.61239	9.184353	9.6791115	8.576592
ASHG19A3A002664	7.1087527	7.594166	8.095061	6.6269464	7.156728	7.0172243	6.7674003	6.8879704	7.4815006	6.978474
ASHG19A3A002666	7.7646394	7.61668	8.423619	7.4909897	7.3668365	6.8349447	6.6134357	8.607893	9.107927	8.207857
ASHG19A3A002668	9.02137	11.035369	9.86158	8.4023	8.246532	9.561655	9.725708	8.428385	9.2902565	8.290718
ASHG19A3A002671	7.3253407	7.393753	8.05036	7.9972386	7.13143	8.578772	8.505685	7.9987526	8.091111	8.03371
ASHG19A3A002672	10.326807	10.519837	10.637834	10.518547	10.266948	10.794797	10.576059	10.594461	10.250853	10.148666
ASHG19A3A002673	8.824414	9.045239	9.665686	8.492045	9.015767	8.52575	9.041981	9.339912	9.034732	9.389088
ASHG19A3A002675	8.055362	7.8139358	9.053993	8.426326	7.8237205	8.636266	8.818763	8.588435	8.945405	8.595512
ASHG19A3A002676	6.884884	8.353468	7.5761023	6.724351	6.2640524	8.150152	6.7611127	6.048542	5.682951	6.258847
ASHG19A3A002677	8.314786	8.788872	8.620322	8.380623	7.85525	8.82881	8.819738	8.302759	9.078741	8.444818
ASHG19A3A002678	8.791726	9.409431	8.96875	9.060866	8.507096	9.5546665	9.325854	9.100196	9.563932	9.275053
ASHG19A3A002680	7.4177184	6.445961	7.972364	7.311829	7.687784	7.6822877	8.2486925	7.8111625	7.8061075	7.058238
ASHG19A3A002682	6.3659062	5.6271343	5.081279	5.9568944	5.4545717	6.1536803	6.115339	4.6531157	6.2142415	5.9822807
ASHG19A3A002685	11.943658	11.172063	14.451491	10.90604	11.406473	10.9674	11.529328	12.000285	13.564742	11.452045
ASHG19A3A002686	6.363202	6.826532	5.6450286	6.4069433	7.8507767	6.754236	6.313205	6.856906	6.1399136	7.0027456
ASHG19A3A002688	6.993327	6.545597	6.2910366	6.891523	6.152813	6.335552	6.64311	6.9670615	6.1738844	6.7255287
ASHG19A3A002691	7.9213533	8.111328	8.469528	8.0465555	7.4227953	8.205503	8.096432	8.180816	8.128881	8.252251
ASHG19A3A002694	6.9565997	8.130541	7.3437815	7.495351	6.0633717	7.8446736	7.960639	6.526226	7.28354	6.8358297
ASHG19A3A002695	5.414279	5.600538	5.743909	4.975991	8.069859	6.354602	5.5534897	7.8293676	9.368395	9.153074
ASHG19A3A002697	6.7579293	7.389158	8.250137	6.791522	6.3601985	6.882932	7.4826155	7.3057632	7.3091927	6.5896096
ASHG19A3A002698	9.409679	9.186366	10.063858	9.291546	9.817286	9.410405	9.901049	9.945022	10.086144	9.548179
ASHG19A3A002699	7.3216095	7.320676	7.4013076	7.5891104	7.023615	7.4369965	7.807003	7.9280925	8.128224	7.440601
ASHG19A3A002700	5.052315	6.0243073	6.4270706	7.3483667	7.2361164	7.273987	7.2559915	7.3546453	6.4931955	7.420129
ASHG19A3A002701	9.293192	9.315372	9.40594	9.510721	9.222166	8.7614355	9.800514	10.110675	10.104075	9.597034
ASHG19A3A002702	8.354803	8.508304	8.627734	8.081541	8.3101845	8.024182	7.674279	8.103434	8.62844	8.21487
ASHG19A3A002703	9.289082	9.539913	7.8461328	8.723331	9.178643	9.628028	10.422081	8.150152	8.077588	9.360497
ASHG19A3A002704	5.8793216	6.3692303	6.6456614	5.861559	6.3356357	6.658191	6.5025983	6.091003	6.382931	6.5352397
ASHG19A3A002706	7.5992155	7.174629	7.8618946	8.275992	7.8434973	8.157889	8.17942	7.98894	8.088079	8.16689
ASHG19A3A002707	6.286444	6.300801	6.964574	6.1896515	6.722569	6.5747366	7.0108004	6.5065823	6.808421	6.308743
ASHG19A3A002708	6.093984	6.8377137	5.742307	5.5984044	6.6460605	5.4889627	5.559153	5.682951	5.6887045	5.661136
ASHG19A3A002709	6.230387	6.0961866	7.1330595	6.5765624	6.1478963	6.154256	7.08198	6.5329127	5.714563	5.5394907
ASHG19A3A002710	7.1879435	7.421533	7.6382995	7.1655188	7.3965287	7.655043	7.5616336	7.385133	7.3042946	7.5605707
ASHG19A3A002711	7.986823	6.986757	7.3410354	7.405028	7.707389	7.5345917	8.711248	7.5401855	7.5316606	7.874382
ASHG19A3A002715	8.597068	8.663117	9.498788	9.020557	9.161478	8.91632	9.206817	9.477558	9.249973	8.574939
ASHG19A3A002716	7.950845	8.414765	7.8090167	8.273263	8.568182	7.270465	7.254243	7.9911976	7.5240192	7.9390793
ASHG19A3A002719	6.0388255	6.0021753	4.753577	6.08312	5.6698985	6.430778	6.3159194	5.9509854	6.6888866	6.221244
ASHG19A3A002721	6.79798	6.922593	5.7236843	6.1763153	5.028202	6.106986	6.418065	5.1206408	5.7437744	5.0237904
ASHG19A3A002722	6.8779006	7.206008	5.5957403	6.2660656	5.2659807	7.026929	6.77308	5.1948524	5.7407236	5.7835445
ASHG19A3A002723	5.615987	5.614802	4.894764	5.4394546	5.2504764	5.533947	5.950665	5.828286	5.7365594	6.008175
ASHG19A3A002725	6.585294	6.462971	7.5224004	6.5695367	6.288371	6.6585913	6.694457	6.4673023	5.903664	6.5109005
ASHG19A3A002726	7.104506	6.421736	7.9507437	5.923676	6.265528	5.523151	6.7007856	6.120404	5.258443	6.465868
ASHG19A3A002727	6.423014	5.787333	7.2596025	5.7599664	5.4324255	5.189838	6.350716	6.690542	5.0331864	7.004793
ASHG19A3A002728	11.696777	11.756378	10.85243	12.160865	12.182608	11.792451	11.720325	12.477149	11.339361	12.454761
ASHG19A3A002730	13.317048	13.288557	12.284008	13.220958	13.33093	13.517596	13.410646	13.3284025	13.29766	13.464489
ASHG19A3A002731	7.956291	7.915188	7.2962627	8.751858	8.434748	7.126944	7.6139874	8.811402	8.489878	8.812707
ASHG19A3A002732	5.386222	5.7042994	6.321571	6.0535254	5.7691875	6.4094386	6.134442	6.2424726	5.4282494	6.2502975
ASHG19A3A002733	8.268702	8.773443	7.1133766	7.8564095	7.710111	8.401626	8.212382	7.3843994	6.7122693	7.8540688
ASHG19A3A002734	6.9329777	7.275127	6.3665195	5.9583836	6.808817	6.202313	6.2395554	6.4977636	6.550709	6.4572005
ASHG19A3A002736	6.3236537	6.3269577	8.588995	6.579698	6.181199	6.8322167	6.732849	7.095935	7.8706813	7.2894807
ASHG19A3A002737	10.251227	11.252854	7.9169645	10.862087	10.661386	11.729867	10.941913	10.198393	8.3883	10.818382
ASHG19A3A002739	5.8421416	6.507682	7.3250036	5.2525454	5.634302	6.276604	6.675931	5.1290655	6.5950046	5.3333516
ASHG19A3A002740	9.118536	8.807137	8.117836	9.391531	7.8232307	9.335669	9.186587	8.497977	8.146522	8.7365055
ASHG19A3A002741	7.539809	7.451576	7.432103	7.4295454	6.4746294	7.9830375	7.6678786	7.249143	7.036098	6.994902
ASHG19A3A002742	6.6247177	6.505769	8.615585	6.1555247	6.1354394	6.738085	7.0568414	7.1083922	7.4765043	8.115481
ASHG19A3A002743	8.3175	8.554235	8.972458	8.005077	8.306247	8.643691	8.678233	8.4151535	8.99929	8.419656
ASHG19A3A002744	5.120277	5.6978817	4.8327584	8.830058	10.920477	8.4699335	4.7438927	5.379539	7.066011	6.0843716
ASHG19A3A002745	7.794119	8.18694	7.2771826	7.5381813	6.9517093	7.9352474	8.004853	7.4957247	7.5073676	7.135193
ASHG19A3A002746	9.843177	10.700869	9.836952	8.395097	10.262426	9.96494	9.351589	9.831245	9.805035	9.432789
ASHG19A3A002747	7.057025	6.10821	9.036651	6.93198	6.1862473	7.061604	7.584127	7.547825	8.2393465	6.788657
ASHG19A3A002748	7.457697	6.248575	6.2640524	6.3645573	5.9915247	6.099996	7.3543696	6.142986	6.4537196	5.582881
ASHG19A3A002749	6.7936587	6.3356986	6.344879	7.129724	6.6726704	6.4410706	7.353429	7.206008	7.20964	7.145689
ASHG19A3A002751	6.738275	8.050938	7.6771436	6.3436947	7.764065	5.621862	4.968474	4.8916435	7.857505	5.991625
ASHG19A3A002753	7.159289	6.4921412	8.24453	7.0838423	8.247232	7.2601995	7.7109904	7.406234	7.7535396	6.5800457
ASHG19A3A002754	8.731606	8.35704	9.462218	8.7365055	9.031277	8.34113	9.026383	8.853878	9.300507	8.312909
ASHG19A3A002755	7.412186	7.9842725	7.230361	6.236902	7.537577	5.9637566	5.7132444	6.2922487	7.3541574	6.6587687
ASHG19A3A002758	10.174508	9.855217	11.002617	10.6535	9.872218	11.233925	11.07482	10.869392	10.767773	10.752524
ASHG19A3A002760	7.2877436	6.827376	7.67541	7.1234655	7.3800707	7.2594867	7.4757104	7.202208	7.651304	7.1834693
ASHG19A3A002761	6.856906	6.901687	7.037362	6.8710823	6.9023085	6.098269	5.9930344	6.903302	7.257327	6.7389994
ASHG19A3A002762	10.883656	10.657871	13.017187	9.19113	10.4925165	8.758742	9.357912	10.196562	12.003918	9.462647
ASHG19A3A002763	6.4943786	6.7353787	6.594468	6.0517087	7.0037336	4.7694006	5.2538567	5.0488877	6.444354	5.385468
ASHG19A3A002764	6.8426323	6.967162	7.465734	5.901808	5.6902943	4.834597	7.1090045	7.4586067	7.6405425	7.583637
ASHG19A3A002765	7.4408064	8.122039	5.779567	6.5848804	5.88589	8.299259	7.92029	6.4706783	6.732738	6.616321
ASHG19A3A002766	9.228434	9.547628	10.092886	9.229841	8.927478	9.306206	9.698151	9.103291	10.056347	8.206778
ASHG19A3A002768	7.2995048	8.056863	7.810081	7.03842	7.0864687	7.732312	6.6927114	6.830157	7.692478	6.195901
ASHG19A3A002769	6.6688347	7.8085146	7.032605	7.1805143	6.620154	8.181162	8.044884	6.685333	6.8856144	6.6372075
ASHG19A3A002771	6.177123	5.602303	4.2958207	5.2514076	4.226047	5.4124756	5.9949903	5.201703	5.8113894	5.5923553
ASHG19A3A002774	7.055271	7.680278	7.0132713	6.5690165	7.777596	7.29327	7.5960774	7.4704075	6.636456	6.408648
ASHG19A3A002775	8.12153	9.042481	7.591472	7.2688932	8.596215	9.067581	8.737011	8.629248	8.337851	8.656783
ASHG19A3A002776	6.0389233	6.6547027	6.034363	5.87052	6.1930685	5.399617	4.9817395	6.0420146	5.627306	5.0787506
ASHG19A3A002777	5.7266088	5.791718	5.496699	5.046745	4.8606205	6.26495	5.699439	5.398479	5.460806	6.29942
ASHG19A3A002778	5.857948	6.1288147	5.659572	5.352365	4.628885	5.953664	5.844718	5.1988583	5.6378975	5.546913
ASHG19A3A002779	6.797534	8.116618	6.363039	6.742392	5.542481	8.274446	8.019105	6.9083033	7.150648	7.3353853
ASHG19A3A002780	11.174612	10.801558	10.534763	11.102634	11.433142	11.11429	11.755056	10.53263	11.132958	11.038515
ASHG19A3A002783	4.962331	5.609323	5.7181005	5.0329337	5.51824	4.3805695	5.1658516	4.589298	5.0226727	4.705356
ASHG19A3A002786	8.739009	8.569666	8.477351	7.914602	8.079858	7.875494	8.109545	7.796341	8.940118	8.043659
ASHG19A3A002789	5.0459795	5.884734	6.4604797	5.0924315	6.1653934	5.8765078	5.749158	5.9746804	6.094472	6.123046
ASHG19A3A002792	5.279585	5.555364	5.40378	5.84384	4.9241753	4.37197	5.3334894	5.9307394	5.6571245	6.151661
ASHG19A3A002793	9.669361	10.475931	10.02248	10.043469	9.932394	10.215723	10.244105	9.970794	10.783655	9.791601
ASHG19A3A002795	11.235733	10.698555	10.179406	10.935645	11.138514	10.90441	10.809784	11.169633	10.536845	11.291008
ASHG19A3A002796	6.28741	6.472042	6.090884	5.3915734	5.842853	6.0987186	6.296425	6.118666	5.980665	5.6175203
ASHG19A3A002797	6.3402424	6.5198207	7.5099134	6.9973373	6.631297	6.1853857	5.9046993	7.071219	7.4316554	7.431359
ASHG19A3A002798	5.6725025	6.1151824	5.7001815	5.648818	5.9772396	6.3961697	6.068428	6.3277097	6.8439107	6.5059204
ASHG19A3A002799	6.0049477	5.5177035	6.3381624	6.163928	5.233808	4.9093475	4.989102	5.635836	6.4298887	5.822303
ASHG19A3A002800	10.689863	11.772681	10.9674	11.056215	10.912277	11.780658	11.328841	11.579745	11.47661	11.561442
ASHG19A3A002801	8.19996	9.019146	8.523153	8.769613	9.552837	8.622315	8.1718025	9.025652	8.921992	9.325378
ASHG19A3A002803	8.923024	7.9863853	8.953514	9.629061	8.886251	7.0481873	6.814888	9.703427	9.202316	9.658225
ASHG19A3A002805	7.645779	7.503971	7.9861646	7.429406	7.4872365	7.7031856	8.115481	7.519592	8.1001625	7.305485
ASHG19A3A002806	6.299108	5.934413	6.3911633	5.8959184	5.362753	6.4560227	6.3692303	5.58136	6.790563	5.911727
ASHG19A3A002807	6.5646114	6.550118	7.058238	6.3863497	5.424096	6.921323	7.00801	6.1556883	7.2765203	6.741416
ASHG19A3A002808	8.918024	10.02826	6.0925493	9.309944	7.122265	8.791933	9.170153	5.349048	6.484396	5.6555753
ASHG19A3A002809	7.0231733	6.7921515	7.0425553	7.750668	7.2805457	7.1671257	6.799295	7.9919724	8.853003	7.828477
ASHG19A3A002810	6.3495665	6.3175716	5.990004	7.4993024	7.668087	6.868778	6.3433905	7.8194222	8.145377	7.721508
ASHG19A3A002812	5.8736205	5.6419578	5.680259	6.705772	6.0970044	5.76333	5.954647	6.928519	5.8020186	6.518875
ASHG19A3A002813	9.361076	9.085139	8.029462	9.152602	9.504284	9.190923	8.720765	9.39572	8.708019	9.264588
ASHG19A3A002815	6.666081	6.29942	6.1308465	6.9152656	6.3161435	6.709055	6.36127	6.8416276	6.426963	6.472042
ASHG19A3A002816	6.668002	7.3121467	6.5777164	5.8243933	6.7774777	6.1920123	5.943412	6.286444	6.5009155	6.1047544
ASHG19A3A002818	7.907694	8.263386	8.543594	7.9706955	8.196131	8.452453	8.570948	8.313872	8.539982	8.036528
ASHG19A3A002822	9.290421	9.064946	9.70979	9.427668	9.476132	9.378106	9.568923	9.82207	8.686974	9.057205
ASHG19A3A002823	10.826452	11.133492	11.932025	11.059877	11.084864	10.901495	11.124945	11.174612	11.245273	10.81968
ASHG19A3A002824	6.4514265	6.450267	7.28995	7.2714972	6.217088	6.902169	7.1164956	7.043428	7.006604	7.1240764
ASHG19A3A002828	6.989819	6.947624	8.033256	7.3481736	6.529445	7.4197454	7.6639476	7.5091662	7.4464636	7.298345
ASHG19A3A002830	7.5808105	8.563221	7.6819954	7.7642536	8.533062	7.8515406	7.614668	8.004339	7.8522043	7.3966866
ASHG19A3A002831	7.99848	7.2554555	9.650971	6.6140165	7.083989	6.7408485	6.8532987	7.512776	8.762568	7.5008535
ASHG19A3A002832	11.8421135	13.084244	11.110399	13.019683	12.711701	12.921659	12.136311	11.892893	11.641085	10.959707
ASHG19A3A002834	8.616929	8.931614	10.002491	7.385133	8.512441	7.011299	8.4936285	6.305781	9.212088	6.866238
ASHG19A3A002836	9.806331	11.046158	9.504496	9.292018	8.850371	10.506269	10.202549	8.744119	8.639619	8.583672
ASHG19A3A002837	8.646979	8.414437	9.729552	8.851121	8.187261	9.059619	9.189291	8.623553	9.301105	8.481679
ASHG19A3A002838	10.824947	11.316759	12.933004	10.44299	10.207976	10.975911	10.974862	11.074524	12.041692	10.852723
ASHG19A3A002840	6.364728	6.9829636	6.9123783	6.3493767	6.4841065	6.588426	6.40257	6.461985	6.763269	6.386981
ASHG19A3A002841	6.69011	7.2771826	6.7264066	7.098775	6.843506	7.2911696	6.0246644	6.9730134	6.569392	6.816638
ASHG19A3A002843	10.768862	10.574874	12.586563	10.124876	10.545634	10.301511	11.291412	11.059621	11.946426	10.489889
ASHG19A3A002844	6.504327	7.1651363	5.540713	6.9292955	6.787097	6.6235933	6.1698275	7.193238	6.8353915	6.728686
ASHG19A3A002845	9.109434	9.644026	10.98524	8.470373	8.691618	8.019397	8.855838	9.3638	10.038129	8.583534
ASHG19A3A002846	10.786188	9.684589	11.233925	9.739527	10.120197	10.013812	10.896436	8.254017	9.0068	9.191513
ASHG19A3A002847	8.643329	8.842809	8.554731	8.727876	8.967486	9.275295	10.054851	8.521639	8.730522	9.459268
ASHG19A3A002848	6.1849065	6.740746	6.80766	6.1667995	6.295151	5.76485	6.634355	6.4901085	6.394113	5.648818
ASHG19A3A002850	5.9021106	6.341077	7.3936386	6.602612	6.358273	6.9167404	6.8950524	6.698961	7.045738	6.774843
ASHG19A3A002851	6.2277546	6.9629383	6.0661945	6.0457177	6.210424	5.0442543	5.148136	6.4671855	6.917076	6.2436695
ASHG19A3A002855	10.194922	10.146458	10.753801	10.535585	10.270772	10.724179	11.018689	10.4925165	10.903645	10.123985
ASHG19A3A002856	9.902504	9.790962	9.525757	10.127828	10.013598	9.86297	9.916596	10.054851	10.502326	9.941942
ASHG19A3A002858	8.009982	7.3966866	8.37688	7.444766	8.172986	7.2757006	7.4106026	7.4135294	8.225627	7.3205986
ASHG19A3A002859	9.495202	10.126793	10.0430765	8.977291	9.296076	9.346961	9.341149	9.425015	9.57775	9.1045265
ASHG19A3A002860	8.720368	9.09591	7.8882813	9.310827	8.890145	8.702131	8.744119	8.251949	8.076722	7.6022015
ASHG19A3A002862	8.302281	8.878262	8.686158	7.544031	9.013301	7.651684	8.948127	9.122967	8.98007	7.9449506
ASHG19A3A002863	9.869261	9.803154	9.907996	10.599816	9.445466	9.438896	8.862981	9.207943	9.9322405	9.197037
ASHG19A3A002864	8.118831	8.237933	9.903896	7.970989	7.504269	8.201193	8.490091	8.6010475	9.099688	8.119071
ASHG19A3A002865	10.831942	11.341348	12.071235	10.845996	10.94301	11.291008	11.206275	11.409646	11.632576	10.931778
ASHG19A3A002866	6.1510305	6.959034	6.6587687	6.0188065	5.710115	6.049047	5.5395994	6.248777	6.145917	5.674882
ASHG19A3A002867	7.2278237	7.843893	7.8851733	7.6997366	7.672066	7.4496403	6.8519616	7.411846	7.0953646	7.191639
ASHG19A3A002868	5.2063622	6.5669565	7.766246	6.4211645	7.4739614	6.603909	6.545168	7.680712	6.9730134	9.436048
ASHG19A3A002869	11.1959095	12.0717745	11.39286	10.895358	11.356328	11.674015	11.06583	11.419725	12.726475	11.82645
ASHG19A3A002874	5.9446206	5.6958303	4.896602	5.6958303	6.0797014	4.558724	5.208087	6.257601	5.50161	6.2844725
ASHG19A3A002875	7.874382	9.430926	8.015907	7.9328218	8.544983	7.7433553	7.7939515	8.080955	8.098105	7.6542177
ASHG19A3A002876	5.3326697	7.497657	7.643108	10.641671	10.206186	5.41173	6.2142415	11.06621	5.9467154	10.790691
ASHG19A3A002880	8.866576	9.097541	8.531996	9.215112	8.606577	8.733322	8.61011	9.540267	8.840102	9.54667
ASHG19A3A002883	6.9859376	6.130489	8.613464	7.277019	7.1863313	7.1077657	7.3057632	8.136724	9.264926	8.31485
ASHG19A3A002885	7.806013	7.8318734	10.176891	7.907091	7.791978	7.664578	7.884261	7.9526763	9.602044	7.685146
ASHG19A3A002887	6.930037	7.1237965	7.1796985	6.997517	6.252191	7.9989305	7.3452287	7.3146415	7.015223	7.1097
ASHG19A3A002888	5.447192	5.8811555	6.0387373	5.1366467	4.9534664	5.2758856	5.4916697	5.555833	5.2973485	5.5280395
ASHG19A3A002889	6.0637846	6.1047544	7.4266524	6.087879	5.771223	6.7683525	6.569622	6.3601985	6.7530413	6.58418
ASHG19A3A002891	6.8658695	6.922065	7.6323576	6.688575	6.695731	6.7293477	6.7319813	6.828317	7.1112027	6.528501
ASHG19A3A002892	9.181553	9.379607	10.328417	9.323378	9.532104	9.447894	9.681794	9.807086	9.881632	9.375124
ASHG19A3A002894	6.5025983	6.508952	6.318575	6.555577	6.638162	6.611129	5.826735	6.207484	6.450359	7.2411284
ASHG19A3A002895	6.51058	7.089878	6.805466	6.836665	6.7179885	7.2828827	5.9295816	6.4038553	6.1530433	6.3493767
ASHG19A3A002896	7.4777102	7.290314	8.063932	7.280242	8.048683	7.664336	7.800729	7.6057625	7.8433266	7.721601
ASHG19A3A002897	6.360317	6.153237	7.8145523	7.294976	6.7586064	7.0243673	7.3893905	6.931631	7.039268	6.4851093
ASHG19A3A002898	7.42926	7.0621724	10.049865	6.538384	7.0091963	5.8130035	6.926172	7.3068686	8.813558	6.7118597
ASHG19A3A002899	8.820198	9.289765	9.0997925	8.09603	9.016548	8.764008	7.8903174	8.504987	9.46655	8.473422
ASHG19A3A002906	7.091826	7.0933266	6.9852715	7.362382	6.7823606	6.8805485	7.941533	7.712907	7.5343313	7.751348
ASHG19A3A002907	6.128031	6.5303655	6.7792387	6.3743215	5.9386554	6.6541395	6.6018825	6.24063	6.3492713	6.054774
ASHG19A3A002909	6.8787036	6.832467	7.587131	7.224228	6.160248	6.7689147	7.3285065	6.6107173	6.949543	6.435227
ASHG19A3A002911	5.939931	6.6826324	6.1948767	6.7885494	7.6407924	7.01421	5.118305	5.899343	5.473318	6.5171375
ASHG19A3A002913	6.886501	5.7362547	4.9582434	6.206797	6.3845177	6.570752	5.233322	5.9279184	4.312385	6.898462
ASHG19A3A002914	4.920671	5.861459	5.6821365	4.9809356	5.0177646	5.361306	4.7334743	4.544674	5.0589266	5.2019606
ASHG19A3A002916	10.454091	10.887168	9.840319	10.090679	10.372542	11.225219	10.296011	10.033712	9.889898	10.746703
ASHG19A3A002919	7.4007025	7.469272	7.5956774	7.2016	7.7130184	7.2107835	7.5658298	7.0934277	6.9401236	7.7547755
ASHG19A3A002922	7.926608	7.6388774	6.5156007	6.6065392	6.2988024	7.2783713	7.3965287	6.108878	7.3514752	6.462293
ASHG19A3A002923	6.7345533	7.3907557	7.245905	6.4235716	6.419904	6.6456614	6.8888984	6.6063433	6.94577	6.37272
ASHG19A3A002924	7.3838053	6.3948817	6.6479554	6.9756293	7.2742867	6.756462	7.0218887	7.2850323	5.8532	8.176195
ASHG19A3A002925	9.267776	8.751223	6.4009247	8.192318	8.123727	8.931614	8.642349	7.4095345	8.141367	9.0076885
ASHG19A3A002929	8.812707	8.832405	11.037681	8.887474	8.413973	9.581189	9.304357	9.181329	10.102822	9.204887
ASHG19A3A002930	5.9824467	6.887098	6.7105513	6.4354367	6.4557796	6.7399178	6.6454144	6.419707	6.2759295	6.222953
ASHG19A3A002934	9.272987	8.474092	10.812064	9.49279	8.470806	9.73654	10.081169	10.036502	10.244446	9.697259
ASHG19A3A002935	5.862301	6.3702826	5.172202	5.238979	5.9252634	4.7967677	4.0582104	4.417603	5.4041023	5.3801694
ASHG19A3A002936	7.9829354	8.113288	8.307213	7.9553237	8.15764	8.163115	8.064523	8.486639	7.8220053	8.365878
ASHG19A3A002937	8.508551	9.141457	10.008315	8.167097	8.726591	8.134864	7.9581122	8.434878	8.7242775	8.11178
ASHG19A3A002938	7.9016757	7.792836	9.22691	7.5733476	7.7595725	7.705431	8.012537	8.009982	8.641316	7.4757104
ASHG19A3A002940	8.186472	8.41608	10.211944	8.246739	8.398467	7.842276	8.373542	9.187893	9.385335	8.516753
ASHG19A3A002941	7.3119845	6.8631907	6.4161987	7.45948	6.8729525	6.944305	7.0314665	7.5278378	6.893499	7.6113467
ASHG19A3A002942	6.067427	6.407858	6.328604	6.534234	6.636456	6.3111606	6.1590815	6.0667667	6.0738673	5.669272
ASHG19A3A002943	6.992748	7.164762	9.379718	6.4552097	6.9418035	6.8412347	7.1313295	7.175406	8.453785	6.858572
ASHG19A3A002944	8.140707	8.03776	8.531809	8.772734	8.272092	8.903762	8.879467	8.788701	8.921745	8.803427
ASHG19A3A002945	7.6465464	6.8201814	6.638053	6.2578287	6.744534	5.5054846	5.0944567	5.4758945	7.815792	5.745366
ASHG19A3A002950	6.1742535	6.8048425	6.006482	5.3519278	5.311657	7.128498	6.1341486	5.1266513	6.991757	5.4113345
ASHG19A3A002953	9.352222	9.296076	11.083452	9.052244	9.4604225	9.248726	9.616248	9.78467	10.446632	9.409106
ASHG19A3A002954	9.148059	8.97431	10.800483	9.261771	8.490301	9.772562	9.685089	9.75832	10.167109	9.584642
ASHG19A3A002955	7.313678	7.788304	7.62585	6.4847646	8.024182	5.996653	7.7533803	6.246873	7.7885823	6.790027
ASHG19A3A002956	8.412496	8.49787	7.5414085	8.128736	7.595137	8.311382	8.346622	7.584127	8.538573	8.382362
ASHG19A3A002957	6.57713	8.31673	7.691689	7.7383323	6.401627	7.5687375	7.4262104	6.678795	6.815305	6.113308
ASHG19A3A002959	7.630471	7.1343355	8.447144	7.685853	7.716551	8.390532	8.365079	8.290278	8.113783	8.262253
ASHG19A3A002960	8.527401	9.174057	9.287772	7.896282	8.406989	7.945092	7.840114	8.347844	8.538062	8.073522
ASHG19A3A002963	5.979143	6.6952705	6.8921037	7.4003553	7.8937454	7.0366597	6.660813	7.729126	7.0689588	7.778918
ASHG19A3A002969	6.393572	7.0714674	7.1521063	6.298	6.4827123	6.670789	7.052822	6.6094155	6.8668547	6.797534
ASHG19A3A002970	8.415491	8.563095	9.518603	8.572882	8.022866	9.129571	9.111853	8.983502	9.058165	8.752546
ASHG19A3A002971	6.172559	6.8509035	6.1252	6.073457	7.780188	5.500581	5.1714005	6.1972446	5.8008595	5.4624763
ASHG19A3A002973	5.278752	5.8629403	5.7920895	5.0871277	4.202734	5.2793407	4.9184456	4.873225	4.9962	5.5800824
ASHG19A3A002974	7.6728377	7.4986806	8.174968	7.6584463	7.5124	7.6581955	7.2260575	7.8216133	7.5704937	8.14758
ASHG19A3A002975	7.903182	8.022238	8.621778	7.7264986	7.9602537	7.7524605	8.124503	7.9801154	8.124213	7.8484597
ASHG19A3A002976	6.055838	5.622545	6.5302334	5.929845	5.9737554	5.5672083	6.755293	6.278727	6.5025983	5.792958
ASHG19A3A002978	7.10167	7.4818783	5.237111	6.0373235	4.941799	8.060189	7.9960647	5.066557	5.1973863	5.0521502
ASHG19A3A002979	6.8393164	7.1856613	6.5891275	6.5855527	6.683052	7.4579806	7.4255166	6.5596743	6.72747	6.8302836
ASHG19A3A002981	7.939256	7.8283014	8.892985	7.711531	7.3823104	7.80891	7.948562	8.07637	7.888452	7.904516
ASHG19A3A002982	10.574687	10.859008	9.78728	10.476385	10.027877	10.936108	10.646577	10.1513	9.901049	10.120026
ASHG19A3A002983	9.446019	10.250418	9.764009	9.455012	9.294764	10.294433	10.146458	9.597333	9.896706	9.666298
ASHG19A3A002987	7.838383	7.06973	7.9753585	7.3977437	7.838852	7.608455	7.7890205	7.8955917	7.7257137	7.654583
ASHG19A3A002988	7.5062494	7.5381813	6.974207	6.527681	7.319909	6.135153	5.9568944	5.689817	7.533597	6.0507956
ASHG19A3A002989	6.0315127	6.3360157	5.7778697	5.9881444	5.102713	6.3486156	6.030734	5.9763813	5.6678967	6.2679024
ASHG19A3A002990	8.985741	7.895992	9.227619	8.947154	10.182458	10.25059	9.290421	11.156703	8.605568	9.10174
ASHG19A3A002992	7.117472	6.2839003	7.4412146	6.706063	8.414437	8.025651	7.2088723	7.9826636	6.971031	7.285795
ASHG19A3A002993	10.091256	10.491344	10.717341	10.172543	10.004056	10.210174	10.368419	10.557277	10.822875	10.084318
ASHG19A3A002996	7.124839	7.6761603	8.358403	7.4123173	6.563009	7.9462714	7.7907567	7.520266	7.7945476	7.4046917
ASHG19A3A002997	5.3924394	6.4178424	6.3463244	5.3206644	5.3617287	5.4923224	5.877255	5.925466	5.657609	5.5662613
ASHG19A3A002998	8.14669	8.589444	8.858756	7.7924333	7.296651	8.338711	8.465211	8.373542	9.124362	8.072535
ASHG19A3A002999	7.2907743	7.647542	7.5842695	6.6574445	6.046723	7.43736	7.449853	7.066674	8.221093	6.5462356
ASHG19A3A003001	6.4222217	6.2468243	8.36725	5.1705256	5.577182	5.715004	6.085111	6.073549	7.4713244	6.0033646
ASHG19A3A003005	7.4459004	7.9908943	7.824247	6.3318586	6.5083613	7.720783	7.325175	6.7073765	6.983773	6.2482085
ASHG19A3A003007	6.757582	6.2106247	6.958852	6.2194543	5.8764014	6.1664453	6.32034	6.319753	6.0281553	5.833644
ASHG19A3A003008	10.49932	9.799282	8.602267	11.5046215	10.859683	10.49024	9.811195	11.962724	8.678962	11.3719225
ASHG19A3A003011	9.078741	8.781186	7.9619	9.009247	9.110512	8.987242	8.230538	9.325378	8.494432	9.387857
ASHG19A3A003012	7.519224	8.0335045	7.300956	7.21725	6.66453	7.8945527	8.255582	6.5164537	7.5765595	5.934527
ASHG19A3A003013	8.689507	9.544062	7.370537	8.797682	8.054831	9.238405	9.513582	6.81849	8.275832	6.8373585
ASHG19A3A003014	10.021966	9.770941	9.162964	9.057205	9.92304	10.2448015	10.027427	8.997261	9.549063	8.977291
ASHG19A3A003015	11.806255	13.257618	5.526037	11.120792	7.741996	13.215636	12.155396	8.247353	7.8601565	9.730463
ASHG19A3A003016	7.776086	7.6894164	8.0859375	8.012537	7.86882	8.513687	6.831038	7.59284	7.5068283	7.4726143
ASHG19A3A003017	6.940438	6.8699403	7.660006	6.8136168	6.8709044	7.089878	7.4013076	7.269729	7.6152687	7.022957
ASHG19A3A003018	6.7951956	7.3771434	6.0119147	6.3463244	7.6684785	5.7099123	4.5619426	4.947597	6.361103	5.13452
ASHG19A3A003019	6.2985735	6.2403493	5.7687163	6.3843203	6.6256146	6.263483	6.5624275	6.0014415	6.2495666	5.0688148
ASHG19A3A003021	6.0821657	6.281121	6.107654	6.4006805	6.1101856	6.1590815	6.2294784	6.465272	6.452107	6.025751
ASHG19A3A003022	7.5518713	8.604454	7.5675106	7.4344063	8.176756	7.672722	7.017048	7.8487363	7.626354	7.470673
ASHG19A3A003023	8.293237	8.773844	7.05302	6.552001	8.2635145	6.974866	6.398778	6.196169	7.7835126	6.724146
ASHG19A3A003024	6.766615	6.5901756	5.732938	7.687365	6.492774	5.9787245	6.10821	7.308435	6.152253	6.148149
ASHG19A3A003027	6.3441973	6.330573	6.973694	7.6407924	7.890644	6.6806135	6.8285017	7.290939	6.661171	7.4716854
ASHG19A3A003028	6.5234957	7.0767536	5.495136	6.1079464	6.611342	5.5420346	6.02918	6.230159	4.648038	5.506706
ASHG19A3A003031	9.71179	9.868142	12.084488	8.549747	9.208179	7.634702	9.582345	10.523677	11.792883	10.070965
ASHG19A3A003034	7.584347	7.8371325	9.381645	9.4581785	9.748225	9.3857975	9.870689	9.480157	8.728263	8.946108
ASHG19A3A003035	9.637881	9.055212	12.110463	8.927677	9.207655	9.021251	9.493675	9.835844	11.056449	9.417321
ASHG19A3A003036	6.0698805	6.852145	6.623931	5.352106	6.2162	5.8720393	4.696939	5.087788	6.4089017	6.1078157
ASHG19A3A003037	5.551117	6.630516	6.653768	5.6379976	5.777282	6.300801	5.330572	5.773167	5.6758866	6.4636736
ASHG19A3A003038	8.092047	8.249154	10.205917	8.401361	7.7264986	7.9361897	7.887495	7.9391522	8.529055	7.407315
ASHG19A3A003039	9.056892	10.342254	7.910892	10.26372	8.987242	9.200777	10.19927	8.205084	7.9452624	8.073613
ASHG19A3A003040	11.374122	12.972933	10.040342	12.352338	11.322644	12.187958	12.345531	10.531429	10.559779	10.577611
ASHG19A3A003043	6.902	5.509163	7.346341	6.859959	6.1847415	7.0713778	7.755094	7.216585	7.0650444	6.760289
ASHG19A3A003047	6.5591354	6.0426817	6.5430403	6.4557796	6.767953	6.5232434	6.7795196	6.740026	6.772647	6.716177
ASHG19A3A003048	6.9694242	6.2369466	7.6575046	7.4181976	7.8484597	7.5229735	8.068551	7.762	9.604545	7.7504983
ASHG19A3A003056	5.7947416	5.671542	5.2641096	5.8600073	5.252743	5.7465463	5.635836	5.9059567	5.955636	6.203749
ASHG19A3A003058	10.130355	10.454435	8.844592	10.695259	10.668009	10.483837	10.230518	10.636063	8.940743	10.794043
ASHG19A3A003059	11.603799	11.621267	9.984956	11.891655	11.998324	11.507941	11.280721	12.059023	10.245348	12.140114
ASHG19A3A003060	11.578281	12.93066	13.361426	11.574431	11.46509	12.139387	12.2586	11.728286	12.717359	11.813727
ASHG19A3A003062	11.491147	11.890802	10.246269	11.980352	12.055778	11.728828	11.503204	12.218988	10.511967	12.281957
ASHG19A3A003066	6.96433	6.564107	5.8353214	6.4918413	6.402418	6.7115564	6.965813	6.7182207	6.1586003	6.7943983
ASHG19A3A003067	11.36585	11.5258665	12.983258	11.587365	11.495162	11.588881	11.66619	12.576868	12.2199745	12.270245
ASHG19A3A003069	8.687794	8.965645	5.725995	7.9214873	9.925396	7.63533	8.653961	9.176691	7.610308	9.294764
ASHG19A3A003070	10.103189	9.699432	11.414118	10.098585	9.745769	10.5289135	10.649307	10.538534	10.933424	10.543521
ASHG19A3A003071	11.664721	11.645561	11.92349	11.931398	11.932742	11.586548	11.37684	12.002731	12.005428	11.880032
ASHG19A3A003072	10.884969	11.2999	11.2999	10.808621	11.213622	11.093313	10.689863	11.251883	11.543232	11.330132
ASHG19A3A003073	6.5616317	6.7302732	4.161735	5.994547	6.130739	6.5225344	5.6639657	6.061852	5.9816585	5.9161987
ASHG19A3A003075	8.361836	8.164375	8.25813	7.8486094	8.753155	7.111059	8.20357	8.377143	8.545532	7.7050123
ASHG19A3A003076	6.454691	6.352031	7.2292094	6.150298	5.5129404	6.7315345	6.7953167	6.6573153	6.726512	6.3578787
ASHG19A3A003078	9.0437565	8.624835	8.027133	8.35057	8.742332	9.123953	8.572672	8.351404	9.328849	9.086517
ASHG19A3A003079	9.911727	9.780755	9.559996	9.684473	9.959086	9.973883	10.028477	9.862457	10.325558	10.268582
ASHG19A3A003080	9.546828	9.7417145	9.287998	9.329	9.5104	9.3409195	9.56522	9.373636	9.845552	9.563416
ASHG19A3A003082	5.7252536	6.24806	6.2668376	5.7532954	5.630138	5.978483	5.6193113	6.1506205	5.5860057	5.6025176
ASHG19A3A003083	11.09574	10.174508	13.854666	10.219178	10.801558	9.1386	10.138561	11.31964	12.58741	10.518547
ASHG19A3A003084	8.146522	8.506356	9.479418	7.715312	7.878875	7.715952	8.374327	8.458342	8.744962	7.836327
ASHG19A3A003085	8.477654	8.48722	8.338604	8.036795	8.502311	7.612247	7.9266977	8.78281	7.8916516	8.490875
ASHG19A3A003088	7.706729	8.21029	8.091902	8.26329	7.7932925	8.239535	8.337692	7.9613395	8.743797	8.043176
ASHG19A3A003090	5.5865993	6.4262986	5.130088	5.342527	4.8084393	6.600212	5.7297597	5.3559203	5.5566196	5.6521015
ASHG19A3A003091	8.366777	8.005772	7.9375777	7.586626	7.7876487	7.618843	7.7080297	7.724077	7.504921	8.314174
ASHG19A3A003094	10.330662	9.103532	12.721975	9.49132	9.491801	8.27053	9.4427595	10.613157	11.946926	9.660484
ASHG19A3A003096	7.338627	6.5844793	5.9769497	7.1540933	7.318466	7.7258124	7.2655272	7.537985	7.3757963	7.500721
ASHG19A3A003097	6.9756293	5.956759	9.029016	5.9197483	5.962791	6.3677044	6.784674	6.9580355	7.9566345	6.296223
ASHG19A3A003098	9.262714	9.897256	10.513075	8.816164	9.482384	8.874522	8.280446	8.817633	9.702436	8.81218
ASHG19A3A003099	10.123663	10.854026	11.871504	10.281536	10.516678	10.428558	10.586284	10.828973	11.244208	10.431547
ASHG19A3A003100	7.712115	8.008603	9.371698	8.430252	7.607093	8.638472	8.773573	8.484993	8.470373	8.269125
ASHG19A3A003101	7.6575046	6.59134	7.9040728	7.12955	6.662481	6.601112	6.9743295	7.52899	7.9658065	7.353429
ASHG19A3A003102	10.848456	10.703286	12.618149	9.743972	10.161022	9.935968	10.210419	10.735752	11.812852	10.440176
ASHG19A3A003103	6.060653	6.491268	8.0867815	6.4783206	7.2596025	6.458514	7.1218038	7.1301594	7.41444	6.930979
ASHG19A3A003105	5.8171444	6.449725	6.097179	5.541045	5.473318	5.7694716	5.096804	5.7109947	6.224456	5.9553976
ASHG19A3A003107	8.857349	8.3247385	9.771579	8.294644	8.581554	9.073828	9.189939	8.704429	9.25875	9.08358
ASHG19A3A003108	9.305941	10.167489	10.147128	9.106016	9.453358	9.543466	9.639279	9.278566	9.582171	9.131054
ASHG19A3A003110	5.2312374	5.6553926	5.433078	5.6853886	5.365123	4.9222045	3.8635464	4.785583	4.7344627	5.106432
ASHG19A3A003111	5.1802044	6.104612	6.839593	5.2087646	4.9112425	5.5917	5.368348	5.215803	5.502256	5.2241673
ASHG19A3A003115	6.1235332	6.305781	6.6822615	6.5437074	6.9774494	6.850439	6.8362627	6.883832	6.404435	6.4409695
ASHG19A3A003121	7.326662	7.3709793	7.3960857	6.305148	7.240268	6.1078157	6.0702105	6.0911117	7.697262	6.823593
ASHG19A3A003122	7.859644	8.36208	8.958199	8.171458	7.8686404	7.7434773	8.329323	8.412914	8.105533	7.6581955
ASHG19A3A003123	5.953874	6.2057433	4.9328732	4.788226	5.261194	6.447191	4.7687554	3.997938	6.035792	5.0560074
ASHG19A3A003125	6.944099	7.465866	6.8785014	5.894451	5.0747666	7.450766	7.2282805	5.608884	5.720138	7.1845636
ASHG19A3A003126	7.0091963	6.5765624	5.796932	6.8295836	6.2780952	6.814336	7.3283615	6.5082645	6.823064	7.5169454
ASHG19A3A003127	5.435164	5.744276	5.050276	5.060257	5.973572	5.6555753	4.2735496	5.527344	5.381058	5.7050376
ASHG19A3A003128	7.6776	7.0244718	7.9287868	7.4079394	7.5848675	7.5309253	7.8371325	7.4746265	8.3884735	7.8283014
ASHG19A3A003129	8.816164	8.425158	8.878591	8.472908	8.900602	8.706585	9.048355	8.810777	9.6930685	9.111853
ASHG19A3A003130	7.1474743	7.174293	7.189765	7.408204	6.995004	7.196475	7.077652	7.4882236	7.4577975	7.701539
ASHG19A3A003133	10.250853	9.953939	11.325451	8.692684	9.340318	8.534189	8.835156	9.162747	10.887168	9.120373
ASHG19A3A003135	9.903042	9.631903	12.413315	9.67621	9.754048	9.87331	10.225078	10.552193	11.311638	9.909142
ASHG19A3A003139	7.5073676	7.7197924	8.318285	7.477306	7.6980753	8.353468	8.251851	7.6145573	7.9512167	7.967351
ASHG19A3A003140	9.099428	9.262541	9.641447	9.4717455	9.16079	10.061326	9.977854	9.549063	9.422693	9.499759
ASHG19A3A003143	6.694866	7.0974016	6.2429924	5.7867684	5.791843	5.8402357	6.7857165	6.3739033	6.4488564	7.067808
ASHG19A3A003146	5.8198924	6.690542	4.715429	5.245455	6.356887	5.4812946	5.1960707	5.747888	5.408166	5.511984
ASHG19A3A003147	9.486992	11.470003	10.903112	9.270328	9.209415	10.269725	10.23397	9.13693	10.018333	9.414416
ASHG19A3A003149	7.9093356	7.801478	8.957452	8.452928	8.719221	6.9883204	7.489546	8.035059	8.539377	7.362382
ASHG19A3A003151	6.3413153	6.965506	7.2006693	6.7568445	6.804688	7.1122456	7.021254	6.9676566	6.63992	6.3644733
ASHG19A3A003152	10.604713	10.952445	11.086382	9.892709	10.23178	9.3466215	10.198995	11.013983	11.093313	10.932644
ASHG19A3A003153	10.90441	11.771211	12.486661	11.204351	11.619661	10.70493	11.006477	11.429789	12.6967745	12.483504
ASHG19A3A003156	8.184346	7.9016757	7.9360104	8.376761	7.552635	8.199771	8.028393	7.8082314	8.238679	7.4713244
ASHG19A3A003157	7.6892395	8.151847	7.9021573	8.188301	7.7562904	8.222283	8.325201	8.335303	8.281371	7.9792533
ASHG19A3A003159	8.761777	9.820988	8.523045	8.943937	8.264911	9.281989	9.098161	8.018218	8.069859	8.08284
ASHG19A3A003160	6.282722	6.8680167	6.951354	6.4820065	6.7059264	6.7586064	6.523088	6.7023144	6.7554245	6.4844737
ASHG19A3A003161	9.711976	9.644754	11.820823	9.643545	9.783515	10.089492	10.237043	10.238699	11.202795	10.0683
ASHG19A3A003162	7.0272403	7.643108	7.707389	6.0306263	5.8933387	5.8415995	7.218769	7.5673895	7.5596166	7.4707685
ASHG19A3A003163	11.148715	11.887678	9.973883	11.803477	12.254072	11.192347	11.5072	12.576258	10.603375	12.7103
[truncated: 32,576 more rows]
