# Supplementary material for: Long non‐coding RNAs and their targets as potential biomarkers in breast cancer
Source: IET Syst Biol. 2021 May 15;15(5):137–47. doi: 10.1049/syb2.12020 (PMC8675856; doi:10.1049/syb2.12020)
Supplement: Supplementary file 3 — Supplementary Material [file SYB2-15-137-s008.csv]

ID	X71	X72	X73	X74	X75	X76	X77	X78	X79	X80	X81	X82	X83	X84	X85	X86	X87	X88	X89	X90
uc001aak.4	0	0	0	0	0	2	0	0	0	0	0	0	0	2	0	0	0	0	0	0
uc001aal.1	0	0	0	0	0	1	0	0	0	0	0	0	0	3	0	0	0	0	0	0
uc001abt.5	0	1	0	0	0	0	0	0	0	3	0	0	0	1	0	0	0	1	0	0
uc001abu.1	0	2	0	0	0	0	0	0	0	5	0	0	0	17	0	0	0	5	0	0
uc001aca.3	0	8	0	0	0	14	0	0	0	20	0	0	0	26	0	0	0	2	0	0
uc001acb.2	0	1	0	0	0	1	0	0	0	3	0	0	0	4	0	0	0	5	0	0
uc001acj.5	0	3	0	0	0	2	0	0	0	0	0	0	0	2	0	0	0	0	0	0
uc001acn.3	0	1	0	0	0	0	0	0	0	0	0	0	0	1	0	0	0	2	0	0
uc001acv.4	0	2	0	0	0	3	0	0	0	9	0	0	0	23	0	0	0	2	0	0
uc001acw.3	0	1	0	0	0	0	0	0	0	0	0	0	0	7	0	0	0	0	0	0
uc001acx.2	0	1	0	0	0	9	0	0	0	6	0	0	0	24	0	0	0	2	0	0
uc001acz.3	0	7	0	0	0	4	0	0	0	41	0	0	0	166	0	0	0	2	0	0
uc001ada.4	0	0	0	0	0	0	0	0	0	2	0	0	0	3	0	0	0	0	0	0
uc001adc.4	0	0	0	0	0	0	0	0	0	0	0	0	0	1	0	0	0	1	0	0
uc001adg.4	0	4	0	0	0	5	0	0	0	2	0	0	0	6	0	0	0	2	0	0
uc001adk.4	0	33	0	0	0	61	0	0	0	58	0	0	0	110	0	0	0	13	0	0
uc001adl.3	0	3	0	0	0	6	0	0	0	2	0	0	0	12	0	0	0	3	0	0
uc001aeb.3	0	9	0	0	0	13	0	0	0	11	0	0	0	40	0	0	0	2	0	0
uc001aec.2	0	1	0	0	0	4	0	0	0	9	0	0	0	1	0	0	0	2	0	0
uc001aed.4	0	1	0	0	0	3	0	0	0	1	0	0	0	3	0	0	0	0	0	0
uc001aeo.4	0	0	0	0	0	5	0	0	0	2	0	0	0	14	0	0	0	1	0	0
uc001aez.4	0	1	0	0	0	5	0	0	0	0	0	0	0	6	0	0	0	0	0	0
uc001afa.5	0	0	0	0	0	0	0	0	0	4	0	0	0	6	0	0	0	0	0	0
uc001afc.3	0	3	0	0	0	0	0	0	0	5	0	0	0	13	0	0	0	0	0	0
uc001afq.4	0	0	0	0	0	0	0	0	0	2	0	0	0	2	0	0	0	0	0	0
uc001afr.4	0	3	0	0	0	1	0	0	0	2	0	0	0	5	0	0	0	2	0	0
uc001afs.4	0	1	0	0	0	3	0	0	0	8	0	0	0	11	0	0	0	3	0	0
uc001aft.2	1	2	0	0	1	4	0	0	1	4	0	0	2	9	0	0	0	7	0	0
uc001afv.4	0	10	0	0	0	9	0	0	0	15	0	0	0	9	0	0	0	15	0	0
uc001afx.4	0	11	0	0	0	17	0	0	0	27	0	0	0	33	0	0	0	4	0	0
uc001agd.4	0	13	0	0	0	15	0	0	0	38	0	0	0	62	0	0	0	1	0	0
uc001age.2	0	10	0	0	0	6	0	0	0	4	0	0	0	24	0	0	0	1	0	0
uc001agp.4	0	0	0	0	0	2	0	0	0	0	0	0	0	2	0	0	0	0	0	0
uc001ahy.4	0	2	0	0	0	3	0	0	0	1	0	0	0	3	0	0	0	0	0	0
uc001aia.3	0	0	0	0	0	1	0	0	0	0	0	0	0	2	0	0	0	0	0	0
uc001aic.3	0	0	0	0	0	4	0	0	0	2	0	0	0	4	0	0	0	1	0	0
uc001aid.5	0	7	0	0	0	14	0	0	0	15	0	0	0	8	0	0	0	0	0	0
uc001aie.3	0	2	0	0	0	0	0	0	0	1	0	0	0	4	0	0	0	0	0	0
uc001aih.1	0	1	0	0	0	0	0	0	0	1	0	0	0	1	0	0	0	0	0	0
uc001ail.4	0	5	0	0	0	7	0	0	0	6	0	0	0	5	0	0	0	0	0	0
uc001aim.2	0	8	0	0	0	18	0	0	0	14	0	0	0	29	0	0	0	2	0	0
uc001ain.2	0	2	0	0	0	2	0	0	0	4	0	0	0	6	0	0	0	2	0	0
uc001aio.1	0	0	0	0	0	2	0	0	0	5	0	0	0	7	0	0	0	0	0	0
uc001aip.3	0	103	0	0	1	123	0	0	0	127	0	0	0	213	0	0	0	11	0	0
uc001aiq.3	0	0	0	0	0	2	0	0	0	3	0	0	0	10	0	0	0	0	0	0
uc001air.4	0	1	0	0	0	3	0	0	0	0	0	0	0	0	0	0	0	0	0	0
uc001aja.5	0	94	0	0	0	92	0	0	0	113	0	0	0	172	0	0	0	30	0	0
uc001ajb.2	0	1	0	0	0	2	0	0	0	3	0	0	0	1	0	0	0	0	0	0
uc001ajd.2	0	0	0	0	0	2	0	0	0	1	0	0	0	2	0	0	0	3	0	0
uc001ajh.4	0	1	0	0	0	0	0	0	0	0	0	0	0	0	0	0	0	1	0	0
uc001ajj.2	0	1	0	0	0	1	0	0	0	5	0	0	0	3	0	0	0	1	0	0
uc001ajk.2	0	4	0	0	0	0	0	0	0	3	0	0	0	8	0	0	0	2	0	0
uc001ajl.2	0	0	0	0	0	1	0	0	0	1	0	0	0	2	0	0	0	0	0	0
uc001ajn.3	0	51	0	0	0	68	0	0	0	167	0	0	0	248	0	0	0	5	0	0
uc001ajq.3	0	6	0	0	0	3	0	0	0	9	0	0	0	25	0	0	0	1	0	0
uc001ajy.3	0	0	0	0	0	0	0	0	0	1	0	0	0	2	0	0	0	0	0	0
uc001ajz.4	0	2	0	0	0	5	0	0	0	2	0	0	0	15	0	0	0	6	0	0
uc001akf.4	0	4	0	0	0	5	0	0	0	7	0	0	0	7	0	0	0	0	0	0
uc001akg.5	0	13	0	0	0	21	0	0	0	18	0	0	0	50	0	0	0	3	0	0
uc001akj.3	0	1	0	0	0	4	0	0	0	8	0	0	0	11	0	0	0	0	0	0
uc001akk.4	0	5	0	0	0	8	0	0	0	23	0	0	0	28	0	0	0	2	0	0
uc001akl.4	0	3	0	0	0	3	0	0	0	7	0	0	0	12	0	0	0	0	0	0
uc001akm.4	0	1	0	0	0	0	0	0	0	2	0	0	0	1	0	0	0	0	0	0
uc001akn.4	0	1	0	0	0	1	0	0	0	1	0	0	0	1	0	0	0	0	0	0
uc001akw.6	0	0	0	0	0	4	0	0	0	2	0	0	0	5	0	0	0	4	0	0
uc001akx.2	0	12	0	0	0	18	0	0	0	14	0	0	0	53	0	0	0	1	0	0
uc001aky.3	28	7	20	16	14	13	10	28	26	24	34	24	16	30	8	22	12	0	4	8
uc001alg.4	0	0	0	0	0	1	0	0	0	0	0	0	0	3	0	0	0	1	0	0
uc001ali.3	0	15	0	0	0	13	0	0	0	10	0	0	0	31	0	0	0	0	0	0
uc001alm.2	0	8	0	0	0	10	0	0	0	11	0	0	0	20	0	0	0	8	0	0
uc001alo.5	0	8	0	0	0	8	0	0	0	15	0	0	0	18	0	0	0	7	0	0
uc001alr.2	0	13	0	0	0	4	0	0	0	6	0	0	0	6	0	0	0	4	0	0
uc001alu.4	0	1	0	0	0	5	0	0	0	4	0	0	0	8	0	0	0	2	0	0
uc001alx.3	0	0	0	0	0	1	0	0	0	2	0	0	0	3	0	0	0	0	0	0
uc001aly.3	0	0	0	0	0	1	0	0	0	1	0	0	0	3	0	0	0	1	0	0
uc001amb.3	0	25	0	0	0	26	0	0	0	28	0	0	0	76	0	0	0	9	0	0
uc001amd.4	0	0	0	0	0	3	0	0	0	2	0	0	0	2	0	0	0	2	0	0
uc001amg.4	0	2	0	0	0	0	0	0	0	0	0	0	0	5	0	0	0	1	0	0
uc001amh.4	0	11	0	0	0	7	0	0	0	12	0	0	0	22	0	0	0	0	0	0
uc001amk.4	0	2	0	0	0	2	0	0	0	6	0	0	0	3	0	0	0	6	0	0
uc001amp.2	0	50	0	0	0	77	0	0	0	77	0	0	0	145	0	0	0	15	0	0
uc001amw.5	2	7	0	0	2	7	0	0	3	7	0	0	0	27	0	0	0	1	0	0
uc001amx.4	0	7	0	0	0	4	0	0	0	1	0	0	0	8	0	0	0	2	0	0
uc001amy.3	0	23	0	0	0	14	0	0	0	16	0	0	0	45	0	0	0	5	0	0
uc001ank.1	0	0	0	0	0	1	0	0	0	0	0	0	0	3	0	0	0	1	0	0
uc001ann.2	0	4	0	0	0	3	0	0	0	6	0	0	0	11	0	0	0	0	0	0
uc001ano.2	0	51	0	0	0	135	0	0	0	511	0	0	0	53	0	0	0	1	0	0
uc001ans.4	0	1	0	0	0	2	0	0	0	6	0	0	0	19	0	0	0	2	0	0
uc001ant.4	0	1	0	0	0	2	0	0	0	0	0	0	0	5	0	0	0	1	0	0
uc001any.3	0	3	0	0	0	1	0	0	0	1	0	0	0	2	0	0	0	0	0	0
uc001anz.2	0	2	0	0	0	7	0	0	0	8	0	0	0	3	0	0	0	1	0	0
uc001aob.5	0	1	0	0	0	1	0	0	0	12	0	0	0	8	0	0	0	3	0	0
uc001aoc.4	0	0	0	0	0	0	0	0	0	1	0	0	0	3	0	0	0	0	0	0
uc001aoi.3	0	8	0	0	0	25	0	0	0	42	0	0	0	48	0	0	0	13	0	0
uc001aol.3	0	1	0	0	0	5	0	0	0	1	0	0	0	3	0	0	0	0	0	0
uc001aon.3	0	5	0	0	0	8	0	0	0	14	0	0	0	9	0	0	0	0	0	0
uc001aot.4	0	0	0	0	0	4	0	0	2	2	0	0	0	19	0	0	0	4	0	0
uc001aou.5	0	0	0	0	0	0	0	0	0	1	0	0	0	3	0	0	0	0	0	0
uc001aoz.4	0	2	0	0	0	2	0	0	0	0	0	0	0	7	0	0	0	0	0	0
uc001apf.4	0	8	0	0	0	8	0	0	0	9	0	0	0	38	0	0	0	3	0	0
uc001aph.2	0	0	0	0	0	0	0	0	0	0	0	0	0	4	0	0	0	2	0	0
uc001apo.4	0	0	0	0	0	5	0	0	0	2	0	0	0	13	0	0	0	3	0	0
uc001app.5	0	0	0	0	0	3	0	0	0	5	0	0	0	6	0	0	0	1	0	0
uc001apq.2	18	28	10	6	8	20	8	8	4	24	2	4	8	137	0	0	0	8	0	0
uc001apt.4	0	3	0	0	0	5	0	0	0	3	0	0	0	11	0	0	0	7	0	0
uc001apw.4	2	9	0	0	0	16	0	0	0	22	0	0	6	40	0	0	0	4	0	0
uc001apy.4	0	71	0	0	0	218	0	0	0	271	0	0	0	363	0	0	0	8	0	0
uc001aqc.5	0	6	0	0	0	26	0	0	0	34	0	0	0	59	0	0	0	6	0	0
uc001aqh.4	0	4291	0	0	0	4168	0	0	0	9440	0	0	0	2505	0	0	0	9	0	0
uc001aqk.2	0	1	0	0	0	5	0	0	0	4	0	0	0	15	0	0	0	2	0	0
uc001aql.2	0	1	0	0	0	1	0	0	0	1	0	0	0	3	0	0	0	1	0	0
uc001aqo.4	0	0	0	0	0	1	0	0	0	1	0	0	0	0	0	0	0	0	0	0
uc001aqp.3	0	1	0	0	1	0	1	0	0	3	0	0	0	23	0	0	0	1	0	0
uc001aqr.5	0	8	0	0	0	2	0	0	0	8	0	0	0	20	0	0	0	3	0	0
uc001aqs.5	0	2	0	0	0	3	0	0	0	3	0	0	0	5	0	0	0	0	0	0
uc001aqv.5	0	0	0	0	0	4	0	0	0	0	0	0	0	1	0	0	0	0	0	0
uc001arf.4	0	0	0	0	0	0	0	0	0	1	0	0	0	1	0	0	0	0	0	0
uc001ari.5	0	0	0	0	0	1	0	0	0	0	0	0	0	1	0	0	0	2	0	0
uc001arj.4	8	2	0	0	0	1	0	0	2	5	0	0	2	12	2	0	2	2	0	2
uc001arn.5	0	7	0	0	0	8	0	0	0	21	0	0	0	51	0	0	0	9	0	0
uc001aro.6	0	69	0	0	0	66	0	0	0	174	0	0	1	71	0	0	0	10	0	0
uc001arq.2	0	0	0	0	0	6	0	0	0	4	0	0	0	11	0	0	0	3	0	0
uc001art.4	0	0	0	0	0	0	0	0	0	1	0	0	0	2	0	0	0	0	0	0
uc001aru.4	0	1	0	0	0	0	0	0	0	0	0	0	0	1	0	0	0	0	0	0
uc001arz.2	0	5	0	0	0	3	0	0	0	14	0	0	0	4	0	0	0	0	0	0
uc001asc.4	0	0	0	0	0	0	0	0	0	0	0	0	0	6	0	0	0	2	0	0
uc001asd.4	0	1	0	0	0	6	0	0	0	4	0	0	0	12	0	0	0	1	0	0
uc001ase.5	0	14	0	0	0	78	0	0	0	5	0	0	0	11	0	0	0	0	0	0
uc001asg.4	0	0	0	0	0	9	0	0	0	7	0	0	0	14	0	0	0	1	0	0
uc001ash.5	0	5	0	0	0	14	0	0	0	16	0	0	0	46	0	0	0	3	0	0
uc001asj.4	0	8	0	0	0	2	0	0	0	6	0	0	0	32	0	0	0	0	0	0
uc001aso.4	0	5	0	0	0	2	0	0	0	1	0	0	0	6	0	0	0	1	0	0
uc001asq.5	0	8	0	0	0	5	0	0	0	2	0	0	0	22	0	0	0	0	0	0
uc001ass.4	0	7	0	0	0	7	0	0	0	29	0	0	0	30	0	0	0	3	0	0
uc001atj.4	0	0	0	0	0	1	0	0	0	0	0	0	0	11	0	0	0	2	0	0
uc001atk.4	0	1	0	0	0	0	0	0	0	0	0	0	0	3	0	0	0	1	0	0
uc001atl.2	0	0	0	0	0	1	0	0	0	5	0	0	0	2	0	0	0	0	0	0
uc001atm.4	0	0	0	0	0	1	0	0	0	2	0	0	0	2	0	0	0	0	0	0
uc001aue.2	0	1	0	0	0	0	0	0	0	2	0	0	0	10	0	0	0	0	0	0
uc001auf.3	0	0	0	0	0	1	0	0	0	0	0	0	0	5	0	0	0	0	0	0
uc001auh.4	0	0	0	0	0	1	0	0	0	0	0	0	0	3	0	0	0	0	0	0
uc001aui.5	0	0	0	0	0	3	0	0	0	4	0	0	0	4	0	0	0	1	0	0
uc001aum.1	0	1	0	0	0	1	0	0	0	0	0	0	0	3	0	0	0	0	0	0
uc001aun.3	0	1	0	0	0	2	0	0	0	1	0	0	0	2	0	0	0	0	0	0
uc001auu.2	0	2	0	0	0	0	0	0	0	1	0	0	0	4	0	0	0	1	0	0
uc001avb.4	0	7	0	0	0	17	0	0	0	14	0	0	0	11	0	0	0	8	0	0
uc001avd.4	0	1	0	0	0	1	0	0	0	2	0	0	0	5	0	0	0	1	0	0
uc001avm.5	0	1	0	0	0	3	0	0	0	3	0	0	0	6	0	0	0	4	0	0
uc001avo.3	0	14	0	0	0	24	0	0	0	20	0	0	0	23	0	0	0	4	0	0
uc001avq.3	0	1	0	0	0	0	0	0	0	0	0	0	0	1	0	0	0	0	0	0
uc001avx.4	0	1	0	0	0	1	0	0	0	2	0	0	0	3	0	0	0	0	0	0
uc001awc.1	0	1	0	0	0	1	0	0	0	3	0	0	0	4	0	0	0	2	0	0
uc001awg.4	0	0	0	0	0	1	0	0	0	1	0	0	1	0	0	0	0	0	1	0
uc001awh.2	0	11	0	0	0	8	0	0	0	10	0	0	0	27	0	0	0	9	0	0
uc001awi.2	0	2	0	0	0	1	0	0	0	1	0	0	0	9	0	0	0	1	0	0
uc001awm.3	0	0	0	0	0	4	0	0	0	0	0	0	0	5	0	0	0	5	0	0
uc001awv.3	8	3	5	1	2	7	2	1	6	9	3	2	7	9	1	0	0	5	0	0
uc001awz.4	0	1	0	0	0	5	0	0	0	0	0	0	0	10	0	0	0	4	0	0
uc001axb.2	0	46	0	0	0	60	0	0	0	26	0	0	0	29	0	0	0	2	0	0
uc001axc.5	0	0	0	0	0	5	0	0	0	3	0	0	0	10	0	0	0	0	0	0
uc001axe.2	0	4	0	0	0	19	0	0	0	23	0	0	0	39	0	0	0	4	0	0
uc001axg.2	0	2	0	0	0	0	0	0	0	0	0	0	0	1	0	0	0	0	0	0
uc001axj.4	1	2	0	0	0	12	0	0	0	29	0	0	0	33	0	0	0	10	0	0
uc001axk.2	0	33	0	0	0	20	0	0	0	44	0	0	0	109	0	0	0	19	0	0
uc001axn.4	0	0	0	0	0	8	0	0	0	0	0	0	0	6	0	0	0	1	0	0
uc001axo.2	0	0	0	0	0	3	0	0	0	5	0	0	0	6	0	0	0	1	0	0
uc001axs.2	0	0	0	0	0	1	0	0	0	1	0	0	0	7	0	0	0	0	0	0
uc001axt.3	0	0	0	0	0	1	0	0	0	2	0	0	0	2	0	0	0	1	0	0
uc001axx.6	0	2	0	0	0	0	0	0	0	1	0	0	0	0	0	0	0	0	0	0
uc001axy.6	0	1	0	0	0	8	0	0	0	7	0	0	0	20	0	0	0	0	0	0
uc001axz.5	0	2	0	0	0	1	0	0	0	2	0	0	0	5	0	0	0	0	0	0
uc001aya.2	0	3	0	0	0	3	0	0	0	3	0	0	0	21	0	0	0	5	0	0
uc001ayc.1	0	4	0	0	0	10	0	0	0	16	0	0	0	155	0	0	0	3	0	0
uc001ayd.4	0	2	0	0	0	5	0	0	0	14	0	0	0	39	0	0	0	1	0	0
uc001ayg.4	0	3	0	0	0	5	0	0	0	1	0	0	0	10	0	0	0	8	0	0
uc001ayl.2	0	0	0	0	1	1	0	0	1	1	0	0	0	1	0	0	1	0	0	0
uc001ayw.5	0	1	0	0	0	0	0	0	0	0	0	0	0	3	0	0	0	0	0	0
uc001aza.6	0	0	0	0	0	1	0	0	0	1	0	0	0	0	0	0	0	0	0	0
uc001azc.3	0	3	0	0	0	5	0	0	0	4	0	0	0	7	0	0	0	0	0	0
uc001azt.2	0	4	0	0	0	8	0	0	0	4	0	0	0	11	0	0	0	2	0	0
uc001azw.4	0	8	0	0	0	12	0	0	0	7	0	0	0	58	0	0	0	1	0	0
uc001bad.2	0	0	0	0	0	2	0	0	0	0	0	0	0	2	0	0	0	0	0	0
uc001bae.5	0	1	0	0	0	3	0	0	0	0	0	0	0	3	0	0	0	0	0	0
uc001baf.4	0	0	0	0	0	3	0	0	0	1	0	0	0	1	0	0	0	0	0	0
uc001bag.2	0	0	0	0	0	0	0	0	0	1	0	0	0	1	0	0	0	0	0	0
uc001bah.2	0	0	0	0	0	1	0	0	0	0	0	0	0	2	0	0	0	1	0	0
uc001bai.4	0	3	0	0	0	4	0	0	0	3	0	0	0	10	0	0	0	1	0	0
uc001baj.3	0	2	0	0	0	1	0	0	0	2	0	0	0	4	0	0	0	1	0	0
uc001bal.4	0	1	0	0	0	0	0	0	0	0	0	0	0	1	0	0	0	0	0	0
uc001bam.4	0	1	0	0	0	2	0	0	0	4	0	0	0	6	0	0	0	2	0	0
uc001ban.4	0	16	0	0	0	15	0	0	0	14	0	0	0	17	0	0	0	1	0	0
uc001bat.3	0	0	0	0	0	1	0	0	0	0	0	0	0	1	0	0	0	0	0	0
uc001bau.3	0	7	0	0	0	10	0	0	0	18	0	0	0	14	0	0	0	2	0	0
uc001bav.3	0	0	0	0	0	1	0	0	0	4	0	0	0	2	0	0	0	2	0	0
uc001bax.4	0	6	0	0	0	14	0	0	0	9	0	0	0	47	0	0	0	4	0	0
uc001bay.3	0	8	0	0	0	14	0	0	0	13	0	0	0	18	0	0	0	4	0	0
uc001bba.2	0	0	0	0	0	0	0	0	0	0	0	0	0	8	0	0	0	4	0	0
uc001bbd.3	0	134	0	0	0	130	0	0	0	146	0	0	0	224	0	0	0	13	0	0
uc001bbe.1	0	1	0	0	0	6	0	0	0	14	0	0	0	16	0	0	0	0	0	0
uc001bbi.4	0	5	0	0	0	9	0	0	0	7	0	0	0	13	0	0	0	1	0	0
uc001bbj.2	0	0	0	0	0	5	0	0	0	4	0	0	0	9	0	0	0	0	0	0
uc001bbn.5	0	1	0	0	0	1	0	0	0	0	0	0	0	2	0	0	0	0	0	0
uc001bbo.5	2	1	0	0	0	0	0	0	0	2	0	0	0	4	0	0	1	1	0	0
uc001bbs.4	0	4	0	0	0	6	0	0	0	3	0	0	0	25	0	0	0	0	0	0
uc001bbv.2	0	6	0	0	0	3	0	0	0	12	0	0	0	19	0	0	0	1	0	0
uc001bca.4	0	6	0	0	0	12	0	0	0	7	0	0	0	15	0	0	0	1	0	0
uc001bck.4	0	15	0	0	0	16	0	0	0	23	0	0	0	93	0	0	0	3	0	0
uc001bcl.5	0	9	0	0	0	15	0	0	0	16	0	0	0	40	0	0	0	4	0	0
uc001bcr.3	0	0	0	0	0	3	0	0	0	2	0	0	0	5	0	0	0	2	0	0
uc001bcs.5	0	8	0	0	0	14	0	0	0	9	0	0	0	29	0	0	0	4	0	0
uc001bct.2	0	1	0	0	0	0	0	0	0	0	0	0	0	1	0	0	0	1	0	0
uc001bdb.4	0	6	0	0	0	0	0	0	0	5	0	0	0	17	0	0	0	0	0	0
uc001bdf.3	0	2	0	0	0	2	0	0	0	5	0	0	0	10	0	0	0	0	0	0
uc001bdh.4	0	16	0	0	0	39	0	0	0	40	0	0	0	63	0	0	0	7	0	0
uc001bdi.5	0	6	0	0	0	6	0	0	0	9	0	0	0	12	0	0	0	1	0	0
uc001bdj.4	0	40	0	0	0	40	0	0	0	44	0	0	0	71	0	0	0	15	0	0
uc001bdm.3	0	55	0	0	0	22	0	0	0	77	0	0	0	158	0	0	0	4	0	0
uc001bdr.6	0	26	0	0	0	18	0	0	0	49	0	0	0	73	0	0	0	0	0	0
uc001bdt.1	0	1	0	0	0	0	0	0	0	0	0	0	0	2	0	0	0	0	0	0
uc001bdw.2	0	15	0	0	0	5	0	0	0	4	0	0	0	8	0	0	0	2	0	0
uc001bei.3	0	16	0	0	0	1	0	0	0	5	0	0	0	5	0	0	0	3	0	0
uc001bej.3	0	2	0	0	0	1	0	0	0	2	0	0	0	1	0	0	0	0	0	0
uc001bem.3	0	4	0	0	0	4	0	0	0	7	0	0	0	2	0	0	0	2	0	0
uc001beo.3	0	0	0	0	0	1	0	0	0	3	0	0	0	12	0	0	0	1	0	0
uc001bet.4	0	0	0	0	0	2	0	0	0	3	0	0	0	29	0	0	0	1	0	0
uc001bez.2	0	12	0	0	0	9	0	0	0	19	0	0	0	27	0	0	0	1	0	0
uc001bfa.4	0	0	0	0	0	2	0	0	0	0	0	0	0	2	0	0	0	0	0	0
uc001bfg.1	0	2	0	0	0	0	0	0	0	0	0	0	0	1	0	0	0	0	0	0
uc001bfh.2	0	0	0	0	0	0	0	0	0	2	0	0	0	2	0	0	0	0	0	0
uc001bfj.4	0	53	0	0	0	64	0	0	0	189	0	0	0	114	0	0	0	13	0	0
uc001bfp.4	0	0	0	0	0	1	0	0	0	0	0	0	0	1	0	0	0	0	0	0
uc001bfq.4	0	0	0	0	0	1	0	0	0	0	0	0	0	1	0	0	0	0	0	0
uc001bfs.5	0	5	0	0	0	5	0	0	0	9	0	0	0	13	0	0	0	6	0	0
uc001bfx.2	0	8	0	0	0	8	0	0	0	11	0	0	0	42	0	0	0	5	0	0
uc001bgi.3	0	1	0	0	0	3	0	0	0	9	0	0	0	29	0	0	0	0	0	0
uc001bgl.4	0	1	0	0	0	0	0	0	0	1	0	0	0	2	0	0	0	0	0	0
uc001bgm.2	0	22	0	0	0	15	0	0	0	12	0	0	0	24	0	0	0	4	0	0
uc001bgn.3	0	5	0	0	0	4	0	0	0	6	0	0	0	14	0	0	0	2	0	0
uc001bgt.4	0	2	0	0	0	2	0	0	0	0	0	0	0	2	0	0	0	1	0	0
uc001bhe.3	0	1	0	0	0	7	0	0	0	21	0	0	0	55	0	0	0	2	0	0
uc001bhh.5	0	2	0	0	0	2	0	0	0	0	0	0	0	4	0	0	0	2	0	0
uc001bhi.4	0	5	0	0	0	1	0	0	0	0	0	0	0	9	0	0	0	0	0	0
uc001bhk.5	0	0	0	0	0	1	0	0	0	1	0	0	0	1	0	0	0	0	0	0
uc001bho.4	0	1	0	0	0	4	0	0	0	2	0	0	0	4	0	0	0	0	0	0
uc001bhq.4	0	7	0	0	0	7	0	0	0	5	0	0	0	21	0	0	0	3	0	0
uc001bht.4	0	0	0	0	0	1	0	0	0	1	0	0	0	7	0	0	0	3	0	0
uc001bhx.1	0	0	0	0	0	1	0	0	0	1	0	0	0	0	0	0	0	0	0	0
uc001bib.4	0	0	0	0	0	1	0	0	0	0	0	0	0	1	0	0	0	0	0	0
uc001bie.5	0	3	0	0	0	4	0	0	0	8	0	0	0	6	0	0	0	3	0	0
uc001bif.4	0	2	0	0	0	4	0	0	0	7	0	0	0	16	0	0	0	0	0	0
uc001big.4	0	2	0	0	0	0	0	0	0	7	0	0	0	1	0	0	0	1	0	0
uc001bij.4	0	75	0	0	0	31	0	0	0	78	0	0	0	189	0	0	0	4	0	0
uc001bin.5	0	2	0	0	0	10	0	0	0	2	0	0	0	8	0	0	0	0	0	0
uc001bip.2	0	0	0	0	0	1	0	0	0	0	0	0	0	12	0	0	0	2	0	0
uc001biq.3	0	0	0	0	0	2	0	0	0	3	0	0	0	4	0	0	0	9	0	0
uc001bis.4	1	2	0	0	0	4	0	0	0	3	0	0	0	9	0	0	0	2	0	0
uc001bjj.4	0	2	0	0	0	4	0	0	0	0	0	0	0	3	0	0	0	1	0	0
uc001bjk.3	0	0	0	0	0	1	0	0	0	3	0	0	0	9	0	0	0	0	0	0
uc001bjm.4	0	6	0	0	0	2	0	0	0	4	0	0	0	9	0	0	0	2	0	0
uc001bjo.3	0	0	0	0	0	4	0	0	0	1	0	0	0	3	0	0	0	1	0	0
uc001bke.4	0	3	0	0	0	4	0	0	0	2	0	0	0	0	0	0	0	0	0	0
uc001bkj.4	0	2	0	0	0	1	0	0	0	1	0	0	0	3	0	0	0	2	0	0
uc001bkl.5	0	11	0	0	0	19	0	0	0	23	0	0	0	66	0	0	0	1	0	0
uc001bkx.4	0	1	0	0	0	0	0	0	0	1	0	0	0	12	0	0	0	2	0	0
uc001bky.4	0	1	0	0	0	2	1	0	1	1	0	1	2	2	0	1	0	2	0	0
uc001bkz.4	0	2	0	0	0	8	0	0	0	10	0	0	0	19	0	0	0	1	0	0
uc001blc.4	0	0	0	0	0	0	0	0	0	3	0	0	0	2	0	0	0	0	0	0
uc001blf.4	0	16	0	0	0	20	0	0	0	26	0	0	0	67	0	0	0	4	0	0
uc001blg.2	0	1	0	0	0	3	0	0	0	4	0	0	0	7	0	0	0	0	0	0
uc001blh.2	0	0	0	0	0	0	0	0	0	0	0	0	0	4	0	0	0	1	0	0
uc001bli.3	0	0	0	0	0	3	0	0	0	4	0	0	0	4	0	0	0	0	0	0
uc001blj.5	0	9	0	0	0	15	0	0	0	27	0	0	0	16	0	0	0	2	0	0
uc001blk.4	26	32	14	6	8	62	14	22	18	51	0	6	8	246	4	8	2	21	0	0
uc001blm.5	0	0	0	0	0	1	0	0	0	0	0	0	0	2	0	0	0	0	0	0
uc001bly.4	0	2	0	0	0	6	0	0	0	2	0	0	0	7	0	0	0	0	0	0
uc001bmd.4	0	3	0	0	0	4	0	0	0	1	0	0	0	4	0	0	0	1	0	0
uc001bmj.4	1	0	0	0	0	1	0	0	0	1	0	0	0	0	0	0	0	1	0	0
uc001bmv.2	1	21	0	0	0	16	0	0	1	29	0	0	0	97	0	0	0	7	0	0
uc001bmz.4	0	1	0	0	0	2	0	0	0	3	0	0	0	2	0	0	0	0	0	0
uc001bna.4	0	3	0	0	0	1	0	0	0	0	0	0	0	3	0	0	0	0	0	0
uc001bnb.4	0	42	0	0	0	22	0	0	0	36	0	0	0	73	0	0	0	14	0	0
uc001bnc.2	0	2	0	0	0	4	0	0	0	6	0	0	0	16	0	0	0	7	0	0
uc001bnd.2	0	1	0	0	0	5	0	0	0	6	0	0	2	6	0	0	0	3	0	0
uc001bne.4	0	0	0	0	0	1	0	0	0	4	0	0	0	10	0	0	0	1	0	0
uc001bnf.4	0	1	0	0	0	0	0	0	0	1	0	0	0	5	0	0	0	0	0	0
uc001bng.3	0	1	0	0	0	5	0	0	0	4	0	0	0	11	0	0	0	1	0	0
uc001bni.3	0	2	0	0	0	0	0	0	0	1	0	0	0	3	0	0	0	0	0	0
uc001bnj.5	0	17	0	0	0	20	0	0	0	21	0	0	0	37	0	0	0	5	0	0
uc001bnm.5	0	1	0	0	0	1	0	0	0	7	0	0	0	1	0	0	0	1	0	0
uc001bod.5	0	2	0	0	0	23	0	0	0	2	0	0	0	6	0	0	0	7	0	0
uc001bom.4	0	0	0	0	0	4	0	0	0	1	0	0	0	12	0	0	0	1	0	0
uc001boq.4	0	1	0	0	0	0	0	0	0	0	0	0	0	6	0	0	0	0	0	0
uc001bou.4	0	2	0	0	0	0	0	0	0	0	0	0	0	4	0	0	0	0	0	0
uc001bpf.4	0	0	0	0	0	1	0	0	0	1	0	0	0	3	0	0	0	1	0	0
uc001bph.2	0	10	0	0	0	12	0	0	0	16	0	0	0	37	0	0	0	9	0	0
uc001bpp.4	0	0	0	0	0	0	0	0	0	1	0	0	0	0	0	0	0	1	0	0
uc001bpr.4	0	2	0	0	0	1	0	0	0	1	0	0	0	20	0	0	0	1	0	0
uc001bps.4	0	11	0	0	0	15	0	0	0	17	0	0	0	28	0	0	0	3	0	0
uc001bpt.5	0	1	0	0	0	0	0	0	0	0	0	0	0	3	0	0	0	0	0	0
uc001bpw.4	0	0	0	0	0	2	0	0	1	2	0	0	0	0	0	0	0	0	0	0
uc001bqg.3	0	0	0	0	0	0	0	0	0	2	0	0	0	5	0	0	0	0	0	0
uc001bqo.4	0	0	0	0	0	1	0	0	0	3	0	0	0	3	0	0	0	0	0	0
uc001bqu.4	0	4	0	0	0	6	0	0	0	4	0	0	0	9	0	0	0	1	0	0
uc001bqx.5	0	0	0	0	0	0	0	0	0	2	0	0	0	1	0	0	0	0	0	0
uc001brb.4	0	13	0	0	0	7	0	0	0	5	0	0	0	8	0	0	0	1	0	0
uc001brc.4	0	4	0	0	0	23	0	0	0	8	0	0	0	9	0	0	0	1	0	0
uc001brf.2	0	5	0	0	0	7	0	0	0	8	0	0	0	32	0	0	0	6	0	0
uc001brk.4	0	9	0	0	0	2	0	0	0	18	0	0	0	32	0	0	0	1	0	0
uc001brn.3	0	2	0	0	0	5	0	0	0	5	0	0	0	3	0	0	0	1	0	0
uc001bro.4	0	0	0	0	0	1	0	0	0	0	0	0	0	3	0	0	0	0	0	0
uc001brp.3	0	0	0	0	0	1	0	0	0	0	0	0	0	2	0	0	0	2	0	0
uc001bry.4	0	0	0	0	0	3	0	0	0	0	0	0	0	3	0	0	0	3	0	0
uc001brz.4	0	5	0	0	0	9	0	0	0	6	0	0	0	13	0	0	0	0	0	0
uc001bsc.3	0	0	0	0	0	1	0	0	0	7	0	0	0	8	0	0	0	2	0	0
uc001bsd.3	0	1	0	0	0	8	0	0	0	11	0	0	0	16	0	0	0	5	0	0
uc001bse.3	0	23	0	0	0	32	0	0	0	150	0	0	0	52	0	0	0	4	0	0
uc001bsk.2	0	5	0	0	0	6	0	0	0	6	0	0	0	2	0	0	0	1	0	0
uc001bst.4	0	12	0	0	0	27	0	0	0	53	0	0	0	53	0	0	0	5	0	0
uc001bsy.1	0	0	0	0	0	0	0	0	1	0	0	0	1	0	0	0	0	0	0	0
uc001btc.5	0	2	0	0	0	1	0	0	0	0	0	0	0	1	0	0	0	0	0	0
uc001bth.3	0	2	0	0	0	0	0	0	0	3	0	0	0	1	0	0	0	0	0	0
uc001btl.5	0	0	0	0	0	0	0	0	0	0	0	0	0	1	0	0	0	1	0	0
uc001btp.2	0	1	0	0	0	0	0	0	0	3	0	0	0	3	0	0	0	1	0	0
uc001btq.2	0	32	0	0	0	43	0	0	0	79	0	0	0	192	0	0	0	3	0	0
uc001bty.2	2	14	0	0	0	13	0	0	0	12	0	0	0	24	0	0	0	21	0	0
uc001bub.5	0	1	0	0	0	3	0	0	0	1	0	0	0	0	0	0	0	1	0	0
uc001buc.3	0	0	0	0	0	1	0	0	0	0	0	0	0	2	0	0	0	0	0	0
uc001bug.4	0	2	0	0	0	0	0	0	0	2	0	0	1	3	0	0	0	2	0	0
uc001bui.4	0	0	0	0	0	1	0	0	0	1	0	0	0	1	0	0	0	1	0	0
uc001buj.3	0	0	0	0	0	1	0	0	0	2	0	0	0	0	0	0	0	3	0	0
uc001bul.2	0	0	0	0	0	1	0	0	0	0	0	0	0	1	0	0	0	0	0	0
uc001buw.4	0	10	0	0	0	74	0	0	0	17	0	0	0	94	0	0	0	2	0	0
uc001bvc.2	0	0	0	0	0	0	0	0	0	0	0	0	0	1	0	0	0	1	0	0
uc001bvd.5	0	20	0	0	0	40	0	0	0	36	0	0	0	60	0	0	0	6	0	0
uc001bvi.4	0	2	0	0	0	1	0	0	0	3	0	0	0	7	0	0	0	0	0	0
uc001bvl.5	2	0	2	2	0	4	0	0	0	9	0	0	0	35	0	0	0	6	0	0
uc001bvn.4	12	4	18	4	2	6	6	8	10	10	4	6	4	23	8	6	0	0	2	0
uc001bvr.3	0	0	0	0	0	2	0	0	0	4	0	0	0	5	0	0	0	4	0	0
uc001bvt.3	0	2	0	0	0	6	0	0	0	4	0	0	0	6	0	0	0	1	0	0
uc001bvu.2	0	15	0	0	0	16	0	0	0	22	0	0	0	45	0	0	0	3	0	0
uc001bvw.2	0	0	0	0	0	3	0	0	0	0	0	0	0	0	0	0	0	2	0	0
uc001bvy.2	0	3	0	0	0	0	0	0	0	1	0	0	0	13	0	0	0	0	0	0
uc001bwf.3	0	8	0	0	0	11	0	0	0	17	0	0	0	20	0	0	0	3	0	0
uc001bwh.4	0	2	0	0	0	2	0	0	0	3	0	0	0	8	0	0	0	0	0	0
uc001bwn.3	0	0	0	0	0	1	0	0	0	5	0	0	0	1	0	0	0	0	0	0
uc001bwr.3	0	1	0	0	0	2	0	0	0	1	0	0	0	1	0	0	0	0	0	0
uc001bwx.2	0	1	0	0	0	1	0	0	0	2	0	0	0	2	0	0	0	1	0	0
uc001bxb.4	0	0	0	0	0	4	0	0	0	3	0	0	0	8	0	0	0	4	0	0
uc001bxg.2	0	1	0	0	0	0	0	0	0	1	0	0	0	1	0	0	0	0	0	0
uc001bxj.5	0	0	0	0	0	4	0	0	0	0	0	0	0	4	0	0	0	4	0	0
uc001bxm.2	0	2	0	0	0	5	0	0	0	7	0	0	0	22	0	0	0	4	0	0
uc001bxo.1	0	0	0	0	0	0	0	0	0	1	0	0	0	1	0	0	0	0	0	0
uc001bxs.6	0	1	0	0	0	2	0	0	0	0	0	0	0	4	0	0	0	0	0	0
uc001bxt.4	0	0	0	0	0	3	0	0	0	2	0	0	0	3	0	0	0	0	0	0
uc001bxu.4	0	0	0	0	0	1	0	0	0	0	0	0	0	3	0	0	0	0	0	0
uc001bxv.1	0	5	0	0	0	5	0	0	0	9	0	0	0	19	0	0	0	2	0	0
uc001bxx.4	0	17	0	0	0	18	0	0	0	53	0	0	0	27	0	0	0	1	0	0
uc001bya.3	0	0	0	0	0	0	0	0	0	1	0	0	0	2	0	0	0	0	0	0
uc001byb.4	0	0	0	0	0	8	0	0	0	4	0	0	0	6	0	0	0	0	0	0
uc001bye.4	0	0	0	0	0	1	0	0	0	1	0	0	0	0	0	0	0	0	0	0
uc001byf.2	0	4	0	0	0	1	0	0	0	1	0	0	0	4	0	0	0	0	0	0
uc001byi.3	0	4	0	0	0	3	0	0	0	1	0	0	0	4	0	0	0	0	0	0
uc001bym.5	0	0	0	0	0	0	0	0	0	0	0	0	0	1	0	0	0	1	0	0
uc001byq.4	0	0	0	0	0	5	0	0	0	0	0	0	0	2	0	0	0	0	0	0
uc001bys.4	0	73	0	0	0	46	0	0	0	33	0	0	0	52	0	0	0	39	0	0
uc001byt.3	0	2	0	0	0	2	0	0	0	1	0	0	0	2	0	0	0	2	0	0
uc001byx.4	0	1	0	0	0	0	0	0	0	1	0	0	0	3	0	0	0	1	0	0
uc001bzb.4	0	0	0	0	0	2	0	0	0	2	0	0	0	1	0	0	0	0	0	0
uc001bzc.4	0	5	0	0	0	22	0	0	0	24	0	0	0	61	0	0	0	0	0	0
uc001bzf.4	0	1	0	0	0	4	0	0	0	5	0	0	0	6	0	0	0	0	0	0
uc001bzh.2	0	8	0	0	0	6	0	0	0	33	0	0	0	32	0	0	0	3	0	0
uc001bzj.3	0	72	0	0	0	37	0	0	0	38	0	0	2	56	0	0	0	15	0	0
uc001bzl.5	0	10	0	0	0	7	0	0	0	6	0	0	0	34	0	0	0	1	0	0
uc001bzn.1	0	0	0	0	0	1	0	0	0	1	0	0	0	4	0	0	0	0	0	0
uc001bzp.4	26	0	14	2	8	8	2	8	16	10	12	8	14	32	8	2	0	10	0	0
uc001bzr.3	0	0	0	0	0	2	0	0	0	0	0	0	0	1	0	0	0	0	0	0
uc001bzs.4	0	18	0	0	0	23	0	0	0	81	0	0	0	89	0	0	0	1	0	0
uc001bzt.4	0	1	0	0	0	10	0	0	0	1	0	0	0	7	0	0	0	0	0	0
uc001cab.4	0	6	0	0	0	12	0	0	0	54	0	0	0	76	0	0	0	1	0	0
uc001cad.6	0	0	0	0	0	1	0	0	0	2	0	0	0	1	0	0	0	0	0	0
uc001cae.5	0	1	0	0	0	3	0	0	0	0	0	0	0	3	0	0	0	0	0	0
uc001caf.5	0	0	0	0	0	0	0	0	0	1	0	0	0	1	0	0	0	0	0	0
uc001caj.1	0	3	0	0	0	8	0	0	0	191	0	0	0	34	0	0	0	0	0	0
uc001cam.3	0	0	0	0	0	0	0	0	0	2	0	0	0	2	0	0	0	0	0	0
uc001can.2	0	1	0	0	0	5	0	0	0	3	0	0	0	7	0	0	0	0	0	0
uc001cas.3	0	0	0	0	0	1	0	0	0	2	0	0	0	3	0	0	0	0	0	0
uc001caz.3	0	2	0	0	0	5	0	0	0	14	0	0	0	27	0	0	0	4	0	0
uc001cbb.5	0	3	0	0	0	4	0	0	0	7	0	0	0	23	0	0	0	8	0	0
uc001cbd.4	0	1	0	0	0	4	0	0	0	2	0	0	0	16	0	0	0	1	0	0
uc001cbe.4	1	0	0	0	1	1	0	0	0	0	0	0	1	4	0	0	0	0	0	0
uc001cbg.4	0	0	0	0	0	0	0	0	0	1	0	0	0	2	0	0	0	0	0	0
uc001cbi.5	6	0	4	0	4	4	6	2	6	2	0	0	0	9	2	0	2	1	0	0
uc001cbk.4	0	249	0	0	0	619	0	0	0	489	0	0	0	164	0	0	0	3	0	0
uc001cbs.5	0	1	0	0	0	5	0	0	0	1	0	0	0	2	0	0	0	0	0	0
uc001cbw.5	0	0	0	0	0	3	0	0	0	4	0	0	0	5	0	0	0	2	0	0
uc001cby.3	0	1	0	0	0	0	0	0	0	0	0	0	0	2	0	0	0	0	0	0
uc001cbz.3	0	0	0	0	0	1	0	0	0	0	0	0	0	1	0	0	0	0	0	0
uc001cca.2	0	2	0	0	0	0	0	0	0	1	0	0	0	0	0	0	0	3	0	0
uc001cce.1	0	2	0	0	0	3	0	0	0	7	0	0	0	5	0	0	0	5	0	0
uc001cch.4	0	5	0	0	0	7	0	0	0	4	0	0	0	9	0	0	0	2	0	0
uc001cci.4	0	6	0	0	0	9	0	0	0	7	0	0	0	6	0	0	0	6	0	0
uc001ccp.2	0	301	0	0	0	144	0	0	0	190	0	0	0	406	0	0	0	46	0	0
uc001ccq.4	0	8	0	0	0	20	0	0	0	30	0	0	0	56	0	0	0	2	0	0
uc001ccs.4	0	1	0	0	0	0	0	0	0	3	0	0	0	3	0	0	0	0	0	0
uc001ccw.4	0	0	0	0	0	2	0	0	0	2	0	0	0	6	0	0	0	0	0	0
uc001cdi.4	0	22	0	0	0	29	0	0	0	36	0	0	0	82	0	0	0	14	0	0
uc001cdj.2	0	2	0	0	0	1	0	0	0	0	0	0	0	11	0	0	0	2	0	0
uc001cdp.4	0	4	0	0	0	8	0	0	0	9	0	0	0	30	0	0	0	8	0	0
uc001cdq.1	0	1	0	0	0	2	0	0	0	6	0	0	0	6	0	0	0	2	0	0
uc001cdr.5	0	3	0	0	0	2	0	0	0	6	0	0	0	9	0	0	0	0	0	0
uc001cdz.2	0	2	0	0	0	0	0	0	0	2	0	0	0	16	0	0	0	1	0	0
uc001cea.2	0	1	0	0	0	0	0	0	0	1	0	0	0	1	0	0	0	0	0	0
uc001ceb.2	0	17	0	0	0	25	0	0	0	40	0	0	0	111	0	0	0	6	0	0
uc001cer.3	0	7	0	0	0	3	0	0	0	5	0	0	0	18	0	0	0	1	0	0
uc001ces.3	0	7	0	0	0	4	0	0	0	8	0	0	0	17	0	0	0	5	0	0
uc001cet.3	0	1	0	0	0	2	0	0	0	5	0	0	0	8	0	0	0	0	0	0
uc001cfb.3	0	2	0	0	0	3	0	0	0	3	0	0	0	6	0	0	0	0	0	0
uc001cfc.5	0	3	0	0	0	10	0	0	0	10	0	0	0	18	0	0	0	1	0	0
uc001cfe.3	0	1	0	0	0	1	0	0	0	0	0	0	0	1	0	0	0	0	0	0
uc001cfg.5	0	1	0	0	0	1	0	0	0	5	0	0	0	13	0	0	0	0	0	0
uc001cfj.4	0	6	0	0	0	5	0	0	0	8	0	0	0	16	0	0	0	2	0	0
uc001cfr.4	0	0	0	0	0	2	0	0	0	0	0	0	0	6	0	0	0	2	0	0
uc001cfu.2	0	5	0	0	0	15	0	0	0	10	0	0	0	13	0	0	0	2	0	0
uc001cgc.5	0	1	0	0	0	0	0	0	0	1	0	0	0	2	0	0	0	0	0	0
uc001cgh.2	0	0	0	0	0	2	0	0	0	4	0	0	0	5	0	0	0	1	0	0
uc001cgj.4	0	14	0	0	0	26	0	0	0	70	0	0	0	105	0	0	0	21	0	0
uc001cgk.5	0	13	0	0	0	7	0	0	0	17	0	0	0	41	0	0	0	1	0	0
uc001cgp.4	0	0	0	0	0	1	0	0	0	0	0	0	0	0	0	0	0	1	0	0
uc001cgu.4	0	0	0	0	0	2	0	0	0	0	0	0	0	1	0	0	0	0	0	0
uc001cgx.4	0	1	0	0	0	0	0	0	0	0	0	0	0	2	0	0	0	0	0	0
uc001chb.3	0	2	0	0	0	6	0	0	0	10	0	0	0	8	0	0	0	1	0	0
uc001chc.1	0	4	0	0	0	4	0	0	0	2	0	0	0	5	0	0	0	1	0	0
uc001chd.2	0	2	0	0	0	0	0	0	0	1	0	0	0	2	0	0	0	1	0	0
uc001chg.3	0	4	0	0	0	1	0	0	0	3	0	0	0	1	0	0	0	1	0	0
uc001chi.3	0	4	0	0	0	4	0	0	0	5	0	0	0	32	0	0	0	0	0	0
uc001chr.4	0	0	0	0	0	2	0	0	0	0	0	0	0	2	0	0	0	0	0	0
uc001chw.2	0	2	0	0	0	2	0	0	0	2	0	0	0	39	0	0	0	0	0	0
uc001chx.5	0	0	0	0	0	1	0	0	0	0	0	0	0	1	0	0	0	2	0	0
uc001cia.5	0	0	0	0	0	0	0	0	0	0	0	0	0	1	0	0	0	1	0	0
uc001cif.2	0	0	0	0	0	1	0	0	0	1	0	0	0	3	0	0	0	0	0	0
uc001cik.3	0	1	0	0	0	2	0	0	0	3	0	0	0	11	0	0	0	0	0	0
uc001cip.2	0	0	0	0	0	0	0	0	0	1	0	0	0	1	0	0	0	0	0	0
uc001ciu.4	0	2	0	0	0	2	0	0	0	1	0	0	0	4	0	0	0	1	0	0
uc001ciw.4	0	1	0	0	0	2	0	0	0	1	0	0	0	2	0	0	0	0	0	0
uc001ciy.4	0	2	0	0	0	1	0	0	0	0	0	0	0	1	0	0	0	1	0	0
uc001cjx.4	0	1	0	0	0	2	0	0	0	3	0	0	0	10	0	0	0	2	0	0
uc001cku.4	0	0	0	0	0	2	0	0	0	0	0	0	0	1	0	0	0	0	0	0
uc001ckw.4	0	0	0	0	0	0	0	0	0	1	0	0	0	0	0	0	0	1	0	0
uc001ckx.4	0	6	0	0	0	3	0	0	0	7	0	0	0	14	0	0	0	8	0	0
uc001cky.4	0	0	0	0	0	5	0	0	0	4	0	0	0	4	0	0	0	0	0	0
uc001cld.4	0	42	0	0	0	15	0	0	0	42	0	0	0	64	0	0	0	1	0	0
uc001clg.4	0	0	0	0	0	2	0	0	0	1	0	0	0	1	0	0	0	0	0	0
uc001cli.4	0	0	0	0	0	0	0	0	0	1	0	0	0	8	0	0	0	2	0	0
uc001cln.5	0	4	0	0	0	1	0	0	0	7	0	0	0	10	0	0	0	0	0	0
uc001clp.4	0	0	0	0	0	5	0	0	0	3	0	0	0	9	0	0	0	0	0	0
uc001clw.2	0	0	0	0	0	0	0	0	0	1	0	0	0	0	0	0	0	2	0	0
uc001cmi.4	0	1	0	0	0	2	0	0	0	2	0	0	0	1	0	0	0	0	0	0
uc001cmj.2	0	5	0	0	0	5	0	0	0	6	0	0	0	21	0	0	0	1	0	0
uc001cmm.4	0	11	0	0	0	15	0	0	0	13	0	0	0	21	0	0	0	1	0	0
uc001cmn.4	0	0	0	0	0	1	0	0	0	4	0	0	0	7	0	0	0	0	0	0
uc001cmu.3	0	2	0	0	0	0	0	0	0	1	0	0	0	0	0	0	0	2	0	0
uc001cmy.5	0	1	0	0	0	1	0	0	0	0	0	0	0	1	0	0	0	0	0	0
uc001cnd.3	0	37	0	0	0	57	0	0	0	45	0	0	0	73	0	0	0	12	0	0
uc001cne.4	0	9	0	0	0	11	0	0	0	10	0	0	0	12	0	0	0	4	0	0
uc001cod.4	0	1	0	0	0	3	0	0	0	0	0	0	0	3	0	0	0	2	0	0
uc001coo.4	0	0	0	0	0	2	0	0	0	0	0	0	0	2	0	0	0	0	0	0
uc001cor.2	0	0	0	0	0	6	0	0	0	8	0	0	0	17	0	0	0	2	0	0
uc001cou.4	0	1	0	0	0	0	0	0	0	0	0	0	0	0	0	0	0	1	0	0
uc001cov.3	0	10	0	0	0	27	0	0	0	18	0	0	0	45	0	0	0	5	0	0
uc001cpd.4	0	0	0	0	0	1	0	0	0	0	0	0	0	0	0	0	0	1	0	0
uc001cpe.4	0	0	0	0	0	2	0	0	0	2	0	0	0	3	0	0	0	0	0	0
uc001cpl.3	0	2	0	0	0	6	0	0	0	10	0	0	0	17	0	0	0	0	0	0
uc001cpn.4	0	1	0	0	0	0	0	0	0	3	0	0	0	2	0	0	0	0	0	0
uc001cpp.4	0	0	0	0	0	2	0	0	0	0	0	0	0	1	0	0	0	0	0	0
uc001cpr.3	0	0	0	0	0	2	0	0	0	3	0	0	0	3	0	0	0	1	0	0
uc001cpu.3	0	0	0	0	0	1	0	0	0	1	0	0	0	1	0	0	0	1	0	0
uc001cpy.3	0	0	0	0	0	2	0	0	0	0	0	0	0	2	0	0	0	1	0	0
uc001cqk.4	0	7	0	0	0	20	0	0	0	11	0	0	0	26	0	0	0	6	0	0
uc001cqt.3	0	2	0	0	0	6	0	0	0	12	0	0	0	5	0	0	0	1	0	0
uc001cqv.2	0	0	0	0	0	0	0	0	0	0	0	0	0	3	0	0	0	2	0	0
uc001cqz.2	0	1	0	0	0	0	0	0	0	2	0	0	0	2	0	0	0	0	0	0
uc001cri.3	0	0	0	0	0	1	0	0	0	0	0	0	0	2	0	0	0	0	0	0
uc001crk.3	0	64	0	0	0	102	0	0	0	66	0	0	0	214	0	0	0	16	0	0
uc001crl.4	0	6	0	0	0	10	0	0	0	8	0	0	0	47	0	0	0	2	0	0
uc001crm.3	0	557	0	0	0	991	0	0	0	1013	0	0	0	724	0	0	0	67	0	0
uc001cru.3	0	1	0	0	0	1	0	0	0	1	0	0	0	0	0	0	0	0	0	0
uc001cry.3	0	1	0	0	0	4	0	0	0	6	0	0	0	12	0	0	0	0	0	0
uc001cse.2	0	12	0	0	0	15	0	0	2	12	0	0	0	26	0	0	0	3	0	0
uc001csg.4	0	0	0	0	0	0	0	0	0	0	0	0	0	8	0	0	0	2	0	0
uc001csi.5	0	0	0	0	0	1	0	0	0	0	0	0	0	0	0	0	0	3	0	0
uc001csn.3	0	0	0	0	0	1	0	0	0	0	0	0	0	2	0	0	0	0	0	0
uc001cso.2	0	2	0	0	0	3	0	0	0	4	0	0	0	15	0	0	0	2	0	0
uc001csq.2	0	0	0	0	0	1	0	0	0	3	0	0	0	5	0	0	0	0	0	0
uc001cth.3	0	10	0	0	0	5	0	0	0	7	0	0	0	21	0	0	0	5	0	0
uc001cti.5	0	9	0	0	0	2	0	0	0	7	0	0	0	18	0	0	0	2	0	0
uc001ctj.2	0	2	0	0	0	5	0	0	0	3	0	0	0	5	0	0	0	0	0	0
uc001ctk.4	0	0	0	0	0	3	0	0	0	2	0	0	0	6	0	0	0	0	0	0
uc001cto.5	0	6	0	0	0	5	0	0	0	11	0	0	0	15	0	0	0	5	0	0
uc001ctq.3	0	2	0	0	0	0	0	0	0	3	0	0	0	5	0	0	0	0	0	0
uc001ctv.5	0	0	0	0	0	0	0	0	0	1	0	0	0	4	0	0	0	0	0	0
uc001cud.4	3	0	5	1	2	0	0	4	2	0	3	2	1	4	1	1	0	0	0	0
uc001cue.4	0	1	0	0	0	2	0	0	0	1	0	0	0	0	0	0	0	0	0	0
uc001cuf.4	0	0	0	0	0	3	0	0	0	1	0	0	0	2	0	0	0	0	0	0
uc001cuh.4	0	1	0	0	0	0	0	0	0	0	0	0	0	1	0	0	0	0	0	0
uc001cui.3	0	1	0	0	0	5	0	0	0	4	0	0	0	13	0	0	0	0	0	0
uc001cuj.4	0	2	0	0	0	0	0	0	0	2	0	0	0	14	0	0	0	2	0	0
uc001cuk.3	0	0	0	0	0	0	0	0	0	0	0	0	0	3	0	0	0	1	0	0
uc001cur.3	0	0	0	0	0	1	0	0	0	1	0	0	0	2	0	0	0	0	0	0
uc001cuw.4	0	3	0	0	0	0	0	0	0	0	0	0	0	1	0	0	0	0	0	0
uc001cva.1	0	1	0	0	0	3	0	0	0	3	0	0	0	8	0	0	0	14	0	0
uc001cvb.4	0	3	0	0	0	2	0	0	0	6	0	0	0	14	0	0	0	3	0	0
uc001cvf.2	0	0	0	0	0	1	0	0	0	1	0	0	0	3	0	0	0	0	0	0
uc001cvg.3	0	0	0	0	0	5	0	0	0	2	0	0	0	5	0	0	0	1	0	0
uc001cvh.4	0	0	0	0	0	0	0	0	0	1	0	0	0	5	0	0	0	0	0	0
uc001cvi.4	0	0	0	0	0	2	0	0	0	2	0	0	0	2	0	0	0	0	0	0
uc001cvn.2	0	1	0	0	0	1	0	0	0	0	0	0	0	3	0	0	0	0	0	0
uc001cvq.2	0	33	0	0	0	15	0	0	0	12	0	0	0	78	0	0	0	8	0	0
uc001cvr.2	0	0	0	0	0	0	0	0	0	0	0	0	0	2	0	0	0	1	0	0
uc001cvs.4	0	0	0	0	0	3	0	0	0	2	0	0	0	8	0	0	0	1	0	0
uc001cwh.4	0	1	0	0	0	3	0	0	0	13	0	0	0	5	0	0	0	4	0	0
uc001cwk.3	0	4	0	0	0	3	0	0	0	10	0	0	0	7	0	0	0	0	0	0
uc001cwp.4	0	0	0	0	0	2	0	0	2	2	0	0	0	7	0	0	0	2	0	0
uc001cwt.2	0	14	0	0	0	40	0	0	0	34	0	0	0	29	0	0	0	2	0	0
uc001cwu.2	0	0	0	0	0	2	0	0	0	4	0	0	0	3	0	0	0	2	0	0
uc001cwv.3	0	1	0	0	0	2	0	0	0	3	0	0	0	4	0	0	0	0	0	0
uc001cxe.5	0	0	0	0	0	1	0	0	0	1	0	0	0	0	0	0	0	0	0	0
uc001cxm.3	0	2	0	0	0	7	0	0	0	7	0	0	0	7	0	0	2	2	0	0
uc001cxn.4	0	0	0	0	0	1	0	0	0	0	0	0	0	1	0	0	0	0	0	0
uc001cxx.5	0	0	0	0	0	1	0	0	0	1	0	0	0	0	0	0	0	0	0	0
uc001cxy.4	0	6	0	0	0	2	0	0	0	2	0	0	0	6	0	0	0	2	0	0
uc001cyd.3	0	0	0	0	0	1	0	0	0	1	0	0	0	1	0	0	0	0	0	0
uc001cye.4	0	2	0	0	0	2	0	0	0	9	0	0	0	9	0	0	0	1	0	0
uc001cyf.3	0	4	0	0	0	3	0	0	0	8	0	0	0	11	0	0	0	3	0	0
uc001cyi.2	0	0	0	0	0	2	0	0	0	3	0	0	0	4	0	0	0	0	0	0
uc001cyj.3	0	0	0	0	0	4	0	0	0	14	0	0	0	14	0	0	0	0	0	0
uc001cyk.5	0	1	0	0	0	8	0	0	0	0	0	0	0	1	0	0	0	0	0	0
uc001cyn.4	0	0	0	0	0	0	0	0	0	4	0	0	0	4	0	0	0	1	0	0
uc001cyo.3	0	0	0	0	0	3	0	0	0	1	0	0	0	3	0	0	0	0	0	0
uc001cyz.5	0	8	0	0	0	22	0	0	0	29	0	0	0	93	0	0	0	16	0	0
uc001cze.4	0	17	0	0	0	20	0	0	0	22	0	0	0	49	0	0	0	28	0	0
uc001czf.3	0	3	0	0	0	0	0	0	0	1	0	0	0	5	0	0	0	1	0	0
uc001czn.5	0	0	0	0	0	1	0	0	0	1	0	0	0	1	0	0	0	0	0	0
uc001czo.3	0	1	0	0	0	7	0	0	0	5	0	0	0	12	0	0	0	2	0	0
uc001czp.4	0	2	0	0	0	1	0	0	0	5	0	0	0	6	0	0	0	1	0	0
uc001czs.3	0	0	0	0	0	1	0	0	0	2	0	0	0	1	0	0	0	0	0	0
uc001czt.1	1	0	0	0	1	0	1	0	0	0	0	0	2	0	0	0	0	0	0	0
uc001czu.4	0	1	0	0	0	0	0	0	0	0	0	0	0	1	0	0	0	1	0	0
uc001czw.4	0	7	0	0	0	15	0	0	0	68	0	0	0	159	0	0	0	10	0	0
uc001dab.4	0	0	0	0	0	2	0	0	0	0	0	0	0	2	0	0	0	2	0	0
uc001dae.6	0	1	0	0	0	1	0	0	0	2	0	0	0	5	0	0	0	0	0	0
uc001dag.5	0	1	0	0	0	2	0	0	0	1	0	0	0	0	0	0	0	0	0	0
uc001dah.5	0	1	0	0	0	11	0	0	0	20	0	0	0	24	0	0	0	2	0	0
uc001dal.3	0	10	0	0	0	10	0	0	0	14	0	0	0	20	0	0	0	4	0	0
uc001das.3	0	0	0	0	0	0	0	0	0	1	0	0	0	2	0	0	0	0	0	0
uc001dax.3	1	49	0	0	0	45	0	0	0	67	0	0	0	91	0	0	0	27	0	0
uc001dbg.2	0	0	0	0	0	1	0	0	0	0	0	0	0	6	0	0	0	0	0	0
uc001dbh.5	0	2	0	0	0	4	0	0	0	2	0	0	0	4	0	0	0	1	0	0
uc001dbo.2	0	0	0	0	0	3	0	0	0	3	0	0	0	7	0	0	0	0	0	0
uc001dbu.2	0	6	0	0	0	11	0	0	0	6	0	0	0	14	0	0	0	3	0	0
uc001dca.4	0	0	0	0	0	0	0	0	0	2	0	0	0	1	0	0	0	1	0	0
uc001dce.3	0	3	0	0	0	3	0	0	0	6	0	0	0	69	0	0	0	2	0	0
uc001dci.4	0	0	0	0	0	0	0	0	0	4	0	0	0	1	0	0	0	0	0	0
uc001dcn.4	0	0	0	0	0	0	0	0	0	0	0	0	0	1	0	0	0	1	0	0
uc001dco.4	0	2	0	0	0	1	0	0	0	1	0	0	0	11	0	0	0	0	0	0
uc001dct.4	0	1	0	0	0	2	0	0	0	0	0	0	0	0	0	0	0	0	0	0
uc001dcu.4	0	1	0	0	0	0	0	0	0	0	0	0	0	1	0	0	0	0	0	0
uc001dcx.5	0	1	0	0	0	2	0	0	0	0	0	0	0	2	0	0	0	0	0	0
uc001ddk.3	0	2	0	0	0	2	0	0	0	4	0	0	0	12	0	0	0	7	0	0
uc001ddo.4	0	1	0	0	0	0	0	0	0	0	0	0	0	0	0	0	0	1	0	0
uc001ddy.4	0	2	0	0	0	1	0	0	0	2	0	0	0	7	0	0	0	4	0	0
uc001dea.3	0	0	0	0	0	6	0	0	0	2	0	0	0	13	0	0	0	0	0	0
uc001ded.4	0	0	0	0	0	1	0	0	0	1	0	0	0	3	0	0	0	0	0	0
uc001dee.4	0	0	0	0	0	1	0	0	0	0	0	0	0	1	0	0	0	0	0	0
uc001dei.2	0	0	0	0	0	1	0	0	0	0	0	0	0	2	0	0	0	2	0	0
uc001del.5	0	1	0	0	0	0	0	0	0	0	0	0	0	2	0	0	0	2	0	0
uc001den.3	0	1	0	0	0	1	0	0	0	0	0	0	0	2	0	0	0	1	0	0
uc001deo.2	0	0	0	0	0	2	0	0	0	1	0	0	0	2	0	0	0	0	0	0
uc001deq.4	0	1	0	0	0	2	0	0	0	1	0	0	0	3	0	0	0	0	0	0
uc001der.3	0	1	0	0	0	2	0	0	0	4	0	0	0	7	0	0	0	0	0	0
uc001des.4	0	0	0	0	0	1	0	0	0	4	0	0	0	1	0	0	0	0	0	0
uc001dff.3	0	1	0	0	0	3	0	0	0	1	0	0	0	3	0	0	0	1	0	0
uc001dfq.4	0	4	0	0	0	0	0	0	0	1	0	0	0	8	0	0	0	0	0	0
uc001dfw.4	0	11	0	0	0	29	0	0	0	16	0	0	0	42	0	0	0	0	0	0
uc001dgb.4	0	0	0	0	0	1	0	0	0	0	0	0	0	1	0	0	0	0	0	0
uc001dgc.3	0	0	0	0	0	2	0	0	0	0	0	0	0	15	0	0	0	1	0	0
uc001dgg.3	0	0	0	0	0	1	0	0	0	2	0	0	0	4	0	0	0	2	0	0
uc001dgh.3	0	0	0	0	0	0	0	0	0	2	0	0	0	3	0	0	0	2	0	0
uc001dgp.1	0	3	0	0	0	4	0	0	0	3	0	0	0	15	0	0	0	2	0	0
uc001dgu.4	0	2	0	0	0	0	0	0	0	2	0	0	0	2	0	0	0	0	0	0
uc001dhc.3	0	1	0	0	0	0	0	0	0	0	0	0	0	4	0	0	0	0	0	0
uc001dhd.3	0	2	0	0	0	1	0	0	0	5	0	0	0	6	0	0	0	2	0	0
uc001dhe.2	0	1	0	0	0	0	0	0	0	0	0	0	0	0	0	0	0	2	0	0
uc001dhh.3	0	2	0	0	0	5	0	0	0	4	0	0	0	10	0	0	0	2	0	0
uc001dho.4	0	1	0	0	0	1	0	0	0	3	0	0	0	3	0	0	0	0	0	0
uc001dik.4	0	1	0	0	0	8	0	0	0	9	0	0	0	25	0	0	0	4	0	0
uc001dil.1	0	2	0	0	0	0	0	0	0	2	0	0	0	1	0	0	0	1	0	0
uc001diq.5	0	0	0	0	0	1	0	0	0	3	0	0	0	2	0	0	0	0	0	0
uc001diz.6	0	0	0	0	0	0	0	0	0	0	0	0	0	3	0	0	0	2	0	0
uc001djj.3	0	9	0	0	0	9	0	0	0	7	0	0	0	4	0	0	0	1	0	0
uc001djr.3	0	1	0	0	0	6	0	0	0	1	0	0	0	15	0	0	0	2	0	0
uc001djv.5	0	0	0	0	0	1	0	0	0	1	0	0	0	1	0	0	0	0	0	0
uc001dke.3	0	1	0	0	0	0	0	0	0	3	0	0	0	4	0	0	0	0	0	0
uc001dkl.3	0	0	0	0	0	2	0	0	0	0	0	0	0	0	0	0	0	2	0	0
uc001dkr.4	0	0	0	0	0	3	0	0	0	1	0	0	0	2	0	0	0	0	0	0
uc001dkw.4	0	0	0	0	0	0	0	0	0	3	0	0	0	1	0	0	0	0	0	0
uc001dla.3	0	0	0	0	0	2	0	0	0	2	0	0	0	0	0	0	0	0	0	0
uc001dle.4	0	0	0	0	0	2	0	0	0	1	0	0	0	0	0	0	0	1	0	0
uc001dlh.4	0	0	0	0	0	1	0	0	0	1	0	0	0	0	0	0	0	0	0	0
uc001dll.3	0	1	0	0	0	3	0	0	0	1	0	0	0	6	0	0	0	0	0	0
uc001dlr.5	0	1	0	0	0	0	0	0	0	6	0	0	0	4	0	0	0	0	0	0
uc001dmc.5	0	2	0	0	0	0	0	0	0	1	0	0	0	2	0	0	0	0	0	0
uc001dmi.4	2	37	0	0	0	31	0	0	0	84	0	0	0	60	0	0	2	8	0	0
uc001dmj.5	0	0	0	0	0	1	0	0	0	0	0	0	0	1	0	0	0	0	0	0
uc001dmk.5	0	0	0	0	0	1	0	0	0	0	0	0	0	1	0	0	0	1	0	0
uc001dmn.4	0	0	0	0	0	2	0	0	0	0	0	0	0	4	0	0	0	2	0	0
uc001dmx.3	0	4	0	0	0	3	0	0	0	8	0	0	0	12	0	0	0	0	0	0
uc001dna.2	0	0	0	0	0	0	0	0	0	1	0	0	0	2	0	0	0	0	0	0
uc001dnb.4	0	0	0	0	0	3	0	0	0	2	0	0	0	7	0	0	0	0	0	0
uc001dnf.3	0	3	0	0	0	2	0	0	0	1	0	0	0	3	0	0	0	0	0	0
uc001dnk.2	0	1	0	0	0	1	0	0	0	5	0	0	0	3	0	0	0	0	0	0
uc001dnl.5	0	0	0	0	0	2	0	0	0	4	0	0	0	6	0	0	0	0	0	0
uc001dnn.4	0	0	0	0	0	4	0	0	0	1	0	0	0	11	0	0	0	0	0	0
uc001dns.4	1	274	0	0	0	127	0	0	1	138	0	0	0	192	0	0	0	19	0	0
uc001dnt.1	0	2	0	0	0	1	0	0	0	8	0	0	0	16	0	0	0	0	0	0
uc001doa.4	0	1	0	0	0	1	0	0	0	0	0	0	0	5	0	0	0	0	0	0
uc001doe.4	0	1	0	0	0	0	0	0	0	0	0	0	0	2	0	0	0	0	0	0
uc001doh.4	0	1	0	0	0	2	0	0	0	6	0	0	0	10	0	0	0	0	0	0
uc001doj.4	0	2	0	0	0	1	0	0	0	0	0	0	0	4	0	0	0	3	0	0
uc001dom.5	0	0	0	0	0	1	0	0	0	0	0	0	0	1	0	0	0	0	0	0
uc001don.3	0	3	0	0	0	17	0	0	0	11	0	0	0	38	0	0	0	1	0	0
uc001doq.4	0	0	0	0	0	2	0	0	0	2	0	0	0	1	0	0	0	0	0	0
uc001dot.3	0	4	0	0	0	7	0	0	0	11	0	0	0	26	0	0	2	0	0	0
uc001dou.5	0	3	0	0	0	2	0	0	0	1	0	0	0	3	0	0	0	2	0	0
uc001dov.5	0	0	0	0	0	0	0	0	0	2	0	0	0	1	0	0	0	0	0	0
uc001dow.5	0	4	0	0	0	1	0	0	0	3	0	0	0	3	0	0	0	0	0	0
uc001dpn.4	0	0	0	0	0	1	0	0	0	2	0	0	0	2	0	0	0	4	0	0
uc001dpt.3	0	0	0	0	0	1	0	0	0	0	0	0	0	1	0	0	0	1	0	0
uc001dpu.4	0	7	0	0	0	4	0	0	0	4	0	0	0	16	0	0	0	0	0	0
uc001dpy.5	0	0	0	0	0	2	0	0	0	1	0	0	0	5	0	0	0	0	0	0
uc001dpz.5	0	1	0	0	0	6	0	0	0	7	0	0	0	18	0	0	0	1	0	0
uc001dqa.5	0	1	0	0	0	17	0	0	0	12	0	0	0	26	0	0	0	1	0	0
uc001dqb.5	0	1	0	0	0	2	0	0	0	2	0	0	0	6	0	0	0	1	0	0
uc001dqd.2	0	2	0	0	0	2	0	0	0	0	0	0	0	2	0	0	0	0	0	0
uc001dqf.4	0	1	0	0	0	1	0	0	0	0	0	0	0	2	0	0	0	0	0	0
uc001dqh.4	0	0	0	0	0	2	0	0	0	3	0	0	0	5	0	0	0	2	0	0
uc001dqj.5	0	0	0	0	0	2	0	0	0	2	0	0	0	5	0	0	0	0	0	0
uc001dql.4	0	0	0	0	0	1	0	0	0	2	0	0	0	2	0	0	0	0	0	0
uc001dqn.5	0	0	0	0	0	1	0	0	0	3	0	0	0	1	0	0	0	0	0	0
uc001dqr.4	0	3	0	0	0	3	0	0	0	24	0	0	0	6	0	0	0	0	0	0
uc001dqz.6	0	1	0	0	0	0	0	0	0	2	0	0	0	10	0	0	0	0	0	0
uc001dra.3	0	2	0	0	2	2	0	0	4	5	0	0	0	21	0	0	0	4	0	0
uc001drb.4	0	2	0	0	0	8	0	0	0	6	0	0	0	12	0	0	0	0	0	0
uc001dre.1	0	0	0	0	0	2	0	0	0	2	0	0	0	8	0	0	0	2	0	0
uc001dro.3	0	0	0	0	0	2	0	0	0	4	0	0	0	12	0	0	0	2	0	0
uc001drv.4	0	1	0	0	0	0	0	0	0	0	0	0	0	7	0	0	0	2	0	0
uc001drw.4	0	0	0	0	0	1	0	0	0	0	0	0	0	6	0	0	0	0	0	0
uc001drx.3	0	6	0	0	0	2	0	0	0	6	0	0	0	7	0	0	0	1	0	0
uc001dsc.4	0	4	0	0	0	2	0	0	0	1	0	0	0	5	0	0	0	1	0	0
uc001dsd.1	0	0	0	0	0	0	0	0	0	1	0	0	0	6	0	0	0	0	0	0
uc001dse.4	0	0	0	0	0	4	0	0	0	16	0	0	0	24	0	0	0	2	0	0
uc001dsg.4	0	0	0	0	0	0	0	0	0	1	0	0	0	1	0	0	0	2	0	0
uc001dsh.1	0	0	0	0	0	2	0	0	0	3	0	0	0	3	0	0	0	0	0	0
uc001dsi.2	0	1	0	0	0	4	0	0	0	4	0	0	0	3	0	0	0	2	0	0
uc001dsj.2	0	0	0	0	0	0	0	0	0	1	0	0	0	1	0	0	0	0	0	0
uc001dso.4	0	0	0	0	0	0	0	0	0	4	0	0	0	3	0	0	0	0	0	0
uc001dst.4	0	5	0	0	0	3	0	0	0	9	0	0	0	28	0	0	0	1	0	0
uc001dta.4	0	2	0	0	0	2	0	0	0	2	0	0	0	8	0	0	0	6	0	0
uc001dtc.4	0	0	0	0	0	1	0	0	0	2	0	0	0	0	0	0	0	0	0	0
uc001dtg.5	0	0	0	0	0	0	0	0	0	0	0	0	0	2	0	0	0	2	0	0
uc001dth.4	0	29	0	0	0	26	0	0	0	36	0	0	0	94	0	0	0	6	0	0
uc001dtl.3	0	2	0	0	0	5	0	0	0	4	0	0	0	10	0	0	0	0	0	0
uc001dtn.3	0	7	0	0	0	29	0	0	0	34	0	0	0	34	0	0	0	5	0	0
uc001dtz.4	0	1	0	0	0	0	0	0	0	0	0	0	0	1	0	0	0	0	0	0
uc001dud.3	0	1	0	0	0	3	0	0	0	3	0	0	0	15	0	0	0	2	0	0
uc001dug.4	0	1	0	0	0	2	0	0	0	0	0	0	0	2	0	0	0	1	0	0
uc001dva.4	0	0	0	0	0	1	0	0	0	1	0	0	0	0	0	0	0	0	0	0
uc001dvd.2	0	0	0	0	0	2	0	0	0	2	0	0	0	6	0	0	0	4	0	0
uc001dvk.2	0	14	0	0	0	23	0	0	0	11	0	0	0	15	0	0	0	0	0	0
uc001dvp.3	0	7	0	0	0	15	0	0	0	10	0	0	0	15	0	0	0	1	0	0
uc001dvr.3	0	5	0	0	0	7	0	0	0	14	0	0	0	18	0	0	0	3	0	0
uc001dvu.5	0	0	0	0	0	2	0	0	0	2	0	0	0	7	0	0	0	0	0	0
uc001dvx.4	0	2	0	0	0	6	0	0	0	0	0	0	0	2	0	0	0	1	0	0
uc001dwn.4	0	0	0	0	0	2	0	0	0	3	0	0	0	0	0	0	0	0	0	0
uc001dwr.4	4	0	0	0	2	2	0	0	4	9	0	0	0	13	0	0	0	0	0	0
uc001dwu.3	0	1	0	0	0	2	0	0	0	1	0	0	0	1	0	0	0	0	0	0
uc001dxa.5	0	54	0	0	0	33	0	0	0	40	0	0	0	76	0	0	0	18	0	0
uc001dxk.1	0	0	0	0	0	1	0	0	0	0	0	0	0	4	0	0	0	0	0	0
uc001dxl.4	0	1	0	0	0	0	0	0	0	0	0	0	0	1	0	0	0	0	0	0
uc001dxm.3	0	8	0	0	0	8	0	0	0	24	0	0	0	18	0	0	0	1	0	0
uc001dxn.4	0	0	0	0	0	1	0	0	0	0	0	0	0	1	0	0	0	2	0	0
uc001dxp.4	0	12	0	0	0	8	0	0	0	11	0	0	0	20	0	0	0	5	0	0
uc001dxx.5	0	2	0	0	0	2	0	0	0	0	0	0	0	2	0	0	0	2	0	0
uc001dxz.4	4	9	10	4	8	13	10	2	6	7	8	4	2	62	0	2	2	4	0	0
uc001dyc.3	0	0	0	0	0	1	0	0	0	5	0	0	0	5	0	0	0	1	0	0
uc001dyu.3	0	1	0	0	0	1	0	0	0	0	0	0	0	3	0	0	0	0	0	0
uc001dyw.5	0	5	0	0	0	15	0	0	0	7	0	0	0	36	0	0	0	4	0	0
uc001dyy.4	0	1	0	0	0	1	0	0	0	1	0	0	0	4	0	0	0	0	0	0
uc001dzb.4	0	212	0	0	0	140	0	0	0	1246	0	0	0	159	0	0	0	4	0	0
uc001dzc.4	0	0	0	0	0	0	0	0	0	0	0	0	0	1	0	0	0	4	0	0
uc001dzh.4	0	10	0	0	0	24	0	0	0	4	0	0	0	37	0	0	0	4	0	0
uc001dzj.5	0	0	0	0	0	3	0	0	0	0	0	0	0	4	0	0	0	4	0	0
uc001dzs.4	0	4	0	0	0	2	0	0	0	0	0	0	0	5	0	0	0	1	0	0
uc001dzt.2	0	3	0	0	0	2	0	0	0	0	0	0	0	6	0	0	0	2	0	0
uc001dzv.3	0	36	0	0	0	45	0	0	0	41	0	0	0	101	0	0	0	6	0	0
uc001eai.2	0	0	0	0	0	0	0	0	0	1	0	0	0	1	0	0	0	0	0	0
uc001eaw.3	0	0	0	0	0	0	0	0	0	3	0	0	0	9	0	0	0	0	0	0
uc001eba.4	0	0	0	0	0	3	0	0	0	2	0	0	0	3	0	0	0	0	0	0
uc001ebb.4	0	0	0	0	0	0	0	0	0	0	0	0	0	1	0	0	0	2	0	0
uc001ebc.4	0	2	0	0	0	0	0	0	0	1	0	0	0	4	0	0	0	0	0	0
uc001ebh.5	0	1	0	0	0	0	0	0	0	0	0	0	0	1	0	0	0	0	0	0
uc001ebi.4	0	0	0	0	0	1	0	0	0	0	0	0	0	1	0	0	0	0	0	0
uc001ebn.2	0	0	0	0	0	0	0	0	0	4	0	0	0	0	0	0	0	2	0	0
uc001ebo.2	0	0	0	0	0	5	0	0	0	5	0	0	0	6	0	0	0	1	0	0
uc001ebr.4	0	0	0	0	0	1	0	0	0	2	0	0	0	0	0	0	0	0	0	0
uc001ebs.4	0	1	0	0	0	3	0	0	0	3	0	0	0	15	0	0	0	1	0	0
uc001ebt.4	0	1	0	0	0	0	0	0	0	1	0	0	0	1	0	0	0	0	0	0
uc001ebw.5	0	2	0	0	0	0	0	0	0	2	0	0	0	1	0	0	0	4	0	0
uc001ebx.4	0	1	0	0	0	9	0	0	0	7	0	0	0	7	0	0	0	1	0	0
uc001eca.4	0	2	0	0	0	3	0	0	0	0	0	0	0	6	0	0	0	1	0	0
uc001ecb.4	0	16	0	0	0	23	0	0	0	19	0	0	0	21	0	0	0	4	0	0
uc001ecc.4	0	0	0	0	0	1	0	0	0	0	0	0	0	1	0	0	0	0	0	0
uc001ecn.5	0	1	0	0	0	0	0	0	0	3	0	0	0	2	0	0	0	0	0	0
uc001ecr.2	0	1	0	0	0	0	0	0	0	1	0	0	0	1	0	0	0	0	0	0
uc001ecs.2	0	1	0	0	0	8	0	0	0	3	0	0	0	19	0	0	0	0	0	0
uc001ect.2	0	3	0	0	0	7	0	0	0	2	0	0	0	6	0	0	0	0	0	0
uc001ecw.3	0	1	0	0	0	1	0	0	0	3	0	0	0	5	0	0	0	2	0	0
uc001ecy.4	0	5	0	0	0	6	0	0	0	7	0	0	0	12	0	0	0	1	0	0
uc001edb.4	0	0	0	0	0	3	0	0	0	4	0	0	0	0	0	0	0	0	0	0
uc001edd.5	0	0	0	0	0	3	0	0	0	3	0	0	0	5	0	0	0	1	0	0
uc001ede.2	0	2	0	0	0	1	0	0	0	3	0	0	0	3	0	0	0	0	0	0
uc001edf.2	0	9	0	0	0	8	0	0	0	6	0	0	0	12	0	0	0	2	0	0
uc001edh.4	0	2	0	0	0	4	0	0	0	8	0	0	0	12	0	0	0	2	0	0
uc001edm.3	0	0	0	0	0	0	0	0	0	2	0	0	0	2	0	0	0	0	0	0
uc001edv.3	0	1	0	0	0	1	0	0	0	1	0	0	0	2	0	0	0	0	0	0
uc001edz.2	0	0	0	0	0	0	0	0	0	1	0	0	0	4	0	0	0	0	0	0
uc001eee.2	0	0	0	0	0	1	0	0	0	0	0	0	0	1	0	0	0	0	0	0
uc001eeg.4	0	1	0	0	0	3	0	0	0	3	0	0	0	3	0	0	0	2	0	0
uc001eek.3	1	0	0	0	0	2	0	0	0	0	0	0	0	2	0	0	0	0	0	0
uc001een.4	0	0	0	0	0	1	0	0	0	0	0	0	0	3	0	0	0	0	0	0
uc001eew.3	0	0	0	0	0	0	0	0	0	1	0	0	0	2	0	0	0	3	0	0
uc001efa.4	0	0	0	0	0	0	0	0	0	0	0	0	0	1	0	0	0	1	0	0
uc001efp.5	0	0	0	0	0	3	0	0	0	0	0	0	0	0	0	0	0	2	0	0
uc001eft.5	0	2	0	0	0	2	0	0	0	1	0	0	0	2	0	0	0	0	0	0
uc001efu.2	0	2	0	0	0	1	0	0	0	6	0	0	0	6	0	0	0	3	0	0
uc001efx.5	0	1	0	0	0	1	0	0	0	1	0	0	0	6	0	0	0	0	0	0
uc001ega.3	0	0	0	0	0	1	0	0	0	0	0	0	0	1	0	0	0	0	0	0
uc001egb.4	0	1	0	0	0	1	0	0	0	5	0	0	0	12	0	0	0	1	0	0
uc001egc.1	0	1	0	0	0	2	0	0	0	0	0	0	0	8	0	0	0	1	0	0
uc001egu.5	0	1	0	0	0	0	0	0	0	4	0	0	0	0	0	0	0	0	0	0
uc001egv.2	0	10	0	0	0	15	0	0	0	20	0	0	0	42	0	0	0	3	0	0
uc001egy.4	0	5	0	0	0	7	0	0	0	3	0	0	0	18	0	0	0	1	0	0
uc001ehd.2	0	4	0	0	0	6	0	0	0	4	0	0	0	12	0	0	0	4	0	0
uc001ehe.4	0	6	0	0	0	8	0	0	0	13	0	0	0	27	0	0	0	3	0	0
uc001ehf.4	0	2	0	0	0	6	0	0	0	3	0	0	0	4	0	0	0	0	0	0
uc001ehk.3	0	1	0	0	0	2	0	0	0	2	0	0	0	3	0	0	0	0	0	0
uc001ehl.2	0	0	0	0	0	1	0	0	0	0	0	0	0	1	0	0	0	0	0	0
uc001eho.2	0	0	0	0	0	1	0	0	0	1	0	0	0	0	0	0	0	0	0	0
uc001ehy.2	0	20	0	0	0	10	0	0	0	29	0	0	0	46	0	0	0	16	0	0
uc001eig.3	0	9	0	0	0	1	0	0	0	2	0	0	0	1	0	0	0	0	0	0
uc001eih.2	0	0	0	0	0	3	0	0	0	2	0	0	0	0	0	0	0	1	0	0
uc001eij.4	0	4	0	0	0	8	0	0	0	19	0	0	0	8	0	0	0	5	0	0
uc001eik.4	0	1	0	0	0	18	0	0	0	9	0	0	0	23	0	0	0	0	0	0
uc001ejt.4	0	0	0	0	0	3	0	0	0	0	0	0	0	5	0	0	0	4	0	0
uc001emb.3	0	3	0	0	0	1	0	0	0	1	0	0	0	4	0	0	0	1	0	0
uc001emh.4	0	0	0	0	0	4	0	0	0	2	0	0	0	3	0	0	0	0	0	0
uc001enr.5	0	14	0	0	0	10	0	0	0	9	0	0	0	23	0	0	0	1	0	0
uc001eny.3	0	1	0	0	0	0	0	0	0	0	0	0	0	0	0	0	0	1	0	0
uc001eoe.4	0	1	0	0	0	1	0	0	0	0	0	0	0	0	0	0	0	1	0	0
uc001eoq.3	0	0	0	0	0	0	0	0	0	1	0	0	0	2	0	0	0	0	0	0
uc001eov.1	0	0	0	0	0	7	0	0	0	1	0	0	0	27	0	0	0	1	0	0
uc001epe.5	0	0	0	0	0	4	0	0	0	0	0	0	0	2	0	0	0	0	0	0
uc001epr.3	0	0	0	0	0	4	0	0	0	0	0	0	0	6	0	0	0	4	0	0
uc001eqk.1	0	0	0	0	0	2	0	0	0	2	0	0	0	6	0	0	0	4	0	0
uc001esr.5	0	2	0	0	0	2	0	0	0	1	0	0	0	4	0	0	0	0	0	0
uc001esu.2	0	0	0	0	0	1	0	0	0	1	0	0	0	0	0	0	0	0	0	0
uc001esv.4	0	10	0	0	0	19	0	0	0	22	0	0	0	48	0	0	0	4	0	0
uc001esw.4	0	7	0	0	0	10	0	0	0	6	0	0	0	10	0	0	0	0	0	0
uc001esx.4	0	4	0	0	0	5	0	0	0	2	0	0	0	12	0	0	0	1	0	0
uc001esy.4	0	43	0	0	0	57	0	0	0	32	0	0	0	64	0	0	0	2	0	0
uc001etc.4	0	0	0	0	0	2	0	0	0	2	0	0	0	4	0	0	0	0	0	0
uc001etd.4	426	103	102	223	379	276	698	265	252	194	203	139	287	369	307	239	145	45	3	7
uc001ete.4	461	102	90	277	411	266	746	284	275	206	208	153	349	523	358	301	191	50	9	7
uc001etg.4	0	0	0	0	0	0	0	0	0	6	0	0	0	9	0	0	0	3	0	0
uc001etk.3	0	3	0	0	0	2	0	0	0	2	0	0	0	9	0	0	0	1	0	0
uc001etn.5	0	4	0	0	0	4	0	0	0	7	0	0	0	20	0	0	0	2	0	0
uc001ets.4	0	7	0	0	0	14	0	0	0	20	0	0	0	23	0	0	0	3	0	0
uc001ett.4	0	13	0	0	0	27	0	0	0	50	0	0	0	61	0	0	0	2	0	0
uc001etx.5	0	0	0	0	0	2	0	0	0	2	0	0	0	0	0	0	0	0	0	0
uc001euk.5	0	0	0	0	0	2	0	0	0	2	0	0	0	2	0	0	0	0	0	0
uc001eul.5	0	0	0	0	0	3	0	0	0	1	0	0	0	6	0	0	0	0	0	0
uc001eup.5	0	7	0	0	0	10	0	0	0	10	0	0	0	20	0	0	0	2	0	0
uc001eve.4	0	2	0	0	0	1	0	0	0	0	0	0	0	2	0	0	0	1	0	0
uc001evh.4	0	1	0	0	0	0	0	0	0	1	0	0	0	0	0	0	0	0	0	0
uc001evn.3	0	0	0	0	0	1	0	0	0	1	0	0	0	0	0	0	0	0	0	0
uc001evp.3	0	24	0	0	0	9	0	0	0	28	0	0	0	18	0	0	0	0	0	0
uc001evr.2	0	0	0	0	0	1	0	0	0	0	0	0	0	2	0	0	0	0	0	0
uc001ewa.3	0	1	0	0	0	1	0	0	0	5	0	0	0	1	0	0	0	0	0	0
uc001ewl.3	0	0	0	0	0	0	0	0	0	0	0	0	0	2	0	0	0	1	0	0
uc001ewn.4	0	4	0	0	0	10	0	0	0	18	0	0	0	18	0	0	0	3	0	0
uc001ewp.4	0	0	0	0	0	1	0	0	0	0	0	0	0	1	0	0	0	0	0	0
uc001ewq.4	0	5	0	0	0	14	0	0	0	12	0	0	0	31	0	0	0	1	0	0
uc001ewr.3	30	0	78	8	26	19	18	18	32	26	18	10	16	47	6	10	4	2	0	0
uc001ewx.2	0	12	0	0	0	6	0	0	0	9	0	0	0	3	0	0	0	0	0	0
uc001ewy.4	0	1	0	0	0	7	0	0	0	3	0	0	0	20	0	0	0	0	0	0
uc001exo.5	0	1	0	0	0	0	0	0	0	0	0	0	0	1	0	0	0	1	0	0
uc001exu.3	0	1	0	0	0	0	0	0	0	1	0	0	0	0	0	0	0	0	0	0
uc001exw.2	0	0	0	0	0	1	0	0	0	0	0	0	0	4	0	0	0	1	0	0
uc001eyd.2	0	9	0	0	0	16	0	0	0	12	0	0	0	22	0	0	0	2	0	0
uc001eys.3	0	1	0	0	0	4	0	0	0	2	0	0	0	11	0	0	0	2	0	0
uc001eyu.3	0	1	0	0	0	1	0	0	0	0	0	0	0	3	0	0	0	1	0	0
uc001ezf.2	0	6	0	0	0	9	0	0	0	5	0	0	0	20	0	0	0	0	0	0
uc001ezg.4	0	2	0	0	0	3	0	0	0	0	0	0	0	2	0	0	0	1	0	0
uc001ezj.3	0	3	0	0	0	1	0	0	0	6	0	0	0	7	0	0	0	0	0	0
uc001ezl.4	0	6	0	0	0	9	0	0	0	24	0	0	0	28	0	0	0	6	0	0
uc001ezm.1	0	0	0	0	0	1	0	0	0	6	0	0	0	5	0	0	0	0	0	0
uc001ezn.3	0	2	0	0	0	1	0	0	0	4	0	0	0	1	0	0	0	0	0	0
uc001ezo.1	0	2	0	0	0	4	0	0	0	0	0	0	0	6	0	0	0	0	0	0
uc001ezs.1	0	0	0	0	0	2	0	0	0	1	0	0	0	5	0	0	0	1	0	0
uc001ezt.3	0	4	0	0	0	6	0	0	0	4	0	0	0	14	0	0	0	8	0	0
uc001ezu.1	0	6	0	0	0	12	0	0	0	18	0	0	0	40	0	0	0	2	0	0
uc001ezw.5	0	4	0	0	0	7	0	0	0	0	0	0	0	10	0	0	0	2	0	0
uc001ezx.3	0	0	0	0	0	3	0	0	0	0	0	0	0	3	0	0	0	2	0	0
uc001ezy.3	0	2	0	0	0	1	0	0	0	0	0	0	0	1	0	0	0	2	0	0
uc001ezz.4	0	7	0	0	0	3	0	0	0	14	0	0	0	14	0	0	0	6	0	0
uc001faa.5	0	0	0	0	0	1	0	0	0	1	0	0	0	1	0	0	0	1	0	0
uc001fab.4	0	0	0	0	0	1	0	0	0	2	0	0	0	3	0	0	0	0	0	0
uc001fag.5	0	1	0	0	0	3	0	0	0	2	0	0	0	2	0	0	0	1	0	0
uc001fai.4	0	1	0	0	0	0	0	0	0	0	0	0	0	4	0	0	0	0	0	0
uc001faj.3	0	0	0	0	0	3	0	0	0	0	0	0	0	3	0	0	0	0	0	0
uc001fan.4	0	1	0	0	0	1	0	0	0	0	0	0	0	1	0	0	0	2	0	0
uc001faq.3	0	0	0	0	0	2	0	0	0	0	0	0	0	1	0	0	0	2	0	0
uc001fas.5	0	0	0	0	0	0	0	0	0	1	0	0	0	1	0	0	0	1	0	0
uc001fav.2	0	0	0	0	0	0	0	0	0	1	0	0	0	2	0	0	0	1	0	0
uc001fbd.4	0	0	0	0	0	0	0	0	0	1	0	0	0	0	0	0	0	1	0	0
uc001fbi.4	0	1	0	0	0	0	0	0	0	0	0	0	0	1	0	0	0	0	0	0
uc001fbm.4	0	43	0	0	0	36	0	0	0	53	0	0	0	46	0	0	0	9	0	0
uc001fbn.1	0	0	0	0	0	2	0	0	0	5	0	0	0	2	0	0	0	0	0	0
uc001fbq.3	0	1	0	0	0	1	0	0	0	1	0	0	0	4	0	0	0	2	0	0
uc001fbt.1	0	1	0	0	0	4	0	0	0	2	0	0	0	8	0	0	0	0	0	0
uc001fbx.3	0	0	0	0	0	1	0	0	0	0	0	0	0	0	0	0	0	1	0	0
uc001fcb.4	0	1	0	0	0	3	0	0	0	0	0	0	0	2	0	0	0	0	0	0
uc001fcq.5	0	0	0	0	0	1	0	0	0	1	0	0	0	6	0	0	0	0	0	0
uc001fcs.5	0	21	0	0	0	23	0	0	0	23	0	0	0	45	0	0	0	6	0	0
uc001fct.4	0	0	0	0	0	1	0	0	0	0	0	0	0	2	0	0	0	0	0	0
uc001fdb.5	0	0	0	0	0	2	0	0	0	6	0	0	0	18	0	0	0	1	0	0
uc001fdd.2	0	10	0	0	0	27	0	0	0	87	0	0	0	65	0	0	0	3	0	0
uc001fdj.5	0	1	0	0	0	0	0	0	0	1	0	0	0	1	0	0	0	0	0	0
uc001fdl.5	0	0	0	0	0	0	0	0	0	1	0	0	0	3	0	0	0	0	0	0
uc001fec.3	0	0	0	0	0	0	0	0	0	1	0	0	0	2	0	0	0	1	0	0
uc001fee.3	0	17	0	0	0	34	0	0	0	2	0	0	0	0	0	0	0	0	0	0
uc001few.4	0	1	0	0	0	3	0	0	0	1	0	0	0	2	0	0	0	0	0	0
uc001fex.4	0	1	0	0	0	6	0	0	0	3	0	0	0	11	0	0	0	8	0	0
uc001fey.2	0	2	0	0	0	5	0	0	0	2	0	0	0	11	0	0	0	1	0	0
uc001fez.2	0	0	0	0	0	1	0	0	0	2	0	0	0	8	0	0	0	0	0	0
uc001ffb.4	0	21	0	0	0	27	0	0	0	31	0	0	0	74	0	0	0	2	0	0
uc001ffd.3	0	25	0	0	0	29	0	0	0	25	0	0	0	86	0	0	0	2	0	0
uc001fff.2	0	81	0	0	0	23	0	0	0	19	0	0	0	36	0	0	0	13	0	0
uc001ffg.4	0	11	0	0	0	18	0	0	0	8	0	0	0	32	0	0	0	9	0	0
uc001ffh.4	0	0	0	0	0	5	0	0	0	3	0	0	0	11	0	0	0	1	0	0
uc001ffq.4	0	3	0	0	0	5	0	0	0	2	0	0	0	11	0	0	0	1	0	0
uc001fft.4	0	4	0	0	0	10	0	0	0	15	0	0	0	22	0	0	0	2	0	0
uc001fgd.3	0	1	0	0	0	0	0	0	0	0	0	0	0	2	0	0	0	0	0	0
uc001fgg.3	0	1	0	0	0	0	0	0	0	0	0	0	0	2	0	0	0	0	0	0
uc001fhf.3	0	1	0	0	0	4	0	0	0	3	0	0	0	10	0	0	0	4	0	0
uc001fhh.4	0	2	0	0	0	8	0	0	0	7	0	0	0	14	0	0	0	3	0	0
uc001fhm.3	0	0	0	0	0	1	0	0	0	0	0	0	0	1	0	0	0	1	0	0
uc001fhw.3	0	1	0	0	0	1	0	0	0	0	0	0	0	0	0	0	0	0	0	0
uc001fjb.4	0	5	0	0	0	7	0	0	0	4	0	0	0	13	0	0	0	0	0	0
uc001fjq.2	0	1	0	0	0	1	0	0	0	2	0	0	0	0	0	0	0	2	0	0
uc001fjz.3	0	9	0	0	0	3	0	0	0	4	0	0	0	6	0	0	0	1	0	0
uc001fka.5	0	0	0	0	0	0	0	0	0	1	0	0	0	1	0	0	0	0	0	0
uc001fki.4	0	3	0	0	0	1	0	0	0	1	0	0	0	1	0	0	0	1	0	0
uc001fkl.3	0	2	0	0	0	0	0	0	0	1	0	0	0	8	0	0	0	1	0	0
uc001fmc.5	0	0	0	0	0	0	0	0	0	1	0	0	0	1	0	0	0	0	0	0
uc001fmg.4	0	2	0	0	0	6	0	0	0	8	0	0	0	10	0	0	0	5	0	0
uc001fmj.2	0	2	0	0	0	0	0	0	0	0	0	0	0	2	0	0	0	0	0	0
uc001fmt.3	0	1	0	0	0	0	0	0	0	1	0	0	0	2	0	0	0	0	0	0
uc001fna.4	0	4	0	0	0	5	0	0	0	19	0	0	0	24	0	0	0	1	0	0
uc001fnd.4	0	86	0	0	0	160	0	0	0	302	0	0	0	470	0	0	0	8	0	0
uc001fno.4	0	0	0	0	0	1	0	0	0	0	0	0	0	1	0	0	0	0	0	0
uc001fnt.4	0	0	0	0	0	1	0	0	0	0	0	0	0	2	0	0	0	1	0	0
uc001foc.5	0	10	0	0	0	20	0	0	0	7	0	0	0	6	0	0	0	2	0	0
uc001fol.3	0	1	0	0	0	1	0	0	0	3	0	0	0	3	0	0	0	0	0	0
uc001fot.2	0	10	0	0	0	7	0	0	0	2	0	0	0	6	0	0	0	2	0	0
uc001foy.2	0	0	0	0	0	3	0	0	0	5	0	0	0	2	0	0	0	3	0	0
uc001fpa.4	0	1	0	0	0	0	0	0	0	0	0	0	0	0	0	0	0	1	0	0
uc001fpb.5	0	1	0	0	0	0	0	0	0	0	0	0	0	0	0	0	0	1	0	0
uc001fpc.5	0	2	0	0	0	0	0	0	0	0	0	0	0	1	0	0	0	0	0	0
uc001fpl.4	0	0	0	0	0	2	0	0	0	0	0	0	0	2	0	0	0	0	0	0
uc001fpn.1	0	2	0	0	0	7	0	0	0	6	0	0	0	23	0	0	0	3	0	0
uc001fpo.4	0	1	0	0	0	2	0	0	0	0	0	0	0	3	0	0	0	1	0	0
uc001fpq.4	0	11	0	0	0	19	0	0	0	30	0	0	0	67	0	0	0	17	0	0
uc001fpr.4	0	0	0	0	0	0	0	0	0	0	0	0	0	1	0	0	0	1	0	0
uc001fps.2	0	0	0	0	0	3	0	0	0	3	0	0	0	1	0	0	0	0	0	0
uc001fpy.5	0	2	0	0	0	1	0	0	0	0	0	0	0	3	0	0	0	1	0	0
uc001fpz.5	0	4	0	0	0	2	0	0	0	4	0	0	0	14	0	0	0	1	0	0
uc001fqa.4	0	11	0	0	0	6	0	0	0	18	0	0	0	28	0	0	0	2	0	0
uc001fqi.2	0	1	0	0	0	1	0	0	0	0	0	0	0	0	0	0	0	0	0	0
uc001fqm.3	0	4	0	0	0	24	0	0	0	11	0	0	0	9	0	0	0	1	0	0
uc001fqn.3	0	0	0	0	0	1	0	0	0	2	0	0	0	2	0	0	0	1	0	0
uc001fqq.3	0	5	0	0	0	2	0	0	0	7	0	0	0	5	0	0	0	3	0	0
uc001fqr.3	0	0	0	0	0	2	0	0	0	2	0	0	0	9	0	0	0	2	0	0
uc001fqt.4	0	0	0	0	0	1	0	0	0	0	0	0	0	12	0	0	0	1	0	0
uc001fqw.3	0	0	0	0	0	1	0	0	0	0	0	0	0	1	0	0	0	0	0	0
uc001frb.4	0	0	0	0	0	0	0	0	0	1	0	0	0	1	0	0	0	0	0	0
uc001frd.3	0	0	0	0	0	1	0	0	0	1	0	0	0	5	0	0	0	1	0	0
uc001frk.5	0	0	0	0	0	3	0	0	0	2	0	0	0	4	0	0	0	2	0	0
uc001frr.4	0	6	0	0	0	6	0	0	0	7	0	0	0	14	0	0	0	0	0	0
uc001frs.2	0	0	0	0	0	4	0	0	0	0	0	0	0	6	0	0	0	0	0	0
uc001frt.4	0	0	0	0	0	1	0	0	0	0	0	0	0	4	0	0	0	2	0	0
uc001fso.2	0	0	0	0	0	2	0	0	0	1	0	0	0	0	0	0	0	0	0	0
uc001fsu.1	0	2	0	0	0	2	0	0	0	0	0	0	0	0	0	0	0	0	0	0
uc001ftl.3	0	0	0	0	0	0	0	0	0	2	0	0	0	7	0	0	0	0	0	0
uc001ftm.3	0	2	0	0	0	10	0	0	0	8	0	0	0	33	0	0	0	6	0	0
uc001fts.6	0	0	0	0	0	1	0	0	0	0	0	0	0	2	0	0	0	0	0	0
uc001ftv.4	0	0	0	0	0	0	0	0	0	1	0	0	0	4	0	0	0	2	0	0
uc001ftw.3	0	0	0	0	0	1	0	0	0	1	0	0	0	0	0	0	0	0	0	0
uc001fua.2	0	0	0	0	0	1	0	0	0	0	0	0	0	3	0	0	0	0	0	0
uc001fug.1	0	0	0	0	0	2	0	0	0	1	0	0	0	5	0	0	0	0	0	0
uc001fuh.3	0	1	0	0	0	9	0	0	0	5	0	0	0	18	0	0	0	7	0	0
uc001fui.4	0	2	0	0	0	8	0	0	0	2	0	0	0	14	0	0	0	0	0	0
uc001fun.3	0	0	0	0	0	1	0	0	0	1	0	0	0	4	0	0	0	1	0	0
uc001fup.3	0	2	0	0	0	2	0	0	0	1	0	0	0	7	0	0	0	0	0	0
uc001fuv.2	0	3	0	0	0	8	0	0	0	10	0	0	0	7	0	0	0	6	0	0
uc001fuw.3	0	19	0	0	0	50	0	0	0	20	0	0	0	27	0	0	0	1	0	0
uc001fuy.2	0	7	0	0	0	12	0	0	0	8	0	0	0	44	0	0	0	7	0	0
uc001fvg.4	0	0	0	0	0	3	0	0	2	0	0	0	0	5	0	0	4	2	0	0
uc001fvj.1	0	25	0	0	0	14	0	0	0	35	0	0	0	29	0	0	0	5	0	0
uc001fvl.4	0	0	0	0	0	1	0	0	0	1	0	0	0	2	0	0	0	0	0	0
uc001fvy.4	0	4	0	0	0	76	0	0	0	8	0	0	0	4	0	0	0	2	0	0
uc001fwa.3	0	1	0	0	0	3	0	0	0	3	0	0	0	17	0	0	0	2	0	0
uc001fwc.3	0	6	0	0	0	5	0	0	0	8	0	0	0	31	0	0	0	2	0	0
uc001fwl.6	0	0	0	0	0	4	0	0	0	8	0	0	0	4	0	0	0	2	0	0
uc001fwo.3	0	0	0	0	0	3	0	0	0	1	0	0	0	0	0	0	0	0	0	0
uc001fwt.5	0	0	0	0	0	6	0	0	0	2	0	0	0	4	0	0	0	0	0	0
uc001fxo.3	0	6	0	0	0	8	0	0	0	9	0	0	0	14	0	0	0	2	0	0
uc001fxw.4	0	0	0	0	0	0	0	0	0	1	0	0	1	1	0	0	0	0	0	0
uc001fyb.5	0	0	0	0	0	1	0	0	0	49	0	0	0	17	0	0	0	0	0	0
uc001fyd.5	0	1	0	0	0	3	0	0	0	0	0	0	0	2	0	0	0	0	0	0
uc001fyt.5	0	7	0	0	0	3	0	0	0	15	0	0	0	27	0	0	0	2	0	0
uc001fyu.3	0	0	0	0	0	1	0	0	0	0	0	0	0	5	0	0	0	0	0	0
uc001gad.3	0	1	0	0	0	2	0	0	0	3	0	0	0	7	0	0	0	0	0	0
uc001gag.4	0	0	0	0	0	9	0	0	0	17	0	0	0	19	0	0	0	0	0	0
uc001gan.4	0	1	0	0	0	0	0	0	0	0	0	0	0	1	0	0	0	0	0	0
uc001gaq.4	0	0	0	0	0	12	0	0	0	10	0	0	0	16	0	0	0	22	0	0
uc001gaz.3	0	0	0	0	0	1	0	0	0	1	0	0	0	0	0	0	0	0	0	0
uc001gbs.4	0	3	0	0	0	2	0	0	0	0	0	0	0	15	0	0	0	2	0	0
uc001gbt.4	0	0	0	0	0	1	0	0	0	0	0	0	0	1	0	0	0	0	0	0
uc001gbu.3	0	3	0	0	0	4	0	0	0	4	0	0	0	8	0	0	0	0	0	0
uc001gbx.3	0	0	0	0	0	0	0	0	0	3	0	0	0	4	0	0	0	2	0	0
uc001gby.2	0	2	0	0	0	5	0	0	0	6	0	0	0	2	0	0	0	5	0	0
uc001gbz.2	0	0	0	0	0	0	0	0	0	2	0	0	0	2	0	0	0	0	0	0
uc001gch.2	0	0	0	0	0	1	0	0	0	0	0	0	0	4	0	0	0	0	0	0
uc001gcu.1	0	1	0	0	0	0	0	0	0	0	0	0	0	2	0	0	0	0	0	0
uc001gcz.3	0	0	0	0	0	2	0	0	0	3	0	0	0	7	0	0	0	6	0	0
uc001gde.3	0	3	0	0	0	4	0	0	0	22	0	0	0	16	0	0	0	2	0	0
uc001gdf.4	0	2	0	0	0	3	0	0	0	1	0	0	0	9	0	0	0	1	0	0
uc001gdh.2	0	0	0	0	0	5	0	0	0	3	0	0	0	10	0	0	0	0	0	0
uc001gdj.6	0	1	0	0	0	2	0	0	0	2	0	0	0	1	0	0	0	0	0	0
uc001gdv.4	0	0	0	0	0	0	0	0	0	2	0	0	0	2	0	0	0	0	0	0
uc001gdw.4	0	1	0	0	0	2	0	0	0	0	0	0	0	2	0	0	0	0	0	0
uc001gdx.3	0	14	0	0	0	14	0	0	0	8	0	0	0	18	0	0	0	6	0	0
uc001gea.2	0	0	0	0	0	1	0	0	0	0	0	0	0	2	0	0	0	0	0	0
uc001gee.3	0	0	0	0	0	1	0	0	0	0	0	0	0	1	0	0	0	1	0	0
uc001gel.4	0	7	0	0	0	7	0	0	0	4	0	0	0	13	0	0	0	7	0	0
uc001geo.3	0	0	0	0	0	0	0	0	0	0	0	0	0	1	0	0	0	1	0	0
uc001get.4	0	0	0	0	0	3	0	0	0	0	0	0	0	2	0	0	0	0	0	0
uc001gfb.5	0	0	0	0	0	6	0	0	0	2	0	0	0	5	0	0	0	1	0	0
uc001gfg.5	0	3	0	0	0	4	0	0	0	5	0	0	4	2	0	0	0	0	0	0
uc001gfk.3	0	2	0	0	0	6	0	0	0	7	0	0	0	10	0	0	0	0	0	0
uc001gfn.4	0	0	0	0	0	1	0	0	0	1	0	0	0	0	0	0	0	0	0	0
uc001gfo.2	0	0	0	0	0	2	0	0	0	0	0	0	0	7	0	0	0	2	0	0
uc001gfp.4	0	0	0	0	0	0	0	0	0	0	0	0	0	13	0	0	0	1	0	0
uc001gfr.2	0	7	0	0	0	3	0	0	0	3	0	0	0	4	0	0	0	1	0	0
uc001gfx.3	0	0	0	0	0	1	0	0	0	0	0	0	0	0	0	0	0	1	0	0
uc001ggk.4	0	0	0	0	0	0	0	0	0	1	0	0	0	5	0	0	0	2	0	0
uc001ggq.4	0	19	0	0	0	24	0	0	0	24	0	0	0	8	0	0	0	0	0	0
uc001ggz.5	0	2	0	0	0	0	0	0	0	2	0	0	0	0	0	0	0	0	0	0
uc001ghe.4	0	4	0	0	0	2	0	0	0	2	0	0	0	5	0	0	0	4	0	0
uc001ghf.4	0	0	0	0	0	2	0	0	0	0	0	0	0	3	0	0	0	0	0	0
uc001ghx.3	0	6	0	0	0	0	0	0	0	2	0	0	0	4	0	0	0	0	0	0
uc001gid.6	0	0	0	0	0	1	0	0	0	0	0	0	0	2	0	0	0	0	0	0
uc001gis.4	0	0	0	0	0	0	0	0	0	1	0	0	0	1	0	0	0	1	0	0
uc001giu.3	0	0	0	0	0	0	0	0	0	2	0	0	0	4	0	0	0	0	0	0
uc001giy.2	0	3	0	0	0	7	0	0	0	1	0	0	0	7	0	0	0	1	0	0
uc001giz.3	0	0	0	0	0	1	0	0	0	0	0	0	0	1	0	0	0	0	0	0
uc001gja.2	0	2	0	0	0	0	0	0	0	1	0	0	0	3	0	0	0	1	0	0
uc001gjc.5	0	0	0	0	0	0	0	0	0	1	0	0	0	1	0	0	0	0	0	0
uc001gjh.3	0	0	0	0	0	3	0	0	0	5	0	0	0	2	0	0	0	0	0	0
uc001gjp.1	0	2	0	0	0	3	0	0	0	11	0	0	0	4	0	0	0	2	0	0
uc001gjt.4	0	0	0	0	0	1	0	0	0	1	0	0	0	0	0	0	0	0	0	0
uc001gjw.4	0	3	0	0	0	2	0	0	0	48	0	0	0	6	0	0	0	1	0	0
uc001gjz.6	0	0	0	0	0	0	0	0	0	0	0	0	0	1	0	0	0	1	0	0
uc001gka.2	0	0	0	0	0	2	0	0	0	0	0	0	0	1	0	0	0	0	0	0
uc001gke.5	0	0	0	0	0	1	0	0	0	1	0	0	0	3	0	0	0	0	0	0
uc001gkj.2	0	1	0	0	0	3	0	0	0	0	0	0	0	6	0	0	0	0	0	0
uc001gkk.4	0	2	0	0	0	0	0	0	0	1	0	0	0	3	0	0	0	0	0	0
uc001gkl.1	0	0	0	0	0	0	0	0	0	0	0	0	0	1	0	0	0	1	0	0
uc001gku.3	0	9	0	0	0	8	0	0	0	21	0	0	0	9	0	0	0	0	0	0
uc001gkz.4	0	3	0	0	0	4	0	0	0	1	0	0	0	10	0	0	0	5	0	0
uc001glc.5	0	2	0	0	0	2	0	0	0	4	0	0	0	5	0	0	0	2	0	0
uc001glf.3	0	4	0	0	0	3	0	0	0	2	0	0	0	6	0	0	0	0	0	0
uc001gll.5	0	2	0	0	0	0	0	0	0	1	0	0	0	1	0	0	0	2	0	0
uc001glq.4	0	1	0	0	0	6	0	0	0	11	0	0	0	12	0	0	0	3	0	0
uc001glr.4	0	1	0	0	0	2	0	0	0	4	0	0	0	21	0	0	2	8	0	0
uc001glx.1	0	0	0	0	0	2	0	0	0	0	0	0	0	6	0	0	0	0	0	0
uc001gmc.4	0	7	0	0	0	16	0	0	0	12	0	0	0	17	0	0	0	6	0	0
uc001gmd.4	0	7	0	0	0	6	0	0	0	11	0	0	0	194	0	0	0	6	0	0
uc001gmj.5	0	2	0	0	0	0	0	0	0	10	0	0	0	14	0	0	0	0	0	0
uc001gmr.4	0	2	0	0	0	0	0	0	0	0	0	0	0	1	0	0	0	4	0	0
uc001gnj.3	0	12	0	0	0	11	0	0	0	24	0	0	0	22	0	0	0	2	0	0
uc001gnk.4	0	0	0	0	0	10	0	0	0	2	0	0	0	6	0	0	0	2	0	0
uc001gnn.4	0	2	0	0	0	4	0	0	0	5	0	0	0	10	0	0	2	2	0	0
uc001gnq.5	0	0	0	0	0	0	0	0	0	2	0	0	0	5	0	0	0	0	0	0
uc001gnt.4	0	3	0	0	0	5	0	0	0	3	0	0	0	12	0	0	0	2	0	0
uc001gnz.4	0	4	0	0	0	1	0	0	0	6	0	0	0	6	0	0	0	2	0	0
uc001goe.3	0	2	0	0	0	2	0	0	0	2	0	0	0	6	0	0	0	0	0	0
uc001gof.3	0	2	0	0	0	2	0	0	0	4	0	0	0	3	0	0	0	2	0	0
uc001gog.4	0	4	0	0	0	10	0	0	0	7	0	0	0	15	0	0	0	0	0	0
uc001goi.4	0	0	0	0	0	1	0	0	0	8	0	0	0	12	0	0	0	0	0	0
uc001gok.3	0	12	0	0	0	6	0	0	0	8	0	0	0	30	0	0	0	1	0	0
uc001gol.2	0	0	0	0	0	1	0	0	0	0	0	0	0	2	0	0	0	0	0	0
uc001got.5	0	21	0	0	0	28	0	0	0	67	0	0	0	94	0	0	0	16	0	0
uc001gov.4	0	8	0	0	0	7	0	0	0	7	0	0	0	10	0	0	0	2	0	0
uc001goz.3	0	7	0	0	0	17	0	0	0	10	0	0	0	31	0	0	0	3	0	0
uc001gpb.3	0	5	0	0	0	3	0	0	0	2	0	0	0	16	0	0	0	1	0	0
uc001gpe.3	0	0	0	0	0	0	0	0	0	0	0	0	0	2	0	0	0	3	0	0
uc001gpk.4	0	0	0	0	0	1	0	0	0	0	0	0	0	4	0	0	0	0	0	0
uc001gpl.5	0	0	0	0	0	1	0	0	0	0	0	0	0	2	0	0	0	2	0	0
uc001gpm.2	0	3	0	0	0	5	0	0	0	9	0	0	0	7	0	0	0	4	0	0
uc001gpp.5	0	0	0	0	0	3	0	0	0	0	0	0	0	1	0	0	0	0	0	0
uc001gpr.4	0	0	0	0	0	2	0	0	0	2	0	0	0	3	0	0	0	0	0	0
uc001gpw.4	0	0	0	0	0	2	0	0	0	0	0	0	0	2	0	0	0	0	0	0
uc001gpy.4	0	16	0	0	0	24	0	0	0	26	0	0	0	34	0	0	0	10	0	0
uc001gpz.5	0	2	0	0	0	1	0	0	0	0	0	0	0	3	0	0	0	2	0	0
uc001gqa.3	0	0	0	0	0	0	0	0	0	0	0	0	0	1	0	0	0	2	0	0
uc001gqc.3	0	1	0	0	0	0	0	0	0	3	0	0	0	4	0	0	0	0	0	0
uc001gqd.4	0	0	0	0	0	0	0	0	0	2	0	0	0	2	0	0	0	0	0	0
uc001gqe.4	0	0	0	0	0	0	0	0	0	0	0	0	0	1	0	0	1	1	0	0
uc001gqm.4	0	2	0	0	0	4	0	0	0	1	0	0	0	6	0	0	0	0	0	0
uc001gqn.4	0	0	0	0	0	0	0	0	0	4	0	0	0	7	0	0	0	2	0	0
uc001gqo.4	0	12	0	0	0	6	0	0	0	8	0	0	0	5	0	0	0	0	0	0
uc001gqq.4	0	0	0	0	0	1	0	0	0	1	0	0	0	1	0	0	0	0	0	0
uc001gqr.4	0	3	0	0	0	19	0	0	0	23	0	0	0	50	0	0	0	1	0	0
uc001gqv.2	0	8	0	0	0	13	0	0	0	15	0	0	0	24	0	0	0	6	0	0
uc001gra.5	0	2	0	0	0	4	0	0	0	6	0	0	0	5	0	0	0	1	0	0
uc001grc.2	0	10	0	0	0	7	0	0	0	18	0	0	0	33	0	0	0	1	0	0
uc001grf.5	0	6	0	0	0	7	0	0	0	14	0	0	0	11	0	0	0	2	0	0
uc001grg.5	0	0	0	0	0	0	0	0	0	2	0	0	0	1	0	0	0	0	0	0
uc001grh.5	0	0	0	0	0	3	0	0	0	12	0	0	0	11	0	0	0	0	0	0
uc001grl.4	0	2	0	0	0	2	0	0	0	2	0	0	0	3	0	0	0	1	0	0
uc001grp.2	0	0	0	0	0	0	0	0	0	1	0	0	0	2	0	0	0	0	0	0
uc001grq.2	0	18	0	0	0	13	0	0	0	14	0	0	0	24	0	0	0	5	0	0
uc001grv.4	0	2	0	0	0	1	0	0	0	4	0	0	0	5	0	0	0	0	0	0
uc001gry.3	0	0	0	0	0	1	0	0	0	0	0	0	0	2	0	0	0	1	0	0
uc001gsb.4	0	0	0	0	0	2	0	0	0	2	0	0	0	3	0	0	0	0	0	0
uc001gse.3	0	1	0	0	0	2	0	0	0	1	0	0	0	1	0	0	0	4	0	0
uc001gsg.4	0	0	0	0	0	0	0	0	0	1	0	0	0	3	0	0	0	0	0	0
uc001gsh.4	0	0	0	0	0	0	0	0	0	0	0	0	0	1	0	0	0	1	0	0
uc001gsu.3	0	2	0	0	0	2	0	0	0	0	0	0	0	6	0	0	0	1	0	0
uc001gsz.3	0	1	0	0	0	6	0	0	0	0	0	0	0	7	0	0	0	1	0	0
uc001gtb.4	0	1	0	0	0	1	0	0	0	5	0	0	0	8	0	0	0	3	0	0
uc001gtc.5	0	3	0	0	0	2	0	0	0	0	0	0	0	8	0	0	0	1	0	0
uc001gtd.3	0	3	0	0	0	9	0	0	0	4	0	0	0	13	0	0	0	1	0	0
uc001gtk.4	0	2	0	0	0	0	0	0	0	0	0	0	0	2	0	0	0	1	0	0
uc001gts.5	0	1	0	0	0	0	0	0	0	3	0	0	0	5	0	0	0	0	0	0
uc001gtt.1	0	1	0	0	0	0	0	0	0	0	0	0	0	1	0	0	0	0	0	0
uc001gtu.4	0	2	0	0	0	0	0	0	0	2	0	0	0	0	0	0	0	0	0	0
uc001gtx.2	0	0	0	0	0	0	0	0	0	2	0	0	0	7	0	0	0	2	0	0
uc001gub.2	0	0	0	0	0	3	0	0	0	4	0	0	0	5	0	0	0	0	0	0
uc001guh.4	0	3	0	0	0	0	0	0	0	13	0	0	0	3	0	0	0	0	0	0
uc001guk.2	0	7	0	0	0	9	0	0	0	4	0	0	0	13	0	0	0	1	0	0
uc001gun.5	0	116	0	0	0	87	0	0	0	292	0	0	0	61	0	0	0	0	0	0
uc001gve.5	0	3	0	0	0	0	0	0	0	1	0	0	0	6	0	0	0	1	0	0
uc001gvk.4	0	11	0	0	0	21	0	0	0	12	0	0	0	22	0	0	0	5	0	0
uc001gvn.3	0	83	0	0	0	91	0	0	0	80	0	0	0	146	0	0	0	7	0	0
uc001gvr.3	0	8	0	0	0	7	0	0	0	8	0	0	0	23	0	0	0	2	0	0
uc001gvv.4	0	1	0	0	0	0	0	0	0	0	0	0	0	3	0	0	0	0	0	0
uc001gwc.3	0	8	0	0	0	6	0	0	0	41	0	0	0	46	0	0	0	1	0	0
uc001gwm.4	0	3	0	0	0	9	0	0	0	4	0	0	0	7	0	0	0	2	0	0
uc001gwq.5	0	0	0	0	0	5	0	0	0	2	0	0	0	5	0	0	0	1	0	0
uc001gwr.3	0	0	0	0	0	1	0	0	0	2	0	0	0	3	0	0	0	0	0	0
uc001gwx.4	0	5	0	0	0	3	0	0	0	1	0	0	0	4	0	0	0	1	0	0
uc001gwz.4	0	6	0	0	0	5	0	0	0	13	0	0	0	40	0	0	0	0	0	0
uc001gxa.4	0	4	0	0	0	14	0	0	0	43	0	0	0	13	0	0	0	3	0	0
uc001gxc.3	0	0	0	0	0	0	0	0	0	1	0	0	0	3	0	0	0	0	0	0
uc001gxd.4	0	0	0	0	0	4	0	0	0	1	0	0	0	5	0	0	0	0	0	0
uc001gxg.5	0	3	0	0	0	6	0	0	0	7	0	0	0	19	0	0	0	2	0	0
uc001gxj.4	0	11	0	0	0	24	0	0	0	14	0	0	0	42	0	0	0	2	0	0
uc001gxl.2	0	0	0	0	0	0	0	0	0	1	0	0	0	1	0	0	0	1	0	0
uc001gxm.3	0	5	0	0	0	1	0	0	0	1	0	0	0	3	0	0	0	3	0	0
uc001gxu.4	0	10	0	0	0	26	0	0	0	32	0	0	0	38	0	0	0	1	0	0
uc001gxw.4	0	0	0	0	0	0	0	0	0	1	0	0	0	3	0	0	0	0	0	0
uc001gye.4	0	2	0	0	0	2	0	0	0	2	0	0	0	3	0	0	0	0	0	0
uc001gyf.4	0	2	0	0	0	9	0	0	0	13	0	0	0	12	0	0	0	3	0	0
uc001gyl.4	0	1	0	0	0	4	0	0	0	4	0	0	0	2	0	0	0	1	0	0
uc001gyo.2	0	3	0	0	0	7	0	0	0	6	0	0	0	36	0	0	0	0	0	0
uc001gyq.7	0	0	0	0	0	1	0	0	0	2	0	0	0	1	0	0	0	0	0	0
uc001gyu.2	0	1	0	0	0	1	0	0	0	0	0	0	0	1	0	0	0	0	0	0
uc001gzc.2	0	4	0	0	0	1	0	0	0	14	0	0	0	22	0	0	0	1	0	0
uc001gzd.5	0	3	0	0	0	5	0	0	0	11	0	0	0	6	0	0	0	1	0	0
uc001gzf.2	0	7	0	0	0	12	0	0	0	3	0	0	0	3	0	0	0	2	0	0
uc001gzh.2	0	0	0	0	0	2	0	0	0	2	0	0	0	0	0	0	0	0	0	0
uc001gzi.3	0	3	0	0	0	0	0	0	0	2	0	0	0	8	0	0	0	0	0	0
uc001gzk.2	0	2	0	0	0	2	0	0	0	4	0	0	0	2	0	0	0	4	0	0
uc001gzm.2	0	0	0	0	0	0	0	0	0	4	0	0	0	11	0	0	0	2	0	0
uc001gzn.3	0	7	0	0	0	17	0	0	0	19	0	0	0	13	0	0	0	0	0	0
uc001gzp.3	0	2	0	0	0	1	0	0	0	0	0	0	0	0	0	0	0	0	0	0
uc001gzq.4	0	1	0	0	0	0	0	0	0	0	0	0	0	7	0	0	0	0	0	0
uc001gzr.5	0	1	0	0	0	2	0	0	0	6	0	0	0	5	0	0	0	1	0	0
uc001gzs.4	0	13	0	0	0	8	0	0	0	9	0	0	0	40	0	0	0	6	0	0
uc001gzu.2	0	1	0	0	0	0	0	0	0	0	0	0	0	4	0	0	0	1	0	0
uc001gzw.4	0	0	0	0	0	0	0	0	0	1	0	0	0	1	0	0	0	0	0	0
uc001hal.4	4	2	0	4	2	1	0	0	2	2	6	0	0	11	0	0	0	2	0	2
uc001hao.5	0	4	0	0	0	6	0	0	0	1	0	0	0	8	0	0	0	0	0	0
uc001hap.3	0	0	0	0	0	0	0	0	0	1	0	0	0	0	0	0	0	1	0	0
uc001haq.3	0	0	0	0	0	1	0	0	0	3	0	0	0	7	0	0	0	6	0	0
uc001har.4	0	0	0	0	0	4	0	0	0	2	0	0	0	3	0	0	0	0	0	0
uc001has.1	0	0	0	0	0	3	0	0	0	2	0	0	0	5	0	0	0	1	0	0
uc001hau.5	0	0	0	0	0	1	0	0	0	4	0	0	0	6	0	0	0	3	0	0
uc001hav.5	0	4	0	0	0	6	0	0	0	14	0	0	0	25	0	0	0	4	0	0
uc001hbf.3	0	7	0	0	0	3	0	0	0	7	0	0	0	35	0	0	0	2	0	0
uc001hbh.4	0	1	0	0	0	0	0	0	0	1	0	0	0	1	0	0	0	1	0	0
uc001hbm.3	0	0	0	0	0	1	0	0	0	1	0	0	0	2	0	0	0	1	0	0
uc001hbr.4	0	13	0	0	0	13	0	0	0	21	0	0	0	46	0	0	0	5	0	0
uc001hbt.3	0	0	0	0	0	0	0	0	0	0	0	0	0	2	0	0	0	2	0	0
uc001hbw.4	0	0	0	0	0	1	0	0	0	0	0	0	0	1	0	0	0	0	0	0
uc001hcc.3	0	2	0	0	0	0	0	0	0	2	0	0	0	4	0	0	0	0	0	0
uc001hce.5	0	1	0	0	0	2	0	0	0	9	0	0	0	18	0	0	0	4	0	0
uc001hch.1	0	0	0	0	0	6	0	0	0	1	0	0	0	8	0	0	0	0	0	0
uc001hco.4	0	0	0	0	0	2	0	0	0	5	0	0	0	7	0	0	0	1	0	0
uc001hcy.3	0	4	0	0	0	4	0	0	0	2	0	0	0	20	0	0	0	0	0	0
uc001hcz.4	0	0	0	0	0	1	0	0	0	0	0	0	0	1	0	0	0	0	0	0
uc001hda.2	0	1	0	0	0	0	0	0	0	6	0	0	0	11	0	0	0	3	0	0
uc001hdb.4	0	5	0	0	0	15	0	0	0	13	0	0	0	19	0	0	4	7	0	0
uc001hdf.5	0	2	0	0	0	0	0	0	0	0	0	0	0	0	0	0	0	1	0	0
uc001hdh.2	0	18	0	0	0	18	0	0	0	22	0	0	0	48	0	0	0	1	0	0
uc001hdi.2	0	0	0	0	0	0	0	0	0	2	0	0	0	6	0	0	0	0	0	0
uc001hds.3	0	3	0	0	0	6	0	0	0	14	0	0	0	14	0	0	0	2	0	0
uc001hdu.3	0	0	0	0	0	0	0	0	0	1	0	0	0	0	0	0	0	2	0	0
uc001hej.4	0	0	0	0	0	0	0	0	0	0	0	0	0	1	0	0	0	1	0	0
uc001hek.4	0	0	0	0	0	1	0	0	0	2	0	0	0	2	0	0	0	0	0	0
uc001hel.3	0	4	0	0	0	1	0	0	0	11	0	0	0	18	0	0	0	3	0	0
uc001hem.3	0	0	0	0	0	0	0	0	0	3	0	0	0	5	0	0	0	3	0	0
uc001hen.2	0	0	0	0	0	1	1	0	1	2	0	0	0	2	0	0	0	1	0	0
uc001hez.4	0	0	0	0	0	9	0	0	0	9	0	0	0	16	0	0	0	5	0	0
uc001hfd.3	0	0	0	0	0	4	0	0	0	3	0	0	0	5	0	0	0	0	0	0
uc001hfe.1	0	3	0	0	0	0	0	0	0	2	0	0	0	4	0	0	0	0	0	0
uc001hff.1	0	0	0	0	0	0	0	0	0	2	0	0	0	4	0	0	0	0	0	0
uc001hfg.4	0	0	0	0	0	6	0	0	0	6	0	0	0	2	0	0	0	3	0	0
uc001hfo.3	0	0	0	0	0	1	0	0	0	1	0	0	0	2	0	0	0	2	0	0
uc001hgw.2	0	1	0	0	0	6	0	0	0	4	0	0	0	7	0	0	0	2	0	0
uc001hgz.4	0	11	0	0	0	15	0	0	0	22	0	0	0	32	0	0	0	4	0	0
uc001hhi.5	0	12	0	0	0	8	0	0	0	21	0	0	0	12	0	0	0	1	0	0
uc001hhp.2	0	1	0	0	0	0	0	0	0	2	0	0	0	9	0	0	0	1	0	0
uc001hhr.3	0	1	0	0	0	3	0	0	0	2	0	0	0	8	0	0	0	2	0	0
uc001hhx.6	0	2	0	0	0	3	0	0	0	3	0	0	0	26	0	0	0	1	0	0
uc001hhy.4	0	2	0	0	0	3	0	0	0	1	0	0	0	5	0	0	0	1	0	0
uc001hib.3	0	4	0	0	0	0	0	0	0	1	0	0	0	5	0	0	0	4	0	0
uc001hic.3	0	1	0	0	0	3	0	0	0	1	0	0	0	2	0	0	0	0	0	0
uc001hie.4	0	0	0	0	0	1	0	0	0	0	0	0	0	0	0	0	0	1	0	0
uc001hif.4	0	3	0	0	0	6	0	0	0	5	0	0	0	8	0	0	0	1	0	0
uc001hil.5	6	0	0	0	10	0	0	0	20	12	0	0	14	18	0	0	6	2	0	0
uc001him.2	0	0	0	0	0	1	0	0	0	1	0	0	0	1	0	0	0	0	0	0
uc001hio.2	0	9	0	0	0	21	0	0	0	16	0	0	0	25	0	0	0	1	0	0
uc001his.5	0	0	0	0	0	0	0	0	0	0	0	0	0	3	0	0	0	1	0	0
uc001hiu.4	0	5	0	0	0	12	0	0	0	8	0	0	0	15	0	0	0	2	0	0
uc001hiv.3	0	4	0	0	0	3	0	0	0	5	0	0	0	27	0	0	0	5	0	0
uc001hjb.3	0	10	0	0	0	16	0	0	0	17	0	0	0	23	0	0	0	0	0	0
uc001hjl.3	0	3	0	0	0	10	0	0	0	10	0	0	0	28	0	0	0	1	0	0
uc001hjt.3	0	6	0	0	0	24	0	0	0	13	0	0	0	34	0	0	0	2	0	0
uc001hju.3	0	0	0	0	0	3	0	0	0	0	0	0	0	2	0	0	0	0	0	0
uc001hjv.3	0	0	0	0	0	0	0	0	0	2	0	0	0	6	0	0	0	1	0	0
uc001hkk.3	2	7	0	0	0	13	0	0	0	11	0	0	4	20	0	0	0	2	0	0
uc001hkl.3	0	14	0	0	0	35	0	0	0	39	0	0	0	72	0	0	0	8	0	0
uc001hkm.4	0	0	0	0	0	4	0	0	0	4	0	0	0	13	0	0	0	2	0	0
uc001hkr.5	0	4	0	0	0	0	0	0	0	4	0	0	0	8	0	0	0	0	0	0
uc001hks.5	0	7	0	0	0	5	0	0	0	17	0	0	0	53	0	0	0	2	0	0
uc001hku.1	0	5	0	0	0	6	0	0	0	4	0	0	0	6	0	0	0	6	0	0
uc001hkz.3	0	0	0	0	0	0	0	0	0	1	0	0	0	1	0	0	0	0	0	0
uc001hld.2	0	0	0	0	0	1	0	0	0	0	0	0	0	1	0	0	0	0	0	0
uc001hlf.2	0	3	0	0	0	8	0	0	0	0	0	0	0	6	0	0	0	4	0	0
uc001hlg.5	0	1	0	0	0	0	0	0	0	0	0	0	0	0	0	0	0	4	0	0
uc001hlh.2	0	0	0	0	0	2	0	0	0	1	0	0	0	6	0	0	0	0	0	0
uc001hlj.3	0	0	0	0	0	6	0	0	0	5	0	0	0	12	0	0	0	0	0	0
uc001hlx.6	0	0	0	0	0	4	0	0	0	0	0	0	0	2	0	0	0	0	0	0
uc001hly.2	0	1	0	0	0	4	0	0	0	1	0	0	0	2	0	0	0	0	0	0
uc001hmc.4	0	3	0	0	0	4	0	0	0	8	0	0	0	27	0	0	0	2	0	0
uc001hmj.3	0	2	0	0	0	0	0	0	0	0	0	0	0	11	0	0	0	0	0	0
uc001hmp.2	0	4	0	0	0	10	0	0	0	19	0	0	0	39	0	0	0	2	0	0
uc001hms.4	0	16	0	0	0	22	0	0	0	37	0	0	0	75	0	0	0	9	0	0
uc001hmu.4	0	0	0	0	0	1	0	0	0	0	0	0	0	0	0	0	0	1	0	0
uc001hmy.3	0	0	0	0	0	0	0	0	0	1	0	0	0	9	0	0	0	2	0	0
uc001hnh.2	0	0	0	0	0	3	0	0	0	3	0	0	0	10	0	0	0	3	0	0
uc001hnl.4	0	0	0	0	0	2	0	0	0	0	0	0	0	5	0	0	0	1	0	0
uc001hno.3	0	2	0	0	0	13	0	0	0	0	0	0	0	7	0	0	0	5	0	0
uc001hnx.3	0	8	0	0	0	2	0	0	0	2	0	0	0	16	0	0	0	2	0	0
uc001hny.5	0	1	0	0	0	0	0	0	0	2	0	0	0	2	0	0	0	1	0	0
uc001hoa.3	0	6	0	0	0	5	0	0	0	9	0	0	0	17	0	0	0	3	0	0
uc001hob.5	0	8	0	0	0	9	0	0	0	17	0	0	0	27	0	0	0	0	0	0
uc001hoh.3	0	0	0	0	0	0	0	0	0	3	0	0	0	7	0	0	0	0	0	0
uc001hoj.4	0	3	0	0	0	2	0	0	0	2	0	0	0	8	0	0	0	4	0	0
uc001hok.4	0	1	0	0	0	0	0	0	0	3	0	0	0	5	0	0	0	0	0	0
uc001hop.4	0	8	0	0	0	14	0	0	0	5	0	0	0	14	0	0	0	5	0	0
uc001hos.2	0	10	0	0	0	12	0	0	0	12	0	0	0	34	0	0	0	2	0	0
uc001hoy.4	0	1	0	0	0	2	0	0	0	3	0	0	0	11	0	0	0	0	0	0
uc001hpc.2	20	6	24	4	6	11	18	6	14	14	10	16	2	17	6	2	0	7	0	0
uc001hpe.1	0	2	0	0	0	0	0	0	0	1	0	0	0	7	0	0	0	0	0	0
uc001hpm.3	0	5	0	0	0	14	0	0	0	14	0	0	0	17	0	0	0	2	0	0
uc001hpo.3	0	0	0	0	0	2	0	0	0	0	0	0	0	6	0	0	0	2	0	0
uc001hpu.5	0	1	0	0	0	7	0	0	0	2	0	0	0	9	0	0	0	0	0	0
uc001hpw.4	0	1	0	0	0	3	0	0	0	0	0	0	0	1	0	0	0	0	0	0
uc001hpy.4	0	2	0	0	0	6	0	0	0	3	0	0	0	9	0	0	0	6	0	0
uc001hqa.4	0	37	0	0	0	43	0	0	0	41	0	0	0	33	0	0	0	4	0	0
uc001hqd.5	0	1	0	0	0	0	0	0	0	4	0	0	0	11	0	0	0	2	0	0
uc001hqh.4	0	0	0	0	0	2	0	0	0	2	0	0	0	3	0	0	0	0	0	0
uc001hqm.2	0	2	0	0	0	4	0	0	0	8	0	0	0	18	0	0	0	0	0	0
uc001hqr.4	0	5	0	0	0	7	0	0	0	7	0	0	0	16	0	0	0	3	0	0
uc001hqv.4	0	4	0	0	0	2	0	0	0	0	0	0	0	4	0	0	0	1	0	0
uc001hrh.4	0	3	0	0	0	3	0	0	0	12	0	0	0	10	0	0	0	1	0	0
uc001hri.3	0	10	0	0	0	19	0	0	0	19	0	0	0	21	0	0	0	10	0	0
uc001hrq.3	0	11	0	0	0	19	0	0	0	23	0	0	0	53	0	0	0	4	0	0
uc001hsk.4	0	24	0	0	0	38	0	0	0	53	0	0	0	122	0	0	0	18	0	0
uc001hsl.5	0	12	0	0	0	12	0	0	0	35	0	0	0	40	0	0	0	1	0	0
uc001hsm.2	0	4	0	0	0	5	0	0	0	2	0	0	0	18	0	0	0	0	0	0
uc001hss.4	0	0	0	0	0	0	0	0	0	1	0	0	0	1	0	0	0	0	0	0
uc001hst.2	0	0	0	0	0	2	0	0	0	1	0	0	0	0	0	0	0	0	0	0
uc001hsx.1	0	0	0	0	0	3	0	0	0	1	0	0	0	5	0	0	0	5	0	0
uc001hsy.4	0	31	0	0	0	17	0	0	0	15	0	0	0	12	0	0	0	4	0	0
uc001hsz.4	0	7	0	0	0	16	0	0	0	12	0	0	0	27	0	0	0	0	0	0
uc001hta.3	0	4	0	0	2	7	0	0	1	3	0	1	0	7	0	0	1	2	0	0
uc001htf.3	0	85	0	0	0	46	0	0	0	47	0	0	0	76	0	0	0	15	0	0
uc001htm.4	0	7	0	0	0	5	0	0	0	12	0	0	0	9	0	0	0	1	0	0
uc001htn.4	0	0	0	0	0	1	0	0	0	6	0	0	0	8	0	0	0	1	0	0
uc001htp.4	0	19	0	0	0	15	0	0	0	35	0	0	0	78	0	0	0	6	0	0
uc001htr.4	0	0	0	0	0	1	0	0	0	0	0	0	0	6	0	0	0	2	0	0
uc001hts.1	0	11	0	0	0	17	0	0	0	17	0	0	0	32	0	0	0	2	0	0
uc001hty.6	0	9	0	0	0	18	0	0	0	9	0	0	0	27	0	0	0	3	0	0
uc001hub.4	0	0	0	0	0	1	0	0	0	2	0	0	0	1	0	0	0	0	0	0
uc001hue.1	0	0	0	0	0	1	0	0	0	0	0	0	0	4	0	0	0	0	0	0
uc001hui.3	0	2	0	0	0	2	0	0	0	5	0	0	0	14	0	0	0	3	0	0
uc001huo.2	0	0	0	0	0	1	0	0	0	2	0	0	0	5	0	0	0	0	0	0
uc001huq.4	0	0	0	0	0	6	0	0	0	0	0	0	0	7	0	0	0	2	0	0
uc001hus.5	0	0	0	0	0	2	0	0	0	2	0	0	0	2	0	0	0	1	0	0
uc001huv.2	0	62	0	0	0	58	0	0	0	86	0	0	0	104	0	0	0	27	0	0
uc001hux.1	0	0	0	0	0	0	0	0	0	2	0	0	0	2	0	0	0	0	0	0
uc001hvh.3	0	109	0	0	0	92	0	0	0	45	0	0	0	61	0	0	0	4	0	0
uc001hvj.2	0	4	0	0	0	4	0	0	0	3	0	0	0	4	0	0	0	0	0	0
uc001hvk.1	0	1	0	0	0	3	0	0	0	4	0	0	0	8	0	0	0	4	0	0
uc001hvl.3	0	6	0	0	0	7	0	0	0	12	0	0	0	13	0	0	0	2	0	0
uc001hvq.2	0	0	0	0	0	0	0	0	0	0	0	0	0	1	0	0	0	1	0	0
uc001hvs.1	0	1	0	0	0	0	0	0	0	0	0	0	0	5	0	0	0	8	0	0
uc001hvy.1	0	4	0	0	0	2	0	0	0	11	0	0	0	34	0	0	0	1	0	0
uc001hvz.1	0	0	0	0	0	1	0	0	0	7	0	0	0	7	0	0	0	1	0	0
uc001hwa.2	0	5	0	0	0	4	0	0	0	17	0	0	0	7	0	0	0	0	0	0
uc001hwd.3	0	12	0	0	0	29	0	0	0	30	0	0	0	40	0	0	0	13	0	0
uc001hwe.3	0	0	0	0	0	1	0	0	0	0	0	0	0	3	0	0	0	2	0	0
uc001hwj.2	0	3	0	0	0	6	0	0	0	10	0	0	0	8	0	0	0	5	0	0
uc001hwk.5	0	4	0	0	0	3	0	0	0	2	0	0	0	8	0	0	0	0	0	0
uc001hwl.4	0	0	0	0	0	2	0	0	0	5	0	0	0	16	0	0	0	0	0	0
uc001hwn.3	6	0	12	4	3	0	3	6	7	1	8	3	5	3	10	3	3	0	0	0
uc001hxc.4	0	1	0	0	0	1	0	0	0	0	0	0	0	5	0	0	0	0	0	0
uc001hxd.3	0	0	0	0	0	0	0	0	0	0	0	0	0	1	0	0	0	1	0	0
uc001hxe.5	0	10	0	0	0	19	0	0	0	51	0	0	0	63	0	0	0	5	0	0
uc001hxo.4	0	0	0	0	0	1	0	0	0	2	0	0	0	3	0	0	0	1	0	0
uc001hxq.3	0	1	0	0	0	0	0	0	0	1	0	0	0	1	0	0	0	0	0	0
uc001hxt.4	0	19	0	0	0	154	0	0	0	59	0	0	0	40	0	0	0	5	0	0
uc001hxv.2	0	4	0	0	0	6	0	0	0	10	0	0	0	25	0	0	0	0	0	0
uc001hyk.2	0	0	0	0	0	1	0	0	0	0	0	0	0	3	0	0	0	2	0	0
uc001hyl.2	0	14	0	0	0	23	0	0	0	16	0	0	0	18	0	0	0	8	0	0
uc001hyn.4	0	0	0	0	0	4	0	0	0	4	0	0	0	0	0	0	0	0	0	0
uc001hyo.1	0	2	0	0	0	5	0	0	0	2	0	0	0	5	0	0	0	1	0	0
uc001hyp.4	0	2	0	0	0	5	0	0	0	4	0	0	0	9	0	0	0	3	0	0
uc001hys.4	0	4	0	0	0	11	0	0	0	6	0	0	0	29	0	0	0	4	0	0
uc001hyv.4	0	1	0	0	0	1	0	0	0	5	0	0	0	13	0	0	0	0	0	0
uc001hyx.4	0	1	0	0	0	1	0	0	0	1	0	0	0	3	0	0	0	0	0	0
uc001hzd.4	0	0	0	0	0	2	0	0	0	0	0	0	0	11	0	0	0	0	0	0
uc001hzk.3	0	1	0	0	0	1	0	0	0	0	0	0	0	0	0	0	0	0	0	0
uc001hzy.2	0	0	0	0	0	0	0	0	1	2	0	0	0	1	0	0	0	0	0	0
uc001hzz.2	0	0	0	0	0	0	0	0	0	3	0	0	0	3	0	0	0	0	0	0
uc001iab.3	0	0	0	0	0	0	0	0	0	2	0	0	0	4	0	0	0	2	0	0
uc001iac.5	0	1	0	0	0	2	0	0	0	1	0	0	0	4	0	0	0	0	0	0
uc001iaj.4	0	13	0	0	0	14	0	0	0	23	0	0	0	25	0	0	0	1	0	0
uc001iao.4	0	5	0	0	0	6	0	0	0	7	0	0	0	11	0	0	0	3	0	0
uc001iar.5	0	1	0	0	0	3	0	0	0	6	0	0	0	5	0	0	0	0	0	0
uc001iav.4	0	0	0	0	0	2	0	0	0	0	0	0	0	3	0	0	0	3	0	0
uc001iaz.2	0	1262	0	0	0	2066	0	0	0	2291	0	0	0	15668	0	0	0	4	0	0
uc001iba.2	0	0	0	0	0	1	0	0	0	0	0	0	0	6	0	0	0	0	0	0
uc001ibd.3	0	6	0	0	0	2	0	0	0	8	0	0	0	13	0	0	0	3	0	0
uc001ibf.1	0	15	0	0	0	11	0	0	0	17	0	0	0	41	0	0	0	3	0	0
uc001ibg.2	0	14	0	0	0	6	0	0	0	4	0	0	0	11	0	0	0	2	0	0
uc001ibn.4	0	1	0	0	0	2	0	0	0	5	0	0	0	8	0	0	0	1	0	0
uc001ibo.5	0	2	0	0	0	1	0	0	0	4	0	0	0	4	0	0	0	0	0	0
uc001ibp.4	0	0	0	0	0	4	0	0	0	2	0	0	0	5	0	0	0	1	0	0
uc001ibr.4	0	4	0	0	0	7	0	0	0	12	0	0	0	16	0	0	0	3	0	0
uc001ibs.2	0	0	0	0	0	0	0	0	0	1	0	0	0	1	0	0	0	0	0	0
uc001ibv.3	0	3	0	0	0	9	0	0	0	2	0	0	0	2	0	0	0	0	0	0
uc001ibw.2	0	0	0	0	0	1	0	0	0	1	0	0	0	0	0	0	0	0	0	0
uc001icd.3	0	1	0	0	0	1	0	0	0	0	0	0	0	0	0	0	0	1	0	0
uc001icg.2	0	40	0	0	0	42	0	0	2	31	0	0	0	75	0	0	0	3	0	0
uc001ici.4	0	1	0	0	0	1	0	0	0	0	0	0	0	5	0	0	0	1	0	0
uc001ick.4	0	1	0	0	0	0	0	0	0	0	0	0	0	2	0	0	0	0	0	0
uc001ico.4	0	5	0	0	0	3	0	0	0	4	0	0	0	4	0	0	0	0	0	0
uc001ido.4	0	5	0	0	0	6	0	0	0	8	0	0	0	18	0	0	0	6	0	0
uc001ids.4	0	1	0	0	0	1	0	0	0	1	0	0	0	5	0	0	0	2	0	0
uc001idx.1	0	0	0	0	0	2	0	0	0	1	0	0	0	1	0	0	0	0	0	0
uc001iek.1	0	1	0	0	0	2	0	0	0	0	0	0	0	2	0	0	0	0	0	0
uc001iel.1	0	0	0	0	0	0	0	0	0	1	0	0	0	2	0	0	0	0	0	0
uc001iem.1	0	0	0	0	0	3	0	0	0	2	0	0	0	1	0	0	0	0	0	0
uc001ieo.2	0	0	0	0	0	0	0	0	0	1	0	0	0	2	0	0	0	0	0	0
uc001iep.1	0	0	0	0	0	0	0	0	0	0	0	0	0	2	0	0	0	2	0	0
uc001ieu.1	0	0	0	0	0	1	0	0	0	0	0	0	0	5	0	0	0	0	0	0
uc001iev.2	0	0	0	0	0	0	0	0	0	4	0	0	0	5	0	0	0	0	0	0
uc001iew.2	0	1	0	0	0	1	0	0	0	4	0	0	0	4	0	0	0	2	0	0
uc001iex.4	0	2	0	0	0	14	0	0	0	19	0	0	0	23	0	0	0	6	0	0
uc001ifg.4	0	1	0	0	0	0	0	0	0	1	0	0	0	7	0	0	0	0	0	0
uc001ifh.4	0	1	0	0	0	1	0	0	0	2	0	0	0	1	0	0	0	0	0	0
uc001ifi.3	0	1	0	0	0	1	0	0	0	1	0	0	0	1	0	0	0	0	0	0
uc001ifr.4	0	2	0	0	0	3	0	0	0	12	0	0	0	12	0	0	0	1	0	0
uc001ift.4	0	1	0	0	0	0	0	0	0	2	0	0	0	6	0	0	0	0	0	0
uc001ifv.1	0	0	0	0	0	1	0	0	0	1	0	0	0	1	0	0	0	0	0	0
uc001iga.4	0	0	0	0	0	0	0	0	0	1	0	0	0	3	0	0	0	0	0	0
uc001igf.2	0	2	0	0	0	1	0	0	0	4	0	0	0	7	0	0	0	0	0	0
uc001igp.4	0	2	0	0	0	3	0	0	0	4	0	0	0	7	0	0	0	1	0	0
uc001igq.4	0	5	0	0	0	3	0	0	0	12	0	0	0	10	0	0	0	1	0	0
uc001igv.3	0	3	0	0	0	4	0	0	0	4	0	0	0	31	0	0	0	5	0	0
uc001ihb.3	0	0	0	0	0	3	0	0	0	1	0	0	0	6	0	0	0	0	0	0
uc001ihc.1	0	2	0	0	0	1	0	0	0	2	0	0	0	2	0	0	0	1	0	0
uc001ihd.1	0	1	0	0	0	2	0	0	0	2	0	0	0	3	0	0	0	2	0	0
uc001ihg.4	0	2	0	0	0	0	0	0	0	1	0	0	0	3	0	0	0	1	0	0
uc001ihq.4	0	0	0	0	0	0	0	0	0	1	0	0	0	8	0	0	0	0	0	0
uc001ihx.2	0	0	0	0	0	2	0	0	0	7	0	0	0	6	0	0	0	0	0	0
uc001iia.5	0	12	0	0	0	4	0	0	0	4	0	0	0	6	0	0	0	1	0	0
uc001iic.3	0	11	0	0	0	7	0	0	0	5	0	0	0	12	0	0	0	7	0	0
uc001iid.2	0	8	0	0	0	4	0	0	0	4	0	0	0	15	0	0	0	1	0	0
uc001iie.2	0	2	0	0	0	1	0	0	0	8	0	0	0	20	0	0	0	0	0	0
uc001iii.3	0	0	0	0	0	0	0	0	0	1	0	0	0	3	0	0	0	0	0	0
uc001iij.3	0	7	0	0	0	5	0	0	0	10	0	0	0	13	0	0	0	4	0	0
uc001iil.4	0	8	0	0	0	15	0	0	0	12	0	0	0	44	0	0	0	1	0	0
uc001iit.5	0	0	0	0	0	1	0	0	0	0	0	0	0	2	0	0	0	0	0	0
uc001iiz.3	0	0	0	0	0	0	0	0	0	1	0	0	0	4	0	0	0	0	0	0
uc001ijb.4	0	0	0	0	0	1	0	0	0	1	0	0	0	0	0	0	0	0	0	0
uc001ijc.4	0	0	0	0	0	1	0	0	0	2	0	0	0	3	0	0	0	0	0	0
uc001ijd.4	0	2	0	0	0	2	0	0	0	5	0	0	0	14	0	0	0	1	0	0
uc001ijm.3	0	0	0	0	0	0	0	0	0	0	0	0	0	6	0	0	0	4	0	0
uc001ijr.2	0	0	0	0	0	2	0	0	0	0	0	0	0	2	0	0	0	0	0	0
uc001ijt.4	0	4	0	0	0	5	0	0	0	0	0	0	0	7	0	0	0	0	0	0
uc001ijx.1	0	49	0	0	0	77	0	0	0	28	0	0	0	49	0	0	0	9	0	0
uc001ijz.4	0	1	0	0	0	1	0	0	0	1	0	0	0	2	0	0	0	0	0	0
uc001ikt.4	2	0	0	0	0	5	0	0	2	6	0	0	0	14	0	0	0	0	0	0
uc001ikx.3	0	2	0	0	0	1	0	0	0	0	0	0	0	1	0	0	0	1	0	0
uc001iky.3	0	4	0	0	0	8	0	0	0	3	0	0	0	18	0	0	0	8	0	0
uc001ild.6	1	15	0	0	1	19	0	0	1	13	0	0	0	64	0	0	0	1	0	0
uc001ilj.4	0	0	0	0	0	2	0	0	0	0	0	0	0	1	0	0	0	0	0	0
uc001iln.4	0	1	0	0	0	0	0	0	0	1	0	0	0	1	0	0	0	0	0	0
uc001ilp.5	0	15	0	0	0	22	0	0	0	35	0	0	0	29	0	0	0	7	0	0
uc001ilq.2	0	7	0	0	0	9	0	0	0	15	0	0	0	22	0	0	0	5	0	0
uc001ilr.4	0	0	0	0	0	1	0	0	0	0	0	0	0	2	0	0	0	1	0	0
uc001imd.4	0	1	0	0	0	2	0	0	0	1	0	0	0	1	0	0	0	0	0	0
uc001ime.4	0	0	0	0	0	3	0	0	0	4	0	0	0	7	0	0	0	1	0	0
uc001iml.3	0	1	0	0	0	1	0	0	0	1	0	0	0	0	0	0	0	0	0	0
uc001imm.3	0	1	0	0	0	0	0	0	0	1	0	0	0	3	0	0	0	1	0	0
uc001imr.2	0	2	0	0	0	5	0	0	0	10	0	0	0	19	0	0	0	4	0	0
uc001ims.4	0	1	0	0	0	4	0	0	0	1	0	0	0	2	0	0	0	0	0	0
uc001imy.3	0	1	0	0	0	1	0	0	0	1	0	0	0	1	0	0	0	2	0	0
uc001inb.3	0	0	0	0	0	0	0	0	0	1	0	0	0	1	0	0	0	1	0	0
uc001inc.2	0	0	0	0	0	0	0	0	0	1	0	0	0	2	0	0	0	1	0	0
uc001ine.5	0	1	0	0	0	0	0	0	0	2	0	0	0	5	0	0	0	0	0	0
uc001inj.4	0	14	0	0	0	9	0	0	0	26	0	0	0	42	0	0	0	2	0	0
uc001ink.5	0	1	0	0	0	0	0	0	0	0	0	0	0	1	0	0	0	1	0	0
uc001inv.4	0	0	0	0	0	3	0	0	0	0	0	0	0	3	0	0	0	0	0	0
uc001inw.4	0	1	0	0	0	2	0	0	0	6	0	0	0	36	0	0	0	0	0	0
uc001inz.2	0	2	0	0	0	1	0	0	0	7	0	0	0	9	0	0	0	0	0	0
uc001iob.4	0	0	0	0	0	6	0	0	0	2	0	0	0	18	0	0	0	2	0	0
uc001ioc.2	0	6	0	0	0	5	0	0	0	11	0	0	0	19	0	0	0	2	0	0
uc001ioj.1	0	20	0	0	0	23	0	0	0	38	0	0	0	78	0	0	0	11	0	0
uc001ioo.4	0	7	0	0	0	8	0	0	0	5	0	0	0	19	0	0	0	1	0	0
uc001ipd.4	0	30	0	0	0	34	0	0	0	34	0	0	0	73	0	0	0	4	0	0
uc001ipf.2	3	0	0	0	0	0	1	0	0	2	0	0	0	1	1	1	0	1	0	0
uc001ipg.4	0	0	0	0	0	0	0	0	0	1	0	0	0	1	0	0	0	1	0	0
uc001ipi.4	0	0	0	0	0	0	0	0	0	2	0	0	0	6	0	0	0	0	0	0
uc001ipj.3	0	0	0	0	0	0	0	0	0	1	0	0	0	5	0	0	0	0	0	0
uc001ipr.3	0	0	0	0	0	1	0	0	0	1	0	0	0	3	0	0	0	1	0	0
uc001ipu.4	0	1	0	0	0	0	0	0	0	1	0	0	0	1	0	0	0	1	0	0
uc001iqb.5	0	1	0	0	0	0	0	0	0	0	0	0	0	1	0	0	0	0	0	0
uc001iqd.2	0	9	0	0	0	22	0	0	0	10	0	0	0	19	0	0	0	7	0	0
uc001iqg.3	0	0	0	0	0	4	0	0	0	7	0	0	0	9	0	0	0	5	0	0
uc001iqi.4	0	0	0	0	0	3	0	0	0	2	0	0	0	2	0	0	0	0	0	0
uc001iqk.4	0	22	0	0	0	18	0	0	0	18	0	0	0	22	0	0	0	4	0	0
uc001iqn.5	0	18	0	0	0	13	0	0	0	37	0	0	0	74	0	0	0	8	0	0
uc001irc.4	0	1	0	0	0	0	0	0	0	0	0	0	0	1	0	0	0	1	0	0
uc001irf.4	0	8	0	0	0	5	0	0	0	2	0	0	0	21	0	0	0	6	0	0
uc001irh.4	0	25	0	0	0	20	0	0	0	21	0	0	0	24	0	0	0	7	0	0
uc001irl.5	0	40	0	0	0	35	0	0	0	55	0	0	0	46	0	0	0	13	0	0
uc001irn.2	0	1	0	0	0	0	0	0	0	2	0	0	0	1	0	0	0	3	0	0
uc001iro.4	0	2	0	0	0	9	0	0	0	4	0	0	0	6	0	0	0	0	0	0
uc001irp.4	0	45	0	0	0	36	0	0	0	67	0	0	0	147	0	0	0	13	0	0
uc001irr.3	0	40	0	0	0	65	0	0	0	65	0	0	0	146	0	0	0	11	0	0
uc001irs.5	0	2	0	0	0	1	0	0	0	1	0	0	0	0	0	0	0	0	0	0
uc001ish.3	0	1	0	0	0	1	0	0	0	4	0	0	0	1	0	0	0	0	0	0
uc001isj.4	0	14	0	0	0	18	0	0	0	19	0	0	0	30	0	0	0	5	0	0
uc001ism.3	0	0	0	0	0	4	0	0	0	0	0	0	0	6	0	0	0	0	0	0
uc001isn.3	0	1	0	0	0	0	0	0	0	2	0	0	0	3	0	0	0	2	0	0
uc001isp.3	0	2	0	0	0	7	0	0	0	5	0	0	0	7	0	0	0	3	0	0
uc001iss.4	0	38	0	0	0	18	0	0	0	29	0	0	0	52	0	0	0	7	0	0
uc001ist.4	0	0	0	0	0	3	0	0	0	0	0	0	0	1	0	0	0	0	0	0
uc001isv.4	0	4	0	0	0	3	0	0	0	1	0	0	0	8	0	0	0	3	0	0
uc001itf.2	0	4	0	0	0	2	0	0	0	2	0	0	0	8	0	0	0	4	0	0
uc001itg.3	0	0	0	0	0	2	0	0	0	0	0	0	0	0	0	0	0	2	0	0
uc001itk.3	0	2	0	0	0	4	0	0	0	2	0	0	0	10	0	0	0	1	0	0
uc001itl.3	0	1	0	0	0	4	0	0	0	7	0	0	0	6	0	0	0	0	0	0
uc001ito.4	0	0	0	0	0	1	0	0	0	0	0	0	0	1	0	0	0	0	0	0
uc001itx.5	0	11	0	0	0	16	0	0	0	10	0	0	0	21	0	0	0	3	0	0
uc001itz.3	0	2	0	0	0	1	0	0	0	2	0	0	0	8	0	0	0	0	0	0
uc001iuc.4	0	0	0	0	0	0	0	0	0	1	0	0	0	1	0	0	0	0	0	0
uc001iud.3	0	6	0	0	0	6	0	0	0	0	0	0	0	6	0	0	0	1	0	0
uc001iug.4	0	0	0	0	0	5	0	0	0	3	0	0	0	7	0	0	0	0	0	0
uc001iuj.2	0	1	0	0	0	4	0	0	0	13	0	0	0	15	0	0	0	0	0	0
uc001iuk.3	0	2	0	0	0	84	0	0	0	24	0	0	0	18	0	0	0	10	0	0
uc001iun.3	0	1	0	0	0	0	0	0	0	2	0	0	0	5	0	0	0	0	0	0
uc001iuq.4	0	0	0	0	0	0	0	0	0	2	0	0	0	1	0	0	0	0	0	0
uc001iuu.2	0	0	0	0	0	1	0	0	0	0	0	0	0	2	0	0	0	0	0	0
uc001iux.4	0	5	0	0	0	9	0	0	0	16	0	0	0	28	0	0	0	4	0	0
uc001iva.5	0	1	0	0	0	0	0	0	0	6	0	0	0	9	0	0	0	2	0	0
uc001ivi.3	0	2	0	0	0	2	0	0	0	1	0	0	0	3	0	0	0	1	0	0
uc001ivk.4	0	0	0	0	0	1	0	0	0	1	0	0	0	1	0	0	0	1	0	0
uc001ivn.4	0	0	0	0	0	0	0	0	0	1	0	0	0	1	0	0	0	0	0	0
uc001ivs.5	0	0	0	0	0	0	0	0	0	1	0	0	0	4	0	0	0	0	0	0
uc001iwe.5	0	3	0	0	0	11	0	0	0	23	0	0	0	40	0	0	0	9	0	0
uc001iwm.2	0	1	0	0	0	1	0	0	0	0	0	0	0	0	0	0	0	0	0	0
uc001iws.5	0	1	0	0	0	3	0	0	0	5	0	0	0	3	0	0	0	0	0	0
uc001ixb.4	0	0	0	0	0	2	0	0	0	0	0	0	0	0	0	0	0	2	0	0
uc001ixc.1	0	1	0	0	0	0	0	0	0	0	0	0	0	7	0	0	0	0	0	0
uc001ixd.4	0	0	0	0	0	1	0	0	0	3	0	0	0	3	0	0	0	3	0	0
uc001ixy.4	0	0	0	0	0	1	0	0	0	0	0	0	0	1	0	0	0	0	0	0
uc001iyy.1	0	4	0	0	0	11	0	0	0	10	0	0	0	17	0	0	0	2	0	0
uc001iyz.2	0	154	0	0	0	124	0	0	0	175	0	0	0	346	0	0	0	40	0	0
uc001iza.2	0	1	0	0	0	0	0	0	0	1	0	0	0	1	0	0	0	0	0	0
uc001izi.2	0	1	0	0	0	0	0	0	0	0	0	0	0	2	0	0	0	0	0	0
uc001izl.4	0	0	0	0	0	0	0	0	0	2	0	0	0	4	0	0	0	2	0	0
uc001izz.3	0	0	0	0	0	0	0	0	0	1	0	0	0	3	0	0	0	1	0	0
uc001jae.2	0	0	0	0	0	4	0	0	0	1	0	0	0	0	0	0	0	0	0	0
uc001jaj.4	0	3	0	0	0	3	0	0	0	3	0	0	0	4	0	0	0	3	0	0
uc001jak.2	0	0	0	0	0	0	0	0	0	2	0	0	0	0	0	0	0	1	0	0
uc001jal.4	0	0	0	0	0	0	0	0	0	2	0	0	0	2	0	0	0	2	0	0
uc001jan.5	0	0	0	0	0	1	0	0	0	3	0	0	0	6	0	0	0	0	0	0
uc001jao.3	0	2	0	0	0	1	0	0	0	6	0	0	0	3	0	0	0	2	0	0
uc001jap.3	0	1	0	0	0	9	0	0	0	8	0	0	0	13	0	0	0	1	0	0
uc001jar.2	0	1	0	0	0	0	0	0	0	2	0	0	0	0	0	0	0	1	0	0
uc001jas.3	0	1	0	0	0	2	0	0	0	4	0	0	0	3	0	0	0	1	0	0
uc001jat.3	0	1	0	0	0	0	0	0	0	3	0	0	0	1	0	0	0	0	0	0
uc001jav.3	0	1	0	0	0	0	0	0	0	1	0	0	0	0	0	0	0	0	0	0
uc001jba.3	0	2	0	0	0	0	0	0	0	5	0	0	0	1	0	0	0	1	0	0
uc001jbb.4	0	1	0	0	0	1	0	0	0	0	0	0	0	5	0	0	0	0	0	0
uc001jbc.4	0	1	0	0	0	0	0	0	0	1	0	0	0	3	0	0	0	1	0	0
uc001jbf.5	0	2	0	0	0	0	0	0	0	4	0	0	0	7	0	0	0	2	0	0
uc001jbi.4	0	0	0	0	0	0	0	0	0	1	0	0	0	3	0	0	0	0	0	0
uc001jbk.1	0	0	0	0	0	1	0	0	0	4	0	0	0	10	0	0	0	2	0	0
uc001jbn.3	0	0	0	0	0	2	0	0	0	4	0	0	0	7	0	0	0	0	0	0
uc001jbo.4	0	1	0	0	0	0	0	0	0	1	0	0	0	2	0	0	0	2	0	0
uc001jbr.5	0	0	0	0	0	0	0	0	0	1	0	0	0	13	0	0	0	0	0	0
uc001jbw.4	0	5	0	0	0	7	0	0	0	6	0	0	0	8	0	0	0	0	0	0
uc001jca.3	6	2	0	1	2	1	1	2	7	4	0	0	4	13	0	2	1	4	3	5
uc001jch.3	0	1	0	0	0	0	0	0	0	0	0	0	0	1	0	0	0	0	0	0
uc001jck.3	0	4	0	0	0	7	0	0	0	8	0	0	0	100	0	0	0	2	0	0
uc001jeb.4	0	46	0	0	0	54	0	0	0	39	0	0	0	39	0	0	0	14	0	0
uc001jez.3	0	6	0	0	0	1	0	0	0	11	0	0	0	24	0	0	0	8	0	0
uc001jfa.2	0	1	0	0	0	4	0	0	0	5	0	0	0	6	0	0	0	4	0	0
uc001jfb.4	0	8	0	0	0	10	0	0	0	25	0	0	0	40	0	0	0	5	0	0
uc001jgy.3	0	2	0	0	0	0	0	0	0	0	0	0	0	3	0	0	0	1	0	0
uc001jhb.2	0	0	0	0	0	3	0	0	0	0	0	0	0	4	0	0	0	0	0	0
uc001jhf.4	0	3	0	0	0	3	0	0	0	1	0	0	0	9	0	0	0	0	0	0
uc001jhi.2	0	1	0	0	0	1	0	0	0	2	0	0	0	0	0	0	0	0	0	0
uc001jhj.4	0	0	0	0	0	5	0	0	0	3	0	0	0	18	0	0	0	4	0	0
uc001jho.6	0	0	0	0	0	1	0	0	0	2	0	0	0	3	0	0	0	0	0	0
uc001jhv.1	0	1	0	0	0	0	0	0	0	0	0	0	0	1	0	0	0	0	0	0
uc001jhw.3	0	20	0	0	0	49	0	0	0	60	0	0	0	115	0	0	0	21	0	0
uc001jic.2	0	0	0	0	0	5	0	0	0	0	0	0	0	1	0	0	0	0	0	0
uc001jis.5	0	1	0	0	0	1	0	0	0	0	0	0	0	3	0	0	0	0	0	0
uc001jit.4	0	1	0	0	0	1	0	0	0	0	0	0	0	0	0	0	0	0	0	0
uc001jiu.5	0	2	0	0	0	2	0	0	0	4	0	0	0	5	0	0	0	0	0	0
uc001jjf.2	0	2	0	0	0	6	0	0	0	12	0	0	0	9	0	0	0	4	0	0
uc001jjm.4	0	1	0	0	0	0	0	0	0	0	0	0	0	3	0	0	0	0	0	0
uc001jjo.4	0	7	0	0	0	16	0	0	0	13	0	0	0	39	0	0	0	2	0	0
uc001jjp.4	0	0	0	0	0	3	0	0	0	4	0	0	0	31	0	0	0	2	0	0
uc001jjr.4	0	5	0	0	0	13	0	0	0	24	0	0	0	47	0	0	0	1	0	0
uc001jjs.4	0	1	0	0	0	0	0	0	0	0	0	0	0	0	0	0	0	1	0	0
uc001jjt.3	0	0	0	0	0	2	0	0	0	5	0	0	0	7	0	0	0	0	0	0
uc001jjx.2	0	0	0	0	0	1	0	0	0	0	0	0	0	1	0	0	0	1	0	0
uc001jkb.3	0	4	0	0	0	21	0	0	0	21	0	0	0	27	0	0	0	5	0	0
uc001jkc.6	0	0	0	0	0	1	0	0	0	4	0	0	0	10	0	0	0	1	0	0
uc001jkf.5	0	6	0	0	0	9	0	0	0	3	0	0	0	24	0	0	0	2	0	0
uc001jki.2	0	2	0	0	0	4	0	0	0	2	0	0	0	10	0	0	0	1	0	0
uc001jkk.5	0	2	0	0	0	4	0	0	0	1	0	0	0	6	0	0	0	2	0	0
uc001jks.5	0	9	0	0	0	12	0	0	0	8	0	0	0	23	0	0	0	1	0	0
uc001jky.4	0	2	0	0	0	4	0	0	0	6	0	0	0	11	0	0	0	1	0	0
uc001jkz.5	0	3	0	0	0	2	0	0	0	9	0	0	0	3	0	0	0	1	0	0
uc001jlh.4	0	4	0	0	0	9	0	0	0	13	0	0	0	17	0	0	0	1	0	0
uc001jlk.4	0	3	0	0	0	0	0	0	0	3	0	0	0	11	0	0	0	0	0	0
uc001jlo.3	0	5	0	0	0	0	0	0	0	3	0	0	0	5	0	0	0	0	0	0
uc001jlt.3	0	0	0	0	0	1	0	0	0	3	0	0	0	13	0	0	0	1	0	0
uc001jlu.3	0	1	0	0	0	0	0	0	0	1	0	0	0	3	0	0	0	0	0	0
uc001jlw.5	0	0	0	0	0	2	0	0	0	2	0	0	0	6	0	0	0	2	0	0
uc001jlx.4	0	0	0	0	0	2	0	0	0	2	0	0	0	0	0	0	0	0	0	0
uc001jmc.3	0	0	0	0	0	1	0	0	0	0	0	0	0	2	0	0	0	0	0	0
uc001jmg.4	0	34	0	0	0	73	0	0	0	50	0	0	0	87	0	0	0	5	0	0
uc001jmo.4	0	0	0	0	0	1	0	0	0	2	0	0	0	0	0	0	0	0	0	0
uc001jmt.3	0	4	0	0	0	8	0	0	0	5	0	0	0	18	0	0	0	2	0	0
uc001jmw.3	0	0	0	0	0	5	0	0	0	7	0	0	0	8	0	0	0	2	0	0
uc001jmz.2	0	0	0	0	0	9	0	0	0	1	0	0	0	10	0	0	0	1	0	0
uc001jnd.3	0	20	0	0	0	26	0	0	0	24	0	0	0	42	0	0	0	5	0	0
uc001jnh.5	0	0	0	0	0	2	0	0	0	8	0	0	0	11	0	0	0	0	0	0
uc001jnk.5	0	1	0	0	0	6	0	0	0	0	0	0	0	0	0	0	0	0	0	0
uc001jnq.4	0	11	0	0	0	23	0	0	0	27	0	0	0	91	0	0	0	3	0	0
uc001job.4	0	3	0	0	0	3	0	0	0	12	0	0	0	14	0	0	0	1	0	0
uc001joi.4	2	4	0	0	0	8	0	2	4	24	0	0	0	50	0	0	0	1	0	0
uc001jok.5	0	6	0	0	0	14	0	0	0	6	0	0	0	18	0	0	0	4	0	0
uc001jol.3	0	0	0	0	0	4	0	0	0	3	0	0	0	5	0	0	0	0	0	0
uc001jov.3	0	0	0	0	0	0	0	0	0	0	0	0	0	1	0	0	0	1	0	0
uc001jow.3	0	2	0	0	0	0	0	0	0	4	0	0	0	8	0	0	0	1	0	0
uc001joy.4	0	1	0	0	0	0	0	0	0	0	0	0	0	2	0	0	0	0	0	0
uc001jpb.4	0	6	0	0	0	11	0	0	0	2	0	0	0	4	0	0	0	1	0	0
uc001jpf.4	0	1	0	0	0	2	0	0	0	1	0	0	0	6	0	0	0	1	0	0
uc001jpl.5	0	0	0	0	0	0	0	0	0	5	0	0	0	4	0	0	0	0	0	0
uc001jpm.3	0	2	0	0	0	2	0	0	0	3	0	0	0	4	0	0	0	0	0	0
uc001jpn.3	0	0	0	0	0	0	0	0	0	2	0	0	0	3	0	0	0	0	0	0
uc001jpo.2	0	1	0	0	0	0	0	0	0	1	0	0	0	2	0	0	0	0	0	0
uc001jpp.4	0	4	0	0	0	6	0	0	0	14	0	0	0	21	0	0	0	1	0	0
uc001jpq.5	0	0	0	0	0	1	0	0	0	1	0	0	0	3	0	0	0	0	0	0
uc001jqm.4	0	1	0	0	0	4	0	0	0	0	0	0	0	5	0	0	0	2	0	0
uc001jqx.3	0	1	0	0	0	3	0	0	0	4	0	0	0	5	0	0	0	2	0	0
uc001jrb.4	0	2	0	0	0	1	0	0	0	2	0	0	0	8	0	0	0	0	0	0
uc001jrc.3	0	13	0	0	0	15	0	0	0	9	0	0	0	4	0	0	0	2	0	0
uc001jrd.5	0	28	0	0	0	85	0	0	0	53	0	0	0	38	0	0	0	5	0	0
uc001jrm.4	0	2	0	0	0	0	0	0	0	6	0	0	0	8	0	0	0	0	0	0
uc001jrn.3	0	1	0	0	0	3	0	0	0	6	0	0	0	6	0	0	0	3	0	0
uc001jro.4	0	6	0	0	0	6	0	0	0	23	0	0	0	14	0	0	0	3	0	0
uc001jrr.5	0	1	0	0	0	4	0	0	0	1	0	0	0	3	0	0	0	1	0	0
uc001jsa.2	0	0	0	0	0	1	0	0	0	2	0	0	0	1	0	0	0	0	0	0
uc001jsd.5	0	2	0	0	0	14	0	0	0	9	0	0	0	10	0	0	0	7	0	0
uc001jsn.4	0	41	0	0	0	71	0	0	0	91	0	0	0	128	0	0	0	18	0	0
uc001jso.3	0	1	0	0	0	1	0	0	0	0	0	0	0	2	0	0	0	0	0	0
uc001jsw.4	0	0	0	0	0	1	0	0	0	0	0	0	0	2	0	0	0	0	0	0
uc001jsx.2	0	0	0	0	0	3	0	0	0	1	0	0	0	1	0	0	0	0	0	0
uc001jte.2	0	1	0	0	0	0	0	0	0	4	0	0	0	7	0	0	0	0	0	0
uc001jtf.2	0	2	0	0	0	3	0	0	0	2	0	0	0	3	0	0	0	0	0	0
uc001jtn.4	0	0	0	0	0	0	0	0	0	1	0	0	0	0	0	0	0	1	0	0
uc001jtu.2	0	0	0	0	0	0	0	0	0	1	0	0	0	0	0	0	0	1	0	0
uc001jue.4	0	0	0	0	0	1	0	0	0	0	0	0	0	1	0	0	0	0	0	0
uc001juj.4	0	3	0	0	0	2	0	0	0	1	0	0	0	1	0	0	0	1	0	0
uc001jup.4	6	0	0	0	0	0	0	0	2	5	0	0	0	6	0	0	2	2	0	0
uc001jur.5	0	2	0	0	0	1	0	0	0	2	0	0	0	6	0	0	0	2	0	0
uc001jut.6	0	0	0	0	0	1	0	0	0	2	0	0	0	5	0	0	0	0	0	0
uc001juv.3	0	0	0	0	0	1	0	0	0	0	0	0	0	1	0	0	0	0	0	0
uc001jvb.3	0	0	0	0	0	0	0	0	0	2	0	0	0	2	0	0	0	0	0	0
uc001jvt.3	0	0	0	0	0	3	0	0	0	4	0	0	0	8	0	0	0	2	0	0
uc001jwh.4	0	0	0	0	0	0	0	0	0	1	0	0	0	4	0	0	0	0	0	0
uc001jwq.1	0	4	0	0	0	4	0	0	0	2	0	0	0	4	0	0	0	0	0	0
uc001jwz.5	0	0	0	0	0	1	0	0	0	3	0	0	0	18	0	0	0	0	0	0
uc001jxd.3	0	0	0	0	0	0	0	0	0	1	0	0	0	1	0	0	0	0	0	0
uc001jxg.4	0	18	0	0	0	34	0	0	0	27	0	0	0	69	0	0	0	13	0	0
uc001jxm.4	0	2	0	0	0	4	0	0	0	6	0	0	0	10	0	0	0	4	0	0
uc001jxp.4	0	0	0	0	0	0	0	0	0	1	0	0	0	3	0	0	0	2	0	0
uc001jzk.4	0	4	0	0	0	8	0	0	0	7	0	0	0	5	0	0	0	3	0	0
uc001jzm.2	0	2	0	0	0	0	0	0	0	0	0	0	0	4	0	0	0	4	0	0
uc001jzn.4	0	2	0	0	0	3	0	0	0	2	0	0	0	6	0	0	0	4	0	0
uc001jzs.4	0	1	0	0	0	1	0	0	0	3	0	0	0	1	0	0	0	1	0	0
uc001jzv.4	0	0	0	0	0	2	0	0	0	4	0	0	0	4	0	0	0	2	0	0
uc001jzz.4	0	5	0	0	0	9	0	0	0	8	0	0	0	22	0	0	0	0	0	0
uc001kaa.2	0	0	0	0	0	0	0	0	0	2	0	0	0	7	0	0	0	0	0	0
uc001kaf.3	0	5	0	0	0	10	0	0	0	12	0	0	0	19	0	0	0	2	0	0
uc001kah.2	0	6	0	0	0	9	0	0	0	9	0	0	0	11	0	0	0	2	0	0
uc001kai.4	0	0	0	0	0	2	0	0	0	2	0	0	0	2	0	0	0	0	0	0
uc001kak.4	0	35	0	0	0	23	0	0	0	15	0	0	0	37	0	0	0	7	0	0
uc001kal.5	0	0	0	0	0	0	0	0	0	2	0	0	0	2	0	0	0	0	0	0
uc001kbe.2	0	5	0	0	0	15	0	0	0	26	0	0	0	37	0	0	0	5	0	0
uc001kbi.5	0	0	0	0	0	1	0	0	0	1	0	0	0	4	0	0	0	0	0	0
uc001kbv.3	0	0	0	0	0	1	0	0	0	1	0	0	0	5	0	0	0	4	0	0
uc001kbw.4	0	0	0	0	0	0	0	0	0	1	0	0	0	1	0	0	0	0	0	0
uc001kcc.5	0	2	0	0	0	8	0	0	0	0	0	0	0	11	0	0	0	2	0	0
uc001kcj.5	0	11	0	0	0	35	0	0	0	27	0	0	0	46	0	0	0	8	0	0
uc001kck.1	0	0	0	0	0	6	0	0	0	0	0	0	0	2	0	0	0	0	0	0
uc001kco.3	0	1	0	0	0	0	0	0	0	0	0	0	0	2	0	0	0	0	0	0
uc001kcv.4	0	5	0	0	0	0	0	0	0	6	0	0	0	28	0	0	0	0	0	0
uc001kcz.2	0	6	0	0	0	8	0	0	0	11	0	0	0	7	0	0	0	3	0	0
uc001kdb.2	0	0	0	0	0	2	0	0	0	0	0	0	0	0	0	0	0	1	0	0
uc001kdf.1	0	0	0	0	0	0	0	0	0	4	0	0	0	1	0	0	0	0	0	0
uc001kdk.3	0	0	0	0	0	0	0	0	0	1	0	0	0	1	0	0	0	0	0	0
uc001kdm.1	0	0	0	0	0	2	0	0	0	1	0	0	0	8	0	0	0	7	0	0
uc001kdo.4	0	4	0	0	0	6	0	0	0	3	0	0	0	8	0	0	0	1	0	0
uc001kdv.4	0	0	0	0	0	2	0	0	0	0	0	0	0	2	0	0	0	0	0	0
uc001kdy.4	6	6	6	0	0	9	0	2	4	19	4	2	0	42	0	0	0	5	0	0
uc001kea.4	0	15	0	0	0	11	0	0	0	9	0	0	0	29	0	0	0	7	0	0
uc001keh.4	0	0	0	0	0	2	0	0	0	3	0	0	0	1	0	0	0	1	0	0
uc001kek.4	0	0	0	0	0	2	0	0	0	1	0	0	0	1	0	0	0	1	0	0
uc001kem.4	0	0	0	0	0	0	0	0	0	2	0	0	0	3	0	0	0	0	0	0
uc001ken.3	0	2	0	0	0	0	0	0	0	0	0	0	0	1	0	0	0	0	0	0
uc001ket.2	0	1	0	0	0	1	0	0	0	0	0	0	0	0	0	0	0	0	0	0
uc001kex.4	0	1	0	0	0	0	0	0	0	1	0	0	0	3	0	0	0	1	0	0
uc001kez.2	0	1	0	0	0	2	0	0	0	1	0	0	0	2	0	0	0	0	0	0
uc001kfb.4	0	0	0	0	0	2	0	0	0	2	0	0	0	9	0	0	0	0	0	0
uc001kfd.3	0	2	0	0	0	7	0	0	0	4	0	0	0	42	0	0	0	0	0	0
uc001kfj.5	0	0	0	0	0	0	0	0	0	2	0	0	0	6	0	0	0	1	0	0
uc001kfo.2	0	1	0	0	0	2	0	0	0	0	0	0	0	5	0	0	0	0	0	0
uc001kfz.4	0	0	0	0	0	3	0	0	0	3	0	0	0	6	0	0	0	3	0	0
uc001kgh.3	0	0	0	0	0	0	0	0	0	1	0	0	0	3	0	0	0	1	0	0
uc001kgm.4	0	2	0	0	0	6	0	0	0	8	0	0	0	8	0	0	0	2	0	0
uc001kgp.2	0	29	0	0	0	34	0	0	0	30	0	0	0	69	0	0	0	8	0	0
uc001kgv.3	0	0	0	0	0	1	0	0	0	0	0	0	0	1	0	0	0	0	0	0
uc001kgx.1	0	0	0	0	0	2	0	0	0	0	0	0	0	0	0	0	0	1	0	0
uc001kgy.4	0	0	0	0	0	2	0	0	0	2	0	0	0	6	0	0	0	0	0	0
uc001khe.2	0	0	0	0	0	3	0	0	0	0	0	0	0	5	0	0	0	2	0	0
uc001khh.5	0	7	0	0	0	12	0	0	0	20	0	0	0	8	0	0	0	2	0	0
uc001khk.4	0	0	0	0	0	2	0	0	0	0	0	0	0	5	0	0	0	0	0	0
uc001kho.4	0	5	0	0	0	33	0	0	0	14	0	0	0	21	0	0	0	0	0	0
uc001khp.4	0	5	0	0	0	9	0	0	0	17	0	0	0	26	0	0	0	10	0	0
uc001khq.5	0	13	0	0	0	26	0	0	0	23	0	0	0	27	0	0	0	2	0	0
uc001khr.4	0	1	0	0	0	2	0	0	0	2	0	0	0	4	0	0	0	4	0	0
uc001khv.3	0	0	0	0	0	0	0	0	0	3	0	0	0	2	0	0	0	0	0	0
uc001khw.3	0	2	0	0	0	1	0	0	0	3	0	0	0	6	0	0	0	0	0	0
uc001khx.1	0	7	0	0	0	3	0	0	0	10	0	0	0	17	0	0	0	0	0	0
uc001kic.4	0	4	0	0	0	7	0	0	0	7	0	0	0	17	0	0	0	3	0	0
uc001kif.5	0	0	0	0	0	2	0	0	0	1	0	0	0	7	0	0	0	0	0	0
uc001kik.1	0	1	0	0	0	3	0	0	0	3	0	0	0	6	0	0	0	2	0	0
uc001kil.3	0	0	0	0	0	1	0	0	0	2	0	0	0	5	0	0	0	3	0	0
uc001kiq.4	0	2	0	0	0	3	0	0	0	4	0	0	0	9	0	0	0	0	0	0
uc001kit.4	0	0	0	0	0	0	0	0	0	1	0	0	0	1	0	0	0	0	0	0
uc001kiu.5	0	3	0	0	0	1	0	0	0	3	0	0	0	8	0	0	0	0	0	0
uc001kiz.2	0	4	0	0	0	3	0	0	0	9	0	0	0	12	0	0	0	0	0	0
uc001kjj.4	0	0	0	0	0	2	0	0	0	1	0	0	0	2	0	0	0	0	0	0
uc001kjk.4	0	7	0	0	0	5	0	0	0	8	0	0	0	13	0	0	0	2	0	0
uc001kjq.2	0	0	0	0	0	0	0	0	0	1	0	0	0	3	0	0	0	4	0	0
uc001kjr.3	0	25	0	0	0	29	0	0	0	45	0	0	0	133	0	0	0	2	0	0
uc001kka.5	0	0	0	0	0	1	0	0	0	0	0	0	0	1	0	0	0	1	0	0
uc001kkg.2	0	0	0	0	0	1	0	0	0	1	0	0	0	4	0	0	0	0	0	0
uc001kkh.5	0	0	0	0	0	1	0	0	0	0	0	0	0	13	0	0	0	1	0	0
uc001klg.3	0	4	0	0	0	1	0	0	0	0	0	0	0	3	0	0	0	2	0	0
uc001kli.5	0	2	0	0	0	0	0	0	0	2	0	0	0	5	0	0	0	0	0	0
uc001kml.3	0	16	0	0	0	12	0	0	0	30	0	0	0	28	0	0	0	0	0	0
uc001kmm.5	0	16	0	0	0	8	0	0	0	7	0	0	0	15	0	0	0	1	0	0
uc001kmq.4	0	9	0	0	0	10	0	0	0	7	0	0	0	5	0	0	0	0	0	0
uc001kmr.4	0	2	0	0	0	4	0	0	0	7	0	0	0	5	0	0	0	2	0	0
uc001kmv.4	0	2	0	0	0	0	0	0	0	2	0	0	0	13	0	0	0	2	0	0
uc001kmw.3	0	1	0	0	0	4	0	0	0	6	0	0	0	12	0	0	0	2	0	0
uc001kmx.2	0	1	0	0	0	0	0	0	0	0	0	0	0	1	0	0	0	0	0	0
uc001knc.2	0	29	0	0	0	44	0	0	0	71	0	0	0	92	0	0	0	7	0	0
uc001knd.2	0	30	0	0	0	43	0	0	0	53	0	0	0	48	0	0	0	8	0	0
uc001kne.4	0	0	0	0	0	3	0	0	0	0	0	0	0	1	0	0	0	1	0	0
uc001kng.2	0	0	0	0	0	2	0	0	0	0	0	0	0	4	0	0	0	0	0	0
uc001knh.4	0	0	0	0	0	2	0	0	0	2	0	0	0	3	0	0	0	0	0	0
uc001kns.5	0	3	0	0	0	2	0	0	0	3	0	0	0	6	0	0	0	0	0	0
uc001knv.2	0	13	0	0	0	26	0	0	0	60	0	0	0	93	0	0	0	6	0	0
uc001knx.3	0	1	0	0	0	4	0	0	0	0	0	0	0	3	0	0	0	2	0	0
uc001koa.4	0	0	0	0	0	0	0	0	0	2	0	0	0	3	0	0	0	0	0	0
uc001kog.2	0	10	0	0	0	7	0	0	0	17	0	0	0	24	0	0	0	5	0	0
uc001koj.5	0	43	0	0	0	70	0	0	0	88	0	0	0	151	0	0	0	7	0	0
uc001kor.5	0	138	0	0	0	34	0	0	0	30	0	0	0	57	0	0	0	11	0	0
uc001kos.4	0	1	0	0	0	3	0	0	0	0	0	0	0	4	0	0	0	1	0	0
uc001kpa.2	0	8	0	0	0	15	0	0	0	13	0	0	0	17	0	0	0	7	0	0
uc001kpp.6	0	36	0	0	0	33	0	0	0	28	0	0	0	65	0	0	0	8	0	0
uc001kpr.4	0	0	0	0	0	3	0	0	0	1	0	0	0	3	0	0	0	0	0	0
uc001kps.3	0	2	0	0	0	0	0	0	0	3	0	0	0	5	0	0	0	0	0	0
uc001kpt.4	0	0	0	0	0	0	0	0	0	1	0	0	0	1	0	0	0	0	0	0
uc001kpx.3	0	50	0	0	0	68	0	0	0	53	0	0	0	23	0	0	0	2	0	0
uc001kqa.5	0	3	0	0	0	6	0	0	0	4	0	0	0	16	0	0	0	0	0	0
uc001kqb.5	0	0	0	0	0	0	0	0	0	0	0	0	0	1	0	0	0	2	0	0
uc001kqc.5	0	0	0	0	0	0	0	0	0	0	0	0	0	2	0	0	0	2	0	0
uc001kqf.3	0	5	0	0	0	3	0	0	0	3	0	0	0	5	0	0	0	2	0	0
uc001kqj.2	0	0	0	0	0	0	0	0	0	4	0	0	0	3	0	0	0	3	0	0
uc001kql.3	0	1	0	0	0	0	0	0	0	2	0	0	0	4	0	0	0	0	0	0
uc001kqn.5	0	2	0	0	0	9	0	0	0	28	0	0	0	20	0	0	0	1	0	0
uc001kqp.4	0	0	0	0	0	1	0	0	0	10	0	0	0	13	0	0	0	2	0	0
uc001kqx.2	0	2	0	0	0	0	0	0	0	0	0	0	0	1	0	0	0	0	0	0
uc001kqy.4	0	5	0	0	0	13	0	0	0	14	0	0	0	20	0	0	0	2	0	0
uc001krb.4	0	4	0	0	0	2	0	0	0	11	0	0	0	12	0	0	0	0	0	0
uc001krj.5	0	2	0	0	0	6	0	0	0	5	0	0	0	12	0	0	0	2	0	0
uc001krq.5	0	3	0	0	0	7	0	0	0	5	0	0	0	4	0	0	0	0	0	0
uc001krt.5	0	2	0	0	0	2	0	0	0	2	0	0	0	4	0	0	0	2	0	0
uc001kry.2	0	1	0	0	0	3	0	0	0	0	0	0	0	8	0	0	0	2	0	0
uc001ksj.4	0	1	0	0	0	0	0	0	0	1	0	0	0	4	0	0	0	0	0	0
uc001ksk.3	0	28	0	0	0	29	0	0	0	24	0	0	0	37	0	0	0	4	0	0
uc001ksr.4	0	4	0	0	0	10	0	0	0	17	0	0	0	10	0	0	0	1	0	0
uc001ksu.5	0	0	0	0	0	1	0	0	0	2	0	0	0	5	0	0	0	0	0	0
uc001ksv.5	0	0	0	0	0	1	0	0	0	4	0	0	0	3	0	0	0	0	0	0
uc001ksw.4	0	2	0	0	0	2	0	0	0	1	0	0	0	7	0	0	0	0	0	0
uc001ksx.4	0	46	0	0	0	29	0	0	0	61	0	0	0	78	0	0	0	8	0	0
uc001ksy.1	0	2	0	0	0	3	0	0	0	9	0	0	0	13	0	0	0	4	0	0
uc001ktd.1	0	0	0	0	0	1	0	0	0	0	0	0	0	3	0	0	0	0	0	0
uc001kth.2	0	0	0	0	0	2	0	0	0	3	0	0	0	4	0	0	0	0	0	0
uc001kto.4	0	17	0	0	0	19	0	0	0	19	0	0	0	34	0	0	0	5	0	0
uc001ktw.3	0	0	0	0	0	0	0	0	0	0	0	0	0	4	0	0	0	2	0	0
uc001ktz.4	0	0	0	0	0	1	0	0	0	0	0	0	0	1	0	0	0	0	0	0
uc001kuj.4	0	11	0	0	0	25	0	0	0	15	0	0	0	56	0	0	0	4	0	0
uc001kuk.6	0	12	0	0	0	10	0	0	0	19	0	0	0	53	0	0	0	1	0	0
uc001kut.5	0	1	0	0	0	5	0	0	0	1	0	0	0	13	0	0	0	1	0	0
uc001kuu.2	0	6	0	0	0	10	0	0	0	23	0	0	0	24	0	0	0	0	0	0
uc001kux.3	0	7	0	0	0	18	0	0	0	18	0	0	0	32	0	0	0	6	0	0
uc001kvb.6	0	1	0	0	0	0	0	0	0	2	0	0	0	2	0	0	0	0	0	0
uc001kvg.3	0	1	0	0	0	2	0	0	0	5	0	0	0	5	0	0	0	0	0	0
uc001kvn.3	0	1	0	0	0	0	0	0	0	0	0	0	0	2	0	0	0	0	0	0
uc001kvo.2	0	5	0	0	0	12	0	0	0	19	0	0	0	17	0	0	0	3	0	0
uc001kvr.2	0	0	0	0	0	5	0	0	0	0	0	0	0	9	0	0	0	1	0	0
uc001kvt.4	0	1	0	0	0	3	0	0	0	2	0	0	0	8	0	0	0	0	0	0
uc001kvw.3	0	0	0	0	0	3	0	0	0	1	0	0	0	4	0	0	0	2	0	0
uc001kvy.3	0	4	0	0	0	4	0	0	0	6	0	0	0	9	0	0	0	2	0	0
uc001kvz.3	0	5	0	0	0	24	0	0	0	31	0	0	0	51	0	0	0	5	0	0
uc001kwa.4	0	2	0	0	0	8	0	0	0	11	0	0	0	25	0	0	0	3	0	0
uc001kwb.3	0	1	0	0	0	2	0	0	0	7	0	0	0	6	0	0	0	0	0	0
uc001kwe.5	0	0	0	0	0	1	0	0	0	2	0	0	0	1	0	0	0	0	0	0
uc001kwf.5	0	3	0	0	0	4	0	0	0	0	0	0	0	3	0	0	0	0	0	0
uc001kwg.3	0	1	0	0	0	1	0	0	0	1	0	0	0	2	0	0	0	0	0	0
uc001kwi.3	0	0	0	0	0	2	0	0	0	2	0	0	0	3	0	0	0	1	0	0
uc001kwl.4	0	0	0	0	0	0	0	0	0	1	0	0	0	1	0	0	0	0	0	0
uc001kwm.4	0	4	0	0	0	8	0	0	0	8	0	0	0	52	0	0	0	4	0	0
uc001kwq.4	0	3	0	0	0	11	0	0	0	5	0	0	0	1	0	0	0	0	0	0
uc001kwt.3	0	3	0	0	0	1	0	0	0	0	0	0	0	2	0	0	0	0	0	0
uc001kwv.5	0	7	0	0	0	15	0	0	0	13	0	0	0	11	0	0	0	2	0	0
uc001kwy.2	0	2	0	0	0	0	0	0	0	8	0	0	0	14	0	0	0	4	0	0
uc001kxe.3	0	6	0	0	0	5	0	0	0	4	0	0	0	16	0	0	0	2	0	0
uc001kxg.4	0	1	0	0	0	2	0	0	0	8	0	0	0	8	0	0	0	1	0	0
uc001kxh.4	0	46	0	0	0	56	0	0	0	60	0	0	0	96	0	0	0	17	0	0
uc001kxk.3	0	0	0	0	0	0	0	0	0	0	0	0	0	2	0	0	0	1	0	0
uc001kxm.4	0	2	0	0	0	0	0	0	0	1	0	0	0	3	0	0	0	1	0	0
uc001kxr.4	0	0	0	0	0	0	0	0	0	1	0	0	0	1	0	0	0	0	0	0
uc001kxu.4	0	1	0	0	0	0	0	0	0	0	0	0	0	1	0	0	0	0	0	0
uc001kyc.4	0	0	0	0	0	6	0	0	0	2	0	0	0	13	0	0	0	2	0	0
uc001kyf.5	0	5	0	0	0	2	0	0	0	1	0	0	0	4	0	0	0	2	0	0
uc001kyg.5	0	3	0	0	0	6	0	0	0	7	0	0	0	56	0	0	0	1	0	0
uc001kyh.3	0	5	0	0	0	7	0	0	0	4	0	0	0	14	0	0	0	5	0	0
uc001kyi.1	0	7	0	0	0	10	0	0	0	7	0	0	0	13	0	0	0	2	0	0
uc001kym.4	0	10	0	0	0	15	0	0	0	11	0	0	0	33	0	0	0	5	0	0
uc001kys.5	0	1	0	0	0	1	0	0	0	0	0	0	0	0	0	0	0	0	0	0
uc001kyy.3	0	0	0	0	0	2	0	0	0	0	0	0	0	3	0	0	0	0	0	0
uc001kyz.4	0	0	0	0	0	3	0	0	0	2	0	0	0	8	0	0	0	0	0	0
uc001kza.4	0	1	0	0	0	2	0	0	0	1	0	0	0	6	0	0	0	0	0	0
uc001kzc.5	0	4	0	0	0	5	0	0	0	0	0	0	0	7	0	0	0	0	0	0
uc001kzd.4	0	44	0	0	0	77	0	0	0	57	0	0	0	46	0	0	0	7	0	0
uc001kze.4	0	3	0	0	0	1	0	0	0	0	0	0	0	2	0	0	0	4	0	0
uc001kzf.2	0	13	0	0	0	13	0	0	0	10	0	0	0	40	0	0	0	5	0	0
uc001kzj.4	0	1	0	0	0	4	0	0	0	0	0	0	0	4	0	0	0	2	0	0
uc001kzl.5	0	2	0	0	0	0	0	0	0	0	0	0	0	1	0	0	0	0	0	0
uc001kzo.4	0	29	0	0	0	79	0	0	0	108	0	0	0	150	0	0	0	12	0	0
uc001kzp.4	0	0	0	0	0	4	0	0	0	0	0	0	0	4	0	0	0	2	0	0
uc001kzq.2	0	0	0	0	0	4	0	0	0	8	0	0	0	31	0	0	0	0	0	0
uc001kzr.3	0	0	0	0	0	1	0	0	0	1	0	0	0	3	0	0	0	0	0	0
uc001kzy.4	0	0	0	0	0	0	0	0	0	2	0	0	0	2	0	0	0	0	0	0
uc001kzz.5	0	0	0	0	0	2	0	0	0	1	0	0	0	6	0	0	0	2	0	0
uc001laa.5	0	4	0	0	0	4	0	0	0	6	0	0	0	11	0	0	0	5	0	0
uc001lav.4	0	2	0	0	0	0	0	0	0	0	0	0	0	1	0	0	0	0	0	0
uc001law.4	0	0	0	0	0	2	0	0	0	0	0	0	0	2	0	0	0	0	0	0
uc001lax.3	0	2	0	0	0	7	0	0	0	10	0	0	0	9	0	0	0	5	0	0
uc001lba.4	0	39	0	0	0	107	0	0	0	111	0	0	0	147	0	0	0	11	0	0
uc001lbb.2	0	2	0	0	0	0	0	0	0	4	0	0	0	3	0	0	0	0	0	0
uc001lbl.3	0	0	0	0	0	0	0	0	0	3	0	0	0	1	0	0	0	1	0	0
uc001lbo.5	0	3	0	0	0	4	0	0	0	5	0	0	0	22	0	0	0	5	0	0
uc001lbq.2	0	0	0	0	0	2	0	0	0	0	0	0	0	2	0	0	0	0	0	0
uc001lca.2	0	1	0	0	0	0	0	0	0	0	0	0	0	3	0	0	0	0	0	0
uc001lcb.4	0	0	0	0	0	3	0	0	0	2	0	0	0	6	0	0	0	0	0	0
uc001lcd.4	0	2	0	0	0	0	0	0	0	0	0	0	0	7	0	0	0	2	0	0
uc001lcg.4	0	3	0	0	0	0	0	0	0	0	0	0	0	4	0	0	0	3	0	0
uc001lcj.4	0	0	0	0	0	1	0	0	0	1	0	0	0	2	0	0	0	1	0	0
uc001lck.3	0	0	0	0	0	0	0	0	0	1	0	0	0	1	0	0	0	0	0	0
uc001lcl.5	0	0	0	0	0	1	0	0	0	2	0	0	0	1	0	0	0	0	0	0
uc001lcm.4	0	0	0	0	0	2	0	0	0	1	0	0	0	3	0	0	0	0	0	0
uc001lcn.4	0	0	0	0	0	1	0	0	0	0	0	0	0	2	0	0	0	0	0	0
uc001lcr.3	0	0	0	0	0	0	0	0	0	2	0	0	0	1	0	0	0	0	0	0
uc001lcs.2	0	0	0	0	0	2	0	0	0	0	0	0	0	1	0	0	0	0	0	0
uc001lct.3	0	6	0	0	0	6	0	0	0	10	0	0	0	13	0	0	0	3	0	0
uc001lcv.4	0	4	0	0	0	0	0	0	0	4	0	0	0	6	0	0	0	2	0	0
uc001ldb.1	0	4	0	0	0	7	0	0	0	10	0	0	0	14	0	0	0	1	0	0
uc001lde.2	0	22	0	0	0	29	0	0	0	22	0	0	0	28	0	0	0	11	0	0
uc001ldg.4	0	4	0	0	0	2	0	0	0	9	0	0	0	22	0	0	0	4	0	0
uc001ldm.5	0	5	0	0	0	14	0	0	0	14	0	0	0	29	0	0	0	2	0	0
uc001ldo.3	0	8	0	0	0	5	0	0	0	1	0	0	0	22	0	0	0	6	0	0
uc001ldp.2	0	5	0	0	0	21	0	0	0	10	0	0	0	36	0	0	0	8	0	0
uc001lds.2	0	8	0	0	0	5	0	0	0	9	0	0	0	16	0	0	0	4	0	0
uc001ldu.4	0	1	0	0	0	0	0	0	0	3	0	0	0	5	0	0	0	1	0	0
uc001led.4	0	7	0	0	0	15	0	0	0	13	0	0	0	27	0	0	0	6	0	0
uc001leg.4	0	1	0	0	0	5	0	0	0	10	0	0	0	13	0	0	0	0	0	0
uc001lej.2	8	0	16	4	4	1	6	0	6	4	4	8	6	4	0	8	2	0	0	0
uc001lem.4	0	7	0	0	0	11	0	0	0	12	0	0	0	25	0	0	0	5	0	0
uc001leo.4	0	31	0	0	0	20	0	0	0	80	0	0	0	93	0	0	0	0	0	0
uc001leq.3	0	3	0	0	0	4	0	0	0	0	0	0	0	8	0	0	0	0	0	0
uc001leu.3	0	4	0	0	0	4	0	0	0	0	0	0	0	14	0	0	0	0	0	0
uc001lev.1	0	2	0	0	0	14	0	0	0	27	0	0	0	18	0	0	0	1	0	0
uc001lfb.1	0	0	0	0	0	1	0	0	0	0	0	0	0	1	0	0	0	0	0	0
uc001lfe.2	0	0	0	0	0	0	0	0	0	3	0	0	0	4	0	0	0	0	0	0
uc001lga.4	0	3	0	0	0	7	0	0	0	2	0	0	0	6	0	0	0	0	0	0
uc001lgc.2	0	1	0	0	0	1	0	0	0	6	0	0	0	5	0	0	0	0	0	0
uc001lge.3	0	4	0	0	0	4	0	0	0	14	0	0	0	20	0	0	0	0	0	0
uc001lgj.2	0	20	0	0	0	26	0	0	0	32	0	0	0	57	0	0	0	8	0	0
uc001lgv.3	0	6	0	0	0	7	0	0	0	12	0	0	0	4	0	0	0	1	0	0
uc001lgw.3	0	0	0	0	0	1	0	0	0	0	0	0	0	1	0	0	0	0	0	0
uc001lgy.2	0	1	0	0	0	5	0	0	0	2	0	0	0	9	0	0	0	1	0	0
uc001lhc.1	0	6	0	0	0	23	0	0	0	12	0	0	0	29	0	0	0	8	0	0
uc001lhe.3	0	0	0	0	0	7	0	0	0	3	0	0	0	10	0	0	0	3	0	0
uc001lhh.4	0	6	0	0	0	7	0	0	0	35	4	2	0	39	0	0	0	39	0	0
uc001lhj.5	0	0	0	0	0	0	0	0	0	3	0	0	0	3	0	0	0	0	0	0
uc001lhk.2	0	1	0	0	0	1	0	0	0	0	0	0	0	5	0	0	0	0	0	0
uc001lhm.5	0	3	0	0	0	5	0	0	0	2	0	0	0	12	0	0	0	0	0	0
uc001lhr.3	0	2	0	0	0	0	0	0	0	0	0	0	0	1	0	0	0	0	0	0
uc001lhu.2	0	1	0	0	0	2	0	0	0	0	0	0	0	4	0	0	0	0	0	0
uc001lhv.2	0	2	0	0	0	3	0	0	0	5	0	0	0	11	0	0	0	0	0	0
uc001lhw.4	0	33	0	0	0	70	0	0	0	200	0	0	0	148	0	0	0	5	0	0
uc001lhx.4	0	0	0	0	0	2	0	0	0	1	0	0	0	1	0	0	0	1	0	0
uc001lib.4	0	3	0	0	0	3	0	0	0	5	0	0	0	9	0	0	0	0	0	0
uc001lic.4	0	1	0	0	0	0	0	0	0	0	0	0	0	3	0	0	0	1	0	0
uc001lid.5	0	0	0	0	0	2	0	0	0	2	0	0	0	2	0	0	0	1	0	0
uc001lie.5	0	3	0	0	0	6	0	0	0	21	0	0	0	23	0	0	0	4	0	0
uc001lij.4	0	1	0	0	0	1	0	0	0	0	0	0	0	0	0	0	0	0	0	0
uc001lil.3	0	0	0	0	0	0	0	0	0	1	0	0	0	2	0	0	0	0	0	0
uc001lim.3	0	0	0	0	0	4	0	0	0	5	0	0	0	2	0	0	0	2	0	0
uc001liu.5	0	6	0	0	0	6	0	0	0	9	0	0	0	14	0	0	0	2	0	0
uc001ljc.5	0	0	0	0	0	1	0	0	0	0	0	0	0	0	0	0	0	1	0	0
uc001lje.2	0	0	0	0	0	0	0	0	0	0	0	0	0	3	0	0	0	1	0	0
uc001ljk.4	0	2	0	0	0	5	0	0	0	3	0	0	0	7	0	0	0	9	0	0
uc001ljm.5	0	0	0	0	0	2	0	0	0	1	0	0	0	2	0	0	0	0	0	0
uc001ljt.4	0	1	0	0	0	1	0	0	0	0	0	0	0	0	0	0	0	1	0	0
uc001lka.2	0	0	0	0	0	1	0	0	0	1	0	0	0	5	0	0	0	0	0	0
uc001lkb.4	0	2	0	0	0	3	0	0	0	1	0	0	0	2	0	0	0	2	0	0
uc001lke.4	0	3	0	0	0	1	0	0	0	3	0	0	0	14	0	0	0	2	0	0
uc001lkg.1	0	1	0	0	0	3	0	0	0	2	0	0	0	3	0	0	0	0	0	0
uc001lkh.3	0	1	0	0	0	1	0	0	0	5	0	0	0	8	0	0	0	0	0	0
uc001lki.3	0	0	0	0	0	0	0	0	0	2	0	0	0	5	0	0	0	2	0	0
uc001lkn.3	0	4	0	0	0	0	0	0	0	2	0	0	0	4	0	0	0	0	0	0
uc001lkp.4	2	101	0	0	3	67	0	0	0	53	0	0	1	94	0	0	0	32	0	0
uc001lkv.3	0	2	0	0	0	3	0	0	0	1	0	0	0	2	0	0	0	3	0	0
uc001lkw.1	0	1	0	0	0	2	0	0	0	6	0	0	0	10	0	0	0	0	0	0
uc001lkx.5	0	2	0	0	0	8	0	0	0	8	0	0	0	16	0	0	0	0	0	0
uc001lky.3	0	2	0	0	0	2	0	0	0	2	0	0	0	5	0	0	0	0	0	0
uc001lld.2	0	2	0	0	0	3	0	0	0	4	0	0	0	6	0	0	0	2	0	0
uc001lle.2	0	9	0	0	0	6	0	0	0	18	0	0	0	24	0	0	0	4	0	0
uc001lli.3	0	1	0	0	0	7	0	0	0	4	0	0	0	1	0	0	0	2	0	0
uc001lll.5	0	0	0	0	0	2	0	0	0	0	0	0	0	9	0	0	0	0	0	0
uc001lln.3	0	0	0	0	0	1	0	0	0	0	0	0	0	1	0	0	0	2	0	0
uc001llp.4	0	25	0	0	0	8	0	0	0	1	0	0	0	5	0	0	0	1	0	0
uc001llr.3	5	122	0	0	1	146	0	0	2	86	0	0	2	168	0	0	28	14	0	0
uc001llt.4	0	2	0	0	0	6	0	0	0	5	0	0	0	16	0	0	0	1	0	0
uc001llv.3	0	3	0	0	0	8	0	0	0	17	0	0	0	42	0	0	0	4	0	0
uc001llw.3	0	6	0	0	0	8	0	0	0	6	0	0	0	23	0	0	0	2	0	0
uc001llx.4	0	5	0	0	0	6	0	0	0	20	0	0	0	22	0	0	0	2	0	0
uc001llz.2	0	17	0	0	0	24	0	0	0	19	0	0	0	35	0	0	0	4	0	0
uc001lma.1	0	1	0	0	0	4	0	0	0	2	0	0	0	2	0	0	0	0	0	0
uc001lmc.3	0	363	0	0	0	743	0	0	0	998	0	0	0	906	0	0	0	6	0	0
uc001lmf.3	0	1	0	0	0	1	0	0	0	2	0	0	0	4	0	0	0	0	0	0
uc001lmj.2	0	3	0	0	0	1	0	0	0	12	0	0	0	7	0	0	0	0	0	0
uc001lml.2	0	0	0	0	0	1	0	0	0	0	0	0	0	1	0	0	0	2	0	0
uc001lmo.3	0	18	0	0	0	24	0	0	0	12	0	0	0	12	0	0	0	1	0	0
uc001lmp.3	0	0	0	0	0	2	0	0	0	0	0	0	0	2	0	0	0	1	0	0
uc001lmu.4	0	20	0	0	0	59	0	0	0	51	0	0	0	139	0	0	0	5	0	0
uc001lmv.5	0	0	0	0	0	1	0	0	0	1	0	0	0	0	0	0	0	0	0	0
uc001lnf.5	0	9	0	0	0	21	0	0	0	22	0	0	0	75	0	0	0	8	0	0
uc001lnl.2	0	4	0	0	0	2	0	0	0	5	0	0	0	16	0	0	0	2	0	0
uc001loa.1	0	2	0	0	0	0	0	0	0	0	0	0	0	2	0	0	0	0	0	0
uc001loc.4	0	2	0	0	0	2	0	0	0	1	0	0	0	13	0	0	0	4	0	0
uc001log.5	0	2	0	0	0	6	0	0	0	9	0	0	0	14	0	0	0	1	0	0
uc001lok.5	0	0	0	0	0	0	0	0	0	3	0	0	0	4	0	0	0	0	0	0
uc001lol.3	0	1	0	0	0	0	0	0	0	4	0	0	0	4	0	0	0	2	0	0
uc001los.2	0	0	0	0	0	1	0	0	0	0	0	0	0	2	0	0	0	1	0	0
uc001low.3	0	2	0	0	0	3	0	0	0	5	0	0	0	12	0	0	0	1	0	0
uc001lox.5	0	1	0	0	0	1	0	0	0	0	0	0	0	1	0	0	0	0	0	0
uc001loz.3	0	0	0	0	0	0	0	0	0	0	0	0	0	2	0	0	0	1	0	0
uc001lpa.3	0	4	0	0	0	3	0	0	0	2	0	0	0	3	0	0	0	0	0	0
uc001lpb.4	0	249	0	0	0	234	0	0	0	95	0	0	0	182	0	0	0	8	0	0
uc001lpc.3	0	8	0	0	0	17	0	0	0	19	0	0	0	14	0	0	0	4	0	0
uc001lpg.4	0	0	0	0	0	1	0	0	0	2	0	0	0	5	0	0	0	0	0	0
uc001lpj.3	0	1	0	0	0	3	0	0	0	1	0	0	0	2	0	0	0	0	0	0
uc001lpk.1	0	0	0	0	0	0	0	0	0	1	0	0	0	3	0	0	0	0	0	0
uc001lpm.2	0	0	0	0	0	2	0	0	0	0	0	0	0	1	0	0	0	0	0	0
uc001lpq.3	0	0	0	0	0	1	0	0	0	2	0	0	0	1	0	0	0	0	0	0
uc001lpx.4	0	4	0	0	0	6	0	0	0	2	0	0	0	12	0	0	0	4	0	0
uc001lpy.4	0	1	0	0	0	3	0	0	0	2	0	0	0	8	0	0	0	0	0	0
uc001lpz.4	0	2	0	0	0	0	0	0	0	1	0	0	0	0	0	0	0	0	0	0
uc001lqc.4	0	32	0	0	0	33	0	0	0	28	0	0	0	46	0	0	0	4	0	0
uc001lqo.2	0	7	0	0	0	3	0	0	0	12	0	0	0	11	0	0	0	1	0	0
uc001lqp.3	0	20	0	0	0	14	0	0	0	37	0	0	0	46	0	0	0	2	0	0
uc001lqq.2	0	24	0	0	0	6	0	0	0	8	0	0	0	36	0	0	0	6	0	0
uc001lqr.6	0	0	0	0	0	3	0	0	0	3	0	0	0	0	0	0	0	2	0	0
uc001lqz.4	0	1	0	0	0	2	0	0	0	6	0	0	0	17	0	0	0	3	0	0
uc001lrc.4	0	2	0	0	0	1	0	0	0	6	0	0	0	23	0	0	0	0	0	0
uc001lrh.2	0	4	0	0	0	3	0	0	0	3	0	0	0	15	0	0	0	1	0	0
uc001lro.3	0	1	0	0	0	1	0	0	0	0	0	0	0	0	0	0	0	0	0	0
uc001lrq.2	0	3	0	0	0	0	0	0	0	3	0	0	0	1	0	0	0	1	0	0
uc001lrt.4	0	16	0	0	0	12	0	0	0	22	0	0	0	30	0	0	0	6	0	0
uc001lsc.4	0	0	0	0	0	1	0	0	0	2	0	0	0	3	0	0	0	1	0	0
uc001lsg.1	0	1	0	0	0	3	0	0	0	10	0	0	0	7	0	0	0	0	0	0
uc001lsm.4	0	31	0	0	0	47	0	0	0	74	0	0	0	111	0	0	0	7	0	0
uc001lst.2	0	2	0	0	0	3	0	0	0	4	0	0	0	2	0	0	0	0	0	0
uc001lsw.3	0	10	0	0	0	17	0	0	0	29	0	0	0	106	0	0	0	10	0	0
uc001lta.4	0	33	0	0	0	27	0	0	0	51	0	0	0	136	0	0	0	18	0	0
uc001ltg.6	0	6	0	0	0	12	0	0	0	3	0	0	0	28	0	0	0	7	0	0
uc001ltm.5	0	2	0	0	0	4	0	0	0	2	0	0	0	7	0	0	0	2	0	0
uc001ltt.2	0	0	0	0	0	2	0	0	0	4	0	0	0	1	0	0	0	1	0	0
uc001lty.4	0	0	0	0	0	4	0	0	0	0	0	0	0	1	0	0	0	0	0	0
uc001luc.2	0	0	0	0	0	1	0	0	0	1	0	0	0	1	0	0	0	0	0	0
uc001lui.3	0	0	0	0	0	0	0	0	0	1	0	0	0	4	0	0	0	0	0	0
uc001luj.3	0	0	0	0	0	1	0	0	0	0	0	0	0	1	0	0	0	1	0	0
uc001luk.3	0	1	0	0	0	1	0	0	0	3	0	0	0	3	0	0	0	0	0	0
uc001lul.4	0	0	0	0	0	2	0	0	0	2	0	0	0	7	0	0	0	2	0	0
uc001luu.5	0	0	0	0	0	3	0	0	0	0	0	0	0	0	0	0	0	1	0	0
uc001lvg.4	0	14	0	0	0	15	0	0	0	11	0	0	0	34	0	0	0	5	0	0
uc001lvo.2	0	0	0	0	0	0	0	0	0	1	0	0	0	1	0	0	0	0	0	0
uc001lvu.4	0	39	0	0	0	72	0	0	0	111	0	0	0	164	0	0	0	15	0	0
uc001lvv.3	0	2	0	0	0	7	0	0	0	3	0	0	0	6	0	0	0	1	0	0
uc001lwd.2	0	1	0	0	0	1	0	0	0	3	0	0	0	6	0	0	0	1	0	0
uc001lwf.2	0	64	0	0	0	113	0	0	0	133	0	0	0	123	0	0	0	3	0	0
uc001lwi.4	0	0	0	0	0	0	0	0	0	1	0	0	0	1	0	0	0	1	0	0
uc001lwn.4	0	9	0	0	0	23	0	0	0	29	0	0	0	63	0	0	0	5	0	0
uc001lwp.4	0	59	0	0	0	88	0	0	0	101	0	0	0	269	0	0	0	44	0	0
uc001lws.5	0	0	0	0	0	1	0	0	0	4	0	0	0	0	0	0	0	0	0	0
uc001lxa.2	0	7	0	0	0	14	0	0	0	22	0	0	0	20	0	0	0	10	0	0
uc001lxh.4	0	1	0	0	0	3	0	0	0	0	0	0	0	7	0	0	0	0	0	0
uc001lxi.1	0	0	0	0	0	0	0	0	0	4	0	0	0	1	0	0	0	3	0	0
uc001lxj.2	0	1	0	0	0	1	0	0	0	2	0	0	0	1	0	0	0	0	0	0
uc001lxp.2	0	2	0	0	0	8	0	0	0	1	0	0	0	6	0	0	0	0	0	0
uc001lxq.6	0	11	0	0	0	14	0	0	0	11	0	0	0	40	0	0	0	5	0	0
uc001lyb.2	0	1	0	0	0	2	0	0	0	4	0	0	0	5	0	0	0	1	0	0
uc001lye.1	0	1	0	0	0	3	0	0	0	3	0	0	0	10	0	0	0	0	0	0
uc001lyf.3	0	0	0	0	0	0	0	0	0	1	0	0	0	1	0	0	0	0	0	0
uc001lys.5	0	1	0	0	0	0	0	0	0	1	0	0	0	10	0	0	0	0	0	0
uc001lyu.2	0	9	0	0	0	11	0	0	0	9	0	0	0	36	0	0	0	0	0	0
uc001lyy.2	0	2	0	0	0	1	0	0	0	0	0	0	0	3	0	0	0	2	0	0
uc001lyz.2	0	0	0	0	0	0	0	0	0	1	0	0	0	4	0	0	0	0	0	0
uc001lza.2	0	2	0	0	0	0	0	0	0	4	0	0	0	1	0	0	0	2	0	0
uc001lzi.5	0	0	0	0	0	3	0	0	0	0	0	0	0	2	0	0	0	0	0	0
uc001lzk.3	0	1	0	0	0	2	0	0	0	0	0	0	0	3	0	0	0	0	0	0
uc001may.2	0	1	0	0	0	0	0	0	0	0	0	0	0	6	0	0	0	0	0	0
uc001maz.5	0	2	0	0	0	6	0	0	0	7	0	0	0	4	0	0	0	0	0	0
uc001mbh.4	0	0	0	0	0	1	0	0	0	1	0	0	0	2	0	0	0	0	0	0
uc001mbr.4	0	1	0	0	0	0	0	0	0	1	0	0	0	1	0	0	0	0	0	0
uc001mbt.3	0	0	0	0	0	1	0	0	0	2	0	0	0	1	0	0	0	0	0	0
uc001mbu.3	0	0	0	0	0	1	0	0	0	0	0	0	0	1	0	0	0	0	0	0
uc001mcj.4	0	0	0	0	0	7	0	0	0	2	0	0	0	10	0	0	0	0	0	0
uc001mcm.3	0	2	0	0	0	2	0	0	0	2	0	0	0	2	0	0	0	0	0	0
uc001mco.4	0	3	0	0	0	14	0	0	0	4	0	0	0	16	0	0	0	2	0	0
uc001mcs.4	0	0	0	0	0	0	0	0	0	0	0	0	0	1	0	0	0	2	0	0
uc001mdc.3	0	0	0	0	0	1	0	0	0	2	0	0	0	0	0	0	0	0	0	0
uc001mdg.3	0	1	0	0	0	0	0	0	0	0	0	0	0	2	0	0	0	0	0	0
uc001mdn.5	0	0	0	0	0	2	0	0	0	0	0	0	0	13	0	0	0	0	0	0
uc001med.4	0	2	0	0	0	6	0	0	0	4	0	0	0	7	0	0	0	2	0	0
uc001meh.5	0	1	0	0	0	1	0	0	0	2	0	0	0	3	0	0	0	1	0	0
uc001mej.3	0	3	0	0	0	3	0	0	0	3	0	0	0	9	0	0	0	2	0	0
uc001mem.3	0	45	0	0	0	49	0	0	0	145	0	0	0	82	0	0	0	16	0	0
uc001men.3	0	2	0	0	0	0	0	0	0	0	0	0	0	1	0	0	0	0	0	0
uc001meq.2	0	0	0	0	0	2	0	0	0	1	0	0	0	4	0	0	0	0	0	0
uc001mes.2	0	2	0	0	0	0	0	0	0	4	0	0	0	62	0	0	0	1	0	0
uc001mfb.2	0	0	0	0	0	3	0	0	0	4	0	0	0	5	0	0	0	5	0	0
uc001mfc.3	0	34	0	0	0	30	0	0	0	41	0	0	0	99	0	0	0	8	0	0
uc001mfd.4	0	0	0	0	0	1	0	0	0	1	0	0	0	1	0	0	0	0	0	0
uc001mfe.4	0	1	0	0	0	8	0	0	0	10	0	0	0	20	0	0	0	1	0	0
uc001mfk.1	0	0	0	0	0	1	0	0	0	0	0	0	0	2	0	0	0	0	0	0
uc001mfm.4	0	0	0	0	0	4	0	0	0	3	0	0	0	18	0	0	0	0	0	0
uc001mfp.2	0	0	0	0	0	0	0	0	0	0	0	0	0	2	0	0	0	3	0	0
uc001mfs.1	0	0	0	0	0	0	0	0	0	3	0	0	0	0	0	0	0	1	0	0
uc001mfv.2	0	2	0	0	0	1	0	0	0	0	0	0	0	6	0	0	0	3	0	0
uc001mfw.5	0	0	0	0	0	1	0	0	0	2	0	0	0	12	0	0	0	0	0	0
uc001mfx.3	0	0	0	0	0	0	0	0	0	0	0	0	0	2	0	0	0	1	0	0
uc001mfy.4	0	0	0	0	0	5	0	0	0	3	0	0	0	19	0	0	0	0	0	0
uc001mfz.1	0	2	0	0	0	0	0	0	0	0	0	0	0	2	0	0	0	3	0	0
uc001mga.4	0	0	0	0	0	4	0	0	0	8	0	0	0	11	0	0	0	0	0	0
uc001mge.3	0	0	0	0	0	1	0	0	0	3	0	0	0	9	0	0	0	0	0	0
uc001mgg.3	0	1	0	0	0	4	0	0	0	2	0	0	0	1	0	0	0	1	0	0
uc001mgh.3	0	43	0	0	0	37	0	0	0	28	0	0	0	83	0	0	0	0	0	0
uc001mgs.5	0	0	0	0	0	12	0	0	0	9	0	0	0	16	0	0	0	2	0	0
uc001mgv.4	0	0	0	0	0	2	0	0	0	2	0	0	0	8	0	0	0	0	0	0
uc001mhb.5	0	0	0	0	0	2	0	0	0	0	0	0	0	1	0	0	0	0	0	0
uc001mhe.3	0	15	0	0	0	75	0	0	0	29	0	0	0	23	0	0	0	0	0	0
uc001mhg.2	0	0	0	0	0	3	0	0	0	0	0	0	0	2	0	0	0	2	0	0
uc001mhl.5	0	21	0	0	0	15	0	0	0	12	0	0	0	39	0	0	0	1	0	0
uc001mhn.4	0	1	0	0	0	5	0	0	0	9	0	0	0	6	0	0	0	1	0	0
uc001mho.4	0	4	0	0	0	1	0	0	0	2	0	0	0	9	0	0	0	2	0	0
uc001mhs.4	0	27	0	0	0	27	0	0	0	50	0	0	0	63	0	0	0	18	0	0
uc001mht.4	0	9	0	0	0	12	0	0	0	20	0	0	0	25	0	0	0	7	0	0
uc001mhu.4	0	1	0	0	0	1	0	0	0	2	0	0	0	0	0	0	0	0	0	0
uc001mhy.1	0	0	0	0	0	0	0	0	0	0	0	0	0	2	0	0	0	1	0	0
uc001mib.2	0	18	0	0	0	5	0	0	0	4	0	0	0	15	0	0	0	1	0	0
uc001mil.2	0	5	0	0	0	8	0	0	0	4	0	0	0	9	0	0	0	0	0	0
uc001min.2	0	3	0	0	0	6	0	0	0	2	0	0	0	8	0	0	0	1	0	0
uc001miq.5	0	10	0	0	0	20	0	0	0	7	0	0	0	27	0	0	0	5	0	0
uc001mja.4	0	4	0	0	0	4	0	0	0	20	0	0	0	14	0	0	0	1	0	0
uc001mjg.2	0	0	0	0	0	0	0	0	0	1	0	0	0	1	0	0	0	0	0	0
uc001mjk.6	0	1	0	0	0	7	0	0	0	13	0	0	0	5	0	0	0	1	0	0
uc001mjo.3	0	1	0	0	0	4	0	0	0	4	0	0	0	13	0	0	0	4	0	0
uc001mjr.4	0	3	0	0	0	4	0	0	0	5	0	0	0	7	0	0	0	0	0	0
uc001mjw.4	0	2	0	0	0	4	0	0	0	3	0	0	0	12	0	0	0	1	0	0
uc001mkg.1	0	1	0	0	0	6	0	0	0	3	0	0	0	4	0	0	0	3	0	0
uc001mki.5	0	3	0	0	0	1	0	0	0	6	0	0	0	8	0	0	0	5	0	0
uc001mlf.5	0	2	0	0	0	1	0	0	0	2	0	0	0	1	0	0	0	0	0	0
uc001mlk.4	0	1	0	0	0	7	0	0	0	4	0	0	0	11	0	0	0	1	0	0
uc001mln.4	0	1	0	0	0	1	0	0	0	3	0	0	0	8	0	0	0	3	0	0
uc001mlq.4	0	1	0	0	0	1	0	0	0	2	0	0	0	0	0	0	0	0	0	0
uc001mlr.4	0	3	0	0	0	9	0	0	0	11	0	0	0	15	0	0	0	1	0	0
uc001mlv.2	0	0	0	0	0	1	0	0	0	1	0	0	0	2	0	0	0	0	0	0
uc001mly.5	0	0	0	0	0	1	0	0	0	0	0	0	0	3	0	0	0	0	0	0
uc001mlz.5	0	0	0	0	0	0	0	0	0	2	0	0	0	1	0	0	0	2	0	0
uc001mmj.4	0	1	0	0	0	2	0	0	0	2	0	0	0	1	0	0	0	0	0	0
uc001mmm.4	0	0	0	0	0	0	0	0	0	1	0	0	0	1	0	0	0	0	0	0
uc001mmq.6	0	0	0	0	0	2	0	0	0	5	0	0	0	5	0	0	0	0	0	0
uc001mmy.1	0	2	0	0	0	0	0	0	0	1	0	0	0	4	0	0	0	0	0	0
[truncated: 46,704 more rows]
