# Supplementary material for: Long non‐coding RNAs and their targets as potential biomarkers in breast cancer
Source: IET Syst Biol. 2021 May 15;15(5):137–47. doi: 10.1049/syb2.12020 (PMC8675856; doi:10.1049/syb2.12020)
Supplement: Supplementary file 4 — Supplementary Material [file SYB2-15-137-s001.csv]

Feature	FDR(BH)	Feature P	Fold Change	log Fold Change
ASHG19A3A041310	0.032918278	2.00E-04	1.072870721	0.9340942
ASHG19A3A034154	0.032918278	2.00E-04	1.298915112	2.69516394
ASHG19A3A045696	0.032918278	2.00E-04	1.085311225	1.119138
ASHG19A3A041133	0.032918278	2.00E-04	1.148970486	1.4467494
ASHG19A3A026622	0.032918278	2.00E-04	1.081785925	0.56988376
ASHG19A3A016561	0.032918278	2.00E-04	1.06680944	0.51515802
ASHG19A3A005369	0.032918278	2.00E-04	1.040381678	0.28870806
ASHG19A3A043545	0.032918278	2.00E-04	1.060890608	0.5871178
ASHG19A3A036944	0.032918278	2.00E-04	1.076056133	1.0355552
ASHG19A3A042681	0.032918278	2.00E-04	1.183612955	1.45135166
ASHG19A3A043883	0.032918278	2.00E-04	1.126634714	1.0395602
ASHG19A3A022627	0.032918278	2.00E-04	1.109299701	0.80195232
ASHG19A3A031146	0.032918278	2.00E-04	1.110961157	1.1122026
ASHG19A3A048972	0.032918278	2.00E-04	1.105746087	1.12239
ASHG19A3A009453	0.032918278	2.00E-04	1.065256877	0.5431244
ASHG19A3A049552	0.032918278	2.00E-04	1.133701251	1.09314428
ASHG19A3A040151	0.032918278	2.00E-04	1.131480928	1.3597964
ASHG19A3A016715	0.032918278	2.00E-04	1.072002591	0.779557
ASHG19A3A025433	0.032918278	2.00E-04	1.14104199	1.28088106
ASHG19A3A008988	0.032918278	2.00E-04	1.072641041	0.8140252
ASHG19A3A011805	0.032918278	2.00E-04	1.087473006	0.62739818
ASHG19A3A013829	0.032918278	2.00E-04	1.043900116	0.4651406
ASHG19A3A031703	0.032918278	2.00E-04	1.209877758	1.61861532
ASHG19A3A038744	0.032918278	2.00E-04	1.243723529	1.59252788
ASHG19A3A016455	0.032918278	2.00E-04	1.100956346	0.6972495
ASHG19A3A025338	0.032918278	2.00E-04	1.066053591	0.5815156
ASHG19A3A047904	0.032918278	2.00E-04	1.070321815	0.69915
ASHG19A3L0003440	0.032918278	2.00E-04	1.092978339	0.4881448
ASHG19A3A003851	0.032918278	2.00E-04	1.172349354	1.7447034
ASHG19A3A003887	0.032918278	2.00E-04	1.090325361	1.1725485
ASHG19A3A054817	0.032918278	2.00E-04	1.169216271	1.04545806
ASHG19A3A027311	0.032918278	2.00E-04	1.047204231	0.5422836
ASHG19A3A035851	0.032918278	2.00E-04	1.05828776	0.6255287
ASHG19A3A001242	0.032918278	2.00E-04	1.051591745	0.705259
ASHG19A3A027082	0.032918278	2.00E-04	1.048480697	0.40364426
ASHG19A3A051837	0.032918278	2.00E-04	1.077616909	0.7978856
ASHG19A3A053797	0.032918278	2.00E-04	1.080195073	0.7857856
ASHG19A3A018610	0.032918278	2.00E-04	1.050066204	0.6587442
ASHG19A3A022079	0.032918278	2.00E-04	1.054279431	0.4960871
ASHG19A3A001265	0.032918278	2.00E-04	1.057053059	0.4606948
ASHG19A3A048304	0.032918278	2.00E-04	1.048611189	0.5304133
ASHG19A3A004416	0.032918278	2.00E-04	1.091779617	1.008979
ASHG19A3A034708	0.032918278	2.00E-04	1.096180329	0.78653792
ASHG19A3A030184	0.032918278	2.00E-04	1.084613054	0.6860409
ASHG19A3A008747	0.032918278	2.00E-04	1.261321595	2.1783413
ASHG19A3A011332	0.032918278	2.00E-04	1.09682149	0.8541951
ASHG19A3A048244	0.032918278	2.00E-04	1.213414061	0.98957588
ASHG19A3A002193	0.032918278	2.00E-04	1.126999423	0.69328178
ASHG19A3A047941	0.032918278	2.00E-04	1.040876657	0.5091106
ASHG19A3A032687	0.032918278	2.00E-04	1.211382866	1.93936594
ASHG19A3A009088	0.032918278	2.00E-04	1.059242594	0.6326187
ASHG19A3A046524	0.032918278	2.00E-04	1.063561291	0.5567465
ASHG19A3A006564	0.032918278	2.00E-04	1.023528288	0.2664136
ASHG19A3A003448	0.032918278	2.00E-04	1.068738765	0.6398678
ASHG19A3A024478	0.032918278	2.00E-04	1.044063581	0.5994227
ASHG19A3A053104	0.032918278	2.00E-04	1.039825721	0.4581516
ASHG19A3A035646	0.032918278	2.00E-04	1.285025939	3.2292012
ASHG19A3A030210	0.032918278	2.00E-04	1.130906178	0.93609536
ASHG19A3A018071	0.032918278	2.00E-04	1.097851455	0.5124874
ASHG19A3A021838	0.032918278	2.00E-04	1.110143133	1.1466589
ASHG19A3A016510	0.032918278	2.00E-04	1.150302161	0.69781064
ASHG19A3L0001311	0.032918278	2.00E-04	1.045270565	0.4825667
ASHG19A3A039350	0.032918278	2.00E-04	1.10337994	1.3373688
ASHG19A3A032162	0.032918278	2.00E-04	1.10392568	0.8843214
ASHG19A3A012613	0.032918278	2.00E-04	1.099546951	0.64151364
ASHG19A3A017030	0.032918278	2.00E-04	1.107271377	0.73735982
ASHG19A3A045721	0.032918278	2.00E-04	1.160353703	0.8344164
ASHG19A3A003622	0.032918278	2.00E-04	1.087988028	0.7101465
ASHG19A3A044286	0.032918278	2.00E-04	1.118721845	0.76234232
ASHG19A3A048046	0.032918278	2.00E-04	1.035451503	0.4653054
ASHG19A3A013555	0.032918278	2.00E-04	1.155341383	0.94965912
ASHG19A3A006399	0.032918278	2.00E-04	1.040169292	0.4906103
ASHG19A3A013515	0.032918278	2.00E-04	1.212870594	1.37077832
ASHG19A3A007103	0.032918278	2.00E-04	1.317374333	1.69312668
ASHG19A3A027956	0.032918278	2.00E-04	1.052858769	0.6920577
ASHG19A3A026855	0.032918278	2.00E-04	1.142338142	1.10847412
ASHG19A3A006264	0.032918278	2.00E-04	1.105116376	0.83821714
ASHG19A3A011239	0.032918278	2.00E-04	1.012691961	0.2127478
ASHG19A3A036930	0.032918278	2.00E-04	1.171730415	0.88609338
ASHG19A3A015089	0.032918278	2.00E-04	1.071124835	0.777341
ASHG19A3A005396	0.032918278	2.00E-04	1.074574913	0.7224009
ASHG19A3A021280	0.032918278	2.00E-04	1.127630733	0.72546052
ASHG19A3A023010	0.032918278	2.00E-04	1.108830647	0.79055144
ASHG19A3A003951	0.032918278	2.00E-04	1.047635644	0.4425146
ASHG19A3A048599	0.032918278	2.00E-04	1.105424768	0.8602598
ASHG19A3A033439	0.032918278	2.00E-04	1.170184229	0.94786156
ASHG19A3A044442	0.032918278	2.00E-04	1.151031106	0.9179289
ASHG19A3A049892	0.032918278	2.00E-04	1.169704924	0.84641578
ASHG19A3A009887	0.032918278	2.00E-04	1.065162532	0.6675986
ASHG19A3A020476	0.032918278	2.00E-04	1.133720743	1.0062447
ASHG19A3A019608	0.032918278	2.00E-04	1.065691989	0.6378186
ASHG19A3A031601	0.032918278	2.00E-04	1.154392167	0.84891228
ASHG19A3A036014	0.032918278	2.00E-04	1.200251801	0.95377024
ASHG19A3A032502	0.032918278	2.00E-04	1.104837333	0.8708052
ASHG19A3A046247	0.032918278	2.00E-04	1.047166744	0.4032342
ASHG19A3L0003434	0.032918278	2.00E-04	1.144228637	0.72921532
ASHG19A3A053030	0.032918278	2.00E-04	1.12253871	1.05063262
ASHG19A3A010354	0.032918278	2.00E-04	1.110669523	0.7446548
ASHG19A3A050032	0.032918278	2.00E-04	1.118270945	0.6401351
ASHG19A3A034491	0.032918278	2.00E-04	1.060315339	0.4769321
ASHG19A3A024302	0.032918278	2.00E-04	1.227049345	2.4023974
ASHG19A3A013247	0.032918278	2.00E-04	1.108153482	0.77162572
ASHG19A3A026377	0.032918278	2.00E-04	1.075186094	0.7558194
ASHG19A3L0002272	0.032918278	2.00E-04	1.113109695	0.69005336
ASHG19A3A043041	0.032918278	2.00E-04	1.063201302	0.50813152
ASHG19A3A024089	0.032918278	2.00E-04	1.183561915	1.32595036
ASHG19A3A009736	0.032918278	2.00E-04	1.047420663	0.5570553
ASHG19A3A049696	0.032918278	2.00E-04	1.176635069	1.16569646
ASHG19A3A034919	0.032918278	2.00E-04	1.073086145	0.8565194
ASHG19A3A024088	0.032918278	2.00E-04	1.084910783	0.47367008
ASHG19A3A034728	0.032918278	2.00E-04	1.055386857	0.39120616
ASHG19A3A043400	0.032918278	2.00E-04	1.046856867	0.4750436
ASHG19A3A040393	0.032918278	2.00E-04	1.104658868	0.74941576
ASHG19A3A004489	0.032918278	2.00E-04	1.058518322	0.5044148
ASHG19A3A009833	0.032918278	2.00E-04	1.155470749	0.99415934
ASHG19A3A031823	0.032918278	2.00E-04	1.200372424	0.98261822
CUST_172_PI426075208	0.032918278	2.00E-04	1.07477	0.47507702
ASHG19A3A013985	0.032918278	2.00E-04	1.123807197	0.72415984
ASHG19A3A037177	0.032918278	2.00E-04	1.16646339	0.81412996
ASHG19A3A012773	0.032918278	2.00E-04	1.113891381	0.78533834
ASHG19A3A005167	0.032918278	2.00E-04	1.204379649	1.11726568
ASHG19A3L0003007	0.032918278	2.00E-04	1.120412779	0.6805699
ASHG19A3A047517	0.032918278	2.00E-04	1.197955822	0.96433376
ASHG19A3A052163	0.032918278	2.00E-04	1.106113967	0.9656453
ASHG19A3A043662	0.032918278	2.00E-04	1.064760115	0.39442644
ASHG19A3A004814	0.032918278	2.00E-04	1.063826877	0.5240964
ASHG19A3A038843	0.032918278	2.00E-04	1.193155148	1.0230609
ASHG19A3A047956	0.032918278	2.00E-04	1.097833495	0.63204762
ASHG19A3A016506	0.032918278	2.00E-04	1.109421392	0.66753082
ASHG19A3A014090	0.032918278	2.00E-04	1.085795914	0.59920192
ASHG19A3A000932	0.032918278	2.00E-04	1.054339884	0.5183771
ASHG19A3A000145	0.032918278	2.00E-04	1.126864964	0.9586805
ASHG19A3A054855	0.032918278	2.00E-04	1.202080203	0.9417931
ASHG19A3A012503	0.032918278	2.00E-04	1.098344101	0.49147398
ASHG19A3A012283	0.032918278	2.00E-04	1.081384315	0.6175703
ASHG19A3A035675	0.032918278	2.00E-04	1.09731857	0.61859876
ASHG19A3A014861	0.032918278	2.00E-04	1.147227827	0.811
ASHG19A3A048633	0.032918278	2.00E-04	1.196957431	1.971979
ASHG19A3A016743	0.032918278	2.00E-04	1.110322097	0.58484664
ASHG19A3A042845	0.032918278	2.00E-04	1.056340503	0.40122226
ASHG19A3A052051	0.032918278	2.00E-04	1.103893398	1.0910773
ASHG19A3A043179	0.032918278	2.00E-04	1.395575999	2.02060732
ASHG19A3A046682	0.032918278	2.00E-04	1.383150707	3.583212
ASHG19A3A042522	0.032918278	2.00E-04	1.036729425	0.3686518
ASHG19A3A034350	0.032918278	2.00E-04	1.128934348	0.70064864
ASHG19A3A006851	0.032918278	2.00E-04	1.154745411	1.0165345
ASHG19A3A016123	0.032918278	2.00E-04	1.145272754	0.76904168
ASHG19A3A040327	0.032918278	2.00E-04	1.223366586	1.16479402
ASHG19A3A049513	0.032918278	2.00E-04	1.091547587	0.9781724
ASHG19A3A002162	0.032918278	2.00E-04	1.14557996	0.87235708
ASHG19A3A052074	0.032918278	2.00E-04	1.157113651	0.91114674
ASHG19A3A025826	0.032918278	2.00E-04	1.07478132	0.6658774
ASHG19A3A012330	0.032918278	2.00E-04	1.016174982	0.2765392
ASHG19A3A023335	0.032918278	2.00E-04	1.117497141	0.730977
ASHG19A3A019582	0.032918278	2.00E-04	1.145084178	0.75892328
ASHG19A3A053767	0.032918278	2.00E-04	1.104833076	0.6008035
ASHG19A3A041251	0.032918278	2.00E-04	1.132718851	0.73907178
ASHG19A3L0002431	0.032918278	2.00E-04	1.107604257	0.75547656
ASHG19A3A024016	0.032918278	2.00E-04	1.110051801	0.83451002
ASHG19A3A019739	0.032918278	2.00E-04	1.063970162	0.49396988
ASHG19A3A004297	0.032918278	2.00E-04	1.10262932	0.7473997
ASHG19A3A015565	0.032918278	2.00E-04	1.118665539	0.73643796
ASHG19A3A041515	0.032918278	2.00E-04	1.151759586	0.85692068
ASHG19A3A026278	0.032918278	2.00E-04	1.150030129	0.94970038
ASHG19A3A048510	0.032918278	2.00E-04	1.106604073	0.67927054
ASHG19A3A006565	0.032918278	2.00E-04	1.032628681	0.3548659
ASHG19A3A039611	0.032918278	2.00E-04	1.132921293	0.79928714
ASHG19A3A010339	0.032918278	2.00E-04	1.124069327	0.7833665
ASHG19A3A001203	0.032918278	2.00E-04	1.04883475	0.4268728
CUST_691_PI426073487	0.032918278	2.00E-04	1.141174412	0.74930558
ASHG19A3A002653	0.032918278	2.00E-04	1.19784808	1.0557745
ASHG19A3A022684	0.032918278	2.00E-04	1.14006471	0.917336
ASHG19A3A004511	0.032918278	2.00E-04	1.138071923	1.2101288
ASHG19A3L0000474	0.032918278	2.00E-04	1.164119092	0.83054854
ASHG19A3A028137	0.032918278	2.00E-04	1.086947	0.54791016
ASHG19A3A053304	0.032918278	2.00E-04	1.129246117	0.96549112
ASHG19A3A023542	0.032918278	2.00E-04	1.237655241	1.19983848
ASHG19A3A024977	0.032918278	2.00E-04	1.146092286	0.73311206
ASHG19A3L0000557	0.032918278	2.00E-04	1.239024735	1.17206716
ASHG19A3A034063	0.032918278	2.00E-04	1.147274706	0.77133768
ASHG19A3A022696	0.032918278	2.00E-04	1.260558376	1.3436456
