# Supplementary material for: Long non‐coding RNAs and their targets as potential biomarkers in breast cancer
Source: IET Syst Biol. 2021 May 15;15(5):137–47. doi: 10.1049/syb2.12020 (PMC8675856; doi:10.1049/syb2.12020)
Supplement: Supplementary file 5 — Supplementary Material [file SYB2-15-137-s011.csv]

ID	logFC	AveExpr	t	P.Value	adj.P.Val	B
uc057uba.1	2.853153247	5.784511745	5.374676787	7.68E-08	0.001952136	7.09992826
uc002qhq.4	3.015764128	6.272547015	5.251642019	1.51E-07	0.001952136	6.355313488
uc033brt.2	2.614009223	6.042503756	4.757270254	1.96E-06	0.008235831	4.282187369
uc001awg.4	2.47743867	5.784511745	4.693383228	2.69E-06	0.008235831	4.074433161
uc060hdf.1	2.47743867	5.784511745	4.693383228	2.69E-06	0.008235831	4.074433161
uc058tpw.1	3.628650441	6.300495766	4.771315821	1.83E-06	0.008235831	3.603098516
uc002dgq.4	2.378474627	5.866396811	4.434047235	9.25E-06	0.008235831	3.008133474
uc060xct.1	2.303220098	5.784511745	4.363334888	1.28E-05	0.008235831	2.750914187
uc063xte.1	2.303220098	5.784511745	4.363334888	1.28E-05	0.008235831	2.750914187
uc063sob.1	2.304361591	5.96061869	4.207771907	2.58E-05	0.008235831	2.125058258
uc058igu.1	2.244264723	5.96061869	4.098034828	4.17E-05	0.008235831	1.724987107
uc059lap.1	2.21799593	6.042503756	4.025182913	5.70E-05	0.008235831	1.459878404
uc064mrf.1	2.201245002	6.042503756	3.962963178	7.41E-05	0.008235831	1.235377367
uc062yzw.1	2.470529582	6.124388822	3.750467229	0.00017656	0.008235831	0.366261458
uc060rdl.1	2.058108442	6.136725634	3.662308766	0.000250023	0.008235831	0.225506631
uc061fly.1	1.894925469	5.866396811	3.576959102	0.000347705	0.008235831	-0.015281405
uc059xzv.1	2.023760757	6.136725634	3.578820916	0.000345238	0.008235831	-0.041649118
uc058ted.1	1.863645315	5.784511745	3.530582521	0.000414749	0.008235831	-0.159737396
uc060oat.1	1.863645315	5.784511745	3.530582521	0.000414749	0.008235831	-0.159737396
uc060zsy.1	1.863645315	5.784511745	3.530582521	0.000414749	0.008235831	-0.159737396
uc065azk.1	1.854419435	5.920333125	3.494261026	0.000475489	0.008235831	-0.274635861
uc002dqx.2	2.487841312	6.490253461	3.5481408	0.000388059	0.008235831	-0.311192318
uc058cel.1	1.840791979	5.866396811	3.474773932	0.000511404	0.008235831	-0.334073089
uc001bht.4	1.839838762	5.920333125	3.466786833	0.000526842	0.008235831	-0.359211272
uc001buj.3	1.839838762	5.920333125	3.466786833	0.000526842	0.008235831	-0.359211272
uc001csi.5	1.839838762	5.920333125	3.466786833	0.000526842	0.008235831	-0.359211272
uc001hau.5	1.839838762	5.920333125	3.466786833	0.000526842	0.008235831	-0.359211272
uc001ixd.4	1.839838762	5.920333125	3.466786833	0.000526842	0.008235831	-0.359211272
uc001kil.3	1.839838762	5.920333125	3.466786833	0.000526842	0.008235831	-0.359211272
uc001ozi.3	1.839838762	5.920333125	3.466786833	0.000526842	0.008235831	-0.359211272
uc001rjx.2	1.839838762	5.920333125	3.466786833	0.000526842	0.008235831	-0.359211272
uc001ryt.4	1.839838762	5.920333125	3.466786833	0.000526842	0.008235831	-0.359211272
uc002dlo.4	1.839838762	5.920333125	3.466786833	0.000526842	0.008235831	-0.359211272
uc002ebf.3	1.839838762	5.920333125	3.466786833	0.000526842	0.008235831	-0.359211272
uc002eec.5	1.839838762	5.920333125	3.466786833	0.000526842	0.008235831	-0.359211272
uc002ere.2	1.839838762	5.920333125	3.466786833	0.000526842	0.008235831	-0.359211272
uc002ezf.3	1.839838762	5.920333125	3.466786833	0.000526842	0.008235831	-0.359211272
uc002glk.1	1.839838762	5.920333125	3.466786833	0.000526842	0.008235831	-0.359211272
uc002may.4	1.839838762	5.920333125	3.466786833	0.000526842	0.008235831	-0.359211272
uc002ota.2	1.839838762	5.920333125	3.466786833	0.000526842	0.008235831	-0.359211272
uc002pha.3	1.839838762	5.920333125	3.466786833	0.000526842	0.008235831	-0.359211272
uc002znl.2	1.839838762	5.920333125	3.466786833	0.000526842	0.008235831	-0.359211272
uc003eqv.3	1.839838762	5.920333125	3.466786833	0.000526842	0.008235831	-0.359211272
uc003jmo.4	1.839838762	5.920333125	3.466786833	0.000526842	0.008235831	-0.359211272
uc003mka.3	1.839838762	5.920333125	3.466786833	0.000526842	0.008235831	-0.359211272
uc003por.4	1.839838762	5.920333125	3.466786833	0.000526842	0.008235831	-0.359211272
uc003pta.3	1.839838762	5.920333125	3.466786833	0.000526842	0.008235831	-0.359211272
uc003ywk.4	1.839838762	5.920333125	3.466786833	0.000526842	0.008235831	-0.359211272
uc004bnk.4	1.839838762	5.920333125	3.466786833	0.000526842	0.008235831	-0.359211272
uc004erj.3	1.839838762	5.920333125	3.466786833	0.000526842	0.008235831	-0.359211272
uc009wgk.2	1.839838762	5.920333125	3.466786833	0.000526842	0.008235831	-0.359211272
uc009ywb.2	1.839838762	5.920333125	3.466786833	0.000526842	0.008235831	-0.359211272
uc010dyj.4	1.839838762	5.920333125	3.466786833	0.000526842	0.008235831	-0.359211272
uc011lgg.3	1.839838762	5.920333125	3.466786833	0.000526842	0.008235831	-0.359211272
uc021rmh.3	1.839838762	5.920333125	3.466786833	0.000526842	0.008235831	-0.359211272
uc031xqf.2	1.839838762	5.920333125	3.466786833	0.000526842	0.008235831	-0.359211272
uc032jcq.2	1.839838762	5.920333125	3.466786833	0.000526842	0.008235831	-0.359211272
uc032jhs.1	1.839838762	5.920333125	3.466786833	0.000526842	0.008235831	-0.359211272
uc032pwo.1	1.839838762	5.920333125	3.466786833	0.000526842	0.008235831	-0.359211272
uc032woc.2	1.839838762	5.920333125	3.466786833	0.000526842	0.008235831	-0.359211272
uc032xsy.2	1.839838762	5.920333125	3.466786833	0.000526842	0.008235831	-0.359211272
uc057rod.1	1.839838762	5.920333125	3.466786833	0.000526842	0.008235831	-0.359211272
uc057vuy.1	1.839838762	5.920333125	3.466786833	0.000526842	0.008235831	-0.359211272
uc057wsq.1	1.839838762	5.920333125	3.466786833	0.000526842	0.008235831	-0.359211272
uc057xam.1	1.839838762	5.920333125	3.466786833	0.000526842	0.008235831	-0.359211272
uc057xdt.1	1.839838762	5.920333125	3.466786833	0.000526842	0.008235831	-0.359211272
uc057xsz.1	1.839838762	5.920333125	3.466786833	0.000526842	0.008235831	-0.359211272
uc058arc.1	1.839838762	5.920333125	3.466786833	0.000526842	0.008235831	-0.359211272
uc058bzl.1	1.839838762	5.920333125	3.466786833	0.000526842	0.008235831	-0.359211272
uc058fkk.1	1.839838762	5.920333125	3.466786833	0.000526842	0.008235831	-0.359211272
uc058gra.1	1.839838762	5.920333125	3.466786833	0.000526842	0.008235831	-0.359211272
uc058ixg.1	1.839838762	5.920333125	3.466786833	0.000526842	0.008235831	-0.359211272
uc058utm.1	1.839838762	5.920333125	3.466786833	0.000526842	0.008235831	-0.359211272
uc058yle.1	1.839838762	5.920333125	3.466786833	0.000526842	0.008235831	-0.359211272
uc058zji.1	1.839838762	5.920333125	3.466786833	0.000526842	0.008235831	-0.359211272
uc059oii.1	1.839838762	5.920333125	3.466786833	0.000526842	0.008235831	-0.359211272
uc059qcw.1	1.839838762	5.920333125	3.466786833	0.000526842	0.008235831	-0.359211272
uc059rdd.1	1.839838762	5.920333125	3.466786833	0.000526842	0.008235831	-0.359211272
uc059tcl.1	1.839838762	5.920333125	3.466786833	0.000526842	0.008235831	-0.359211272
uc059til.1	1.839838762	5.920333125	3.466786833	0.000526842	0.008235831	-0.359211272
uc059toy.1	1.839838762	5.920333125	3.466786833	0.000526842	0.008235831	-0.359211272
uc060cvt.1	1.839838762	5.920333125	3.466786833	0.000526842	0.008235831	-0.359211272
uc060evm.1	1.839838762	5.920333125	3.466786833	0.000526842	0.008235831	-0.359211272
uc060mxu.1	1.839838762	5.920333125	3.466786833	0.000526842	0.008235831	-0.359211272
uc060owb.1	1.839838762	5.920333125	3.466786833	0.000526842	0.008235831	-0.359211272
uc060swn.1	1.839838762	5.920333125	3.466786833	0.000526842	0.008235831	-0.359211272
uc060tts.1	1.839838762	5.920333125	3.466786833	0.000526842	0.008235831	-0.359211272
uc060wpa.1	1.839838762	5.920333125	3.466786833	0.000526842	0.008235831	-0.359211272
uc061adh.1	1.839838762	5.920333125	3.466786833	0.000526842	0.008235831	-0.359211272
uc061bxm.1	1.839838762	5.920333125	3.466786833	0.000526842	0.008235831	-0.359211272
uc061kpe.1	1.839838762	5.920333125	3.466786833	0.000526842	0.008235831	-0.359211272
uc061qbz.1	1.839838762	5.920333125	3.466786833	0.000526842	0.008235831	-0.359211272
uc061vqa.1	1.839838762	5.920333125	3.466786833	0.000526842	0.008235831	-0.359211272
uc061ytq.1	1.839838762	5.920333125	3.466786833	0.000526842	0.008235831	-0.359211272
uc062ixu.1	1.839838762	5.920333125	3.466786833	0.000526842	0.008235831	-0.359211272
uc062kcu.1	1.839838762	5.920333125	3.466786833	0.000526842	0.008235831	-0.359211272
uc062vlo.1	1.839838762	5.920333125	3.466786833	0.000526842	0.008235831	-0.359211272
uc062wdm.1	1.839838762	5.920333125	3.466786833	0.000526842	0.008235831	-0.359211272
uc063jal.1	1.839838762	5.920333125	3.466786833	0.000526842	0.008235831	-0.359211272
uc063jvw.1	1.839838762	5.920333125	3.466786833	0.000526842	0.008235831	-0.359211272
uc063ngm.1	1.839838762	5.920333125	3.466786833	0.000526842	0.008235831	-0.359211272
uc064igj.1	1.839838762	5.920333125	3.466786833	0.000526842	0.008235831	-0.359211272
uc064ivi.1	1.839838762	5.920333125	3.466786833	0.000526842	0.008235831	-0.359211272
uc064jar.1	1.839838762	5.920333125	3.466786833	0.000526842	0.008235831	-0.359211272
uc064plo.1	1.839838762	5.920333125	3.466786833	0.000526842	0.008235831	-0.359211272
uc064rnt.1	1.839838762	5.920333125	3.466786833	0.000526842	0.008235831	-0.359211272
uc064tkc.1	1.839838762	5.920333125	3.466786833	0.000526842	0.008235831	-0.359211272
uc064wyx.1	1.839838762	5.920333125	3.466786833	0.000526842	0.008235831	-0.359211272
uc065agz.1	1.839838762	5.920333125	3.466786833	0.000526842	0.008235831	-0.359211272
uc065avo.1	1.839838762	5.920333125	3.466786833	0.000526842	0.008235831	-0.359211272
uc065blr.1	1.839838762	5.920333125	3.466786833	0.000526842	0.008235831	-0.359211272
uc284pcw.1	1.839838762	5.920333125	3.466786833	0.000526842	0.008235831	-0.359211272
uc001ari.5	1.826211306	5.866396811	3.447250701	0.000566451	0.008235831	-0.418359158
uc001atj.4	1.826211306	5.866396811	3.447250701	0.000566451	0.008235831	-0.418359158
uc001bav.3	1.826211306	5.866396811	3.447250701	0.000566451	0.008235831	-0.418359158
uc001bip.2	1.826211306	5.866396811	3.447250701	0.000566451	0.008235831	-0.418359158
uc001brp.3	1.826211306	5.866396811	3.447250701	0.000566451	0.008235831	-0.418359158
uc001bsc.3	1.826211306	5.866396811	3.447250701	0.000566451	0.008235831	-0.418359158
uc001chx.5	1.826211306	5.866396811	3.447250701	0.000566451	0.008235831	-0.418359158
uc001dei.2	1.826211306	5.866396811	3.447250701	0.000566451	0.008235831	-0.418359158
uc001dgg.3	1.826211306	5.866396811	3.447250701	0.000566451	0.008235831	-0.418359158
uc001dxn.4	1.826211306	5.866396811	3.447250701	0.000566451	0.008235831	-0.418359158
uc001frt.4	1.826211306	5.866396811	3.447250701	0.000566451	0.008235831	-0.418359158
uc001gpl.5	1.826211306	5.866396811	3.447250701	0.000566451	0.008235831	-0.418359158
uc001hfo.3	1.826211306	5.866396811	3.447250701	0.000566451	0.008235831	-0.418359158
uc001htr.4	1.826211306	5.866396811	3.447250701	0.000566451	0.008235831	-0.418359158
uc001hwe.3	1.826211306	5.866396811	3.447250701	0.000566451	0.008235831	-0.418359158
uc001hyk.2	1.826211306	5.866396811	3.447250701	0.000566451	0.008235831	-0.418359158
uc001jbk.1	1.826211306	5.866396811	3.447250701	0.000566451	0.008235831	-0.418359158
uc001kqp.4	1.826211306	5.866396811	3.447250701	0.000566451	0.008235831	-0.418359158
uc001lln.3	1.826211306	5.866396811	3.447250701	0.000566451	0.008235831	-0.418359158
uc001lml.2	1.826211306	5.866396811	3.447250701	0.000566451	0.008235831	-0.418359158
uc001ooc.4	1.826211306	5.866396811	3.447250701	0.000566451	0.008235831	-0.418359158
uc001pci.4	1.826211306	5.866396811	3.447250701	0.000566451	0.008235831	-0.418359158
uc001pfz.4	1.826211306	5.866396811	3.447250701	0.000566451	0.008235831	-0.418359158
uc001qsx.2	1.826211306	5.866396811	3.447250701	0.000566451	0.008235831	-0.418359158
uc001rab.2	1.826211306	5.866396811	3.447250701	0.000566451	0.008235831	-0.418359158
uc001raf.2	1.826211306	5.866396811	3.447250701	0.000566451	0.008235831	-0.418359158
uc001rwb.3	1.826211306	5.866396811	3.447250701	0.000566451	0.008235831	-0.418359158
uc001shj.5	1.826211306	5.866396811	3.447250701	0.000566451	0.008235831	-0.418359158
uc001ugn.5	1.826211306	5.866396811	3.447250701	0.000566451	0.008235831	-0.418359158
uc001xgd.3	1.826211306	5.866396811	3.447250701	0.000566451	0.008235831	-0.418359158
uc001yxc.4	1.826211306	5.866396811	3.447250701	0.000566451	0.008235831	-0.418359158
uc001zla.3	1.826211306	5.866396811	3.447250701	0.000566451	0.008235831	-0.418359158
uc002bak.5	1.826211306	5.866396811	3.447250701	0.000566451	0.008235831	-0.418359158
uc002doq.2	1.826211306	5.866396811	3.447250701	0.000566451	0.008235831	-0.418359158
uc002efr.4	1.826211306	5.866396811	3.447250701	0.000566451	0.008235831	-0.418359158
uc002eid.2	1.826211306	5.866396811	3.447250701	0.000566451	0.008235831	-0.418359158
uc002elt.2	1.826211306	5.866396811	3.447250701	0.000566451	0.008235831	-0.418359158
uc002ete.2	1.826211306	5.866396811	3.447250701	0.000566451	0.008235831	-0.418359158
uc002etn.4	1.826211306	5.866396811	3.447250701	0.000566451	0.008235831	-0.418359158
uc002gur.3	1.826211306	5.866396811	3.447250701	0.000566451	0.008235831	-0.418359158
uc002hxt.4	1.826211306	5.866396811	3.447250701	0.000566451	0.008235831	-0.418359158
uc002igz.4	1.826211306	5.866396811	3.447250701	0.000566451	0.008235831	-0.418359158
uc002ijc.4	1.826211306	5.866396811	3.447250701	0.000566451	0.008235831	-0.418359158
uc002itm.4	1.826211306	5.866396811	3.447250701	0.000566451	0.008235831	-0.418359158
uc002jad.5	1.826211306	5.866396811	3.447250701	0.000566451	0.008235831	-0.418359158
uc002jis.5	1.826211306	5.866396811	3.447250701	0.000566451	0.008235831	-0.418359158
uc002jiv.3	1.826211306	5.866396811	3.447250701	0.000566451	0.008235831	-0.418359158
uc002jlu.2	1.826211306	5.866396811	3.447250701	0.000566451	0.008235831	-0.418359158
uc002jwp.5	1.826211306	5.866396811	3.447250701	0.000566451	0.008235831	-0.418359158
uc002kli.3	1.826211306	5.866396811	3.447250701	0.000566451	0.008235831	-0.418359158
uc002ksr.3	1.826211306	5.866396811	3.447250701	0.000566451	0.008235831	-0.418359158
uc002lbe.4	1.826211306	5.866396811	3.447250701	0.000566451	0.008235831	-0.418359158
uc002lif.3	1.826211306	5.866396811	3.447250701	0.000566451	0.008235831	-0.418359158
uc002ltd.2	1.826211306	5.866396811	3.447250701	0.000566451	0.008235831	-0.418359158
uc002mgh.4	1.826211306	5.866396811	3.447250701	0.000566451	0.008235831	-0.418359158
uc002mts.5	1.826211306	5.866396811	3.447250701	0.000566451	0.008235831	-0.418359158
uc002neh.3	1.826211306	5.866396811	3.447250701	0.000566451	0.008235831	-0.418359158
uc002npe.4	1.826211306	5.866396811	3.447250701	0.000566451	0.008235831	-0.418359158
uc002nsb.4	1.826211306	5.866396811	3.447250701	0.000566451	0.008235831	-0.418359158
uc002oon.5	1.826211306	5.866396811	3.447250701	0.000566451	0.008235831	-0.418359158
uc002ote.5	1.826211306	5.866396811	3.447250701	0.000566451	0.008235831	-0.418359158
uc002pcu.2	1.826211306	5.866396811	3.447250701	0.000566451	0.008235831	-0.418359158
uc002qlp.4	1.826211306	5.866396811	3.447250701	0.000566451	0.008235831	-0.418359158
uc002qom.5	1.826211306	5.866396811	3.447250701	0.000566451	0.008235831	-0.418359158
uc002qym.2	1.826211306	5.866396811	3.447250701	0.000566451	0.008235831	-0.418359158
uc002sov.3	1.826211306	5.866396811	3.447250701	0.000566451	0.008235831	-0.418359158
uc002std.2	1.826211306	5.866396811	3.447250701	0.000566451	0.008235831	-0.418359158
uc002sux.3	1.826211306	5.866396811	3.447250701	0.000566451	0.008235831	-0.418359158
uc002uaw.4	1.826211306	5.866396811	3.447250701	0.000566451	0.008235831	-0.418359158
uc002vcn.5	1.826211306	5.866396811	3.447250701	0.000566451	0.008235831	-0.418359158
uc002wfi.4	1.826211306	5.866396811	3.447250701	0.000566451	0.008235831	-0.418359158
uc002xfi.4	1.826211306	5.866396811	3.447250701	0.000566451	0.008235831	-0.418359158
uc002xof.4	1.826211306	5.866396811	3.447250701	0.000566451	0.008235831	-0.418359158
uc002xqf.4	1.826211306	5.866396811	3.447250701	0.000566451	0.008235831	-0.418359158
uc002xwa.5	1.826211306	5.866396811	3.447250701	0.000566451	0.008235831	-0.418359158
uc002xyn.5	1.826211306	5.866396811	3.447250701	0.000566451	0.008235831	-0.418359158
uc003aqa.5	1.826211306	5.866396811	3.447250701	0.000566451	0.008235831	-0.418359158
uc003ayh.3	1.826211306	5.866396811	3.447250701	0.000566451	0.008235831	-0.418359158
uc003bbr.5	1.826211306	5.866396811	3.447250701	0.000566451	0.008235831	-0.418359158
uc003ctv.4	1.826211306	5.866396811	3.447250701	0.000566451	0.008235831	-0.418359158
uc003dlr.4	1.826211306	5.866396811	3.447250701	0.000566451	0.008235831	-0.418359158
uc003dpu.4	1.826211306	5.866396811	3.447250701	0.000566451	0.008235831	-0.418359158
uc003eew.5	1.826211306	5.866396811	3.447250701	0.000566451	0.008235831	-0.418359158
uc003etz.2	1.826211306	5.866396811	3.447250701	0.000566451	0.008235831	-0.418359158
uc003fax.3	1.826211306	5.866396811	3.447250701	0.000566451	0.008235831	-0.418359158
uc003fwz.5	1.826211306	5.866396811	3.447250701	0.000566451	0.008235831	-0.418359158
uc003ggg.2	1.826211306	5.866396811	3.447250701	0.000566451	0.008235831	-0.418359158
uc003gpc.4	1.826211306	5.866396811	3.447250701	0.000566451	0.008235831	-0.418359158
uc003gqs.3	1.826211306	5.866396811	3.447250701	0.000566451	0.008235831	-0.418359158
uc003hdc.1	1.826211306	5.866396811	3.447250701	0.000566451	0.008235831	-0.418359158
uc003hnq.4	1.826211306	5.866396811	3.447250701	0.000566451	0.008235831	-0.418359158
uc003ihr.1	1.826211306	5.866396811	3.447250701	0.000566451	0.008235831	-0.418359158
uc003ika.5	1.826211306	5.866396811	3.447250701	0.000566451	0.008235831	-0.418359158
uc003jlv.5	1.826211306	5.866396811	3.447250701	0.000566451	0.008235831	-0.418359158
uc003jmc.4	1.826211306	5.866396811	3.447250701	0.000566451	0.008235831	-0.418359158
uc003kdw.4	1.826211306	5.866396811	3.447250701	0.000566451	0.008235831	-0.418359158
uc003kfh.2	1.826211306	5.866396811	3.447250701	0.000566451	0.008235831	-0.418359158
uc003kuj.6	1.826211306	5.866396811	3.447250701	0.000566451	0.008235831	-0.418359158
uc003lbs.2	1.826211306	5.866396811	3.447250701	0.000566451	0.008235831	-0.418359158
uc003lty.3	1.826211306	5.866396811	3.447250701	0.000566451	0.008235831	-0.418359158
uc003lwx.5	1.826211306	5.866396811	3.447250701	0.000566451	0.008235831	-0.418359158
uc003mho.4	1.826211306	5.866396811	3.447250701	0.000566451	0.008235831	-0.418359158
uc003nbu.2	1.826211306	5.866396811	3.447250701	0.000566451	0.008235831	-0.418359158
uc003ned.3	1.826211306	5.866396811	3.447250701	0.000566451	0.008235831	-0.418359158
uc003nxx.2	1.826211306	5.866396811	3.447250701	0.000566451	0.008235831	-0.418359158
uc003nzr.4	1.826211306	5.866396811	3.447250701	0.000566451	0.008235831	-0.418359158
uc003pgx.2	1.826211306	5.866396811	3.447250701	0.000566451	0.008235831	-0.418359158
uc003tqj.4	1.826211306	5.866396811	3.447250701	0.000566451	0.008235831	-0.418359158
uc003ugb.4	1.826211306	5.866396811	3.447250701	0.000566451	0.008235831	-0.418359158
uc003uxi.4	1.826211306	5.866396811	3.447250701	0.000566451	0.008235831	-0.418359158
uc003vee.3	1.826211306	5.866396811	3.447250701	0.000566451	0.008235831	-0.418359158
uc003wql.6	1.826211306	5.866396811	3.447250701	0.000566451	0.008235831	-0.418359158
uc003wrn.3	1.826211306	5.866396811	3.447250701	0.000566451	0.008235831	-0.418359158
uc003zlt.4	1.826211306	5.866396811	3.447250701	0.000566451	0.008235831	-0.418359158
uc004auv.5	1.826211306	5.866396811	3.447250701	0.000566451	0.008235831	-0.418359158
uc004bix.4	1.826211306	5.866396811	3.447250701	0.000566451	0.008235831	-0.418359158
uc004bjh.4	1.826211306	5.866396811	3.447250701	0.000566451	0.008235831	-0.418359158
uc004cfp.5	1.826211306	5.866396811	3.447250701	0.000566451	0.008235831	-0.418359158
uc004djb.2	1.826211306	5.866396811	3.447250701	0.000566451	0.008235831	-0.418359158
uc004esc.5	1.826211306	5.866396811	3.447250701	0.000566451	0.008235831	-0.418359158
uc004fkl.4	1.826211306	5.866396811	3.447250701	0.000566451	0.008235831	-0.418359158
uc004fqt.3	1.826211306	5.866396811	3.447250701	0.000566451	0.008235831	-0.418359158
uc010amk.4	1.826211306	5.866396811	3.447250701	0.000566451	0.008235831	-0.418359158
uc010bnj.4	1.826211306	5.866396811	3.447250701	0.000566451	0.008235831	-0.418359158
uc010iqh.2	1.826211306	5.866396811	3.447250701	0.000566451	0.008235831	-0.418359158
uc010pcs.3	1.826211306	5.866396811	3.447250701	0.000566451	0.008235831	-0.418359158
uc010ppk.2	1.826211306	5.866396811	3.447250701	0.000566451	0.008235831	-0.418359158
uc010qde.2	1.826211306	5.866396811	3.447250701	0.000566451	0.008235831	-0.418359158
uc010vrc.2	1.826211306	5.866396811	3.447250701	0.000566451	0.008235831	-0.418359158
uc010xjp.3	1.826211306	5.866396811	3.447250701	0.000566451	0.008235831	-0.418359158
uc010xoy.3	1.826211306	5.866396811	3.447250701	0.000566451	0.008235831	-0.418359158
uc011czz.3	1.826211306	5.866396811	3.447250701	0.000566451	0.008235831	-0.418359158
uc011dwm.2	1.826211306	5.866396811	3.447250701	0.000566451	0.008235831	-0.418359158
uc011etm.3	1.826211306	5.866396811	3.447250701	0.000566451	0.008235831	-0.418359158
uc011gio.2	1.826211306	5.866396811	3.447250701	0.000566451	0.008235831	-0.418359158
uc011hoh.3	1.826211306	5.866396811	3.447250701	0.000566451	0.008235831	-0.418359158
uc011hom.2	1.826211306	5.866396811	3.447250701	0.000566451	0.008235831	-0.418359158
uc011hzq.4	1.826211306	5.866396811	3.447250701	0.000566451	0.008235831	-0.418359158
uc011jao.3	1.826211306	5.866396811	3.447250701	0.000566451	0.008235831	-0.418359158
uc011jce.2	1.826211306	5.866396811	3.447250701	0.000566451	0.008235831	-0.418359158
uc011kjd.2	1.826211306	5.866396811	3.447250701	0.000566451	0.008235831	-0.418359158
uc021opj.2	1.826211306	5.866396811	3.447250701	0.000566451	0.008235831	-0.418359158
uc021opm.2	1.826211306	5.866396811	3.447250701	0.000566451	0.008235831	-0.418359158
uc021piz.2	1.826211306	5.866396811	3.447250701	0.000566451	0.008235831	-0.418359158
uc021rtz.2	1.826211306	5.866396811	3.447250701	0.000566451	0.008235831	-0.418359158
uc022amz.3	1.826211306	5.866396811	3.447250701	0.000566451	0.008235831	-0.418359158
uc022bxd.2	1.826211306	5.866396811	3.447250701	0.000566451	0.008235831	-0.418359158
uc031ptd.2	1.826211306	5.866396811	3.447250701	0.000566451	0.008235831	-0.418359158
uc031vqq.2	1.826211306	5.866396811	3.447250701	0.000566451	0.008235831	-0.418359158
uc031yvi.2	1.826211306	5.866396811	3.447250701	0.000566451	0.008235831	-0.418359158
uc031zpc.2	1.826211306	5.866396811	3.447250701	0.000566451	0.008235831	-0.418359158
uc032ery.2	1.826211306	5.866396811	3.447250701	0.000566451	0.008235831	-0.418359158
uc032pkt.2	1.826211306	5.866396811	3.447250701	0.000566451	0.008235831	-0.418359158
uc032pqx.2	1.826211306	5.866396811	3.447250701	0.000566451	0.008235831	-0.418359158
uc032qlk.2	1.826211306	5.866396811	3.447250701	0.000566451	0.008235831	-0.418359158
uc032ret.2	1.826211306	5.866396811	3.447250701	0.000566451	0.008235831	-0.418359158
uc032rkm.1	1.826211306	5.866396811	3.447250701	0.000566451	0.008235831	-0.418359158
uc032yvg.2	1.826211306	5.866396811	3.447250701	0.000566451	0.008235831	-0.418359158
uc032zrg.2	1.826211306	5.866396811	3.447250701	0.000566451	0.008235831	-0.418359158
uc033cui.2	1.826211306	5.866396811	3.447250701	0.000566451	0.008235831	-0.418359158
uc033dmn.2	1.826211306	5.866396811	3.447250701	0.000566451	0.008235831	-0.418359158
uc057azw.1	1.826211306	5.866396811	3.447250701	0.000566451	0.008235831	-0.418359158
uc057bsn.1	1.826211306	5.866396811	3.447250701	0.000566451	0.008235831	-0.418359158
uc057bsu.1	1.826211306	5.866396811	3.447250701	0.000566451	0.008235831	-0.418359158
uc057cnu.1	1.826211306	5.866396811	3.447250701	0.000566451	0.008235831	-0.418359158
uc057dei.1	1.826211306	5.866396811	3.447250701	0.000566451	0.008235831	-0.418359158
uc057dms.1	1.826211306	5.866396811	3.447250701	0.000566451	0.008235831	-0.418359158
uc057gge.1	1.826211306	5.866396811	3.447250701	0.000566451	0.008235831	-0.418359158
uc057gkb.1	1.826211306	5.866396811	3.447250701	0.000566451	0.008235831	-0.418359158
uc057ixv.1	1.826211306	5.866396811	3.447250701	0.000566451	0.008235831	-0.418359158
uc057nom.1	1.826211306	5.866396811	3.447250701	0.000566451	0.008235831	-0.418359158
uc057ocl.1	1.826211306	5.866396811	3.447250701	0.000566451	0.008235831	-0.418359158
uc057ozc.1	1.826211306	5.866396811	3.447250701	0.000566451	0.008235831	-0.418359158
uc057pov.1	1.826211306	5.866396811	3.447250701	0.000566451	0.008235831	-0.418359158
uc057ptv.1	1.826211306	5.866396811	3.447250701	0.000566451	0.008235831	-0.418359158
uc057qar.1	1.826211306	5.866396811	3.447250701	0.000566451	0.008235831	-0.418359158
uc057qfn.1	1.826211306	5.866396811	3.447250701	0.000566451	0.008235831	-0.418359158
uc057qqs.1	1.826211306	5.866396811	3.447250701	0.000566451	0.008235831	-0.418359158
uc057qtt.1	1.826211306	5.866396811	3.447250701	0.000566451	0.008235831	-0.418359158
uc057spp.1	1.826211306	5.866396811	3.447250701	0.000566451	0.008235831	-0.418359158
uc057tdv.1	1.826211306	5.866396811	3.447250701	0.000566451	0.008235831	-0.418359158
uc057ulp.1	1.826211306	5.866396811	3.447250701	0.000566451	0.008235831	-0.418359158
uc057vup.1	1.826211306	5.866396811	3.447250701	0.000566451	0.008235831	-0.418359158
uc057ybg.1	1.826211306	5.866396811	3.447250701	0.000566451	0.008235831	-0.418359158
uc057ysw.1	1.826211306	5.866396811	3.447250701	0.000566451	0.008235831	-0.418359158
uc057zul.1	1.826211306	5.866396811	3.447250701	0.000566451	0.008235831	-0.418359158
uc058ckc.1	1.826211306	5.866396811	3.447250701	0.000566451	0.008235831	-0.418359158
uc058dlp.1	1.826211306	5.866396811	3.447250701	0.000566451	0.008235831	-0.418359158
uc058dtc.1	1.826211306	5.866396811	3.447250701	0.000566451	0.008235831	-0.418359158
uc058efn.1	1.826211306	5.866396811	3.447250701	0.000566451	0.008235831	-0.418359158
uc058ehd.1	1.826211306	5.866396811	3.447250701	0.000566451	0.008235831	-0.418359158
uc058ejq.1	1.826211306	5.866396811	3.447250701	0.000566451	0.008235831	-0.418359158
uc058ejs.1	1.826211306	5.866396811	3.447250701	0.000566451	0.008235831	-0.418359158
uc058esv.1	1.826211306	5.866396811	3.447250701	0.000566451	0.008235831	-0.418359158
uc058fnu.1	1.826211306	5.866396811	3.447250701	0.000566451	0.008235831	-0.418359158
uc058frd.1	1.826211306	5.866396811	3.447250701	0.000566451	0.008235831	-0.418359158
uc058fwc.1	1.826211306	5.866396811	3.447250701	0.000566451	0.008235831	-0.418359158
uc058hfk.1	1.826211306	5.866396811	3.447250701	0.000566451	0.008235831	-0.418359158
uc058hjb.1	1.826211306	5.866396811	3.447250701	0.000566451	0.008235831	-0.418359158
uc058iif.1	1.826211306	5.866396811	3.447250701	0.000566451	0.008235831	-0.418359158
uc058iok.1	1.826211306	5.866396811	3.447250701	0.000566451	0.008235831	-0.418359158
uc058ipi.1	1.826211306	5.866396811	3.447250701	0.000566451	0.008235831	-0.418359158
uc058job.1	1.826211306	5.866396811	3.447250701	0.000566451	0.008235831	-0.418359158
uc058kle.1	1.826211306	5.866396811	3.447250701	0.000566451	0.008235831	-0.418359158
uc058kya.1	1.826211306	5.866396811	3.447250701	0.000566451	0.008235831	-0.418359158
uc058lvu.1	1.826211306	5.866396811	3.447250701	0.000566451	0.008235831	-0.418359158
uc058ncb.1	1.826211306	5.866396811	3.447250701	0.000566451	0.008235831	-0.418359158
uc058nrp.1	1.826211306	5.866396811	3.447250701	0.000566451	0.008235831	-0.418359158
uc058ptd.1	1.826211306	5.866396811	3.447250701	0.000566451	0.008235831	-0.418359158
uc058pyh.1	1.826211306	5.866396811	3.447250701	0.000566451	0.008235831	-0.418359158
uc058rlr.1	1.826211306	5.866396811	3.447250701	0.000566451	0.008235831	-0.418359158
uc058snx.1	1.826211306	5.866396811	3.447250701	0.000566451	0.008235831	-0.418359158
uc058tmo.1	1.826211306	5.866396811	3.447250701	0.000566451	0.008235831	-0.418359158
uc058toz.1	1.826211306	5.866396811	3.447250701	0.000566451	0.008235831	-0.418359158
uc058trz.1	1.826211306	5.866396811	3.447250701	0.000566451	0.008235831	-0.418359158
uc058vgq.1	1.826211306	5.866396811	3.447250701	0.000566451	0.008235831	-0.418359158
uc058wed.1	1.826211306	5.866396811	3.447250701	0.000566451	0.008235831	-0.418359158
uc058wyu.1	1.826211306	5.866396811	3.447250701	0.000566451	0.008235831	-0.418359158
uc058xex.1	1.826211306	5.866396811	3.447250701	0.000566451	0.008235831	-0.418359158
uc058xzh.1	1.826211306	5.866396811	3.447250701	0.000566451	0.008235831	-0.418359158
uc058yah.1	1.826211306	5.866396811	3.447250701	0.000566451	0.008235831	-0.418359158
uc058yfk.1	1.826211306	5.866396811	3.447250701	0.000566451	0.008235831	-0.418359158
uc058yjv.1	1.826211306	5.866396811	3.447250701	0.000566451	0.008235831	-0.418359158
uc058ykl.1	1.826211306	5.866396811	3.447250701	0.000566451	0.008235831	-0.418359158
uc058yld.1	1.826211306	5.866396811	3.447250701	0.000566451	0.008235831	-0.418359158
uc059aln.1	1.826211306	5.866396811	3.447250701	0.000566451	0.008235831	-0.418359158
uc059axg.1	1.826211306	5.866396811	3.447250701	0.000566451	0.008235831	-0.418359158
uc059bpj.1	1.826211306	5.866396811	3.447250701	0.000566451	0.008235831	-0.418359158
uc059dpo.1	1.826211306	5.866396811	3.447250701	0.000566451	0.008235831	-0.418359158
uc059dzs.1	1.826211306	5.866396811	3.447250701	0.000566451	0.008235831	-0.418359158
uc059eke.1	1.826211306	5.866396811	3.447250701	0.000566451	0.008235831	-0.418359158
uc059for.1	1.826211306	5.866396811	3.447250701	0.000566451	0.008235831	-0.418359158
uc059fwi.1	1.826211306	5.866396811	3.447250701	0.000566451	0.008235831	-0.418359158
uc059ggd.1	1.826211306	5.866396811	3.447250701	0.000566451	0.008235831	-0.418359158
uc059hdt.1	1.826211306	5.866396811	3.447250701	0.000566451	0.008235831	-0.418359158
uc059hre.1	1.826211306	5.866396811	3.447250701	0.000566451	0.008235831	-0.418359158
uc059huy.1	1.826211306	5.866396811	3.447250701	0.000566451	0.008235831	-0.418359158
uc059hzc.1	1.826211306	5.866396811	3.447250701	0.000566451	0.008235831	-0.418359158
uc059iqb.1	1.826211306	5.866396811	3.447250701	0.000566451	0.008235831	-0.418359158
uc059jip.1	1.826211306	5.866396811	3.447250701	0.000566451	0.008235831	-0.418359158
uc059kfg.1	1.826211306	5.866396811	3.447250701	0.000566451	0.008235831	-0.418359158
uc059lcs.1	1.826211306	5.866396811	3.447250701	0.000566451	0.008235831	-0.418359158
uc059ltb.1	1.826211306	5.866396811	3.447250701	0.000566451	0.008235831	-0.418359158
uc059mgl.1	1.826211306	5.866396811	3.447250701	0.000566451	0.008235831	-0.418359158
uc059rny.1	1.826211306	5.866396811	3.447250701	0.000566451	0.008235831	-0.418359158
uc059sgf.1	1.826211306	5.866396811	3.447250701	0.000566451	0.008235831	-0.418359158
uc059szd.1	1.826211306	5.866396811	3.447250701	0.000566451	0.008235831	-0.418359158
uc059tfl.1	1.826211306	5.866396811	3.447250701	0.000566451	0.008235831	-0.418359158
uc059tra.1	1.826211306	5.866396811	3.447250701	0.000566451	0.008235831	-0.418359158
uc059uia.1	1.826211306	5.866396811	3.447250701	0.000566451	0.008235831	-0.418359158
uc059uzf.1	1.826211306	5.866396811	3.447250701	0.000566451	0.008235831	-0.418359158
uc059vmq.1	1.826211306	5.866396811	3.447250701	0.000566451	0.008235831	-0.418359158
uc059xkj.1	1.826211306	5.866396811	3.447250701	0.000566451	0.008235831	-0.418359158
uc059xqf.1	1.826211306	5.866396811	3.447250701	0.000566451	0.008235831	-0.418359158
uc059xti.1	1.826211306	5.866396811	3.447250701	0.000566451	0.008235831	-0.418359158
uc059yfo.1	1.826211306	5.866396811	3.447250701	0.000566451	0.008235831	-0.418359158
uc059zrl.1	1.826211306	5.866396811	3.447250701	0.000566451	0.008235831	-0.418359158
uc059zru.1	1.826211306	5.866396811	3.447250701	0.000566451	0.008235831	-0.418359158
uc059zvk.1	1.826211306	5.866396811	3.447250701	0.000566451	0.008235831	-0.418359158
uc060bjk.1	1.826211306	5.866396811	3.447250701	0.000566451	0.008235831	-0.418359158
uc060blh.1	1.826211306	5.866396811	3.447250701	0.000566451	0.008235831	-0.418359158
uc060byt.1	1.826211306	5.866396811	3.447250701	0.000566451	0.008235831	-0.418359158
uc060dob.1	1.826211306	5.866396811	3.447250701	0.000566451	0.008235831	-0.418359158
uc060doj.1	1.826211306	5.866396811	3.447250701	0.000566451	0.008235831	-0.418359158
uc060egz.1	1.826211306	5.866396811	3.447250701	0.000566451	0.008235831	-0.418359158
uc060ffy.1	1.826211306	5.866396811	3.447250701	0.000566451	0.008235831	-0.418359158
uc060fgh.1	1.826211306	5.866396811	3.447250701	0.000566451	0.008235831	-0.418359158
uc060fmy.1	1.826211306	5.866396811	3.447250701	0.000566451	0.008235831	-0.418359158
uc060gib.1	1.826211306	5.866396811	3.447250701	0.000566451	0.008235831	-0.418359158
uc060gvs.1	1.826211306	5.866396811	3.447250701	0.000566451	0.008235831	-0.418359158
uc060imt.1	1.826211306	5.866396811	3.447250701	0.000566451	0.008235831	-0.418359158
uc060jde.1	1.826211306	5.866396811	3.447250701	0.000566451	0.008235831	-0.418359158
uc060jig.1	1.826211306	5.866396811	3.447250701	0.000566451	0.008235831	-0.418359158
uc060kpf.1	1.826211306	5.866396811	3.447250701	0.000566451	0.008235831	-0.418359158
uc060kub.1	1.826211306	5.866396811	3.447250701	0.000566451	0.008235831	-0.418359158
uc060lvx.1	1.826211306	5.866396811	3.447250701	0.000566451	0.008235831	-0.418359158
uc060mbo.1	1.826211306	5.866396811	3.447250701	0.000566451	0.008235831	-0.418359158
uc060mpx.1	1.826211306	5.866396811	3.447250701	0.000566451	0.008235831	-0.418359158
uc060nac.1	1.826211306	5.866396811	3.447250701	0.000566451	0.008235831	-0.418359158
uc060nbw.1	1.826211306	5.866396811	3.447250701	0.000566451	0.008235831	-0.418359158
uc060obm.1	1.826211306	5.866396811	3.447250701	0.000566451	0.008235831	-0.418359158
uc060olq.1	1.826211306	5.866396811	3.447250701	0.000566451	0.008235831	-0.418359158
uc060qcy.1	1.826211306	5.866396811	3.447250701	0.000566451	0.008235831	-0.418359158
uc060sag.1	1.826211306	5.866396811	3.447250701	0.000566451	0.008235831	-0.418359158
uc060sbh.1	1.826211306	5.866396811	3.447250701	0.000566451	0.008235831	-0.418359158
uc060sfa.1	1.826211306	5.866396811	3.447250701	0.000566451	0.008235831	-0.418359158
uc060upc.1	1.826211306	5.866396811	3.447250701	0.000566451	0.008235831	-0.418359158
uc060upk.1	1.826211306	5.866396811	3.447250701	0.000566451	0.008235831	-0.418359158
uc060use.1	1.826211306	5.866396811	3.447250701	0.000566451	0.008235831	-0.418359158
uc060via.1	1.826211306	5.866396811	3.447250701	0.000566451	0.008235831	-0.418359158
uc060wtr.1	1.826211306	5.866396811	3.447250701	0.000566451	0.008235831	-0.418359158
uc060yid.1	1.826211306	5.866396811	3.447250701	0.000566451	0.008235831	-0.418359158
uc060yon.1	1.826211306	5.866396811	3.447250701	0.000566451	0.008235831	-0.418359158
uc060ypf.1	1.826211306	5.866396811	3.447250701	0.000566451	0.008235831	-0.418359158
uc060zvm.1	1.826211306	5.866396811	3.447250701	0.000566451	0.008235831	-0.418359158
uc061aeh.1	1.826211306	5.866396811	3.447250701	0.000566451	0.008235831	-0.418359158
uc061dzf.1	1.826211306	5.866396811	3.447250701	0.000566451	0.008235831	-0.418359158
uc061evp.1	1.826211306	5.866396811	3.447250701	0.000566451	0.008235831	-0.418359158
uc061grd.1	1.826211306	5.866396811	3.447250701	0.000566451	0.008235831	-0.418359158
uc061gvs.1	1.826211306	5.866396811	3.447250701	0.000566451	0.008235831	-0.418359158
uc061hou.1	1.826211306	5.866396811	3.447250701	0.000566451	0.008235831	-0.418359158
uc061iwf.1	1.826211306	5.866396811	3.447250701	0.000566451	0.008235831	-0.418359158
uc061lry.1	1.826211306	5.866396811	3.447250701	0.000566451	0.008235831	-0.418359158
uc061mcz.1	1.826211306	5.866396811	3.447250701	0.000566451	0.008235831	-0.418359158
uc061nif.1	1.826211306	5.866396811	3.447250701	0.000566451	0.008235831	-0.418359158
uc061omq.1	1.826211306	5.866396811	3.447250701	0.000566451	0.008235831	-0.418359158
uc061oxb.1	1.826211306	5.866396811	3.447250701	0.000566451	0.008235831	-0.418359158
uc061pan.1	1.826211306	5.866396811	3.447250701	0.000566451	0.008235831	-0.418359158
uc061prl.1	1.826211306	5.866396811	3.447250701	0.000566451	0.008235831	-0.418359158
uc061rkx.1	1.826211306	5.866396811	3.447250701	0.000566451	0.008235831	-0.418359158
uc061sjh.1	1.826211306	5.866396811	3.447250701	0.000566451	0.008235831	-0.418359158
uc061vni.1	1.826211306	5.866396811	3.447250701	0.000566451	0.008235831	-0.418359158
uc061vrr.1	1.826211306	5.866396811	3.447250701	0.000566451	0.008235831	-0.418359158
uc061vsy.1	1.826211306	5.866396811	3.447250701	0.000566451	0.008235831	-0.418359158
uc061vxn.1	1.826211306	5.866396811	3.447250701	0.000566451	0.008235831	-0.418359158
uc061vxz.1	1.826211306	5.866396811	3.447250701	0.000566451	0.008235831	-0.418359158
uc061wbz.1	1.826211306	5.866396811	3.447250701	0.000566451	0.008235831	-0.418359158
uc061xcm.1	1.826211306	5.866396811	3.447250701	0.000566451	0.008235831	-0.418359158
uc061xpx.1	1.826211306	5.866396811	3.447250701	0.000566451	0.008235831	-0.418359158
uc061ytx.1	1.826211306	5.866396811	3.447250701	0.000566451	0.008235831	-0.418359158
uc062aaf.1	1.826211306	5.866396811	3.447250701	0.000566451	0.008235831	-0.418359158
uc062bhp.1	1.826211306	5.866396811	3.447250701	0.000566451	0.008235831	-0.418359158
uc062brv.1	1.826211306	5.866396811	3.447250701	0.000566451	0.008235831	-0.418359158
uc062cru.1	1.826211306	5.866396811	3.447250701	0.000566451	0.008235831	-0.418359158
uc062huy.1	1.826211306	5.866396811	3.447250701	0.000566451	0.008235831	-0.418359158
uc062ivs.1	1.826211306	5.866396811	3.447250701	0.000566451	0.008235831	-0.418359158
uc062jbp.1	1.826211306	5.866396811	3.447250701	0.000566451	0.008235831	-0.418359158
uc062khj.1	1.826211306	5.866396811	3.447250701	0.000566451	0.008235831	-0.418359158
uc062lzy.1	1.826211306	5.866396811	3.447250701	0.000566451	0.008235831	-0.418359158
uc062mmo.1	1.826211306	5.866396811	3.447250701	0.000566451	0.008235831	-0.418359158
uc062nwy.1	1.826211306	5.866396811	3.447250701	0.000566451	0.008235831	-0.418359158
uc062pdc.1	1.826211306	5.866396811	3.447250701	0.000566451	0.008235831	-0.418359158
uc062peq.1	1.826211306	5.866396811	3.447250701	0.000566451	0.008235831	-0.418359158
uc062pjn.1	1.826211306	5.866396811	3.447250701	0.000566451	0.008235831	-0.418359158
uc062qbr.1	1.826211306	5.866396811	3.447250701	0.000566451	0.008235831	-0.418359158
uc062swr.1	1.826211306	5.866396811	3.447250701	0.000566451	0.008235831	-0.418359158
uc062uoe.1	1.826211306	5.866396811	3.447250701	0.000566451	0.008235831	-0.418359158
uc062uuz.1	1.826211306	5.866396811	3.447250701	0.000566451	0.008235831	-0.418359158
uc062uvg.1	1.826211306	5.866396811	3.447250701	0.000566451	0.008235831	-0.418359158
uc062uzt.1	1.826211306	5.866396811	3.447250701	0.000566451	0.008235831	-0.418359158
uc062vas.1	1.826211306	5.866396811	3.447250701	0.000566451	0.008235831	-0.418359158
uc062vtt.1	1.826211306	5.866396811	3.447250701	0.000566451	0.008235831	-0.418359158
uc062wde.1	1.826211306	5.866396811	3.447250701	0.000566451	0.008235831	-0.418359158
uc062zda.1	1.826211306	5.866396811	3.447250701	0.000566451	0.008235831	-0.418359158
uc062zva.1	1.826211306	5.866396811	3.447250701	0.000566451	0.008235831	-0.418359158
uc063arz.1	1.826211306	5.866396811	3.447250701	0.000566451	0.008235831	-0.418359158
uc063btt.1	1.826211306	5.866396811	3.447250701	0.000566451	0.008235831	-0.418359158
uc063fuw.1	1.826211306	5.866396811	3.447250701	0.000566451	0.008235831	-0.418359158
uc063hgw.1	1.826211306	5.866396811	3.447250701	0.000566451	0.008235831	-0.418359158
uc063hqt.1	1.826211306	5.866396811	3.447250701	0.000566451	0.008235831	-0.418359158
uc063iei.1	1.826211306	5.866396811	3.447250701	0.000566451	0.008235831	-0.418359158
uc063ise.1	1.826211306	5.866396811	3.447250701	0.000566451	0.008235831	-0.418359158
uc063jti.1	1.826211306	5.866396811	3.447250701	0.000566451	0.008235831	-0.418359158
uc063juh.1	1.826211306	5.866396811	3.447250701	0.000566451	0.008235831	-0.418359158
uc063jxg.1	1.826211306	5.866396811	3.447250701	0.000566451	0.008235831	-0.418359158
uc063kff.1	1.826211306	5.866396811	3.447250701	0.000566451	0.008235831	-0.418359158
uc063kud.1	1.826211306	5.866396811	3.447250701	0.000566451	0.008235831	-0.418359158
uc063lfe.1	1.826211306	5.866396811	3.447250701	0.000566451	0.008235831	-0.418359158
uc063lsj.1	1.826211306	5.866396811	3.447250701	0.000566451	0.008235831	-0.418359158
uc063lwv.1	1.826211306	5.866396811	3.447250701	0.000566451	0.008235831	-0.418359158
uc063lxe.1	1.826211306	5.866396811	3.447250701	0.000566451	0.008235831	-0.418359158
uc063nzs.1	1.826211306	5.866396811	3.447250701	0.000566451	0.008235831	-0.418359158
uc063orx.1	1.826211306	5.866396811	3.447250701	0.000566451	0.008235831	-0.418359158
uc063scd.1	1.826211306	5.866396811	3.447250701	0.000566451	0.008235831	-0.418359158
uc063sqm.1	1.826211306	5.866396811	3.447250701	0.000566451	0.008235831	-0.418359158
uc063stx.1	1.826211306	5.866396811	3.447250701	0.000566451	0.008235831	-0.418359158
uc063ttq.1	1.826211306	5.866396811	3.447250701	0.000566451	0.008235831	-0.418359158
uc063tzs.1	1.826211306	5.866396811	3.447250701	0.000566451	0.008235831	-0.418359158
uc063vdy.1	1.826211306	5.866396811	3.447250701	0.000566451	0.008235831	-0.418359158
uc063vpx.1	1.826211306	5.866396811	3.447250701	0.000566451	0.008235831	-0.418359158
uc063vrl.1	1.826211306	5.866396811	3.447250701	0.000566451	0.008235831	-0.418359158
uc063whj.1	1.826211306	5.866396811	3.447250701	0.000566451	0.008235831	-0.418359158
uc063yar.1	1.826211306	5.866396811	3.447250701	0.000566451	0.008235831	-0.418359158
uc063zap.1	1.826211306	5.866396811	3.447250701	0.000566451	0.008235831	-0.418359158
uc064att.1	1.826211306	5.866396811	3.447250701	0.000566451	0.008235831	-0.418359158
uc064bvz.1	1.826211306	5.866396811	3.447250701	0.000566451	0.008235831	-0.418359158
uc064cgw.1	1.826211306	5.866396811	3.447250701	0.000566451	0.008235831	-0.418359158
uc064dpk.1	1.826211306	5.866396811	3.447250701	0.000566451	0.008235831	-0.418359158
uc064evs.1	1.826211306	5.866396811	3.447250701	0.000566451	0.008235831	-0.418359158
uc064fkm.1	1.826211306	5.866396811	3.447250701	0.000566451	0.008235831	-0.418359158
uc064fub.1	1.826211306	5.866396811	3.447250701	0.000566451	0.008235831	-0.418359158
uc064gic.1	1.826211306	5.866396811	3.447250701	0.000566451	0.008235831	-0.418359158
uc064guz.1	1.826211306	5.866396811	3.447250701	0.000566451	0.008235831	-0.418359158
uc064hgw.1	1.826211306	5.866396811	3.447250701	0.000566451	0.008235831	-0.418359158
uc064jon.1	1.826211306	5.866396811	3.447250701	0.000566451	0.008235831	-0.418359158
uc064jrq.1	1.826211306	5.866396811	3.447250701	0.000566451	0.008235831	-0.418359158
uc064kfi.1	1.826211306	5.866396811	3.447250701	0.000566451	0.008235831	-0.418359158
uc064nxd.1	1.826211306	5.866396811	3.447250701	0.000566451	0.008235831	-0.418359158
uc064omp.1	1.826211306	5.866396811	3.447250701	0.000566451	0.008235831	-0.418359158
uc064pkf.1	1.826211306	5.866396811	3.447250701	0.000566451	0.008235831	-0.418359158
uc064qqs.1	1.826211306	5.866396811	3.447250701	0.000566451	0.008235831	-0.418359158
uc064qzm.1	1.826211306	5.866396811	3.447250701	0.000566451	0.008235831	-0.418359158
uc064rpt.1	1.826211306	5.866396811	3.447250701	0.000566451	0.008235831	-0.418359158
uc064smt.1	1.826211306	5.866396811	3.447250701	0.000566451	0.008235831	-0.418359158
uc064tew.1	1.826211306	5.866396811	3.447250701	0.000566451	0.008235831	-0.418359158
uc064vrf.1	1.826211306	5.866396811	3.447250701	0.000566451	0.008235831	-0.418359158
uc064wro.1	1.826211306	5.866396811	3.447250701	0.000566451	0.008235831	-0.418359158
uc064xfj.1	1.826211306	5.866396811	3.447250701	0.000566451	0.008235831	-0.418359158
uc064xli.1	1.826211306	5.866396811	3.447250701	0.000566451	0.008235831	-0.418359158
uc064xxt.1	1.826211306	5.866396811	3.447250701	0.000566451	0.008235831	-0.418359158
uc065aie.1	1.826211306	5.866396811	3.447250701	0.000566451	0.008235831	-0.418359158
uc065bpw.1	1.826211306	5.866396811	3.447250701	0.000566451	0.008235831	-0.418359158
uc284nlp.1	1.826211306	5.866396811	3.447250701	0.000566451	0.008235831	-0.418359158
uc284okn.1	1.826211306	5.866396811	3.447250701	0.000566451	0.008235831	-0.418359158
uc284omf.1	1.826211306	5.866396811	3.447250701	0.000566451	0.008235831	-0.418359158
uc284otq.1	1.826211306	5.866396811	3.447250701	0.000566451	0.008235831	-0.418359158
uc284pmy.1	1.826211306	5.866396811	3.447250701	0.000566451	0.008235831	-0.418359158
uc284qac.1	1.826211306	5.866396811	3.447250701	0.000566451	0.008235831	-0.418359158
uc001ueo.4	1.809511824	5.784511745	3.428029339	0.000608115	0.008235831	-0.475712976
uc058dzn.1	1.809511824	5.784511745	3.428029339	0.000608115	0.008235831	-0.475712976
uc058gdv.1	1.809511824	5.784511745	3.428029339	0.000608115	0.008235831	-0.475712976
uc058gmo.1	1.809511824	5.784511745	3.428029339	0.000608115	0.008235831	-0.475712976
uc059ble.1	1.809511824	5.784511745	3.428029339	0.000608115	0.008235831	-0.475712976
uc059ogv.1	1.809511824	5.784511745	3.428029339	0.000608115	0.008235831	-0.475712976
uc059xfu.1	1.809511824	5.784511745	3.428029339	0.000608115	0.008235831	-0.475712976
uc059xha.1	1.809511824	5.784511745	3.428029339	0.000608115	0.008235831	-0.475712976
uc059yfl.1	1.809511824	5.784511745	3.428029339	0.000608115	0.008235831	-0.475712976
uc060fsz.1	1.809511824	5.784511745	3.428029339	0.000608115	0.008235831	-0.475712976
uc060rls.1	1.809511824	5.784511745	3.428029339	0.000608115	0.008235831	-0.475712976
uc061bst.1	1.809511824	5.784511745	3.428029339	0.000608115	0.008235831	-0.475712976
uc062kal.1	1.809511824	5.784511745	3.428029339	0.000608115	0.008235831	-0.475712976
uc063ocj.1	1.809511824	5.784511745	3.428029339	0.000608115	0.008235831	-0.475712976
uc064mmv.1	1.809511824	5.784511745	3.428029339	0.000608115	0.008235831	-0.475712976
uc059mhb.1	1.9205712	6.09644007	3.428123981	0.000607903	0.008235831	-0.497308964
uc001dpn.4	1.84959894	5.96061869	3.408102402	0.000654306	0.008235831	-0.544905148
uc001kbv.3	1.84959894	5.96061869	3.408102402	0.000654306	0.008235831	-0.544905148
uc001xyr.1	1.84959894	5.96061869	3.408102402	0.000654306	0.008235831	-0.544905148
uc001yfe.3	1.84959894	5.96061869	3.408102402	0.000654306	0.008235831	-0.544905148
uc002fqf.3	1.84959894	5.96061869	3.408102402	0.000654306	0.008235831	-0.544905148
uc002hib.4	1.84959894	5.96061869	3.408102402	0.000654306	0.008235831	-0.544905148
uc003fmc.3	1.84959894	5.96061869	3.408102402	0.000654306	0.008235831	-0.544905148
uc003isr.4	1.84959894	5.96061869	3.408102402	0.000654306	0.008235831	-0.544905148
uc003lac.2	1.84959894	5.96061869	3.408102402	0.000654306	0.008235831	-0.544905148
uc003vih.4	1.84959894	5.96061869	3.408102402	0.000654306	0.008235831	-0.544905148
uc003xza.4	1.84959894	5.96061869	3.408102402	0.000654306	0.008235831	-0.544905148
uc004bkv.4	1.84959894	5.96061869	3.408102402	0.000654306	0.008235831	-0.544905148
uc004dnd.2	1.84959894	5.96061869	3.408102402	0.000654306	0.008235831	-0.544905148
uc004exi.4	1.84959894	5.96061869	3.408102402	0.000654306	0.008235831	-0.544905148
uc021tzv.1	1.84959894	5.96061869	3.408102402	0.000654306	0.008235831	-0.544905148
uc031wsw.2	1.84959894	5.96061869	3.408102402	0.000654306	0.008235831	-0.544905148
uc057xcy.1	1.84959894	5.96061869	3.408102402	0.000654306	0.008235831	-0.544905148
uc058brj.1	1.84959894	5.96061869	3.408102402	0.000654306	0.008235831	-0.544905148
uc058fqv.1	1.84959894	5.96061869	3.408102402	0.000654306	0.008235831	-0.544905148
uc058lxj.1	1.84959894	5.96061869	3.408102402	0.000654306	0.008235831	-0.544905148
uc058mfs.1	1.84959894	5.96061869	3.408102402	0.000654306	0.008235831	-0.544905148
uc058oeq.1	1.84959894	5.96061869	3.408102402	0.000654306	0.008235831	-0.544905148
uc059dhz.1	1.84959894	5.96061869	3.408102402	0.000654306	0.008235831	-0.544905148
uc059rfu.1	1.84959894	5.96061869	3.408102402	0.000654306	0.008235831	-0.544905148
uc060flk.1	1.84959894	5.96061869	3.408102402	0.000654306	0.008235831	-0.544905148
uc062bwy.1	1.84959894	5.96061869	3.408102402	0.000654306	0.008235831	-0.544905148
uc062ien.1	1.84959894	5.96061869	3.408102402	0.000654306	0.008235831	-0.544905148
uc062spd.1	1.84959894	5.96061869	3.408102402	0.000654306	0.008235831	-0.544905148
uc062uko.1	1.84959894	5.96061869	3.408102402	0.000654306	0.008235831	-0.544905148
uc062ulk.1	1.84959894	5.96061869	3.408102402	0.000654306	0.008235831	-0.544905148
uc062ygi.1	1.84959894	5.96061869	3.408102402	0.000654306	0.008235831	-0.544905148
uc063sgc.1	1.84959894	5.96061869	3.408102402	0.000654306	0.008235831	-0.544905148
uc063swa.1	1.84959894	5.96061869	3.408102402	0.000654306	0.008235831	-0.544905148
uc063vbp.1	1.84959894	5.96061869	3.408102402	0.000654306	0.008235831	-0.544905148
uc064mat.1	1.84959894	5.96061869	3.408102402	0.000654306	0.008235831	-0.544905148
uc064ufz.1	1.84959894	5.96061869	3.408102402	0.000654306	0.008235831	-0.544905148
uc064xpg.1	1.84959894	5.96061869	3.408102402	0.000654306	0.008235831	-0.544905148
uc064zfg.1	1.84959894	5.96061869	3.408102402	0.000654306	0.008235831	-0.544905148
uc001alg.4	1.794931151	5.784511745	3.400406986	0.000673001	0.008235831	-0.559227826
uc001aly.3	1.794931151	5.784511745	3.400406986	0.000673001	0.008235831	-0.559227826
uc001ank.1	1.794931151	5.784511745	3.400406986	0.000673001	0.008235831	-0.559227826
uc001axt.3	1.794931151	5.784511745	3.400406986	0.000673001	0.008235831	-0.559227826
uc001bah.2	1.794931151	5.784511745	3.400406986	0.000673001	0.008235831	-0.559227826
uc001beo.3	1.794931151	5.784511745	3.400406986	0.000673001	0.008235831	-0.559227826
uc001bne.4	1.794931151	5.784511745	3.400406986	0.000673001	0.008235831	-0.559227826
uc001bpf.4	1.794931151	5.784511745	3.400406986	0.000673001	0.008235831	-0.559227826
uc001bui.4	1.794931151	5.784511745	3.400406986	0.000673001	0.008235831	-0.559227826
uc001cgp.4	1.794931151	5.784511745	3.400406986	0.000673001	0.008235831	-0.559227826
uc001cpd.4	1.794931151	5.784511745	3.400406986	0.000673001	0.008235831	-0.559227826
uc001cpu.3	1.794931151	5.784511745	3.400406986	0.000673001	0.008235831	-0.559227826
uc001dmk.5	1.794931151	5.784511745	3.400406986	0.000673001	0.008235831	-0.559227826
uc001dpt.3	1.794931151	5.784511745	3.400406986	0.000673001	0.008235831	-0.559227826
uc001dyc.3	1.794931151	5.784511745	3.400406986	0.000673001	0.008235831	-0.559227826
uc001exw.2	1.794931151	5.784511745	3.400406986	0.000673001	0.008235831	-0.559227826
uc001faa.5	1.794931151	5.784511745	3.400406986	0.000673001	0.008235831	-0.559227826
uc001fbx.3	1.794931151	5.784511745	3.400406986	0.000673001	0.008235831	-0.559227826
uc001fhm.3	1.794931151	5.784511745	3.400406986	0.000673001	0.008235831	-0.559227826
uc001fnt.4	1.794931151	5.784511745	3.400406986	0.000673001	0.008235831	-0.559227826
uc001fqn.3	1.794931151	5.784511745	3.400406986	0.000673001	0.008235831	-0.559227826
uc001fqt.4	1.794931151	5.784511745	3.400406986	0.000673001	0.008235831	-0.559227826
uc001frd.3	1.794931151	5.784511745	3.400406986	0.000673001	0.008235831	-0.559227826
uc001fun.3	1.794931151	5.784511745	3.400406986	0.000673001	0.008235831	-0.559227826
uc001gee.3	1.794931151	5.784511745	3.400406986	0.000673001	0.008235831	-0.559227826
uc001gfx.3	1.794931151	5.784511745	3.400406986	0.000673001	0.008235831	-0.559227826
uc001gry.3	1.794931151	5.784511745	3.400406986	0.000673001	0.008235831	-0.559227826
uc001hbm.3	1.794931151	5.784511745	3.400406986	0.000673001	0.008235831	-0.559227826
uc001hen.2	1.794931151	5.784511745	3.400406986	0.000673001	0.008235831	-0.559227826
uc001hie.4	1.794931151	5.784511745	3.400406986	0.000673001	0.008235831	-0.559227826
uc001hmu.4	1.794931151	5.784511745	3.400406986	0.000673001	0.008235831	-0.559227826
uc001htn.4	1.794931151	5.784511745	3.400406986	0.000673001	0.008235831	-0.559227826
uc001hvz.1	1.794931151	5.784511745	3.400406986	0.000673001	0.008235831	-0.559227826
uc001hxo.4	1.794931151	5.784511745	3.400406986	0.000673001	0.008235831	-0.559227826
uc001ilr.4	1.794931151	5.784511745	3.400406986	0.000673001	0.008235831	-0.559227826
uc001ipr.3	1.794931151	5.784511745	3.400406986	0.000673001	0.008235831	-0.559227826
uc001ivk.4	1.794931151	5.784511745	3.400406986	0.000673001	0.008235831	-0.559227826
uc001jjx.2	1.794931151	5.784511745	3.400406986	0.000673001	0.008235831	-0.559227826
uc001jkc.6	1.794931151	5.784511745	3.400406986	0.000673001	0.008235831	-0.559227826
uc001jlt.3	1.794931151	5.784511745	3.400406986	0.000673001	0.008235831	-0.559227826
uc001kka.5	1.794931151	5.784511745	3.400406986	0.000673001	0.008235831	-0.559227826
uc001kkh.5	1.794931151	5.784511745	3.400406986	0.000673001	0.008235831	-0.559227826
uc001lcj.4	1.794931151	5.784511745	3.400406986	0.000673001	0.008235831	-0.559227826
uc001ljc.5	1.794931151	5.784511745	3.400406986	0.000673001	0.008235831	-0.559227826
uc001los.2	1.794931151	5.784511745	3.400406986	0.000673001	0.008235831	-0.559227826
uc001lsc.4	1.794931151	5.784511745	3.400406986	0.000673001	0.008235831	-0.559227826
uc001luj.3	1.794931151	5.784511745	3.400406986	0.000673001	0.008235831	-0.559227826
uc001mnv.1	1.794931151	5.784511745	3.400406986	0.000673001	0.008235831	-0.559227826
uc001mwn.5	1.794931151	5.784511745	3.400406986	0.000673001	0.008235831	-0.559227826
uc001myr.1	1.794931151	5.784511745	3.400406986	0.000673001	0.008235831	-0.559227826
uc001ndb.4	1.794931151	5.784511745	3.400406986	0.000673001	0.008235831	-0.559227826
uc001ndl.4	1.794931151	5.784511745	3.400406986	0.000673001	0.008235831	-0.559227826
uc001njv.2	1.794931151	5.784511745	3.400406986	0.000673001	0.008235831	-0.559227826
uc001nsr.3	1.794931151	5.784511745	3.400406986	0.000673001	0.008235831	-0.559227826
uc001nzn.2	1.794931151	5.784511745	3.400406986	0.000673001	0.008235831	-0.559227826
uc001oao.4	1.794931151	5.784511745	3.400406986	0.000673001	0.008235831	-0.559227826
uc001ohf.4	1.794931151	5.784511745	3.400406986	0.000673001	0.008235831	-0.559227826
uc001owt.4	1.794931151	5.784511745	3.400406986	0.000673001	0.008235831	-0.559227826
uc001pbg.3	1.794931151	5.784511745	3.400406986	0.000673001	0.008235831	-0.559227826
uc001pdk.2	1.794931151	5.784511745	3.400406986	0.000673001	0.008235831	-0.559227826
uc001ptm.3	1.794931151	5.784511745	3.400406986	0.000673001	0.008235831	-0.559227826
uc001qew.4	1.794931151	5.784511745	3.400406986	0.000673001	0.008235831	-0.559227826
uc001qmp.4	1.794931151	5.784511745	3.400406986	0.000673001	0.008235831	-0.559227826
uc001qqg.3	1.794931151	5.784511745	3.400406986	0.000673001	0.008235831	-0.559227826
uc001rbw.4	1.794931151	5.784511745	3.400406986	0.000673001	0.008235831	-0.559227826
uc001rkz.5	1.794931151	5.784511745	3.400406986	0.000673001	0.008235831	-0.559227826
uc001sag.4	1.794931151	5.784511745	3.400406986	0.000673001	0.008235831	-0.559227826
uc001sbn.4	1.794931151	5.784511745	3.400406986	0.000673001	0.008235831	-0.559227826
uc001sci.3	1.794931151	5.784511745	3.400406986	0.000673001	0.008235831	-0.559227826
uc001seh.3	1.794931151	5.784511745	3.400406986	0.000673001	0.008235831	-0.559227826
uc001ses.5	1.794931151	5.784511745	3.400406986	0.000673001	0.008235831	-0.559227826
uc001sko.5	1.794931151	5.784511745	3.400406986	0.000673001	0.008235831	-0.559227826
uc001snr.3	1.794931151	5.784511745	3.400406986	0.000673001	0.008235831	-0.559227826
uc001tjp.5	1.794931151	5.784511745	3.400406986	0.000673001	0.008235831	-0.559227826
uc001tua.4	1.794931151	5.784511745	3.400406986	0.000673001	0.008235831	-0.559227826
uc001txl.2	1.794931151	5.784511745	3.400406986	0.000673001	0.008235831	-0.559227826
uc001tyx.4	1.794931151	5.784511745	3.400406986	0.000673001	0.008235831	-0.559227826
uc001ufj.2	1.794931151	5.784511745	3.400406986	0.000673001	0.008235831	-0.559227826
uc001uik.4	1.794931151	5.784511745	3.400406986	0.000673001	0.008235831	-0.559227826
uc001uka.3	1.794931151	5.784511745	3.400406986	0.000673001	0.008235831	-0.559227826
uc001unt.3	1.794931151	5.784511745	3.400406986	0.000673001	0.008235831	-0.559227826
uc001usn.4	1.794931151	5.784511745	3.400406986	0.000673001	0.008235831	-0.559227826
uc001vcu.4	1.794931151	5.784511745	3.400406986	0.000673001	0.008235831	-0.559227826
uc001vup.4	1.794931151	5.784511745	3.400406986	0.000673001	0.008235831	-0.559227826
uc001wjr.3	1.794931151	5.784511745	3.400406986	0.000673001	0.008235831	-0.559227826
uc001wqs.3	1.794931151	5.784511745	3.400406986	0.000673001	0.008235831	-0.559227826
uc001wri.3	1.794931151	5.784511745	3.400406986	0.000673001	0.008235831	-0.559227826
uc001wuk.3	1.794931151	5.784511745	3.400406986	0.000673001	0.008235831	-0.559227826
uc001xdf.4	1.794931151	5.784511745	3.400406986	0.000673001	0.008235831	-0.559227826
uc001xol.2	1.794931151	5.784511745	3.400406986	0.000673001	0.008235831	-0.559227826
uc001xsk.2	1.794931151	5.784511745	3.400406986	0.000673001	0.008235831	-0.559227826
uc001xwy.4	1.794931151	5.784511745	3.400406986	0.000673001	0.008235831	-0.559227826
uc001ycc.3	1.794931151	5.784511745	3.400406986	0.000673001	0.008235831	-0.559227826
uc001yft.4	1.794931151	5.784511745	3.400406986	0.000673001	0.008235831	-0.559227826
uc001ymk.4	1.794931151	5.784511745	3.400406986	0.000673001	0.008235831	-0.559227826
uc001yzu.1	1.794931151	5.784511745	3.400406986	0.000673001	0.008235831	-0.559227826
uc001zle.6	1.794931151	5.784511745	3.400406986	0.000673001	0.008235831	-0.559227826
uc001znp.3	1.794931151	5.784511745	3.400406986	0.000673001	0.008235831	-0.559227826
uc002avt.4	1.794931151	5.784511745	3.400406986	0.000673001	0.008235831	-0.559227826
uc002bbw.2	1.794931151	5.784511745	3.400406986	0.000673001	0.008235831	-0.559227826
uc002bmt.3	1.794931151	5.784511745	3.400406986	0.000673001	0.008235831	-0.559227826
uc002box.4	1.794931151	5.784511745	3.400406986	0.000673001	0.008235831	-0.559227826
uc002cvt.4	1.794931151	5.784511745	3.400406986	0.000673001	0.008235831	-0.559227826
uc002deq.4	1.794931151	5.784511745	3.400406986	0.000673001	0.008235831	-0.559227826
uc002dfl.2	1.794931151	5.784511745	3.400406986	0.000673001	0.008235831	-0.559227826
uc002dho.5	1.794931151	5.784511745	3.400406986	0.000673001	0.008235831	-0.559227826
uc002dkm.5	1.794931151	5.784511745	3.400406986	0.000673001	0.008235831	-0.559227826
uc002dmp.4	1.794931151	5.784511745	3.400406986	0.000673001	0.008235831	-0.559227826
uc002drh.2	1.794931151	5.784511745	3.400406986	0.000673001	0.008235831	-0.559227826
uc002eex.1	1.794931151	5.784511745	3.400406986	0.000673001	0.008235831	-0.559227826
uc002enx.5	1.794931151	5.784511745	3.400406986	0.000673001	0.008235831	-0.559227826
uc002ezw.5	1.794931151	5.784511745	3.400406986	0.000673001	0.008235831	-0.559227826
uc002ffh.6	1.794931151	5.784511745	3.400406986	0.000673001	0.008235831	-0.559227826
uc002fmm.3	1.794931151	5.784511745	3.400406986	0.000673001	0.008235831	-0.559227826
uc002fpr.4	1.794931151	5.784511745	3.400406986	0.000673001	0.008235831	-0.559227826
uc002fsg.5	1.794931151	5.784511745	3.400406986	0.000673001	0.008235831	-0.559227826
uc002fwg.3	1.794931151	5.784511745	3.400406986	0.000673001	0.008235831	-0.559227826
uc002hrb.3	1.794931151	5.784511745	3.400406986	0.000673001	0.008235831	-0.559227826
uc002huw.4	1.794931151	5.784511745	3.400406986	0.000673001	0.008235831	-0.559227826
uc002hvf.4	1.794931151	5.784511745	3.400406986	0.000673001	0.008235831	-0.559227826
uc002hvr.1	1.794931151	5.784511745	3.400406986	0.000673001	0.008235831	-0.559227826
uc002hwy.4	1.794931151	5.784511745	3.400406986	0.000673001	0.008235831	-0.559227826
uc002hzb.3	1.794931151	5.784511745	3.400406986	0.000673001	0.008235831	-0.559227826
uc002idz.4	1.794931151	5.784511745	3.400406986	0.000673001	0.008235831	-0.559227826
uc002ino.4	1.794931151	5.784511745	3.400406986	0.000673001	0.008235831	-0.559227826
uc002iwq.3	1.794931151	5.784511745	3.400406986	0.000673001	0.008235831	-0.559227826
uc002keq.3	1.794931151	5.784511745	3.400406986	0.000673001	0.008235831	-0.559227826
uc002knz.3	1.794931151	5.784511745	3.400406986	0.000673001	0.008235831	-0.559227826
uc002kwb.3	1.794931151	5.784511745	3.400406986	0.000673001	0.008235831	-0.559227826
uc002lam.3	1.794931151	5.784511745	3.400406986	0.000673001	0.008235831	-0.559227826
uc002lgv.1	1.794931151	5.784511745	3.400406986	0.000673001	0.008235831	-0.559227826
uc002lhj.5	1.794931151	5.784511745	3.400406986	0.000673001	0.008235831	-0.559227826
uc002lho.4	1.794931151	5.784511745	3.400406986	0.000673001	0.008235831	-0.559227826
uc002ltg.1	1.794931151	5.784511745	3.400406986	0.000673001	0.008235831	-0.559227826
uc002mem.2	1.794931151	5.784511745	3.400406986	0.000673001	0.008235831	-0.559227826
uc002mgz.4	1.794931151	5.784511745	3.400406986	0.000673001	0.008235831	-0.559227826
uc002mhf.2	1.794931151	5.784511745	3.400406986	0.000673001	0.008235831	-0.559227826
uc002mmk.3	1.794931151	5.784511745	3.400406986	0.000673001	0.008235831	-0.559227826
uc002mno.4	1.794931151	5.784511745	3.400406986	0.000673001	0.008235831	-0.559227826
uc002msk.3	1.794931151	5.784511745	3.400406986	0.000673001	0.008235831	-0.559227826
uc002mwc.2	1.794931151	5.784511745	3.400406986	0.000673001	0.008235831	-0.559227826
uc002mxc.2	1.794931151	5.784511745	3.400406986	0.000673001	0.008235831	-0.559227826
uc002ndj.3	1.794931151	5.784511745	3.400406986	0.000673001	0.008235831	-0.559227826
uc002nsu.2	1.794931151	5.784511745	3.400406986	0.000673001	0.008235831	-0.559227826
uc002nxo.3	1.794931151	5.784511745	3.400406986	0.000673001	0.008235831	-0.559227826
uc002nxt.2	1.794931151	5.784511745	3.400406986	0.000673001	0.008235831	-0.559227826
uc002oeu.3	1.794931151	5.784511745	3.400406986	0.000673001	0.008235831	-0.559227826
uc002olv.2	1.794931151	5.784511745	3.400406986	0.000673001	0.008235831	-0.559227826
uc002pcw.4	1.794931151	5.784511745	3.400406986	0.000673001	0.008235831	-0.559227826
uc002ped.1	1.794931151	5.784511745	3.400406986	0.000673001	0.008235831	-0.559227826
uc002pqz.5	1.794931151	5.784511745	3.400406986	0.000673001	0.008235831	-0.559227826
uc002ptg.4	1.794931151	5.784511745	3.400406986	0.000673001	0.008235831	-0.559227826
uc002qab.5	1.794931151	5.784511745	3.400406986	0.000673001	0.008235831	-0.559227826
uc002qvx.5	1.794931151	5.784511745	3.400406986	0.000673001	0.008235831	-0.559227826
uc002rcc.3	1.794931151	5.784511745	3.400406986	0.000673001	0.008235831	-0.559227826
uc002rhg.2	1.794931151	5.784511745	3.400406986	0.000673001	0.008235831	-0.559227826
uc002rxu.4	1.794931151	5.784511745	3.400406986	0.000673001	0.008235831	-0.559227826
uc002ryc.4	1.794931151	5.784511745	3.400406986	0.000673001	0.008235831	-0.559227826
uc002sjp.4	1.794931151	5.784511745	3.400406986	0.000673001	0.008235831	-0.559227826
uc002srz.4	1.794931151	5.784511745	3.400406986	0.000673001	0.008235831	-0.559227826
uc002svv.2	1.794931151	5.784511745	3.400406986	0.000673001	0.008235831	-0.559227826
uc002tln.2	1.794931151	5.784511745	3.400406986	0.000673001	0.008235831	-0.559227826
uc002tuj.4	1.794931151	5.784511745	3.400406986	0.000673001	0.008235831	-0.559227826
uc002twu.2	1.794931151	5.784511745	3.400406986	0.000673001	0.008235831	-0.559227826
uc002ubw.2	1.794931151	5.784511745	3.400406986	0.000673001	0.008235831	-0.559227826
uc002ura.2	1.794931151	5.784511745	3.400406986	0.000673001	0.008235831	-0.559227826
uc002urp.4	1.794931151	5.784511745	3.400406986	0.000673001	0.008235831	-0.559227826
uc002vcq.5	1.794931151	5.784511745	3.400406986	0.000673001	0.008235831	-0.559227826
uc002vgn.3	1.794931151	5.784511745	3.400406986	0.000673001	0.008235831	-0.559227826
uc002vho.2	1.794931151	5.784511745	3.400406986	0.000673001	0.008235831	-0.559227826
uc002vsv.3	1.794931151	5.784511745	3.400406986	0.000673001	0.008235831	-0.559227826
uc002wfq.3	1.794931151	5.784511745	3.400406986	0.000673001	0.008235831	-0.559227826
uc002wfy.1	1.794931151	5.784511745	3.400406986	0.000673001	0.008235831	-0.559227826
uc002wid.4	1.794931151	5.784511745	3.400406986	0.000673001	0.008235831	-0.559227826
uc002wlp.4	1.794931151	5.784511745	3.400406986	0.000673001	0.008235831	-0.559227826
uc002yag.4	1.794931151	5.784511745	3.400406986	0.000673001	0.008235831	-0.559227826
uc002yam.4	1.794931151	5.784511745	3.400406986	0.000673001	0.008235831	-0.559227826
uc002yaq.4	1.794931151	5.784511745	3.400406986	0.000673001	0.008235831	-0.559227826
uc002ydj.4	1.794931151	5.784511745	3.400406986	0.000673001	0.008235831	-0.559227826
uc002ygj.3	1.794931151	5.784511745	3.400406986	0.000673001	0.008235831	-0.559227826
uc002yhl.3	1.794931151	5.784511745	3.400406986	0.000673001	0.008235831	-0.559227826
uc002zav.4	1.794931151	5.784511745	3.400406986	0.000673001	0.008235831	-0.559227826
uc002zcs.2	1.794931151	5.784511745	3.400406986	0.000673001	0.008235831	-0.559227826
uc002zfp.5	1.794931151	5.784511745	3.400406986	0.000673001	0.008235831	-0.559227826
uc002zfs.1	1.794931151	5.784511745	3.400406986	0.000673001	0.008235831	-0.559227826
uc002zvq.4	1.794931151	5.784511745	3.400406986	0.000673001	0.008235831	-0.559227826
uc003adg.4	1.794931151	5.784511745	3.400406986	0.000673001	0.008235831	-0.559227826
uc003ajo.3	1.794931151	5.784511745	3.400406986	0.000673001	0.008235831	-0.559227826
uc003amc.4	1.794931151	5.784511745	3.400406986	0.000673001	0.008235831	-0.559227826
uc003amj.3	1.794931151	5.784511745	3.400406986	0.000673001	0.008235831	-0.559227826
uc003atr.4	1.794931151	5.784511745	3.400406986	0.000673001	0.008235831	-0.559227826
uc003azp.2	1.794931151	5.784511745	3.400406986	0.000673001	0.008235831	-0.559227826
uc003baz.2	1.794931151	5.784511745	3.400406986	0.000673001	0.008235831	-0.559227826
uc003beo.4	1.794931151	5.784511745	3.400406986	0.000673001	0.008235831	-0.559227826
uc003bnh.5	1.794931151	5.784511745	3.400406986	0.000673001	0.008235831	-0.559227826
uc003bpd.2	1.794931151	5.784511745	3.400406986	0.000673001	0.008235831	-0.559227826
uc003dhd.4	1.794931151	5.784511745	3.400406986	0.000673001	0.008235831	-0.559227826
uc003dig.2	1.794931151	5.784511745	3.400406986	0.000673001	0.008235831	-0.559227826
uc003dsp.4	1.794931151	5.784511745	3.400406986	0.000673001	0.008235831	-0.559227826
uc003enp.4	1.794931151	5.784511745	3.400406986	0.000673001	0.008235831	-0.559227826
uc003eug.2	1.794931151	5.784511745	3.400406986	0.000673001	0.008235831	-0.559227826
uc003foi.4	1.794931151	5.784511745	3.400406986	0.000673001	0.008235831	-0.559227826
uc003gbx.5	1.794931151	5.784511745	3.400406986	0.000673001	0.008235831	-0.559227826
uc003ggh.4	1.794931151	5.784511745	3.400406986	0.000673001	0.008235831	-0.559227826
uc003ght.4	1.794931151	5.784511745	3.400406986	0.000673001	0.008235831	-0.559227826
uc003gme.2	1.794931151	5.784511745	3.400406986	0.000673001	0.008235831	-0.559227826
uc003gqx.4	1.794931151	5.784511745	3.400406986	0.000673001	0.008235831	-0.559227826
uc003grc.4	1.794931151	5.784511745	3.400406986	0.000673001	0.008235831	-0.559227826
uc003hhc.3	1.794931151	5.784511745	3.400406986	0.000673001	0.008235831	-0.559227826
uc003hox.5	1.794931151	5.784511745	3.400406986	0.000673001	0.008235831	-0.559227826
uc003huf.5	1.794931151	5.784511745	3.400406986	0.000673001	0.008235831	-0.559227826
uc003hvq.4	1.794931151	5.784511745	3.400406986	0.000673001	0.008235831	-0.559227826
uc003hzk.4	1.794931151	5.784511745	3.400406986	0.000673001	0.008235831	-0.559227826
uc003hzz.4	1.794931151	5.784511745	3.400406986	0.000673001	0.008235831	-0.559227826
uc003icv.5	1.794931151	5.784511745	3.400406986	0.000673001	0.008235831	-0.559227826
uc003ifd.4	1.794931151	5.784511745	3.400406986	0.000673001	0.008235831	-0.559227826
uc003izh.2	1.794931151	5.784511745	3.400406986	0.000673001	0.008235831	-0.559227826
uc003izp.2	1.794931151	5.784511745	3.400406986	0.000673001	0.008235831	-0.559227826
uc003jlj.5	1.794931151	5.784511745	3.400406986	0.000673001	0.008235831	-0.559227826
uc003kdt.4	1.794931151	5.784511745	3.400406986	0.000673001	0.008235831	-0.559227826
uc003kfq.5	1.794931151	5.784511745	3.400406986	0.000673001	0.008235831	-0.559227826
uc003khv.5	1.794931151	5.784511745	3.400406986	0.000673001	0.008235831	-0.559227826
uc003klb.4	1.794931151	5.784511745	3.400406986	0.000673001	0.008235831	-0.559227826
uc003kpg.4	1.794931151	5.784511745	3.400406986	0.000673001	0.008235831	-0.559227826
uc003ksw.2	1.794931151	5.784511745	3.400406986	0.000673001	0.008235831	-0.559227826
uc003kve.5	1.794931151	5.784511745	3.400406986	0.000673001	0.008235831	-0.559227826
uc003llm.4	1.794931151	5.784511745	3.400406986	0.000673001	0.008235831	-0.559227826
uc003lnx.2	1.794931151	5.784511745	3.400406986	0.000673001	0.008235831	-0.559227826
uc003lrb.3	1.794931151	5.784511745	3.400406986	0.000673001	0.008235831	-0.559227826
uc003mcx.4	1.794931151	5.784511745	3.400406986	0.000673001	0.008235831	-0.559227826
uc003mgs.2	1.794931151	5.784511745	3.400406986	0.000673001	0.008235831	-0.559227826
uc003mla.4	1.794931151	5.784511745	3.400406986	0.000673001	0.008235831	-0.559227826
uc003mly.4	1.794931151	5.784511745	3.400406986	0.000673001	0.008235831	-0.559227826
uc003ncb.4	1.794931151	5.784511745	3.400406986	0.000673001	0.008235831	-0.559227826
uc003njz.4	1.794931151	5.784511745	3.400406986	0.000673001	0.008235831	-0.559227826
uc003oxv.4	1.794931151	5.784511745	3.400406986	0.000673001	0.008235831	-0.559227826
uc003oyg.3	1.794931151	5.784511745	3.400406986	0.000673001	0.008235831	-0.559227826
uc003pah.2	1.794931151	5.784511745	3.400406986	0.000673001	0.008235831	-0.559227826
uc003qxz.4	1.794931151	5.784511745	3.400406986	0.000673001	0.008235831	-0.559227826
uc003sla.4	1.794931151	5.784511745	3.400406986	0.000673001	0.008235831	-0.559227826
uc003tlq.4	1.794931151	5.784511745	3.400406986	0.000673001	0.008235831	-0.559227826
uc003ugn.4	1.794931151	5.784511745	3.400406986	0.000673001	0.008235831	-0.559227826
uc003uly.4	1.794931151	5.784511745	3.400406986	0.000673001	0.008235831	-0.559227826
uc003uoa.4	1.794931151	5.784511745	3.400406986	0.000673001	0.008235831	-0.559227826
uc003uoo.5	1.794931151	5.784511745	3.400406986	0.000673001	0.008235831	-0.559227826
uc003upj.4	1.794931151	5.784511745	3.400406986	0.000673001	0.008235831	-0.559227826
uc003utv.3	1.794931151	5.784511745	3.400406986	0.000673001	0.008235831	-0.559227826
uc003vdy.3	1.794931151	5.784511745	3.400406986	0.000673001	0.008235831	-0.559227826
uc003vsw.4	1.794931151	5.784511745	3.400406986	0.000673001	0.008235831	-0.559227826
uc003vsz.5	1.794931151	5.784511745	3.400406986	0.000673001	0.008235831	-0.559227826
uc003vxp.6	1.794931151	5.784511745	3.400406986	0.000673001	0.008235831	-0.559227826
uc003wbv.5	1.794931151	5.784511745	3.400406986	0.000673001	0.008235831	-0.559227826
uc003wku.3	1.794931151	5.784511745	3.400406986	0.000673001	0.008235831	-0.559227826
uc003wxn.4	1.794931151	5.784511745	3.400406986	0.000673001	0.008235831	-0.559227826
uc003xcq.3	1.794931151	5.784511745	3.400406986	0.000673001	0.008235831	-0.559227826
uc003xdb.1	1.794931151	5.784511745	3.400406986	0.000673001	0.008235831	-0.559227826
uc003xfn.3	1.794931151	5.784511745	3.400406986	0.000673001	0.008235831	-0.559227826
uc003xfw.3	1.794931151	5.784511745	3.400406986	0.000673001	0.008235831	-0.559227826
uc003xps.5	1.794931151	5.784511745	3.400406986	0.000673001	0.008235831	-0.559227826
uc003yam.4	1.794931151	5.784511745	3.400406986	0.000673001	0.008235831	-0.559227826
uc003yiy.3	1.794931151	5.784511745	3.400406986	0.000673001	0.008235831	-0.559227826
uc003yvd.3	1.794931151	5.784511745	3.400406986	0.000673001	0.008235831	-0.559227826
uc003zmd.4	1.794931151	5.784511745	3.400406986	0.000673001	0.008235831	-0.559227826
uc004axr.5	1.794931151	5.784511745	3.400406986	0.000673001	0.008235831	-0.559227826
uc004bdn.4	1.794931151	5.784511745	3.400406986	0.000673001	0.008235831	-0.559227826
uc004bpu.4	1.794931151	5.784511745	3.400406986	0.000673001	0.008235831	-0.559227826
uc004bqf.2	1.794931151	5.784511745	3.400406986	0.000673001	0.008235831	-0.559227826
uc004bvq.2	1.794931151	5.784511745	3.400406986	0.000673001	0.008235831	-0.559227826
uc004cor.2	1.794931151	5.784511745	3.400406986	0.000673001	0.008235831	-0.559227826
uc004cpy.3	1.794931151	5.784511745	3.400406986	0.000673001	0.008235831	-0.559227826
uc004cxj.4	1.794931151	5.784511745	3.400406986	0.000673001	0.008235831	-0.559227826
uc004cxq.3	1.794931151	5.784511745	3.400406986	0.000673001	0.008235831	-0.559227826
uc004dbz.4	1.794931151	5.784511745	3.400406986	0.000673001	0.008235831	-0.559227826
uc004ddt.4	1.794931151	5.784511745	3.400406986	0.000673001	0.008235831	-0.559227826
uc004dmx.4	1.794931151	5.784511745	3.400406986	0.000673001	0.008235831	-0.559227826
uc004elg.4	1.794931151	5.784511745	3.400406986	0.000673001	0.008235831	-0.559227826
uc004etb.5	1.794931151	5.784511745	3.400406986	0.000673001	0.008235831	-0.559227826
uc009wuv.4	1.794931151	5.784511745	3.400406986	0.000673001	0.008235831	-0.559227826
uc009yrl.4	1.794931151	5.784511745	3.400406986	0.000673001	0.008235831	-0.559227826
uc009yvc.4	1.794931151	5.784511745	3.400406986	0.000673001	0.008235831	-0.559227826
uc009zee.2	1.794931151	5.784511745	3.400406986	0.000673001	0.008235831	-0.559227826
uc009zfx.2	1.794931151	5.784511745	3.400406986	0.000673001	0.008235831	-0.559227826
uc009zlk.2	1.794931151	5.784511745	3.400406986	0.000673001	0.008235831	-0.559227826
uc009zzj.3	1.794931151	5.784511745	3.400406986	0.000673001	0.008235831	-0.559227826
uc010bff.4	1.794931151	5.784511745	3.400406986	0.000673001	0.008235831	-0.559227826
uc010bgb.2	1.794931151	5.784511745	3.400406986	0.000673001	0.008235831	-0.559227826
uc010bsh.4	1.794931151	5.784511745	3.400406986	0.000673001	0.008235831	-0.559227826
uc010cim.2	1.794931151	5.784511745	3.400406986	0.000673001	0.008235831	-0.559227826
uc010cog.2	1.794931151	5.784511745	3.400406986	0.000673001	0.008235831	-0.559227826
uc010deb.2	1.794931151	5.784511745	3.400406986	0.000673001	0.008235831	-0.559227826
uc010fij.4	1.794931151	5.784511745	3.400406986	0.000673001	0.008235831	-0.559227826
uc010fvz.2	1.794931151	5.784511745	3.400406986	0.000673001	0.008235831	-0.559227826
uc010gmx.3	1.794931151	5.784511745	3.400406986	0.000673001	0.008235831	-0.559227826
uc010hfk.4	1.794931151	5.784511745	3.400406986	0.000673001	0.008235831	-0.559227826
uc010hmw.5	1.794931151	5.784511745	3.400406986	0.000673001	0.008235831	-0.559227826
uc010iac.2	1.794931151	5.784511745	3.400406986	0.000673001	0.008235831	-0.559227826
uc010ied.2	1.794931151	5.784511745	3.400406986	0.000673001	0.008235831	-0.559227826
uc010ipu.2	1.794931151	5.784511745	3.400406986	0.000673001	0.008235831	-0.559227826
uc010jcc.4	1.794931151	5.784511745	3.400406986	0.000673001	0.008235831	-0.559227826
uc010kkp.3	1.794931151	5.784511745	3.400406986	0.000673001	0.008235831	-0.559227826
uc010mcj.2	1.794931151	5.784511745	3.400406986	0.000673001	0.008235831	-0.559227826
uc010mjd.2	1.794931151	5.784511745	3.400406986	0.000673001	0.008235831	-0.559227826
uc010nlg.2	1.794931151	5.784511745	3.400406986	0.000673001	0.008235831	-0.559227826
uc010oma.3	1.794931151	5.784511745	3.400406986	0.000673001	0.008235831	-0.559227826
uc010ovt.2	1.794931151	5.784511745	3.400406986	0.000673001	0.008235831	-0.559227826
uc010psm.2	1.794931151	5.784511745	3.400406986	0.000673001	0.008235831	-0.559227826
uc010pvv.3	1.794931151	5.784511745	3.400406986	0.000673001	0.008235831	-0.559227826
uc010qcx.3	1.794931151	5.784511745	3.400406986	0.000673001	0.008235831	-0.559227826
uc010rbz.1	1.794931151	5.784511745	3.400406986	0.000673001	0.008235831	-0.559227826
uc010rit.2	1.794931151	5.784511745	3.400406986	0.000673001	0.008235831	-0.559227826
uc010rmo.2	1.794931151	5.784511745	3.400406986	0.000673001	0.008235831	-0.559227826
uc010rti.4	1.794931151	5.784511745	3.400406986	0.000673001	0.008235831	-0.559227826
uc010sre.3	1.794931151	5.784511745	3.400406986	0.000673001	0.008235831	-0.559227826
uc010tcn.1	1.794931151	5.784511745	3.400406986	0.000673001	0.008235831	-0.559227826
uc010tnd.2	1.794931151	5.784511745	3.400406986	0.000673001	0.008235831	-0.559227826
uc010tvx.3	1.794931151	5.784511745	3.400406986	0.000673001	0.008235831	-0.559227826
uc010udq.2	1.794931151	5.784511745	3.400406986	0.000673001	0.008235831	-0.559227826
uc010vuo.3	1.794931151	5.784511745	3.400406986	0.000673001	0.008235831	-0.559227826
uc010vwv.3	1.794931151	5.784511745	3.400406986	0.000673001	0.008235831	-0.559227826
uc010vzy.2	1.794931151	5.784511745	3.400406986	0.000673001	0.008235831	-0.559227826
uc010wme.3	1.794931151	5.784511745	3.400406986	0.000673001	0.008235831	-0.559227826
uc010wqi.3	1.794931151	5.784511745	3.400406986	0.000673001	0.008235831	-0.559227826
uc010wxn.4	1.794931151	5.784511745	3.400406986	0.000673001	0.008235831	-0.559227826
uc010xgd.4	1.794931151	5.784511745	3.400406986	0.000673001	0.008235831	-0.559227826
uc010xkb.3	1.794931151	5.784511745	3.400406986	0.000673001	0.008235831	-0.559227826
uc010xrg.2	1.794931151	5.784511745	3.400406986	0.000673001	0.008235831	-0.559227826
uc010yjz.2	1.794931151	5.784511745	3.400406986	0.000673001	0.008235831	-0.559227826
uc010yzx.3	1.794931151	5.784511745	3.400406986	0.000673001	0.008235831	-0.559227826
uc010zjx.1	1.794931151	5.784511745	3.400406986	0.000673001	0.008235831	-0.559227826
uc010zyt.3	1.794931151	5.784511745	3.400406986	0.000673001	0.008235831	-0.559227826
uc011abm.3	1.794931151	5.784511745	3.400406986	0.000673001	0.008235831	-0.559227826
uc011afk.4	1.794931151	5.784511745	3.400406986	0.000673001	0.008235831	-0.559227826
uc011aps.3	1.794931151	5.784511745	3.400406986	0.000673001	0.008235831	-0.559227826
uc011avc.3	1.794931151	5.784511745	3.400406986	0.000673001	0.008235831	-0.559227826
uc011azs.3	1.794931151	5.784511745	3.400406986	0.000673001	0.008235831	-0.559227826
uc011ddn.3	1.794931151	5.784511745	3.400406986	0.000673001	0.008235831	-0.559227826
uc011emj.2	1.794931151	5.784511745	3.400406986	0.000673001	0.008235831	-0.559227826
uc011ewm.3	1.794931151	5.784511745	3.400406986	0.000673001	0.008235831	-0.559227826
uc011fbo.2	1.794931151	5.784511745	3.400406986	0.000673001	0.008235831	-0.559227826
uc011fbv.3	1.794931151	5.784511745	3.400406986	0.000673001	0.008235831	-0.559227826
uc011fmv.3	1.794931151	5.784511745	3.400406986	0.000673001	0.008235831	-0.559227826
uc011fni.2	1.794931151	5.784511745	3.400406986	0.000673001	0.008235831	-0.559227826
uc011gaz.2	1.794931151	5.784511745	3.400406986	0.000673001	0.008235831	-0.559227826
uc011gip.2	1.794931151	5.784511745	3.400406986	0.000673001	0.008235831	-0.559227826
uc011hco.3	1.794931151	5.784511745	3.400406986	0.000673001	0.008235831	-0.559227826
uc011hhs.3	1.794931151	5.784511745	3.400406986	0.000673001	0.008235831	-0.559227826
uc011hki.3	1.794931151	5.784511745	3.400406986	0.000673001	0.008235831	-0.559227826
uc011jlt.2	1.794931151	5.784511745	3.400406986	0.000673001	0.008235831	-0.559227826
uc011jss.3	1.794931151	5.784511745	3.400406986	0.000673001	0.008235831	-0.559227826
uc011kdn.3	1.794931151	5.784511745	3.400406986	0.000673001	0.008235831	-0.559227826
uc011kgu.3	1.794931151	5.784511745	3.400406986	0.000673001	0.008235831	-0.559227826
uc011lgk.3	1.794931151	5.784511745	3.400406986	0.000673001	0.008235831	-0.559227826
uc011lrv.2	1.794931151	5.784511745	3.400406986	0.000673001	0.008235831	-0.559227826
uc021ojn.1	1.794931151	5.784511745	3.400406986	0.000673001	0.008235831	-0.559227826
uc021pux.2	1.794931151	5.784511745	3.400406986	0.000673001	0.008235831	-0.559227826
uc021pxh.2	1.794931151	5.784511745	3.400406986	0.000673001	0.008235831	-0.559227826
uc021sdf.2	1.794931151	5.784511745	3.400406986	0.000673001	0.008235831	-0.559227826
uc021sic.3	1.794931151	5.784511745	3.400406986	0.000673001	0.008235831	-0.559227826
uc021szr.1	1.794931151	5.784511745	3.400406986	0.000673001	0.008235831	-0.559227826
uc021tdn.3	1.794931151	5.784511745	3.400406986	0.000673001	0.008235831	-0.559227826
uc021tmh.2	1.794931151	5.784511745	3.400406986	0.000673001	0.008235831	-0.559227826
uc021tou.2	1.794931151	5.784511745	3.400406986	0.000673001	0.008235831	-0.559227826
uc021usd.2	1.794931151	5.784511745	3.400406986	0.000673001	0.008235831	-0.559227826
uc021uvu.2	1.794931151	5.784511745	3.400406986	0.000673001	0.008235831	-0.559227826
uc021wll.2	1.794931151	5.784511745	3.400406986	0.000673001	0.008235831	-0.559227826
uc021wno.1	1.794931151	5.784511745	3.400406986	0.000673001	0.008235831	-0.559227826
uc021xdr.1	1.794931151	5.784511745	3.400406986	0.000673001	0.008235831	-0.559227826
uc021xxo.2	1.794931151	5.784511745	3.400406986	0.000673001	0.008235831	-0.559227826
uc021xyv.2	1.794931151	5.784511745	3.400406986	0.000673001	0.008235831	-0.559227826
uc021ycf.4	1.794931151	5.784511745	3.400406986	0.000673001	0.008235831	-0.559227826
uc022adf.2	1.794931151	5.784511745	3.400406986	0.000673001	0.008235831	-0.559227826
uc022bpv.3	1.794931151	5.784511745	3.400406986	0.000673001	0.008235831	-0.559227826
uc022bqm.1	1.794931151	5.784511745	3.400406986	0.000673001	0.008235831	-0.559227826
uc031plb.1	1.794931151	5.784511745	3.400406986	0.000673001	0.008235831	-0.559227826
uc031pwb.2	1.794931151	5.784511745	3.400406986	0.000673001	0.008235831	-0.559227826
uc031qib.2	1.794931151	5.784511745	3.400406986	0.000673001	0.008235831	-0.559227826
uc031qkt.1	1.794931151	5.784511745	3.400406986	0.000673001	0.008235831	-0.559227826
uc031qnh.2	1.794931151	5.784511745	3.400406986	0.000673001	0.008235831	-0.559227826
uc031rqh.1	1.794931151	5.784511745	3.400406986	0.000673001	0.008235831	-0.559227826
uc031smd.2	1.794931151	5.784511745	3.400406986	0.000673001	0.008235831	-0.559227826
uc031tbe.1	1.794931151	5.784511745	3.400406986	0.000673001	0.008235831	-0.559227826
uc031ton.2	1.794931151	5.784511745	3.400406986	0.000673001	0.008235831	-0.559227826
uc031uzj.2	1.794931151	5.784511745	3.400406986	0.000673001	0.008235831	-0.559227826
uc031vow.1	1.794931151	5.784511745	3.400406986	0.000673001	0.008235831	-0.559227826
uc031zcj.1	1.794931151	5.784511745	3.400406986	0.000673001	0.008235831	-0.559227826
uc032avk.1	1.794931151	5.784511745	3.400406986	0.000673001	0.008235831	-0.559227826
uc032blv.2	1.794931151	5.784511745	3.400406986	0.000673001	0.008235831	-0.559227826
uc032bmy.1	1.794931151	5.784511745	3.400406986	0.000673001	0.008235831	-0.559227826
uc032bsk.2	1.794931151	5.784511745	3.400406986	0.000673001	0.008235831	-0.559227826
uc032eei.2	1.794931151	5.784511745	3.400406986	0.000673001	0.008235831	-0.559227826
uc032fzk.1	1.794931151	5.784511745	3.400406986	0.000673001	0.008235831	-0.559227826
uc032fzs.2	1.794931151	5.784511745	3.400406986	0.000673001	0.008235831	-0.559227826
uc032hih.2	1.794931151	5.784511745	3.400406986	0.000673001	0.008235831	-0.559227826
uc032how.2	1.794931151	5.784511745	3.400406986	0.000673001	0.008235831	-0.559227826
uc032jpr.2	1.794931151	5.784511745	3.400406986	0.000673001	0.008235831	-0.559227826
uc032jyy.1	1.794931151	5.784511745	3.400406986	0.000673001	0.008235831	-0.559227826
uc032lsh.2	1.794931151	5.784511745	3.400406986	0.000673001	0.008235831	-0.559227826
uc032lzc.2	1.794931151	5.784511745	3.400406986	0.000673001	0.008235831	-0.559227826
uc032mxp.2	1.794931151	5.784511745	3.400406986	0.000673001	0.008235831	-0.559227826
uc032nge.1	1.794931151	5.784511745	3.400406986	0.000673001	0.008235831	-0.559227826
uc032oof.1	1.794931151	5.784511745	3.400406986	0.000673001	0.008235831	-0.559227826
uc032ozc.1	1.794931151	5.784511745	3.400406986	0.000673001	0.008235831	-0.559227826
uc032pdu.2	1.794931151	5.784511745	3.400406986	0.000673001	0.008235831	-0.559227826
uc032pmh.1	1.794931151	5.784511745	3.400406986	0.000673001	0.008235831	-0.559227826
uc032qwc.2	1.794931151	5.784511745	3.400406986	0.000673001	0.008235831	-0.559227826
uc032reu.2	1.794931151	5.784511745	3.400406986	0.000673001	0.008235831	-0.559227826
uc032rfd.2	1.794931151	5.784511745	3.400406986	0.000673001	0.008235831	-0.559227826
uc032tbc.2	1.794931151	5.784511745	3.400406986	0.000673001	0.008235831	-0.559227826
uc032usd.2	1.794931151	5.784511745	3.400406986	0.000673001	0.008235831	-0.559227826
uc032uva.2	1.794931151	5.784511745	3.400406986	0.000673001	0.008235831	-0.559227826
uc032vcl.1	1.794931151	5.784511745	3.400406986	0.000673001	0.008235831	-0.559227826
uc032wjw.2	1.794931151	5.784511745	3.400406986	0.000673001	0.008235831	-0.559227826
uc033age.2	1.794931151	5.784511745	3.400406986	0.000673001	0.008235831	-0.559227826
uc033alp.2	1.794931151	5.784511745	3.400406986	0.000673001	0.008235831	-0.559227826
uc033cgq.1	1.794931151	5.784511745	3.400406986	0.000673001	0.008235831	-0.559227826
uc033cil.3	1.794931151	5.784511745	3.400406986	0.000673001	0.008235831	-0.559227826
uc033cub.2	1.794931151	5.784511745	3.400406986	0.000673001	0.008235831	-0.559227826
uc033djr.1	1.794931151	5.784511745	3.400406986	0.000673001	0.008235831	-0.559227826
uc057awx.1	1.794931151	5.784511745	3.400406986	0.000673001	0.008235831	-0.559227826
uc057ayo.1	1.794931151	5.784511745	3.400406986	0.000673001	0.008235831	-0.559227826
uc057baf.1	1.794931151	5.784511745	3.400406986	0.000673001	0.008235831	-0.559227826
uc057bax.1	1.794931151	5.784511745	3.400406986	0.000673001	0.008235831	-0.559227826
uc057bbf.1	1.794931151	5.784511745	3.400406986	0.000673001	0.008235831	-0.559227826
uc057beo.1	1.794931151	5.784511745	3.400406986	0.000673001	0.008235831	-0.559227826
uc057bfo.1	1.794931151	5.784511745	3.400406986	0.000673001	0.008235831	-0.559227826
uc057bis.1	1.794931151	5.784511745	3.400406986	0.000673001	0.008235831	-0.559227826
uc057bjt.1	1.794931151	5.784511745	3.400406986	0.000673001	0.008235831	-0.559227826
uc057bks.1	1.794931151	5.784511745	3.400406986	0.000673001	0.008235831	-0.559227826
uc057bta.1	1.794931151	5.784511745	3.400406986	0.000673001	0.008235831	-0.559227826
uc057btm.1	1.794931151	5.784511745	3.400406986	0.000673001	0.008235831	-0.559227826
uc057bui.1	1.794931151	5.784511745	3.400406986	0.000673001	0.008235831	-0.559227826
uc057bxh.1	1.794931151	5.784511745	3.400406986	0.000673001	0.008235831	-0.559227826
uc057byr.1	1.794931151	5.784511745	3.400406986	0.000673001	0.008235831	-0.559227826
uc057cas.1	1.794931151	5.784511745	3.400406986	0.000673001	0.008235831	-0.559227826
uc057caw.1	1.794931151	5.784511745	3.400406986	0.000673001	0.008235831	-0.559227826
uc057chj.1	1.794931151	5.784511745	3.400406986	0.000673001	0.008235831	-0.559227826
uc057cio.1	1.794931151	5.784511745	3.400406986	0.000673001	0.008235831	-0.559227826
uc057cja.1	1.794931151	5.784511745	3.400406986	0.000673001	0.008235831	-0.559227826
uc057cws.1	1.794931151	5.784511745	3.400406986	0.000673001	0.008235831	-0.559227826
uc057dau.1	1.794931151	5.784511745	3.400406986	0.000673001	0.008235831	-0.559227826
uc057dbq.1	1.794931151	5.784511745	3.400406986	0.000673001	0.008235831	-0.559227826
uc057dcy.2	1.794931151	5.784511745	3.400406986	0.000673001	0.008235831	-0.559227826
uc057dfl.1	1.794931151	5.784511745	3.400406986	0.000673001	0.008235831	-0.559227826
uc057dhk.1	1.794931151	5.784511745	3.400406986	0.000673001	0.008235831	-0.559227826
uc057dqs.1	1.794931151	5.784511745	3.400406986	0.000673001	0.008235831	-0.559227826
uc057eaa.1	1.794931151	5.784511745	3.400406986	0.000673001	0.008235831	-0.559227826
uc057ebl.1	1.794931151	5.784511745	3.400406986	0.000673001	0.008235831	-0.559227826
uc057ell.1	1.794931151	5.784511745	3.400406986	0.000673001	0.008235831	-0.559227826
uc057elw.1	1.794931151	5.784511745	3.400406986	0.000673001	0.008235831	-0.559227826
uc057emv.1	1.794931151	5.784511745	3.400406986	0.000673001	0.008235831	-0.559227826
uc057epo.1	1.794931151	5.784511745	3.400406986	0.000673001	0.008235831	-0.559227826
uc057exg.1	1.794931151	5.784511745	3.400406986	0.000673001	0.008235831	-0.559227826
uc057exu.1	1.794931151	5.784511745	3.400406986	0.000673001	0.008235831	-0.559227826
uc057fmt.1	1.794931151	5.784511745	3.400406986	0.000673001	0.008235831	-0.559227826
uc057ftx.1	1.794931151	5.784511745	3.400406986	0.000673001	0.008235831	-0.559227826
uc057fud.1	1.794931151	5.784511745	3.400406986	0.000673001	0.008235831	-0.559227826
uc057fwe.1	1.794931151	5.784511745	3.400406986	0.000673001	0.008235831	-0.559227826
uc057fww.1	1.794931151	5.784511745	3.400406986	0.000673001	0.008235831	-0.559227826
uc057gbc.1	1.794931151	5.784511745	3.400406986	0.000673001	0.008235831	-0.559227826
uc057gbk.1	1.794931151	5.784511745	3.400406986	0.000673001	0.008235831	-0.559227826
uc057gch.1	1.794931151	5.784511745	3.400406986	0.000673001	0.008235831	-0.559227826
uc057gjs.1	1.794931151	5.784511745	3.400406986	0.000673001	0.008235831	-0.559227826
uc057gqz.1	1.794931151	5.784511745	3.400406986	0.000673001	0.008235831	-0.559227826
uc057gsi.1	1.794931151	5.784511745	3.400406986	0.000673001	0.008235831	-0.559227826
uc057guk.1	1.794931151	5.784511745	3.400406986	0.000673001	0.008235831	-0.559227826
uc057gwy.1	1.794931151	5.784511745	3.400406986	0.000673001	0.008235831	-0.559227826
uc057hdc.1	1.794931151	5.784511745	3.400406986	0.000673001	0.008235831	-0.559227826
uc057idf.1	1.794931151	5.784511745	3.400406986	0.000673001	0.008235831	-0.559227826
uc057iib.1	1.794931151	5.784511745	3.400406986	0.000673001	0.008235831	-0.559227826
uc057ila.1	1.794931151	5.784511745	3.400406986	0.000673001	0.008235831	-0.559227826
uc057jdo.1	1.794931151	5.784511745	3.400406986	0.000673001	0.008235831	-0.559227826
uc057jhe.1	1.794931151	5.784511745	3.400406986	0.000673001	0.008235831	-0.559227826
uc057jjw.1	1.794931151	5.784511745	3.400406986	0.000673001	0.008235831	-0.559227826
uc057job.1	1.794931151	5.784511745	3.400406986	0.000673001	0.008235831	-0.559227826
uc057joh.1	1.794931151	5.784511745	3.400406986	0.000673001	0.008235831	-0.559227826
uc057jpl.1	1.794931151	5.784511745	3.400406986	0.000673001	0.008235831	-0.559227826
uc057jrx.1	1.794931151	5.784511745	3.400406986	0.000673001	0.008235831	-0.559227826
uc057jxa.1	1.794931151	5.784511745	3.400406986	0.000673001	0.008235831	-0.559227826
uc057kfm.1	1.794931151	5.784511745	3.400406986	0.000673001	0.008235831	-0.559227826
uc057kmg.1	1.794931151	5.784511745	3.400406986	0.000673001	0.008235831	-0.559227826
uc057kue.1	1.794931151	5.784511745	3.400406986	0.000673001	0.008235831	-0.559227826
uc057kxs.1	1.794931151	5.784511745	3.400406986	0.000673001	0.008235831	-0.559227826
uc057lbt.1	1.794931151	5.784511745	3.400406986	0.000673001	0.008235831	-0.559227826
uc057lee.1	1.794931151	5.784511745	3.400406986	0.000673001	0.008235831	-0.559227826
uc057lkm.1	1.794931151	5.784511745	3.400406986	0.000673001	0.008235831	-0.559227826
uc057lol.1	1.794931151	5.784511745	3.400406986	0.000673001	0.008235831	-0.559227826
uc057lua.1	1.794931151	5.784511745	3.400406986	0.000673001	0.008235831	-0.559227826
uc057lwj.1	1.794931151	5.784511745	3.400406986	0.000673001	0.008235831	-0.559227826
uc057lxo.1	1.794931151	5.784511745	3.400406986	0.000673001	0.008235831	-0.559227826
uc057mds.1	1.794931151	5.784511745	3.400406986	0.000673001	0.008235831	-0.559227826
uc057ncn.1	1.794931151	5.784511745	3.400406986	0.000673001	0.008235831	-0.559227826
uc057nqm.1	1.794931151	5.784511745	3.400406986	0.000673001	0.008235831	-0.559227826
uc057nsa.1	1.794931151	5.784511745	3.400406986	0.000673001	0.008235831	-0.559227826
uc057nwj.1	1.794931151	5.784511745	3.400406986	0.000673001	0.008235831	-0.559227826
uc057nwt.1	1.794931151	5.784511745	3.400406986	0.000673001	0.008235831	-0.559227826
uc057nyg.1	1.794931151	5.784511745	3.400406986	0.000673001	0.008235831	-0.559227826
uc057nyp.1	1.794931151	5.784511745	3.400406986	0.000673001	0.008235831	-0.559227826
uc057oab.1	1.794931151	5.784511745	3.400406986	0.000673001	0.008235831	-0.559227826
uc057obf.1	1.794931151	5.784511745	3.400406986	0.000673001	0.008235831	-0.559227826
uc057oep.1	1.794931151	5.784511745	3.400406986	0.000673001	0.008235831	-0.559227826
uc057oiz.1	1.794931151	5.784511745	3.400406986	0.000673001	0.008235831	-0.559227826
uc057osi.1	1.794931151	5.784511745	3.400406986	0.000673001	0.008235831	-0.559227826
uc057osj.1	1.794931151	5.784511745	3.400406986	0.000673001	0.008235831	-0.559227826
uc057pax.1	1.794931151	5.784511745	3.400406986	0.000673001	0.008235831	-0.559227826
uc057ppj.1	1.794931151	5.784511745	3.400406986	0.000673001	0.008235831	-0.559227826
uc057pqy.1	1.794931151	5.784511745	3.400406986	0.000673001	0.008235831	-0.559227826
uc057pwl.1	1.794931151	5.784511745	3.400406986	0.000673001	0.008235831	-0.559227826
uc057qab.1	1.794931151	5.784511745	3.400406986	0.000673001	0.008235831	-0.559227826
uc057qgd.1	1.794931151	5.784511745	3.400406986	0.000673001	0.008235831	-0.559227826
uc057qjv.1	1.794931151	5.784511745	3.400406986	0.000673001	0.008235831	-0.559227826
uc057qkf.1	1.794931151	5.784511745	3.400406986	0.000673001	0.008235831	-0.559227826
uc057qor.1	1.794931151	5.784511745	3.400406986	0.000673001	0.008235831	-0.559227826
uc057qpw.1	1.794931151	5.784511745	3.400406986	0.000673001	0.008235831	-0.559227826
uc057qse.1	1.794931151	5.784511745	3.400406986	0.000673001	0.008235831	-0.559227826
uc057qym.1	1.794931151	5.784511745	3.400406986	0.000673001	0.008235831	-0.559227826
uc057rdu.1	1.794931151	5.784511745	3.400406986	0.000673001	0.008235831	-0.559227826
uc057rej.1	1.794931151	5.784511745	3.400406986	0.000673001	0.008235831	-0.559227826
uc057rgf.1	1.794931151	5.784511745	3.400406986	0.000673001	0.008235831	-0.559227826
uc057rks.1	1.794931151	5.784511745	3.400406986	0.000673001	0.008235831	-0.559227826
uc057sdr.1	1.794931151	5.784511745	3.400406986	0.000673001	0.008235831	-0.559227826
uc057sic.1	1.794931151	5.784511745	3.400406986	0.000673001	0.008235831	-0.559227826
uc057sig.1	1.794931151	5.784511745	3.400406986	0.000673001	0.008235831	-0.559227826
uc057sih.1	1.794931151	5.784511745	3.400406986	0.000673001	0.008235831	-0.559227826
uc057smi.1	1.794931151	5.784511745	3.400406986	0.000673001	0.008235831	-0.559227826
uc057snq.1	1.794931151	5.784511745	3.400406986	0.000673001	0.008235831	-0.559227826
uc057stl.1	1.794931151	5.784511745	3.400406986	0.000673001	0.008235831	-0.559227826
uc057sum.1	1.794931151	5.784511745	3.400406986	0.000673001	0.008235831	-0.559227826
uc057tep.1	1.794931151	5.784511745	3.400406986	0.000673001	0.008235831	-0.559227826
uc057tvq.1	1.794931151	5.784511745	3.400406986	0.000673001	0.008235831	-0.559227826
uc057uha.1	1.794931151	5.784511745	3.400406986	0.000673001	0.008235831	-0.559227826
uc057uhe.1	1.794931151	5.784511745	3.400406986	0.000673001	0.008235831	-0.559227826
uc057uiz.1	1.794931151	5.784511745	3.400406986	0.000673001	0.008235831	-0.559227826
uc057ulw.1	1.794931151	5.784511745	3.400406986	0.000673001	0.008235831	-0.559227826
uc057uqv.1	1.794931151	5.784511745	3.400406986	0.000673001	0.008235831	-0.559227826
uc057uuf.1	1.794931151	5.784511745	3.400406986	0.000673001	0.008235831	-0.559227826
uc057vyq.1	1.794931151	5.784511745	3.400406986	0.000673001	0.008235831	-0.559227826
uc057wcx.1	1.794931151	5.784511745	3.400406986	0.000673001	0.008235831	-0.559227826
uc057wmn.1	1.794931151	5.784511745	3.400406986	0.000673001	0.008235831	-0.559227826
uc057wty.1	1.794931151	5.784511745	3.400406986	0.000673001	0.008235831	-0.559227826
uc057wwj.1	1.794931151	5.784511745	3.400406986	0.000673001	0.008235831	-0.559227826
uc057xbr.1	1.794931151	5.784511745	3.400406986	0.000673001	0.008235831	-0.559227826
uc057xly.1	1.794931151	5.784511745	3.400406986	0.000673001	0.008235831	-0.559227826
uc057xvn.1	1.794931151	5.784511745	3.400406986	0.000673001	0.008235831	-0.559227826
uc057xwi.1	1.794931151	5.784511745	3.400406986	0.000673001	0.008235831	-0.559227826
uc057xwu.1	1.794931151	5.784511745	3.400406986	0.000673001	0.008235831	-0.559227826
uc057yiu.1	1.794931151	5.784511745	3.400406986	0.000673001	0.008235831	-0.559227826
uc057yrn.1	1.794931151	5.784511745	3.400406986	0.000673001	0.008235831	-0.559227826
uc057zcm.1	1.794931151	5.784511745	3.400406986	0.000673001	0.008235831	-0.559227826
uc057zcn.1	1.794931151	5.784511745	3.400406986	0.000673001	0.008235831	-0.559227826
uc057zep.1	1.794931151	5.784511745	3.400406986	0.000673001	0.008235831	-0.559227826
uc057znx.1	1.794931151	5.784511745	3.400406986	0.000673001	0.008235831	-0.559227826
uc058ado.1	1.794931151	5.784511745	3.400406986	0.000673001	0.008235831	-0.559227826
uc058apr.1	1.794931151	5.784511745	3.400406986	0.000673001	0.008235831	-0.559227826
uc058aqx.1	1.794931151	5.784511745	3.400406986	0.000673001	0.008235831	-0.559227826
uc058ars.1	1.794931151	5.784511745	3.400406986	0.000673001	0.008235831	-0.559227826
uc058aua.1	1.794931151	5.784511745	3.400406986	0.000673001	0.008235831	-0.559227826
uc058auk.1	1.794931151	5.784511745	3.400406986	0.000673001	0.008235831	-0.559227826
uc058awv.1	1.794931151	5.784511745	3.400406986	0.000673001	0.008235831	-0.559227826
uc058axa.1	1.794931151	5.784511745	3.400406986	0.000673001	0.008235831	-0.559227826
uc058ayj.1	1.794931151	5.784511745	3.400406986	0.000673001	0.008235831	-0.559227826
uc058bbn.1	1.794931151	5.784511745	3.400406986	0.000673001	0.008235831	-0.559227826
uc058bfw.1	1.794931151	5.784511745	3.400406986	0.000673001	0.008235831	-0.559227826
uc058brr.1	1.794931151	5.784511745	3.400406986	0.000673001	0.008235831	-0.559227826
uc058bvp.1	1.794931151	5.784511745	3.400406986	0.000673001	0.008235831	-0.559227826
uc058bvw.1	1.794931151	5.784511745	3.400406986	0.000673001	0.008235831	-0.559227826
uc058bxc.1	1.794931151	5.784511745	3.400406986	0.000673001	0.008235831	-0.559227826
uc058cmr.1	1.794931151	5.784511745	3.400406986	0.000673001	0.008235831	-0.559227826
uc058cmw.1	1.794931151	5.784511745	3.400406986	0.000673001	0.008235831	-0.559227826
uc058ddx.1	1.794931151	5.784511745	3.400406986	0.000673001	0.008235831	-0.559227826
uc058dhl.1	1.794931151	5.784511745	3.400406986	0.000673001	0.008235831	-0.559227826
uc058dic.1	1.794931151	5.784511745	3.400406986	0.000673001	0.008235831	-0.559227826
uc058diz.1	1.794931151	5.784511745	3.400406986	0.000673001	0.008235831	-0.559227826
uc058dms.1	1.794931151	5.784511745	3.400406986	0.000673001	0.008235831	-0.559227826
uc058dtd.1	1.794931151	5.784511745	3.400406986	0.000673001	0.008235831	-0.559227826
uc058dze.1	1.794931151	5.784511745	3.400406986	0.000673001	0.008235831	-0.559227826
uc058eki.1	1.794931151	5.784511745	3.400406986	0.000673001	0.008235831	-0.559227826
uc058epu.1	1.794931151	5.784511745	3.400406986	0.000673001	0.008235831	-0.559227826
uc058esm.1	1.794931151	5.784511745	3.400406986	0.000673001	0.008235831	-0.559227826
uc058esz.1	1.794931151	5.784511745	3.400406986	0.000673001	0.008235831	-0.559227826
uc058evl.1	1.794931151	5.784511745	3.400406986	0.000673001	0.008235831	-0.559227826
uc058ezf.1	1.794931151	5.784511745	3.400406986	0.000673001	0.008235831	-0.559227826
uc058fcl.1	1.794931151	5.784511745	3.400406986	0.000673001	0.008235831	-0.559227826
uc058feb.1	1.794931151	5.784511745	3.400406986	0.000673001	0.008235831	-0.559227826
uc058fhi.1	1.794931151	5.784511745	3.400406986	0.000673001	0.008235831	-0.559227826
uc058fif.1	1.794931151	5.784511745	3.400406986	0.000673001	0.008235831	-0.559227826
uc058fig.1	1.794931151	5.784511745	3.400406986	0.000673001	0.008235831	-0.559227826
uc058fpg.1	1.794931151	5.784511745	3.400406986	0.000673001	0.008235831	-0.559227826
uc058fqf.1	1.794931151	5.784511745	3.400406986	0.000673001	0.008235831	-0.559227826
uc058frs.1	1.794931151	5.784511745	3.400406986	0.000673001	0.008235831	-0.559227826
uc058gaj.1	1.794931151	5.784511745	3.400406986	0.000673001	0.008235831	-0.559227826
uc058ggw.1	1.794931151	5.784511745	3.400406986	0.000673001	0.008235831	-0.559227826
uc058gky.1	1.794931151	5.784511745	3.400406986	0.000673001	0.008235831	-0.559227826
uc058gre.1	1.794931151	5.784511745	3.400406986	0.000673001	0.008235831	-0.559227826
uc058gwl.1	1.794931151	5.784511745	3.400406986	0.000673001	0.008235831	-0.559227826
uc058hhj.1	1.794931151	5.784511745	3.400406986	0.000673001	0.008235831	-0.559227826
uc058hla.1	1.794931151	5.784511745	3.400406986	0.000673001	0.008235831	-0.559227826
uc058hvc.1	1.794931151	5.784511745	3.400406986	0.000673001	0.008235831	-0.559227826
uc058ial.1	1.794931151	5.784511745	3.400406986	0.000673001	0.008235831	-0.559227826
uc058ieq.1	1.794931151	5.784511745	3.400406986	0.000673001	0.008235831	-0.559227826
uc058iwn.1	1.794931151	5.784511745	3.400406986	0.000673001	0.008235831	-0.559227826
uc058izd.1	1.794931151	5.784511745	3.400406986	0.000673001	0.008235831	-0.559227826
uc058jbq.1	1.794931151	5.784511745	3.400406986	0.000673001	0.008235831	-0.559227826
uc058jdh.1	1.794931151	5.784511745	3.400406986	0.000673001	0.008235831	-0.559227826
uc058jij.1	1.794931151	5.784511745	3.400406986	0.000673001	0.008235831	-0.559227826
uc058jjd.1	1.794931151	5.784511745	3.400406986	0.000673001	0.008235831	-0.559227826
uc058jod.1	1.794931151	5.784511745	3.400406986	0.000673001	0.008235831	-0.559227826
uc058jqz.1	1.794931151	5.784511745	3.400406986	0.000673001	0.008235831	-0.559227826
uc058jvr.1	1.794931151	5.784511745	3.400406986	0.000673001	0.008235831	-0.559227826
uc058jzn.1	1.794931151	5.784511745	3.400406986	0.000673001	0.008235831	-0.559227826
uc058kau.1	1.794931151	5.784511745	3.400406986	0.000673001	0.008235831	-0.559227826
uc058kea.1	1.794931151	5.784511745	3.400406986	0.000673001	0.008235831	-0.559227826
uc058knj.1	1.794931151	5.784511745	3.400406986	0.000673001	0.008235831	-0.559227826
uc058kqs.1	1.794931151	5.784511745	3.400406986	0.000673001	0.008235831	-0.559227826
uc058kyc.1	1.794931151	5.784511745	3.400406986	0.000673001	0.008235831	-0.559227826
uc058lez.1	1.794931151	5.784511745	3.400406986	0.000673001	0.008235831	-0.559227826
uc058lnu.1	1.794931151	5.784511745	3.400406986	0.000673001	0.008235831	-0.559227826
uc058lxl.1	1.794931151	5.784511745	3.400406986	0.000673001	0.008235831	-0.559227826
uc058mig.1	1.794931151	5.784511745	3.400406986	0.000673001	0.008235831	-0.559227826
uc058mis.1	1.794931151	5.784511745	3.400406986	0.000673001	0.008235831	-0.559227826
uc058mrc.1	1.794931151	5.784511745	3.400406986	0.000673001	0.008235831	-0.559227826
uc058mzk.1	1.794931151	5.784511745	3.400406986	0.000673001	0.008235831	-0.559227826
uc058nji.1	1.794931151	5.784511745	3.400406986	0.000673001	0.008235831	-0.559227826
uc058nte.1	1.794931151	5.784511745	3.400406986	0.000673001	0.008235831	-0.559227826
uc058nvh.1	1.794931151	5.784511745	3.400406986	0.000673001	0.008235831	-0.559227826
uc058oni.1	1.794931151	5.784511745	3.400406986	0.000673001	0.008235831	-0.559227826
uc058otj.1	1.794931151	5.784511745	3.400406986	0.000673001	0.008235831	-0.559227826
uc058oto.1	1.794931151	5.784511745	3.400406986	0.000673001	0.008235831	-0.559227826
uc058pqs.1	1.794931151	5.784511745	3.400406986	0.000673001	0.008235831	-0.559227826
uc058prv.1	1.794931151	5.784511745	3.400406986	0.000673001	0.008235831	-0.559227826
uc058qgj.1	1.794931151	5.784511745	3.400406986	0.000673001	0.008235831	-0.559227826
uc058qmm.1	1.794931151	5.784511745	3.400406986	0.000673001	0.008235831	-0.559227826
uc058qpi.1	1.794931151	5.784511745	3.400406986	0.000673001	0.008235831	-0.559227826
uc058quv.1	1.794931151	5.784511745	3.400406986	0.000673001	0.008235831	-0.559227826
uc058qzv.1	1.794931151	5.784511745	3.400406986	0.000673001	0.008235831	-0.559227826
uc058rdo.1	1.794931151	5.784511745	3.400406986	0.000673001	0.008235831	-0.559227826
uc058rhl.1	1.794931151	5.784511745	3.400406986	0.000673001	0.008235831	-0.559227826
uc058rmf.1	1.794931151	5.784511745	3.400406986	0.000673001	0.008235831	-0.559227826
uc058sly.1	1.794931151	5.784511745	3.400406986	0.000673001	0.008235831	-0.559227826
uc058sme.1	1.794931151	5.784511745	3.400406986	0.000673001	0.008235831	-0.559227826
uc058tap.1	1.794931151	5.784511745	3.400406986	0.000673001	0.008235831	-0.559227826
uc058tkh.1	1.794931151	5.784511745	3.400406986	0.000673001	0.008235831	-0.559227826
uc058trl.1	1.794931151	5.784511745	3.400406986	0.000673001	0.008235831	-0.559227826
uc058tuy.1	1.794931151	5.784511745	3.400406986	0.000673001	0.008235831	-0.559227826
uc058tvs.1	1.794931151	5.784511745	3.400406986	0.000673001	0.008235831	-0.559227826
uc058uav.1	1.794931151	5.784511745	3.400406986	0.000673001	0.008235831	-0.559227826
uc058umn.1	1.794931151	5.784511745	3.400406986	0.000673001	0.008235831	-0.559227826
uc058uzc.1	1.794931151	5.784511745	3.400406986	0.000673001	0.008235831	-0.559227826
uc058vcu.1	1.794931151	5.784511745	3.400406986	0.000673001	0.008235831	-0.559227826
uc058vfk.1	1.794931151	5.784511745	3.400406986	0.000673001	0.008235831	-0.559227826
uc058vgv.1	1.794931151	5.784511745	3.400406986	0.000673001	0.008235831	-0.559227826
uc058vhe.1	1.794931151	5.784511745	3.400406986	0.000673001	0.008235831	-0.559227826
uc058vhr.1	1.794931151	5.784511745	3.400406986	0.000673001	0.008235831	-0.559227826
uc058vkw.1	1.794931151	5.784511745	3.400406986	0.000673001	0.008235831	-0.559227826
uc058vnc.1	1.794931151	5.784511745	3.400406986	0.000673001	0.008235831	-0.559227826
uc058vuc.1	1.794931151	5.784511745	3.400406986	0.000673001	0.008235831	-0.559227826
uc058vva.1	1.794931151	5.784511745	3.400406986	0.000673001	0.008235831	-0.559227826
uc058wbt.1	1.794931151	5.784511745	3.400406986	0.000673001	0.008235831	-0.559227826
uc058wdl.1	1.794931151	5.784511745	3.400406986	0.000673001	0.008235831	-0.559227826
uc058wpm.1	1.794931151	5.784511745	3.400406986	0.000673001	0.008235831	-0.559227826
uc058wqp.1	1.794931151	5.784511745	3.400406986	0.000673001	0.008235831	-0.559227826
uc058wuw.1	1.794931151	5.784511745	3.400406986	0.000673001	0.008235831	-0.559227826
uc058xsj.1	1.794931151	5.784511745	3.400406986	0.000673001	0.008235831	-0.559227826
uc058xtn.1	1.794931151	5.784511745	3.400406986	0.000673001	0.008235831	-0.559227826
uc058xwt.1	1.794931151	5.784511745	3.400406986	0.000673001	0.008235831	-0.559227826
uc058yjz.1	1.794931151	5.784511745	3.400406986	0.000673001	0.008235831	-0.559227826
uc058ykg.1	1.794931151	5.784511745	3.400406986	0.000673001	0.008235831	-0.559227826
uc058yof.1	1.794931151	5.784511745	3.400406986	0.000673001	0.008235831	-0.559227826
uc058yqp.1	1.794931151	5.784511745	3.400406986	0.000673001	0.008235831	-0.559227826
uc058yqq.1	1.794931151	5.784511745	3.400406986	0.000673001	0.008235831	-0.559227826
uc058yuo.1	1.794931151	5.784511745	3.400406986	0.000673001	0.008235831	-0.559227826
uc058yzl.1	1.794931151	5.784511745	3.400406986	0.000673001	0.008235831	-0.559227826
uc058zcn.1	1.794931151	5.784511745	3.400406986	0.000673001	0.008235831	-0.559227826
uc058zhl.1	1.794931151	5.784511745	3.400406986	0.000673001	0.008235831	-0.559227826
uc058znd.1	1.794931151	5.784511745	3.400406986	0.000673001	0.008235831	-0.559227826
uc058zrv.1	1.794931151	5.784511745	3.400406986	0.000673001	0.008235831	-0.559227826
uc058zuh.1	1.794931151	5.784511745	3.400406986	0.000673001	0.008235831	-0.559227826
uc059ags.1	1.794931151	5.784511745	3.400406986	0.000673001	0.008235831	-0.559227826
uc059ald.1	1.794931151	5.784511745	3.400406986	0.000673001	0.008235831	-0.559227826
uc059azj.1	1.794931151	5.784511745	3.400406986	0.000673001	0.008235831	-0.559227826
uc059bfa.1	1.794931151	5.784511745	3.400406986	0.000673001	0.008235831	-0.559227826
uc059bjs.1	1.794931151	5.784511745	3.400406986	0.000673001	0.008235831	-0.559227826
uc059bod.1	1.794931151	5.784511745	3.400406986	0.000673001	0.008235831	-0.559227826
uc059bzy.1	1.794931151	5.784511745	3.400406986	0.000673001	0.008235831	-0.559227826
uc059cao.1	1.794931151	5.784511745	3.400406986	0.000673001	0.008235831	-0.559227826
uc059cmx.1	1.794931151	5.784511745	3.400406986	0.000673001	0.008235831	-0.559227826
uc059cqc.1	1.794931151	5.784511745	3.400406986	0.000673001	0.008235831	-0.559227826
uc059csw.1	1.794931151	5.784511745	3.400406986	0.000673001	0.008235831	-0.559227826
uc059dsn.1	1.794931151	5.784511745	3.400406986	0.000673001	0.008235831	-0.559227826
uc059dtw.1	1.794931151	5.784511745	3.400406986	0.000673001	0.008235831	-0.559227826
uc059dwf.1	1.794931151	5.784511745	3.400406986	0.000673001	0.008235831	-0.559227826
uc059eac.1	1.794931151	5.784511745	3.400406986	0.000673001	0.008235831	-0.559227826
uc059ehm.1	1.794931151	5.784511745	3.400406986	0.000673001	0.008235831	-0.559227826
uc059eww.1	1.794931151	5.784511745	3.400406986	0.000673001	0.008235831	-0.559227826
uc059exe.1	1.794931151	5.784511745	3.400406986	0.000673001	0.008235831	-0.559227826
uc059fac.1	1.794931151	5.784511745	3.400406986	0.000673001	0.008235831	-0.559227826
uc059fbv.1	1.794931151	5.784511745	3.400406986	0.000673001	0.008235831	-0.559227826
uc059fcc.1	1.794931151	5.784511745	3.400406986	0.000673001	0.008235831	-0.559227826
uc059fkl.1	1.794931151	5.784511745	3.400406986	0.000673001	0.008235831	-0.559227826
uc059fnb.1	1.794931151	5.784511745	3.400406986	0.000673001	0.008235831	-0.559227826
uc059fpe.1	1.794931151	5.784511745	3.400406986	0.000673001	0.008235831	-0.559227826
uc059fvt.1	1.794931151	5.784511745	3.400406986	0.000673001	0.008235831	-0.559227826
uc059fxx.1	1.794931151	5.784511745	3.400406986	0.000673001	0.008235831	-0.559227826
uc059gad.2	1.794931151	5.784511745	3.400406986	0.000673001	0.008235831	-0.559227826
uc059gij.1	1.794931151	5.784511745	3.400406986	0.000673001	0.008235831	-0.559227826
uc059gkf.2	1.794931151	5.784511745	3.400406986	0.000673001	0.008235831	-0.559227826
uc059glu.1	1.794931151	5.784511745	3.400406986	0.000673001	0.008235831	-0.559227826
uc059grh.1	1.794931151	5.784511745	3.400406986	0.000673001	0.008235831	-0.559227826
uc059gyj.1	1.794931151	5.784511745	3.400406986	0.000673001	0.008235831	-0.559227826
uc059hbr.1	1.794931151	5.784511745	3.400406986	0.000673001	0.008235831	-0.559227826
uc059hic.1	1.794931151	5.784511745	3.400406986	0.000673001	0.008235831	-0.559227826
uc059hmo.1	1.794931151	5.784511745	3.400406986	0.000673001	0.008235831	-0.559227826
uc059hol.1	1.794931151	5.784511745	3.400406986	0.000673001	0.008235831	-0.559227826
uc059hqm.1	1.794931151	5.784511745	3.400406986	0.000673001	0.008235831	-0.559227826
uc059hsv.1	1.794931151	5.784511745	3.400406986	0.000673001	0.008235831	-0.559227826
uc059hup.1	1.794931151	5.784511745	3.400406986	0.000673001	0.008235831	-0.559227826
uc059hwi.1	1.794931151	5.784511745	3.400406986	0.000673001	0.008235831	-0.559227826
uc059hzw.1	1.794931151	5.784511745	3.400406986	0.000673001	0.008235831	-0.559227826
uc059imu.1	1.794931151	5.784511745	3.400406986	0.000673001	0.008235831	-0.559227826
uc059isy.1	1.794931151	5.784511745	3.400406986	0.000673001	0.008235831	-0.559227826
uc059jab.1	1.794931151	5.784511745	3.400406986	0.000673001	0.008235831	-0.559227826
uc059jbz.1	1.794931151	5.784511745	3.400406986	0.000673001	0.008235831	-0.559227826
uc059jhk.1	1.794931151	5.784511745	3.400406986	0.000673001	0.008235831	-0.559227826
uc059jla.1	1.794931151	5.784511745	3.400406986	0.000673001	0.008235831	-0.559227826
uc059jlp.1	1.794931151	5.784511745	3.400406986	0.000673001	0.008235831	-0.559227826
uc059jud.1	1.794931151	5.784511745	3.400406986	0.000673001	0.008235831	-0.559227826
uc059jzu.1	1.794931151	5.784511745	3.400406986	0.000673001	0.008235831	-0.559227826
uc059kqb.1	1.794931151	5.784511745	3.400406986	0.000673001	0.008235831	-0.559227826
uc059krg.1	1.794931151	5.784511745	3.400406986	0.000673001	0.008235831	-0.559227826
uc059kxg.1	1.794931151	5.784511745	3.400406986	0.000673001	0.008235831	-0.559227826
uc059kzp.1	1.794931151	5.784511745	3.400406986	0.000673001	0.008235831	-0.559227826
uc059leh.1	1.794931151	5.784511745	3.400406986	0.000673001	0.008235831	-0.559227826
uc059lfj.1	1.794931151	5.784511745	3.400406986	0.000673001	0.008235831	-0.559227826
uc059lkz.1	1.794931151	5.784511745	3.400406986	0.000673001	0.008235831	-0.559227826
uc059lqr.1	1.794931151	5.784511745	3.400406986	0.000673001	0.008235831	-0.559227826
uc059luj.1	1.794931151	5.784511745	3.400406986	0.000673001	0.008235831	-0.559227826
uc059luo.1	1.794931151	5.784511745	3.400406986	0.000673001	0.008235831	-0.559227826
uc059luy.1	1.794931151	5.784511745	3.400406986	0.000673001	0.008235831	-0.559227826
uc059mav.1	1.794931151	5.784511745	3.400406986	0.000673001	0.008235831	-0.559227826
uc059mbi.1	1.794931151	5.784511745	3.400406986	0.000673001	0.008235831	-0.559227826
uc059mbr.1	1.794931151	5.784511745	3.400406986	0.000673001	0.008235831	-0.559227826
uc059mds.1	1.794931151	5.784511745	3.400406986	0.000673001	0.008235831	-0.559227826
uc059mfp.1	1.794931151	5.784511745	3.400406986	0.000673001	0.008235831	-0.559227826
uc059mgp.1	1.794931151	5.784511745	3.400406986	0.000673001	0.008235831	-0.559227826
uc059mhc.1	1.794931151	5.784511745	3.400406986	0.000673001	0.008235831	-0.559227826
uc059mma.1	1.794931151	5.784511745	3.400406986	0.000673001	0.008235831	-0.559227826
uc059mou.1	1.794931151	5.784511745	3.400406986	0.000673001	0.008235831	-0.559227826
uc059mxj.1	1.794931151	5.784511745	3.400406986	0.000673001	0.008235831	-0.559227826
uc059nej.1	1.794931151	5.784511745	3.400406986	0.000673001	0.008235831	-0.559227826
uc059nel.1	1.794931151	5.784511745	3.400406986	0.000673001	0.008235831	-0.559227826
uc059nfs.1	1.794931151	5.784511745	3.400406986	0.000673001	0.008235831	-0.559227826
uc059nil.1	1.794931151	5.784511745	3.400406986	0.000673001	0.008235831	-0.559227826
uc059njz.1	1.794931151	5.784511745	3.400406986	0.000673001	0.008235831	-0.559227826
uc059ntl.1	1.794931151	5.784511745	3.400406986	0.000673001	0.008235831	-0.559227826
uc059nvb.1	1.794931151	5.784511745	3.400406986	0.000673001	0.008235831	-0.559227826
uc059oaj.1	1.794931151	5.784511745	3.400406986	0.000673001	0.008235831	-0.559227826
uc059oee.1	1.794931151	5.784511745	3.400406986	0.000673001	0.008235831	-0.559227826
uc059ogn.1	1.794931151	5.784511745	3.400406986	0.000673001	0.008235831	-0.559227826
uc059olu.1	1.794931151	5.784511745	3.400406986	0.000673001	0.008235831	-0.559227826
uc059ous.1	1.794931151	5.784511745	3.400406986	0.000673001	0.008235831	-0.559227826
uc059oyu.1	1.794931151	5.784511745	3.400406986	0.000673001	0.008235831	-0.559227826
uc059pcw.1	1.794931151	5.784511745	3.400406986	0.000673001	0.008235831	-0.559227826
uc059pex.1	1.794931151	5.784511745	3.400406986	0.000673001	0.008235831	-0.559227826
uc059pfq.1	1.794931151	5.784511745	3.400406986	0.000673001	0.008235831	-0.559227826
uc059pjv.1	1.794931151	5.784511745	3.400406986	0.000673001	0.008235831	-0.559227826
uc059pmh.1	1.794931151	5.784511745	3.400406986	0.000673001	0.008235831	-0.559227826
uc059pmy.1	1.794931151	5.784511745	3.400406986	0.000673001	0.008235831	-0.559227826
uc059prk.1	1.794931151	5.784511745	3.400406986	0.000673001	0.008235831	-0.559227826
uc059qba.1	1.794931151	5.784511745	3.400406986	0.000673001	0.008235831	-0.559227826
uc059qbg.1	1.794931151	5.784511745	3.400406986	0.000673001	0.008235831	-0.559227826
uc059qdq.1	1.794931151	5.784511745	3.400406986	0.000673001	0.008235831	-0.559227826
uc059qkq.1	1.794931151	5.784511745	3.400406986	0.000673001	0.008235831	-0.559227826
uc059qku.1	1.794931151	5.784511745	3.400406986	0.000673001	0.008235831	-0.559227826
uc059rft.1	1.794931151	5.784511745	3.400406986	0.000673001	0.008235831	-0.559227826
uc059rhg.1	1.794931151	5.784511745	3.400406986	0.000673001	0.008235831	-0.559227826
uc059rnp.1	1.794931151	5.784511745	3.400406986	0.000673001	0.008235831	-0.559227826
uc059sbl.1	1.794931151	5.784511745	3.400406986	0.000673001	0.008235831	-0.559227826
uc059scz.1	1.794931151	5.784511745	3.400406986	0.000673001	0.008235831	-0.559227826
uc059sdu.1	1.794931151	5.784511745	3.400406986	0.000673001	0.008235831	-0.559227826
uc059sef.1	1.794931151	5.784511745	3.400406986	0.000673001	0.008235831	-0.559227826
uc059siw.1	1.794931151	5.784511745	3.400406986	0.000673001	0.008235831	-0.559227826
uc059skv.1	1.794931151	5.784511745	3.400406986	0.000673001	0.008235831	-0.559227826
uc059sor.1	1.794931151	5.784511745	3.400406986	0.000673001	0.008235831	-0.559227826
uc059sqn.1	1.794931151	5.784511745	3.400406986	0.000673001	0.008235831	-0.559227826
uc059stu.1	1.794931151	5.784511745	3.400406986	0.000673001	0.008235831	-0.559227826
uc059tbd.1	1.794931151	5.784511745	3.400406986	0.000673001	0.008235831	-0.559227826
uc059tbg.1	1.794931151	5.784511745	3.400406986	0.000673001	0.008235831	-0.559227826
uc059tcz.1	1.794931151	5.784511745	3.400406986	0.000673001	0.008235831	-0.559227826
uc059tfv.1	1.794931151	5.784511745	3.400406986	0.000673001	0.008235831	-0.559227826
uc059tlw.1	1.794931151	5.784511745	3.400406986	0.000673001	0.008235831	-0.559227826
uc059toe.1	1.794931151	5.784511745	3.400406986	0.000673001	0.008235831	-0.559227826
uc059trt.1	1.794931151	5.784511745	3.400406986	0.000673001	0.008235831	-0.559227826
uc059tvj.1	1.794931151	5.784511745	3.400406986	0.000673001	0.008235831	-0.559227826
uc059tyb.1	1.794931151	5.784511745	3.400406986	0.000673001	0.008235831	-0.559227826
uc059ubt.1	1.794931151	5.784511745	3.400406986	0.000673001	0.008235831	-0.559227826
uc059ucb.1	1.794931151	5.784511745	3.400406986	0.000673001	0.008235831	-0.559227826
uc059ugr.1	1.794931151	5.784511745	3.400406986	0.000673001	0.008235831	-0.559227826
uc059uoe.1	1.794931151	5.784511745	3.400406986	0.000673001	0.008235831	-0.559227826
uc059uvt.1	1.794931151	5.784511745	3.400406986	0.000673001	0.008235831	-0.559227826
uc059uxt.1	1.794931151	5.784511745	3.400406986	0.000673001	0.008235831	-0.559227826
uc059uyp.1	1.794931151	5.784511745	3.400406986	0.000673001	0.008235831	-0.559227826
uc059vnd.1	1.794931151	5.784511745	3.400406986	0.000673001	0.008235831	-0.559227826
uc059vsc.1	1.794931151	5.784511745	3.400406986	0.000673001	0.008235831	-0.559227826
uc059vse.1	1.794931151	5.784511745	3.400406986	0.000673001	0.008235831	-0.559227826
uc059vuc.1	1.794931151	5.784511745	3.400406986	0.000673001	0.008235831	-0.559227826
uc059vvs.1	1.794931151	5.784511745	3.400406986	0.000673001	0.008235831	-0.559227826
uc059vxf.1	1.794931151	5.784511745	3.400406986	0.000673001	0.008235831	-0.559227826
uc059wpa.1	1.794931151	5.784511745	3.400406986	0.000673001	0.008235831	-0.559227826
uc059wpz.1	1.794931151	5.784511745	3.400406986	0.000673001	0.008235831	-0.559227826
uc059wqa.1	1.794931151	5.784511745	3.400406986	0.000673001	0.008235831	-0.559227826
uc059wql.1	1.794931151	5.784511745	3.400406986	0.000673001	0.008235831	-0.559227826
uc059wxr.1	1.794931151	5.784511745	3.400406986	0.000673001	0.008235831	-0.559227826
uc059wyd.1	1.794931151	5.784511745	3.400406986	0.000673001	0.008235831	-0.559227826
uc059xbw.1	1.794931151	5.784511745	3.400406986	0.000673001	0.008235831	-0.559227826
uc059xci.1	1.794931151	5.784511745	3.400406986	0.000673001	0.008235831	-0.559227826
uc059xda.1	1.794931151	5.784511745	3.400406986	0.000673001	0.008235831	-0.559227826
uc059xec.1	1.794931151	5.784511745	3.400406986	0.000673001	0.008235831	-0.559227826
uc059xep.1	1.794931151	5.784511745	3.400406986	0.000673001	0.008235831	-0.559227826
uc059xin.1	1.794931151	5.784511745	3.400406986	0.000673001	0.008235831	-0.559227826
uc059xjh.1	1.794931151	5.784511745	3.400406986	0.000673001	0.008235831	-0.559227826
uc059xks.1	1.794931151	5.784511745	3.400406986	0.000673001	0.008235831	-0.559227826
uc059xpp.1	1.794931151	5.784511745	3.400406986	0.000673001	0.008235831	-0.559227826
uc059xrd.1	1.794931151	5.784511745	3.400406986	0.000673001	0.008235831	-0.559227826
uc059xzc.1	1.794931151	5.784511745	3.400406986	0.000673001	0.008235831	-0.559227826
uc059xzn.1	1.794931151	5.784511745	3.400406986	0.000673001	0.008235831	-0.559227826
uc059ycl.1	1.794931151	5.784511745	3.400406986	0.000673001	0.008235831	-0.559227826
uc059ykp.1	1.794931151	5.784511745	3.400406986	0.000673001	0.008235831	-0.559227826
uc059ykv.1	1.794931151	5.784511745	3.400406986	0.000673001	0.008235831	-0.559227826
uc059ynr.1	1.794931151	5.784511745	3.400406986	0.000673001	0.008235831	-0.559227826
uc059yoe.1	1.794931151	5.784511745	3.400406986	0.000673001	0.008235831	-0.559227826
uc059yqr.1	1.794931151	5.784511745	3.400406986	0.000673001	0.008235831	-0.559227826
uc059zcq.1	1.794931151	5.784511745	3.400406986	0.000673001	0.008235831	-0.559227826
uc059zej.1	1.794931151	5.784511745	3.400406986	0.000673001	0.008235831	-0.559227826
uc059ziv.1	1.794931151	5.784511745	3.400406986	0.000673001	0.008235831	-0.559227826
uc059zlc.1	1.794931151	5.784511745	3.400406986	0.000673001	0.008235831	-0.559227826
uc059zrn.1	1.794931151	5.784511745	3.400406986	0.000673001	0.008235831	-0.559227826
uc059zub.1	1.794931151	5.784511745	3.400406986	0.000673001	0.008235831	-0.559227826
uc059zue.1	1.794931151	5.784511745	3.400406986	0.000673001	0.008235831	-0.559227826
uc059zuk.1	1.794931151	5.784511745	3.400406986	0.000673001	0.008235831	-0.559227826
uc059zwa.1	1.794931151	5.784511745	3.400406986	0.000673001	0.008235831	-0.559227826
uc059zwh.1	1.794931151	5.784511745	3.400406986	0.000673001	0.008235831	-0.559227826
uc059zzo.1	1.794931151	5.784511745	3.400406986	0.000673001	0.008235831	-0.559227826
uc059zzq.1	1.794931151	5.784511745	3.400406986	0.000673001	0.008235831	-0.559227826
uc060add.1	1.794931151	5.784511745	3.400406986	0.000673001	0.008235831	-0.559227826
uc060aeh.1	1.794931151	5.784511745	3.400406986	0.000673001	0.008235831	-0.559227826
uc060aih.1	1.794931151	5.784511745	3.400406986	0.000673001	0.008235831	-0.559227826
uc060atk.1	1.794931151	5.784511745	3.400406986	0.000673001	0.008235831	-0.559227826
uc060bdn.1	1.794931151	5.784511745	3.400406986	0.000673001	0.008235831	-0.559227826
uc060bof.1	1.794931151	5.784511745	3.400406986	0.000673001	0.008235831	-0.559227826
uc060bwv.1	1.794931151	5.784511745	3.400406986	0.000673001	0.008235831	-0.559227826
uc060byp.1	1.794931151	5.784511745	3.400406986	0.000673001	0.008235831	-0.559227826
uc060cea.1	1.794931151	5.784511745	3.400406986	0.000673001	0.008235831	-0.559227826
uc060cla.1	1.794931151	5.784511745	3.400406986	0.000673001	0.008235831	-0.559227826
uc060clr.1	1.794931151	5.784511745	3.400406986	0.000673001	0.008235831	-0.559227826
uc060cot.1	1.794931151	5.784511745	3.400406986	0.000673001	0.008235831	-0.559227826
uc060cqt.1	1.794931151	5.784511745	3.400406986	0.000673001	0.008235831	-0.559227826
uc060crg.1	1.794931151	5.784511745	3.400406986	0.000673001	0.008235831	-0.559227826
uc060csq.1	1.794931151	5.784511745	3.400406986	0.000673001	0.008235831	-0.559227826
uc060dam.1	1.794931151	5.784511745	3.400406986	0.000673001	0.008235831	-0.559227826
uc060ddz.1	1.794931151	5.784511745	3.400406986	0.000673001	0.008235831	-0.559227826
uc060deq.1	1.794931151	5.784511745	3.400406986	0.000673001	0.008235831	-0.559227826
uc060dla.1	1.794931151	5.784511745	3.400406986	0.000673001	0.008235831	-0.559227826
uc060dmp.1	1.794931151	5.784511745	3.400406986	0.000673001	0.008235831	-0.559227826
uc060dno.1	1.794931151	5.784511745	3.400406986	0.000673001	0.008235831	-0.559227826
uc060doe.1	1.794931151	5.784511745	3.400406986	0.000673001	0.008235831	-0.559227826
uc060drh.1	1.794931151	5.784511745	3.400406986	0.000673001	0.008235831	-0.559227826
uc060efe.1	1.794931151	5.784511745	3.400406986	0.000673001	0.008235831	-0.559227826
uc060eim.1	1.794931151	5.784511745	3.400406986	0.000673001	0.008235831	-0.559227826
uc060etd.1	1.794931151	5.784511745	3.400406986	0.000673001	0.008235831	-0.559227826
uc060ewr.1	1.794931151	5.784511745	3.400406986	0.000673001	0.008235831	-0.559227826
uc060fbu.1	1.794931151	5.784511745	3.400406986	0.000673001	0.008235831	-0.559227826
uc060fex.1	1.794931151	5.784511745	3.400406986	0.000673001	0.008235831	-0.559227826
uc060fhc.1	1.794931151	5.784511745	3.400406986	0.000673001	0.008235831	-0.559227826
uc060fhk.1	1.794931151	5.784511745	3.400406986	0.000673001	0.008235831	-0.559227826
uc060fop.1	1.794931151	5.784511745	3.400406986	0.000673001	0.008235831	-0.559227826
uc060fsd.1	1.794931151	5.784511745	3.400406986	0.000673001	0.008235831	-0.559227826
uc060ggi.1	1.794931151	5.784511745	3.400406986	0.000673001	0.008235831	-0.559227826
uc060ggj.1	1.794931151	5.784511745	3.400406986	0.000673001	0.008235831	-0.559227826
uc060glp.1	1.794931151	5.784511745	3.400406986	0.000673001	0.008235831	-0.559227826
uc060gqh.1	1.794931151	5.784511745	3.400406986	0.000673001	0.008235831	-0.559227826
uc060gsw.1	1.794931151	5.784511745	3.400406986	0.000673001	0.008235831	-0.559227826
uc060gsy.1	1.794931151	5.784511745	3.400406986	0.000673001	0.008235831	-0.559227826
uc060gux.1	1.794931151	5.784511745	3.400406986	0.000673001	0.008235831	-0.559227826
uc060hsb.1	1.794931151	5.784511745	3.400406986	0.000673001	0.008235831	-0.559227826
uc060hta.1	1.794931151	5.784511745	3.400406986	0.000673001	0.008235831	-0.559227826
uc060htr.1	1.794931151	5.784511745	3.400406986	0.000673001	0.008235831	-0.559227826
uc060hvb.1	1.794931151	5.784511745	3.400406986	0.000673001	0.008235831	-0.559227826
uc060ibq.1	1.794931151	5.784511745	3.400406986	0.000673001	0.008235831	-0.559227826
uc060iir.1	1.794931151	5.784511745	3.400406986	0.000673001	0.008235831	-0.559227826
uc060iln.1	1.794931151	5.784511745	3.400406986	0.000673001	0.008235831	-0.559227826
uc060jar.1	1.794931151	5.784511745	3.400406986	0.000673001	0.008235831	-0.559227826
uc060jbt.1	1.794931151	5.784511745	3.400406986	0.000673001	0.008235831	-0.559227826
uc060jbv.1	1.794931151	5.784511745	3.400406986	0.000673001	0.008235831	-0.559227826
uc060jeb.1	1.794931151	5.784511745	3.400406986	0.000673001	0.008235831	-0.559227826
uc060jfv.1	1.794931151	5.784511745	3.400406986	0.000673001	0.008235831	-0.559227826
uc060jjh.1	1.794931151	5.784511745	3.400406986	0.000673001	0.008235831	-0.559227826
uc060jkg.1	1.794931151	5.784511745	3.400406986	0.000673001	0.008235831	-0.559227826
uc060jtx.1	1.794931151	5.784511745	3.400406986	0.000673001	0.008235831	-0.559227826
uc060jzn.1	1.794931151	5.784511745	3.400406986	0.000673001	0.008235831	-0.559227826
uc060krd.1	1.794931151	5.784511745	3.400406986	0.000673001	0.008235831	-0.559227826
uc060krp.1	1.794931151	5.784511745	3.400406986	0.000673001	0.008235831	-0.559227826
uc060kzv.1	1.794931151	5.784511745	3.400406986	0.000673001	0.008235831	-0.559227826
uc060laz.1	1.794931151	5.784511745	3.400406986	0.000673001	0.008235831	-0.559227826
uc060lcs.1	1.794931151	5.784511745	3.400406986	0.000673001	0.008235831	-0.559227826
uc060leo.1	1.794931151	5.784511745	3.400406986	0.000673001	0.008235831	-0.559227826
uc060lhj.1	1.794931151	5.784511745	3.400406986	0.000673001	0.008235831	-0.559227826
uc060lhw.1	1.794931151	5.784511745	3.400406986	0.000673001	0.008235831	-0.559227826
uc060lji.1	1.794931151	5.784511745	3.400406986	0.000673001	0.008235831	-0.559227826
uc060lok.1	1.794931151	5.784511745	3.400406986	0.000673001	0.008235831	-0.559227826
uc060lpj.1	1.794931151	5.784511745	3.400406986	0.000673001	0.008235831	-0.559227826
uc060lus.1	1.794931151	5.784511745	3.400406986	0.000673001	0.008235831	-0.559227826
uc060lvk.1	1.794931151	5.784511745	3.400406986	0.000673001	0.008235831	-0.559227826
uc060lwf.1	1.794931151	5.784511745	3.400406986	0.000673001	0.008235831	-0.559227826
uc060mae.1	1.794931151	5.784511745	3.400406986	0.000673001	0.008235831	-0.559227826
uc060mek.1	1.794931151	5.784511745	3.400406986	0.000673001	0.008235831	-0.559227826
uc060mkr.1	1.794931151	5.784511745	3.400406986	0.000673001	0.008235831	-0.559227826
uc060mnu.1	1.794931151	5.784511745	3.400406986	0.000673001	0.008235831	-0.559227826
uc060mog.1	1.794931151	5.784511745	3.400406986	0.000673001	0.008235831	-0.559227826
uc060mqh.1	1.794931151	5.784511745	3.400406986	0.000673001	0.008235831	-0.559227826
uc060msp.1	1.794931151	5.784511745	3.400406986	0.000673001	0.008235831	-0.559227826
uc060ncv.1	1.794931151	5.784511745	3.400406986	0.000673001	0.008235831	-0.559227826
uc060ner.1	1.794931151	5.784511745	3.400406986	0.000673001	0.008235831	-0.559227826
uc060nfz.1	1.794931151	5.784511745	3.400406986	0.000673001	0.008235831	-0.559227826
uc060nmc.1	1.794931151	5.784511745	3.400406986	0.000673001	0.008235831	-0.559227826
uc060nwa.1	1.794931151	5.784511745	3.400406986	0.000673001	0.008235831	-0.559227826
uc060nyw.1	1.794931151	5.784511745	3.400406986	0.000673001	0.008235831	-0.559227826
uc060oep.1	1.794931151	5.784511745	3.400406986	0.000673001	0.008235831	-0.559227826
uc060ogp.1	1.794931151	5.784511745	3.400406986	0.000673001	0.008235831	-0.559227826
uc060omj.1	1.794931151	5.784511745	3.400406986	0.000673001	0.008235831	-0.559227826
uc060pae.1	1.794931151	5.784511745	3.400406986	0.000673001	0.008235831	-0.559227826
uc060pbf.1	1.794931151	5.784511745	3.400406986	0.000673001	0.008235831	-0.559227826
uc060pwa.1	1.794931151	5.784511745	3.400406986	0.000673001	0.008235831	-0.559227826
uc060qbb.1	1.794931151	5.784511745	3.400406986	0.000673001	0.008235831	-0.559227826
uc060qcb.1	1.794931151	5.784511745	3.400406986	0.000673001	0.008235831	-0.559227826
uc060qej.1	1.794931151	5.784511745	3.400406986	0.000673001	0.008235831	-0.559227826
uc060qem.1	1.794931151	5.784511745	3.400406986	0.000673001	0.008235831	-0.559227826
uc060qxf.1	1.794931151	5.784511745	3.400406986	0.000673001	0.008235831	-0.559227826
uc060rhq.1	1.794931151	5.784511745	3.400406986	0.000673001	0.008235831	-0.559227826
uc060rih.1	1.794931151	5.784511745	3.400406986	0.000673001	0.008235831	-0.559227826
uc060rkg.1	1.794931151	5.784511745	3.400406986	0.000673001	0.008235831	-0.559227826
uc060rkh.1	1.794931151	5.784511745	3.400406986	0.000673001	0.008235831	-0.559227826
uc060rks.1	1.794931151	5.784511745	3.400406986	0.000673001	0.008235831	-0.559227826
uc060roe.1	1.794931151	5.784511745	3.400406986	0.000673001	0.008235831	-0.559227826
uc060rpb.1	1.794931151	5.784511745	3.400406986	0.000673001	0.008235831	-0.559227826
uc060rxy.1	1.794931151	5.784511745	3.400406986	0.000673001	0.008235831	-0.559227826
uc060say.1	1.794931151	5.784511745	3.400406986	0.000673001	0.008235831	-0.559227826
uc060sru.1	1.794931151	5.784511745	3.400406986	0.000673001	0.008235831	-0.559227826
uc060swt.1	1.794931151	5.784511745	3.400406986	0.000673001	0.008235831	-0.559227826
uc060sxt.1	1.794931151	5.784511745	3.400406986	0.000673001	0.008235831	-0.559227826
uc060tbx.1	1.794931151	5.784511745	3.400406986	0.000673001	0.008235831	-0.559227826
uc060tcq.1	1.794931151	5.784511745	3.400406986	0.000673001	0.008235831	-0.559227826
uc060ttp.1	1.794931151	5.784511745	3.400406986	0.000673001	0.008235831	-0.559227826
uc060tug.1	1.794931151	5.784511745	3.400406986	0.000673001	0.008235831	-0.559227826
uc060tvb.1	1.794931151	5.784511745	3.400406986	0.000673001	0.008235831	-0.559227826
uc060tvm.1	1.794931151	5.784511745	3.400406986	0.000673001	0.008235831	-0.559227826
uc060tyf.1	1.794931151	5.784511745	3.400406986	0.000673001	0.008235831	-0.559227826
uc060ueg.1	1.794931151	5.784511745	3.400406986	0.000673001	0.008235831	-0.559227826
uc060uin.1	1.794931151	5.784511745	3.400406986	0.000673001	0.008235831	-0.559227826
uc060ujw.1	1.794931151	5.784511745	3.400406986	0.000673001	0.008235831	-0.559227826
uc060ulx.1	1.794931151	5.784511745	3.400406986	0.000673001	0.008235831	-0.559227826
uc060uov.1	1.794931151	5.784511745	3.400406986	0.000673001	0.008235831	-0.559227826
uc060ust.1	1.794931151	5.784511745	3.400406986	0.000673001	0.008235831	-0.559227826
uc060uuy.1	1.794931151	5.784511745	3.400406986	0.000673001	0.008235831	-0.559227826
uc060uxh.1	1.794931151	5.784511745	3.400406986	0.000673001	0.008235831	-0.559227826
uc060vkb.1	1.794931151	5.784511745	3.400406986	0.000673001	0.008235831	-0.559227826
uc060vkz.1	1.794931151	5.784511745	3.400406986	0.000673001	0.008235831	-0.559227826
uc060vnp.1	1.794931151	5.784511745	3.400406986	0.000673001	0.008235831	-0.559227826
uc060vpt.1	1.794931151	5.784511745	3.400406986	0.000673001	0.008235831	-0.559227826
uc060vty.1	1.794931151	5.784511745	3.400406986	0.000673001	0.008235831	-0.559227826
uc060vvo.1	1.794931151	5.784511745	3.400406986	0.000673001	0.008235831	-0.559227826
uc060wav.1	1.794931151	5.784511745	3.400406986	0.000673001	0.008235831	-0.559227826
uc060way.1	1.794931151	5.784511745	3.400406986	0.000673001	0.008235831	-0.559227826
uc060wdk.1	1.794931151	5.784511745	3.400406986	0.000673001	0.008235831	-0.559227826
uc060wit.1	1.794931151	5.784511745	3.400406986	0.000673001	0.008235831	-0.559227826
uc060wmf.1	1.794931151	5.784511745	3.400406986	0.000673001	0.008235831	-0.559227826
uc060wor.1	1.794931151	5.784511745	3.400406986	0.000673001	0.008235831	-0.559227826
uc060wpy.1	1.794931151	5.784511745	3.400406986	0.000673001	0.008235831	-0.559227826
uc060wsf.1	1.794931151	5.784511745	3.400406986	0.000673001	0.008235831	-0.559227826
uc060wsk.1	1.794931151	5.784511745	3.400406986	0.000673001	0.008235831	-0.559227826
uc060wvh.1	1.794931151	5.784511745	3.400406986	0.000673001	0.008235831	-0.559227826
uc060wxe.1	1.794931151	5.784511745	3.400406986	0.000673001	0.008235831	-0.559227826
uc060xal.1	1.794931151	5.784511745	3.400406986	0.000673001	0.008235831	-0.559227826
uc060xch.1	1.794931151	5.784511745	3.400406986	0.000673001	0.008235831	-0.559227826
uc060xyd.1	1.794931151	5.784511745	3.400406986	0.000673001	0.008235831	-0.559227826
uc060ydf.1	1.794931151	5.784511745	3.400406986	0.000673001	0.008235831	-0.559227826
uc060yhs.1	1.794931151	5.784511745	3.400406986	0.000673001	0.008235831	-0.559227826
uc060yjn.1	1.794931151	5.784511745	3.400406986	0.000673001	0.008235831	-0.559227826
uc060ylv.1	1.794931151	5.784511745	3.400406986	0.000673001	0.008235831	-0.559227826
uc060yqn.1	1.794931151	5.784511745	3.400406986	0.000673001	0.008235831	-0.559227826
uc060yzc.1	1.794931151	5.784511745	3.400406986	0.000673001	0.008235831	-0.559227826
uc060zcu.1	1.794931151	5.784511745	3.400406986	0.000673001	0.008235831	-0.559227826
uc060zpj.1	1.794931151	5.784511745	3.400406986	0.000673001	0.008235831	-0.559227826
uc060zpp.1	1.794931151	5.784511745	3.400406986	0.000673001	0.008235831	-0.559227826
uc060zql.1	1.794931151	5.784511745	3.400406986	0.000673001	0.008235831	-0.559227826
uc060zvn.1	1.794931151	5.784511745	3.400406986	0.000673001	0.008235831	-0.559227826
uc061aap.1	1.794931151	5.784511745	3.400406986	0.000673001	0.008235831	-0.559227826
uc061acy.1	1.794931151	5.784511745	3.400406986	0.000673001	0.008235831	-0.559227826
uc061adi.1	1.794931151	5.784511745	3.400406986	0.000673001	0.008235831	-0.559227826
uc061ado.1	1.794931151	5.784511745	3.400406986	0.000673001	0.008235831	-0.559227826
uc061aku.1	1.794931151	5.784511745	3.400406986	0.000673001	0.008235831	-0.559227826
uc061aop.1	1.794931151	5.784511745	3.400406986	0.000673001	0.008235831	-0.559227826
uc061aoq.1	1.794931151	5.784511745	3.400406986	0.000673001	0.008235831	-0.559227826
uc061ask.1	1.794931151	5.784511745	3.400406986	0.000673001	0.008235831	-0.559227826
uc061aww.1	1.794931151	5.784511745	3.400406986	0.000673001	0.008235831	-0.559227826
uc061azl.1	1.794931151	5.784511745	3.400406986	0.000673001	0.008235831	-0.559227826
uc061bcz.1	1.794931151	5.784511745	3.400406986	0.000673001	0.008235831	-0.559227826
uc061bgj.1	1.794931151	5.784511745	3.400406986	0.000673001	0.008235831	-0.559227826
uc061blb.1	1.794931151	5.784511745	3.400406986	0.000673001	0.008235831	-0.559227826
uc061bmk.1	1.794931151	5.784511745	3.400406986	0.000673001	0.008235831	-0.559227826
uc061bnq.1	1.794931151	5.784511745	3.400406986	0.000673001	0.008235831	-0.559227826
uc061bqu.1	1.794931151	5.784511745	3.400406986	0.000673001	0.008235831	-0.559227826
uc061cbv.1	1.794931151	5.784511745	3.400406986	0.000673001	0.008235831	-0.559227826
uc061ccs.1	1.794931151	5.784511745	3.400406986	0.000673001	0.008235831	-0.559227826
uc061cel.1	1.794931151	5.784511745	3.400406986	0.000673001	0.008235831	-0.559227826
uc061cvr.1	1.794931151	5.784511745	3.400406986	0.000673001	0.008235831	-0.559227826
uc061cyk.1	1.794931151	5.784511745	3.400406986	0.000673001	0.008235831	-0.559227826
uc061cyt.1	1.794931151	5.784511745	3.400406986	0.000673001	0.008235831	-0.559227826
uc061dcy.1	1.794931151	5.784511745	3.400406986	0.000673001	0.008235831	-0.559227826
uc061dkc.1	1.794931151	5.784511745	3.400406986	0.000673001	0.008235831	-0.559227826
uc061dqh.1	1.794931151	5.784511745	3.400406986	0.000673001	0.008235831	-0.559227826
uc061dql.1	1.794931151	5.784511745	3.400406986	0.000673001	0.008235831	-0.559227826
uc061edy.1	1.794931151	5.784511745	3.400406986	0.000673001	0.008235831	-0.559227826
uc061eft.1	1.794931151	5.784511745	3.400406986	0.000673001	0.008235831	-0.559227826
uc061ero.1	1.794931151	5.784511745	3.400406986	0.000673001	0.008235831	-0.559227826
uc061evj.1	1.794931151	5.784511745	3.400406986	0.000673001	0.008235831	-0.559227826
uc061evt.1	1.794931151	5.784511745	3.400406986	0.000673001	0.008235831	-0.559227826
uc061ewj.1	1.794931151	5.784511745	3.400406986	0.000673001	0.008235831	-0.559227826
uc061fgo.1	1.794931151	5.784511745	3.400406986	0.000673001	0.008235831	-0.559227826
uc061fnh.1	1.794931151	5.784511745	3.400406986	0.000673001	0.008235831	-0.559227826
uc061fwl.1	1.794931151	5.784511745	3.400406986	0.000673001	0.008235831	-0.559227826
uc061fwp.1	1.794931151	5.784511745	3.400406986	0.000673001	0.008235831	-0.559227826
uc061fxk.1	1.794931151	5.784511745	3.400406986	0.000673001	0.008235831	-0.559227826
uc061fym.1	1.794931151	5.784511745	3.400406986	0.000673001	0.008235831	-0.559227826
uc061gaj.1	1.794931151	5.784511745	3.400406986	0.000673001	0.008235831	-0.559227826
uc061gdt.1	1.794931151	5.784511745	3.400406986	0.000673001	0.008235831	-0.559227826
uc061gqq.1	1.794931151	5.784511745	3.400406986	0.000673001	0.008235831	-0.559227826
uc061gsc.1	1.794931151	5.784511745	3.400406986	0.000673001	0.008235831	-0.559227826
uc061gsu.1	1.794931151	5.784511745	3.400406986	0.000673001	0.008235831	-0.559227826
uc061gvv.1	1.794931151	5.784511745	3.400406986	0.000673001	0.008235831	-0.559227826
uc061gxq.1	1.794931151	5.784511745	3.400406986	0.000673001	0.008235831	-0.559227826
uc061hek.1	1.794931151	5.784511745	3.400406986	0.000673001	0.008235831	-0.559227826
uc061him.1	1.794931151	5.784511745	3.400406986	0.000673001	0.008235831	-0.559227826
uc061hpc.1	1.794931151	5.784511745	3.400406986	0.000673001	0.008235831	-0.559227826
uc061hug.1	1.794931151	5.784511745	3.400406986	0.000673001	0.008235831	-0.559227826
uc061iau.1	1.794931151	5.784511745	3.400406986	0.000673001	0.008235831	-0.559227826
uc061ioy.1	1.794931151	5.784511745	3.400406986	0.000673001	0.008235831	-0.559227826
uc061itr.1	1.794931151	5.784511745	3.400406986	0.000673001	0.008235831	-0.559227826
uc061ixc.1	1.794931151	5.784511745	3.400406986	0.000673001	0.008235831	-0.559227826
uc061izq.1	1.794931151	5.784511745	3.400406986	0.000673001	0.008235831	-0.559227826
uc061jda.1	1.794931151	5.784511745	3.400406986	0.000673001	0.008235831	-0.559227826
uc061jhv.1	1.794931151	5.784511745	3.400406986	0.000673001	0.008235831	-0.559227826
uc061jkd.1	1.794931151	5.784511745	3.400406986	0.000673001	0.008235831	-0.559227826
uc061kgo.1	1.794931151	5.784511745	3.400406986	0.000673001	0.008235831	-0.559227826
uc061koo.1	1.794931151	5.784511745	3.400406986	0.000673001	0.008235831	-0.559227826
uc061laf.1	1.794931151	5.784511745	3.400406986	0.000673001	0.008235831	-0.559227826
uc061lcw.1	1.794931151	5.784511745	3.400406986	0.000673001	0.008235831	-0.559227826
uc061lpr.1	1.794931151	5.784511745	3.400406986	0.000673001	0.008235831	-0.559227826
uc061lqz.1	1.794931151	5.784511745	3.400406986	0.000673001	0.008235831	-0.559227826
uc061lto.1	1.794931151	5.784511745	3.400406986	0.000673001	0.008235831	-0.559227826
uc061mlr.1	1.794931151	5.784511745	3.400406986	0.000673001	0.008235831	-0.559227826
uc061mmb.1	1.794931151	5.784511745	3.400406986	0.000673001	0.008235831	-0.559227826
uc061mnp.1	1.794931151	5.784511745	3.400406986	0.000673001	0.008235831	-0.559227826
uc061mxf.1	1.794931151	5.784511745	3.400406986	0.000673001	0.008235831	-0.559227826
uc061nug.1	1.794931151	5.784511745	3.400406986	0.000673001	0.008235831	-0.559227826
uc061oou.1	1.794931151	5.784511745	3.400406986	0.000673001	0.008235831	-0.559227826
uc061oox.1	1.794931151	5.784511745	3.400406986	0.000673001	0.008235831	-0.559227826
uc061oqm.1	1.794931151	5.784511745	3.400406986	0.000673001	0.008235831	-0.559227826
uc061ovc.1	1.794931151	5.784511745	3.400406986	0.000673001	0.008235831	-0.559227826
uc061pvw.1	1.794931151	5.784511745	3.400406986	0.000673001	0.008235831	-0.559227826
uc061qtf.1	1.794931151	5.784511745	3.400406986	0.000673001	0.008235831	-0.559227826
uc061qup.1	1.794931151	5.784511745	3.400406986	0.000673001	0.008235831	-0.559227826
uc061qwm.1	1.794931151	5.784511745	3.400406986	0.000673001	0.008235831	-0.559227826
uc061qww.1	1.794931151	5.784511745	3.400406986	0.000673001	0.008235831	-0.559227826
uc061rew.1	1.794931151	5.784511745	3.400406986	0.000673001	0.008235831	-0.559227826
uc061rrm.1	1.794931151	5.784511745	3.400406986	0.000673001	0.008235831	-0.559227826
uc061rst.1	1.794931151	5.784511745	3.400406986	0.000673001	0.008235831	-0.559227826
uc061ruw.1	1.794931151	5.784511745	3.400406986	0.000673001	0.008235831	-0.559227826
uc061ryv.1	1.794931151	5.784511745	3.400406986	0.000673001	0.008235831	-0.559227826
uc061ses.1	1.794931151	5.784511745	3.400406986	0.000673001	0.008235831	-0.559227826
uc061spa.1	1.794931151	5.784511745	3.400406986	0.000673001	0.008235831	-0.559227826
uc061spg.1	1.794931151	5.784511745	3.400406986	0.000673001	0.008235831	-0.559227826
uc061tmd.1	1.794931151	5.784511745	3.400406986	0.000673001	0.008235831	-0.559227826
uc061tsn.1	1.794931151	5.784511745	3.400406986	0.000673001	0.008235831	-0.559227826
uc061tuq.1	1.794931151	5.784511745	3.400406986	0.000673001	0.008235831	-0.559227826
uc061txs.1	1.794931151	5.784511745	3.400406986	0.000673001	0.008235831	-0.559227826
uc061udo.1	1.794931151	5.784511745	3.400406986	0.000673001	0.008235831	-0.559227826
uc061uft.1	1.794931151	5.784511745	3.400406986	0.000673001	0.008235831	-0.559227826
uc061uiq.1	1.794931151	5.784511745	3.400406986	0.000673001	0.008235831	-0.559227826
uc061ukj.1	1.794931151	5.784511745	3.400406986	0.000673001	0.008235831	-0.559227826
uc061unb.1	1.794931151	5.784511745	3.400406986	0.000673001	0.008235831	-0.559227826
uc061uva.1	1.794931151	5.784511745	3.400406986	0.000673001	0.008235831	-0.559227826
uc061vcp.1	1.794931151	5.784511745	3.400406986	0.000673001	0.008235831	-0.559227826
uc061vmw.1	1.794931151	5.784511745	3.400406986	0.000673001	0.008235831	-0.559227826
uc061vry.1	1.794931151	5.784511745	3.400406986	0.000673001	0.008235831	-0.559227826
uc061wao.1	1.794931151	5.784511745	3.400406986	0.000673001	0.008235831	-0.559227826
uc061wdu.1	1.794931151	5.784511745	3.400406986	0.000673001	0.008235831	-0.559227826
uc061wea.1	1.794931151	5.784511745	3.400406986	0.000673001	0.008235831	-0.559227826
uc061wtp.1	1.794931151	5.784511745	3.400406986	0.000673001	0.008235831	-0.559227826
uc061wvy.1	1.794931151	5.784511745	3.400406986	0.000673001	0.008235831	-0.559227826
uc061www.1	1.794931151	5.784511745	3.400406986	0.000673001	0.008235831	-0.559227826
uc061xev.1	1.794931151	5.784511745	3.400406986	0.000673001	0.008235831	-0.559227826
uc061xhh.1	1.794931151	5.784511745	3.400406986	0.000673001	0.008235831	-0.559227826
uc061xkw.1	1.794931151	5.784511745	3.400406986	0.000673001	0.008235831	-0.559227826
uc061xoo.1	1.794931151	5.784511745	3.400406986	0.000673001	0.008235831	-0.559227826
uc061xou.1	1.794931151	5.784511745	3.400406986	0.000673001	0.008235831	-0.559227826
uc061xsb.1	1.794931151	5.784511745	3.400406986	0.000673001	0.008235831	-0.559227826
uc061xti.1	1.794931151	5.784511745	3.400406986	0.000673001	0.008235831	-0.559227826
uc061xzd.1	1.794931151	5.784511745	3.400406986	0.000673001	0.008235831	-0.559227826
uc061ydn.1	1.794931151	5.784511745	3.400406986	0.000673001	0.008235831	-0.559227826
uc061yhf.1	1.794931151	5.784511745	3.400406986	0.000673001	0.008235831	-0.559227826
uc061yix.1	1.794931151	5.784511745	3.400406986	0.000673001	0.008235831	-0.559227826
uc061yjm.1	1.794931151	5.784511745	3.400406986	0.000673001	0.008235831	-0.559227826
uc061yjp.1	1.794931151	5.784511745	3.400406986	0.000673001	0.008235831	-0.559227826
uc061ykd.1	1.794931151	5.784511745	3.400406986	0.000673001	0.008235831	-0.559227826
uc061ymi.1	1.794931151	5.784511745	3.400406986	0.000673001	0.008235831	-0.559227826
uc061ymo.1	1.794931151	5.784511745	3.400406986	0.000673001	0.008235831	-0.559227826
uc061yuh.1	1.794931151	5.784511745	3.400406986	0.000673001	0.008235831	-0.559227826
uc061yvk.1	1.794931151	5.784511745	3.400406986	0.000673001	0.008235831	-0.559227826
uc061yzl.1	1.794931151	5.784511745	3.400406986	0.000673001	0.008235831	-0.559227826
uc061zav.1	1.794931151	5.784511745	3.400406986	0.000673001	0.008235831	-0.559227826
uc061zbu.1	1.794931151	5.784511745	3.400406986	0.000673001	0.008235831	-0.559227826
uc061zkl.1	1.794931151	5.784511745	3.400406986	0.000673001	0.008235831	-0.559227826
uc061zqt.1	1.794931151	5.784511745	3.400406986	0.000673001	0.008235831	-0.559227826
uc061zvn.1	1.794931151	5.784511745	3.400406986	0.000673001	0.008235831	-0.559227826
uc061zwk.1	1.794931151	5.784511745	3.400406986	0.000673001	0.008235831	-0.559227826
uc062ahc.1	1.794931151	5.784511745	3.400406986	0.000673001	0.008235831	-0.559227826
uc062aoc.1	1.794931151	5.784511745	3.400406986	0.000673001	0.008235831	-0.559227826
uc062aou.1	1.794931151	5.784511745	3.400406986	0.000673001	0.008235831	-0.559227826
uc062arr.1	1.794931151	5.784511745	3.400406986	0.000673001	0.008235831	-0.559227826
uc062aws.1	1.794931151	5.784511745	3.400406986	0.000673001	0.008235831	-0.559227826
uc062azi.1	1.794931151	5.784511745	3.400406986	0.000673001	0.008235831	-0.559227826
uc062azo.1	1.794931151	5.784511745	3.400406986	0.000673001	0.008235831	-0.559227826
uc062bes.1	1.794931151	5.784511745	3.400406986	0.000673001	0.008235831	-0.559227826
uc062bhu.1	1.794931151	5.784511745	3.400406986	0.000673001	0.008235831	-0.559227826
uc062bjg.1	1.794931151	5.784511745	3.400406986	0.000673001	0.008235831	-0.559227826
uc062bkm.1	1.794931151	5.784511745	3.400406986	0.000673001	0.008235831	-0.559227826
uc062bko.1	1.794931151	5.784511745	3.400406986	0.000673001	0.008235831	-0.559227826
uc062blg.1	1.794931151	5.784511745	3.400406986	0.000673001	0.008235831	-0.559227826
uc062bvk.1	1.794931151	5.784511745	3.400406986	0.000673001	0.008235831	-0.559227826
uc062bwm.1	1.794931151	5.784511745	3.400406986	0.000673001	0.008235831	-0.559227826
uc062cfi.1	1.794931151	5.784511745	3.400406986	0.000673001	0.008235831	-0.559227826
uc062cjj.1	1.794931151	5.784511745	3.400406986	0.000673001	0.008235831	-0.559227826
uc062cof.1	1.794931151	5.784511745	3.400406986	0.000673001	0.008235831	-0.559227826
uc062csg.1	1.794931151	5.784511745	3.400406986	0.000673001	0.008235831	-0.559227826
uc062czj.1	1.794931151	5.784511745	3.400406986	0.000673001	0.008235831	-0.559227826
uc062dis.1	1.794931151	5.784511745	3.400406986	0.000673001	0.008235831	-0.559227826
uc062dnx.1	1.794931151	5.784511745	3.400406986	0.000673001	0.008235831	-0.559227826
uc062dpy.1	1.794931151	5.784511745	3.400406986	0.000673001	0.008235831	-0.559227826
uc062drk.1	1.794931151	5.784511745	3.400406986	0.000673001	0.008235831	-0.559227826
uc062dxf.1	1.794931151	5.784511745	3.400406986	0.000673001	0.008235831	-0.559227826
uc062efk.1	1.794931151	5.784511745	3.400406986	0.000673001	0.008235831	-0.559227826
uc062egy.1	1.794931151	5.784511745	3.400406986	0.000673001	0.008235831	-0.559227826
uc062eif.1	1.794931151	5.784511745	3.400406986	0.000673001	0.008235831	-0.559227826
uc062eka.1	1.794931151	5.784511745	3.400406986	0.000673001	0.008235831	-0.559227826
uc062enn.1	1.794931151	5.784511745	3.400406986	0.000673001	0.008235831	-0.559227826
uc062epn.1	1.794931151	5.784511745	3.400406986	0.000673001	0.008235831	-0.559227826
uc062evg.1	1.794931151	5.784511745	3.400406986	0.000673001	0.008235831	-0.559227826
uc062exn.1	1.794931151	5.784511745	3.400406986	0.000673001	0.008235831	-0.559227826
uc062fbp.1	1.794931151	5.784511745	3.400406986	0.000673001	0.008235831	-0.559227826
uc062fgw.1	1.794931151	5.784511745	3.400406986	0.000673001	0.008235831	-0.559227826
uc062fmc.1	1.794931151	5.784511745	3.400406986	0.000673001	0.008235831	-0.559227826
uc062fnt.1	1.794931151	5.784511745	3.400406986	0.000673001	0.008235831	-0.559227826
uc062ftx.1	1.794931151	5.784511745	3.400406986	0.000673001	0.008235831	-0.559227826
uc062fyj.1	1.794931151	5.784511745	3.400406986	0.000673001	0.008235831	-0.559227826
uc062gbs.1	1.794931151	5.784511745	3.400406986	0.000673001	0.008235831	-0.559227826
uc062gha.1	1.794931151	5.784511745	3.400406986	0.000673001	0.008235831	-0.559227826
uc062gmz.1	1.794931151	5.784511745	3.400406986	0.000673001	0.008235831	-0.559227826
uc062gnt.1	1.794931151	5.784511745	3.400406986	0.000673001	0.008235831	-0.559227826
uc062gon.1	1.794931151	5.784511745	3.400406986	0.000673001	0.008235831	-0.559227826
uc062gtx.1	1.794931151	5.784511745	3.400406986	0.000673001	0.008235831	-0.559227826
uc062gvq.1	1.794931151	5.784511745	3.400406986	0.000673001	0.008235831	-0.559227826
uc062hkg.1	1.794931151	5.784511745	3.400406986	0.000673001	0.008235831	-0.559227826
uc062hoe.1	1.794931151	5.784511745	3.400406986	0.000673001	0.008235831	-0.559227826
uc062hpx.1	1.794931151	5.784511745	3.400406986	0.000673001	0.008235831	-0.559227826
uc062icb.1	1.794931151	5.784511745	3.400406986	0.000673001	0.008235831	-0.559227826
uc062iig.1	1.794931151	5.784511745	3.400406986	0.000673001	0.008235831	-0.559227826
uc062ild.1	1.794931151	5.784511745	3.400406986	0.000673001	0.008235831	-0.559227826
uc062ims.1	1.794931151	5.784511745	3.400406986	0.000673001	0.008235831	-0.559227826
uc062izg.1	1.794931151	5.784511745	3.400406986	0.000673001	0.008235831	-0.559227826
uc062jbm.1	1.794931151	5.784511745	3.400406986	0.000673001	0.008235831	-0.559227826
uc062jbo.1	1.794931151	5.784511745	3.400406986	0.000673001	0.008235831	-0.559227826
uc062jlz.1	1.794931151	5.784511745	3.400406986	0.000673001	0.008235831	-0.559227826
uc062jvf.1	1.794931151	5.784511745	3.400406986	0.000673001	0.008235831	-0.559227826
uc062jzy.1	1.794931151	5.784511745	3.400406986	0.000673001	0.008235831	-0.559227826
uc062kbp.1	1.794931151	5.784511745	3.400406986	0.000673001	0.008235831	-0.559227826
uc062kin.1	1.794931151	5.784511745	3.400406986	0.000673001	0.008235831	-0.559227826
uc062kqr.1	1.794931151	5.784511745	3.400406986	0.000673001	0.008235831	-0.559227826
uc062kug.1	1.794931151	5.784511745	3.400406986	0.000673001	0.008235831	-0.559227826
uc062kzg.1	1.794931151	5.784511745	3.400406986	0.000673001	0.008235831	-0.559227826
uc062lae.1	1.794931151	5.784511745	3.400406986	0.000673001	0.008235831	-0.559227826
uc062lbc.1	1.794931151	5.784511745	3.400406986	0.000673001	0.008235831	-0.559227826
uc062let.1	1.794931151	5.784511745	3.400406986	0.000673001	0.008235831	-0.559227826
uc062lhs.1	1.794931151	5.784511745	3.400406986	0.000673001	0.008235831	-0.559227826
uc062liu.1	1.794931151	5.784511745	3.400406986	0.000673001	0.008235831	-0.559227826
uc062ljx.1	1.794931151	5.784511745	3.400406986	0.000673001	0.008235831	-0.559227826
uc062lqm.1	1.794931151	5.784511745	3.400406986	0.000673001	0.008235831	-0.559227826
uc062lqo.1	1.794931151	5.784511745	3.400406986	0.000673001	0.008235831	-0.559227826
uc062lwd.1	1.794931151	5.784511745	3.400406986	0.000673001	0.008235831	-0.559227826
uc062lwu.1	1.794931151	5.784511745	3.400406986	0.000673001	0.008235831	-0.559227826
uc062mdq.1	1.794931151	5.784511745	3.400406986	0.000673001	0.008235831	-0.559227826
uc062mht.1	1.794931151	5.784511745	3.400406986	0.000673001	0.008235831	-0.559227826
uc062nkr.1	1.794931151	5.784511745	3.400406986	0.000673001	0.008235831	-0.559227826
uc062nru.1	1.794931151	5.784511745	3.400406986	0.000673001	0.008235831	-0.559227826
uc062nwg.1	1.794931151	5.784511745	3.400406986	0.000673001	0.008235831	-0.559227826
uc062ope.1	1.794931151	5.784511745	3.400406986	0.000673001	0.008235831	-0.559227826
uc062ori.1	1.794931151	5.784511745	3.400406986	0.000673001	0.008235831	-0.559227826
uc062oyw.1	1.794931151	5.784511745	3.400406986	0.000673001	0.008235831	-0.559227826
uc062pqi.1	1.794931151	5.784511745	3.400406986	0.000673001	0.008235831	-0.559227826
uc062qgx.1	1.794931151	5.784511745	3.400406986	0.000673001	0.008235831	-0.559227826
uc062qtm.1	1.794931151	5.784511745	3.400406986	0.000673001	0.008235831	-0.559227826
uc062quc.1	1.794931151	5.784511745	3.400406986	0.000673001	0.008235831	-0.559227826
uc062rgt.1	1.794931151	5.784511745	3.400406986	0.000673001	0.008235831	-0.559227826
uc062rqn.1	1.794931151	5.784511745	3.400406986	0.000673001	0.008235831	-0.559227826
uc062rqo.1	1.794931151	5.784511745	3.400406986	0.000673001	0.008235831	-0.559227826
uc062sai.1	1.794931151	5.784511745	3.400406986	0.000673001	0.008235831	-0.559227826
uc062sfr.1	1.794931151	5.784511745	3.400406986	0.000673001	0.008235831	-0.559227826
uc062sgq.1	1.794931151	5.784511745	3.400406986	0.000673001	0.008235831	-0.559227826
uc062sph.1	1.794931151	5.784511745	3.400406986	0.000673001	0.008235831	-0.559227826
uc062tqg.1	1.794931151	5.784511745	3.400406986	0.000673001	0.008235831	-0.559227826
uc062ued.1	1.794931151	5.784511745	3.400406986	0.000673001	0.008235831	-0.559227826
uc062ufx.1	1.794931151	5.784511745	3.400406986	0.000673001	0.008235831	-0.559227826
uc062ugn.1	1.794931151	5.784511745	3.400406986	0.000673001	0.008235831	-0.559227826
uc062uip.1	1.794931151	5.784511745	3.400406986	0.000673001	0.008235831	-0.559227826
uc062ukd.1	1.794931151	5.784511745	3.400406986	0.000673001	0.008235831	-0.559227826
uc062ukq.1	1.794931151	5.784511745	3.400406986	0.000673001	0.008235831	-0.559227826
uc062ure.1	1.794931151	5.784511745	3.400406986	0.000673001	0.008235831	-0.559227826
uc062urk.1	1.794931151	5.784511745	3.400406986	0.000673001	0.008235831	-0.559227826
uc062vci.1	1.794931151	5.784511745	3.400406986	0.000673001	0.008235831	-0.559227826
uc062ves.1	1.794931151	5.784511745	3.400406986	0.000673001	0.008235831	-0.559227826
uc062vfv.1	1.794931151	5.784511745	3.400406986	0.000673001	0.008235831	-0.559227826
uc062vki.1	1.794931151	5.784511745	3.400406986	0.000673001	0.008235831	-0.559227826
uc062wgu.1	1.794931151	5.784511745	3.400406986	0.000673001	0.008235831	-0.559227826
uc062wvn.1	1.794931151	5.784511745	3.400406986	0.000673001	0.008235831	-0.559227826
uc062wwr.1	1.794931151	5.784511745	3.400406986	0.000673001	0.008235831	-0.559227826
uc062wxh.1	1.794931151	5.784511745	3.400406986	0.000673001	0.008235831	-0.559227826
uc062xdy.1	1.794931151	5.784511745	3.400406986	0.000673001	0.008235831	-0.559227826
uc062xgi.1	1.794931151	5.784511745	3.400406986	0.000673001	0.008235831	-0.559227826
uc062xhy.1	1.794931151	5.784511745	3.400406986	0.000673001	0.008235831	-0.559227826
uc062xqg.1	1.794931151	5.784511745	3.400406986	0.000673001	0.008235831	-0.559227826
uc062xwr.1	1.794931151	5.784511745	3.400406986	0.000673001	0.008235831	-0.559227826
uc062xxc.1	1.794931151	5.784511745	3.400406986	0.000673001	0.008235831	-0.559227826
uc062yes.1	1.794931151	5.784511745	3.400406986	0.000673001	0.008235831	-0.559227826
uc062yfm.1	1.794931151	5.784511745	3.400406986	0.000673001	0.008235831	-0.559227826
uc062yhf.1	1.794931151	5.784511745	3.400406986	0.000673001	0.008235831	-0.559227826
uc062ytn.1	1.794931151	5.784511745	3.400406986	0.000673001	0.008235831	-0.559227826
uc062zhw.1	1.794931151	5.784511745	3.400406986	0.000673001	0.008235831	-0.559227826
uc062zok.1	1.794931151	5.784511745	3.400406986	0.000673001	0.008235831	-0.559227826
uc062zps.1	1.794931151	5.784511745	3.400406986	0.000673001	0.008235831	-0.559227826
uc062zto.1	1.794931151	5.784511745	3.400406986	0.000673001	0.008235831	-0.559227826
uc062zwk.1	1.794931151	5.784511745	3.400406986	0.000673001	0.008235831	-0.559227826
uc063abn.1	1.794931151	5.784511745	3.400406986	0.000673001	0.008235831	-0.559227826
uc063arj.1	1.794931151	5.784511745	3.400406986	0.000673001	0.008235831	-0.559227826
uc063awj.1	1.794931151	5.784511745	3.400406986	0.000673001	0.008235831	-0.559227826
uc063awl.1	1.794931151	5.784511745	3.400406986	0.000673001	0.008235831	-0.559227826
uc063aye.1	1.794931151	5.784511745	3.400406986	0.000673001	0.008235831	-0.559227826
uc063bha.1	1.794931151	5.784511745	3.400406986	0.000673001	0.008235831	-0.559227826
uc063bjz.1	1.794931151	5.784511745	3.400406986	0.000673001	0.008235831	-0.559227826
uc063bnm.1	1.794931151	5.784511745	3.400406986	0.000673001	0.008235831	-0.559227826
uc063brh.1	1.794931151	5.784511745	3.400406986	0.000673001	0.008235831	-0.559227826
uc063brp.1	1.794931151	5.784511745	3.400406986	0.000673001	0.008235831	-0.559227826
uc063buh.1	1.794931151	5.784511745	3.400406986	0.000673001	0.008235831	-0.559227826
uc063byo.1	1.794931151	5.784511745	3.400406986	0.000673001	0.008235831	-0.559227826
uc063byw.1	1.794931151	5.784511745	3.400406986	0.000673001	0.008235831	-0.559227826
uc063cki.1	1.794931151	5.784511745	3.400406986	0.000673001	0.008235831	-0.559227826
uc063dem.1	1.794931151	5.784511745	3.400406986	0.000673001	0.008235831	-0.559227826
uc063dhz.1	1.794931151	5.784511745	3.400406986	0.000673001	0.008235831	-0.559227826
uc063dup.1	1.794931151	5.784511745	3.400406986	0.000673001	0.008235831	-0.559227826
uc063fke.1	1.794931151	5.784511745	3.400406986	0.000673001	0.008235831	-0.559227826
uc063frs.1	1.794931151	5.784511745	3.400406986	0.000673001	0.008235831	-0.559227826
uc063ful.1	1.794931151	5.784511745	3.400406986	0.000673001	0.008235831	-0.559227826
uc063fwh.1	1.794931151	5.784511745	3.400406986	0.000673001	0.008235831	-0.559227826
uc063gdv.1	1.794931151	5.784511745	3.400406986	0.000673001	0.008235831	-0.559227826
uc063geg.1	1.794931151	5.784511745	3.400406986	0.000673001	0.008235831	-0.559227826
uc063gqz.1	1.794931151	5.784511745	3.400406986	0.000673001	0.008235831	-0.559227826
uc063gtg.1	1.794931151	5.784511745	3.400406986	0.000673001	0.008235831	-0.559227826
uc063gwv.1	1.794931151	5.784511745	3.400406986	0.000673001	0.008235831	-0.559227826
uc063gyv.1	1.794931151	5.784511745	3.400406986	0.000673001	0.008235831	-0.559227826
uc063gza.1	1.794931151	5.784511745	3.400406986	0.000673001	0.008235831	-0.559227826
uc063hbu.1	1.794931151	5.784511745	3.400406986	0.000673001	0.008235831	-0.559227826
uc063hoq.1	1.794931151	5.784511745	3.400406986	0.000673001	0.008235831	-0.559227826
uc063huh.1	1.794931151	5.784511745	3.400406986	0.000673001	0.008235831	-0.559227826
uc063huv.1	1.794931151	5.784511745	3.400406986	0.000673001	0.008235831	-0.559227826
uc063ics.1	1.794931151	5.784511745	3.400406986	0.000673001	0.008235831	-0.559227826
uc063ikg.1	1.794931151	5.784511745	3.400406986	0.000673001	0.008235831	-0.559227826
uc063ipb.1	1.794931151	5.784511745	3.400406986	0.000673001	0.008235831	-0.559227826
uc063ipj.1	1.794931151	5.784511745	3.400406986	0.000673001	0.008235831	-0.559227826
uc063jfu.1	1.794931151	5.784511745	3.400406986	0.000673001	0.008235831	-0.559227826
uc063jjz.1	1.794931151	5.784511745	3.400406986	0.000673001	0.008235831	-0.559227826
uc063jtw.1	1.794931151	5.784511745	3.400406986	0.000673001	0.008235831	-0.559227826
uc063jzc.1	1.794931151	5.784511745	3.400406986	0.000673001	0.008235831	-0.559227826
uc063jze.1	1.794931151	5.784511745	3.400406986	0.000673001	0.008235831	-0.559227826
uc063kdw.1	1.794931151	5.784511745	3.400406986	0.000673001	0.008235831	-0.559227826
uc063kfr.1	1.794931151	5.784511745	3.400406986	0.000673001	0.008235831	-0.559227826
uc063kfu.1	1.794931151	5.784511745	3.400406986	0.000673001	0.008235831	-0.559227826
uc063kfv.1	1.794931151	5.784511745	3.400406986	0.000673001	0.008235831	-0.559227826
uc063kol.1	1.794931151	5.784511745	3.400406986	0.000673001	0.008235831	-0.559227826
uc063kql.1	1.794931151	5.784511745	3.400406986	0.000673001	0.008235831	-0.559227826
uc063ldr.1	1.794931151	5.784511745	3.400406986	0.000673001	0.008235831	-0.559227826
uc063lfc.1	1.794931151	5.784511745	3.400406986	0.000673001	0.008235831	-0.559227826
uc063lji.1	1.794931151	5.784511745	3.400406986	0.000673001	0.008235831	-0.559227826
uc063lxi.1	1.794931151	5.784511745	3.400406986	0.000673001	0.008235831	-0.559227826
uc063lzk.1	1.794931151	5.784511745	3.400406986	0.000673001	0.008235831	-0.559227826
uc063mis.1	1.794931151	5.784511745	3.400406986	0.000673001	0.008235831	-0.559227826
uc063mkr.1	1.794931151	5.784511745	3.400406986	0.000673001	0.008235831	-0.559227826
uc063moy.1	1.794931151	5.784511745	3.400406986	0.000673001	0.008235831	-0.559227826
uc063moz.1	1.794931151	5.784511745	3.400406986	0.000673001	0.008235831	-0.559227826
uc063mry.1	1.794931151	5.784511745	3.400406986	0.000673001	0.008235831	-0.559227826
uc063nhk.1	1.794931151	5.784511745	3.400406986	0.000673001	0.008235831	-0.559227826
uc063nhs.1	1.794931151	5.784511745	3.400406986	0.000673001	0.008235831	-0.559227826
uc063nsi.1	1.794931151	5.784511745	3.400406986	0.000673001	0.008235831	-0.559227826
uc063occ.1	1.794931151	5.784511745	3.400406986	0.000673001	0.008235831	-0.559227826
uc063ofp.1	1.794931151	5.784511745	3.400406986	0.000673001	0.008235831	-0.559227826
uc063ogs.1	1.794931151	5.784511745	3.400406986	0.000673001	0.008235831	-0.559227826
uc063oxf.1	1.794931151	5.784511745	3.400406986	0.000673001	0.008235831	-0.559227826
uc063oyr.1	1.794931151	5.784511745	3.400406986	0.000673001	0.008235831	-0.559227826
uc063ozx.1	1.794931151	5.784511745	3.400406986	0.000673001	0.008235831	-0.559227826
uc063pea.1	1.794931151	5.784511745	3.400406986	0.000673001	0.008235831	-0.559227826
uc063pen.1	1.794931151	5.784511745	3.400406986	0.000673001	0.008235831	-0.559227826
uc063ppf.1	1.794931151	5.784511745	3.400406986	0.000673001	0.008235831	-0.559227826
uc063prq.1	1.794931151	5.784511745	3.400406986	0.000673001	0.008235831	-0.559227826
uc063pup.1	1.794931151	5.784511745	3.400406986	0.000673001	0.008235831	-0.559227826
uc063qao.1	1.794931151	5.784511745	3.400406986	0.000673001	0.008235831	-0.559227826
uc063qdv.1	1.794931151	5.784511745	3.400406986	0.000673001	0.008235831	-0.559227826
uc063qev.1	1.794931151	5.784511745	3.400406986	0.000673001	0.008235831	-0.559227826
uc063qio.1	1.794931151	5.784511745	3.400406986	0.000673001	0.008235831	-0.559227826
uc063qkc.1	1.794931151	5.784511745	3.400406986	0.000673001	0.008235831	-0.559227826
uc063qll.1	1.794931151	5.784511745	3.400406986	0.000673001	0.008235831	-0.559227826
uc063qpy.1	1.794931151	5.784511745	3.400406986	0.000673001	0.008235831	-0.559227826
uc063qqc.1	1.794931151	5.784511745	3.400406986	0.000673001	0.008235831	-0.559227826
uc063qun.1	1.794931151	5.784511745	3.400406986	0.000673001	0.008235831	-0.559227826
uc063rea.1	1.794931151	5.784511745	3.400406986	0.000673001	0.008235831	-0.559227826
uc063rjk.1	1.794931151	5.784511745	3.400406986	0.000673001	0.008235831	-0.559227826
uc063roi.1	1.794931151	5.784511745	3.400406986	0.000673001	0.008235831	-0.559227826
uc063ruk.1	1.794931151	5.784511745	3.400406986	0.000673001	0.008235831	-0.559227826
uc063sli.1	1.794931151	5.784511745	3.400406986	0.000673001	0.008235831	-0.559227826
uc063sne.1	1.794931151	5.784511745	3.400406986	0.000673001	0.008235831	-0.559227826
uc063ssl.1	1.794931151	5.784511745	3.400406986	0.000673001	0.008235831	-0.559227826
uc063swn.1	1.794931151	5.784511745	3.400406986	0.000673001	0.008235831	-0.559227826
uc063szr.1	1.794931151	5.784511745	3.400406986	0.000673001	0.008235831	-0.559227826
uc063tbb.1	1.794931151	5.784511745	3.400406986	0.000673001	0.008235831	-0.559227826
uc063tdg.1	1.794931151	5.784511745	3.400406986	0.000673001	0.008235831	-0.559227826
uc063tkg.1	1.794931151	5.784511745	3.400406986	0.000673001	0.008235831	-0.559227826
uc063tnt.1	1.794931151	5.784511745	3.400406986	0.000673001	0.008235831	-0.559227826
uc063tox.1	1.794931151	5.784511745	3.400406986	0.000673001	0.008235831	-0.559227826
uc063tyi.1	1.794931151	5.784511745	3.400406986	0.000673001	0.008235831	-0.559227826
uc063uny.1	1.794931151	5.784511745	3.400406986	0.000673001	0.008235831	-0.559227826
uc063urw.1	1.794931151	5.784511745	3.400406986	0.000673001	0.008235831	-0.559227826
uc063usq.1	1.794931151	5.784511745	3.400406986	0.000673001	0.008235831	-0.559227826
uc063uts.1	1.794931151	5.784511745	3.400406986	0.000673001	0.008235831	-0.559227826
uc063uur.1	1.794931151	5.784511745	3.400406986	0.000673001	0.008235831	-0.559227826
uc063uws.1	1.794931151	5.784511745	3.400406986	0.000673001	0.008235831	-0.559227826
uc063veg.1	1.794931151	5.784511745	3.400406986	0.000673001	0.008235831	-0.559227826
uc063vev.1	1.794931151	5.784511745	3.400406986	0.000673001	0.008235831	-0.559227826
uc063vtk.1	1.794931151	5.784511745	3.400406986	0.000673001	0.008235831	-0.559227826
uc063vue.1	1.794931151	5.784511745	3.400406986	0.000673001	0.008235831	-0.559227826
uc063wck.1	1.794931151	5.784511745	3.400406986	0.000673001	0.008235831	-0.559227826
uc063wyw.1	1.794931151	5.784511745	3.400406986	0.000673001	0.008235831	-0.559227826
uc063xyz.1	1.794931151	5.784511745	3.400406986	0.000673001	0.008235831	-0.559227826
uc063yhh.1	1.794931151	5.784511745	3.400406986	0.000673001	0.008235831	-0.559227826
uc063yho.1	1.794931151	5.784511745	3.400406986	0.000673001	0.008235831	-0.559227826
uc063ynz.1	1.794931151	5.784511745	3.400406986	0.000673001	0.008235831	-0.559227826
uc063yta.1	1.794931151	5.784511745	3.400406986	0.000673001	0.008235831	-0.559227826
uc063yxh.1	1.794931151	5.784511745	3.400406986	0.000673001	0.008235831	-0.559227826
uc063zge.1	1.794931151	5.784511745	3.400406986	0.000673001	0.008235831	-0.559227826
uc063zhq.1	1.794931151	5.784511745	3.400406986	0.000673001	0.008235831	-0.559227826
uc063zlf.1	1.794931151	5.784511745	3.400406986	0.000673001	0.008235831	-0.559227826
uc063zlh.1	1.794931151	5.784511745	3.400406986	0.000673001	0.008235831	-0.559227826
uc063zsa.1	1.794931151	5.784511745	3.400406986	0.000673001	0.008235831	-0.559227826
uc064ajf.1	1.794931151	5.784511745	3.400406986	0.000673001	0.008235831	-0.559227826
uc064apb.1	1.794931151	5.784511745	3.400406986	0.000673001	0.008235831	-0.559227826
uc064aqh.1	1.794931151	5.784511745	3.400406986	0.000673001	0.008235831	-0.559227826
uc064atc.1	1.794931151	5.784511745	3.400406986	0.000673001	0.008235831	-0.559227826
uc064avl.1	1.794931151	5.784511745	3.400406986	0.000673001	0.008235831	-0.559227826
uc064axl.1	1.794931151	5.784511745	3.400406986	0.000673001	0.008235831	-0.559227826
uc064bbq.1	1.794931151	5.784511745	3.400406986	0.000673001	0.008235831	-0.559227826
uc064bcl.1	1.794931151	5.784511745	3.400406986	0.000673001	0.008235831	-0.559227826
uc064bec.1	1.794931151	5.784511745	3.400406986	0.000673001	0.008235831	-0.559227826
uc064bfe.1	1.794931151	5.784511745	3.400406986	0.000673001	0.008235831	-0.559227826
uc064blq.1	1.794931151	5.784511745	3.400406986	0.000673001	0.008235831	-0.559227826
uc064bmu.1	1.794931151	5.784511745	3.400406986	0.000673001	0.008235831	-0.559227826
uc064bob.1	1.794931151	5.784511745	3.400406986	0.000673001	0.008235831	-0.559227826
uc064bqy.1	1.794931151	5.784511745	3.400406986	0.000673001	0.008235831	-0.559227826
uc064brj.1	1.794931151	5.784511745	3.400406986	0.000673001	0.008235831	-0.559227826
uc064bsl.1	1.794931151	5.784511745	3.400406986	0.000673001	0.008235831	-0.559227826
uc064buv.1	1.794931151	5.784511745	3.400406986	0.000673001	0.008235831	-0.559227826
uc064byi.1	1.794931151	5.784511745	3.400406986	0.000673001	0.008235831	-0.559227826
uc064cay.1	1.794931151	5.784511745	3.400406986	0.000673001	0.008235831	-0.559227826
uc064cdd.1	1.794931151	5.784511745	3.400406986	0.000673001	0.008235831	-0.559227826
uc064cif.1	1.794931151	5.784511745	3.400406986	0.000673001	0.008235831	-0.559227826
uc064cqx.1	1.794931151	5.784511745	3.400406986	0.000673001	0.008235831	-0.559227826
uc064cse.1	1.794931151	5.784511745	3.400406986	0.000673001	0.008235831	-0.559227826
uc064csl.1	1.794931151	5.784511745	3.400406986	0.000673001	0.008235831	-0.559227826
uc064cuj.1	1.794931151	5.784511745	3.400406986	0.000673001	0.008235831	-0.559227826
uc064dbp.1	1.794931151	5.784511745	3.400406986	0.000673001	0.008235831	-0.559227826
uc064ddb.1	1.794931151	5.784511745	3.400406986	0.000673001	0.008235831	-0.559227826
uc064dgi.1	1.794931151	5.784511745	3.400406986	0.000673001	0.008235831	-0.559227826
uc064dln.1	1.794931151	5.784511745	3.400406986	0.000673001	0.008235831	-0.559227826
uc064dnw.1	1.794931151	5.784511745	3.400406986	0.000673001	0.008235831	-0.559227826
uc064dos.1	1.794931151	5.784511745	3.400406986	0.000673001	0.008235831	-0.559227826
uc064dsv.1	1.794931151	5.784511745	3.400406986	0.000673001	0.008235831	-0.559227826
uc064dwk.1	1.794931151	5.784511745	3.400406986	0.000673001	0.008235831	-0.559227826
uc064dzi.1	1.794931151	5.784511745	3.400406986	0.000673001	0.008235831	-0.559227826
uc064eig.1	1.794931151	5.784511745	3.400406986	0.000673001	0.008235831	-0.559227826
uc064eip.1	1.794931151	5.784511745	3.400406986	0.000673001	0.008235831	-0.559227826
uc064fdb.1	1.794931151	5.784511745	3.400406986	0.000673001	0.008235831	-0.559227826
uc064fnj.1	1.794931151	5.784511745	3.400406986	0.000673001	0.008235831	-0.559227826
uc064frq.1	1.794931151	5.784511745	3.400406986	0.000673001	0.008235831	-0.559227826
uc064gks.1	1.794931151	5.784511745	3.400406986	0.000673001	0.008235831	-0.559227826
uc064grv.1	1.794931151	5.784511745	3.400406986	0.000673001	0.008235831	-0.559227826
uc064gsb.1	1.794931151	5.784511745	3.400406986	0.000673001	0.008235831	-0.559227826
uc064iav.1	1.794931151	5.784511745	3.400406986	0.000673001	0.008235831	-0.559227826
uc064ica.1	1.794931151	5.784511745	3.400406986	0.000673001	0.008235831	-0.559227826
uc064iee.1	1.794931151	5.784511745	3.400406986	0.000673001	0.008235831	-0.559227826
uc064iel.1	1.794931151	5.784511745	3.400406986	0.000673001	0.008235831	-0.559227826
uc064igi.1	1.794931151	5.784511745	3.400406986	0.000673001	0.008235831	-0.559227826
uc064ijg.1	1.794931151	5.784511745	3.400406986	0.000673001	0.008235831	-0.559227826
uc064iqw.1	1.794931151	5.784511745	3.400406986	0.000673001	0.008235831	-0.559227826
uc064irs.1	1.794931151	5.784511745	3.400406986	0.000673001	0.008235831	-0.559227826
uc064iso.1	1.794931151	5.784511745	3.400406986	0.000673001	0.008235831	-0.559227826
uc064iul.1	1.794931151	5.784511745	3.400406986	0.000673001	0.008235831	-0.559227826
uc064iyu.1	1.794931151	5.784511745	3.400406986	0.000673001	0.008235831	-0.559227826
uc064jlk.1	1.794931151	5.784511745	3.400406986	0.000673001	0.008235831	-0.559227826
uc064joy.1	1.794931151	5.784511745	3.400406986	0.000673001	0.008235831	-0.559227826
uc064kar.1	1.794931151	5.784511745	3.400406986	0.000673001	0.008235831	-0.559227826
uc064kdc.1	1.794931151	5.784511745	3.400406986	0.000673001	0.008235831	-0.559227826
uc064kex.1	1.794931151	5.784511745	3.400406986	0.000673001	0.008235831	-0.559227826
[truncated: 5,114 more rows]
