# Supplementary material for: Long non‐coding RNAs and their targets as potential biomarkers in breast cancer
Source: IET Syst Biol. 2021 May 15;15(5):137–47. doi: 10.1049/syb2.12020 (PMC8675856; doi:10.1049/syb2.12020)
Supplement: Supplementary file 6 — Supplementary Material [file SYB2-15-137-s013.csv]

ID	logFC	AveExpr	t	P.Value	adj.P.Val	B
uc057eyh.1	-4.099022692	9.970781927	-5.588794044	1.57E-06	0.025320953	-1.694213246
uc061reo.1	-3.836625671	9.827437616	-5.331301501	3.67E-06	0.029474485	-1.945593709
