# Supplementary material for: Long non‐coding RNAs and their targets as potential biomarkers in breast cancer
Source: IET Syst Biol. 2021 May 15;15(5):137–47. doi: 10.1049/syb2.12020 (PMC8675856; doi:10.1049/syb2.12020)
Supplement: Supplementary file 7 — Supplementary Material [file SYB2-15-137-s012.csv]

ID	logFC	AveExpr	t	P.Value	adj.P.Val	B
uc061ibd.1	2.224749618	6.80612034	14.56287974	5.33E-48	1.04E-43	96.71758474
uc033brt.2	2.178664539	7.096361352	14.12495826	2.90E-45	2.84E-41	90.56712454
uc064mrf.1	1.613558673	6.713999641	11.17739894	5.44E-29	2.66E-25	54.47593176
uc064pgu.1	1.613558673	6.713999641	11.17739894	5.44E-29	2.66E-25	54.47593176
uc060xct.1	1.585964514	6.80612034	10.91472425	1.01E-27	3.95E-24	51.63372125
uc003ovu.4	1.57739541	6.866798694	10.83448711	2.43E-27	6.80E-24	50.77933101
uc059mhb.1	1.57739541	6.866798694	10.83448711	2.43E-27	6.80E-24	50.77933101
uc061aym.1	1.648024991	7.004240653	10.69688668	1.08E-26	2.65E-23	49.22260505
uc001awg.4	1.522198524	6.713999641	10.54453145	5.53E-26	1.08E-22	47.77258909
uc063xte.1	1.522198524	6.713999641	10.54453145	5.53E-26	1.08E-22	47.77258909
uc021xiu.1	-5.488088963	10.60842566	-8.45694325	2.78E-17	4.52E-14	18.4974222
uc062rla.1	-5.488088963	10.60842566	-8.45694325	2.78E-17	4.52E-14	18.4974222
uc059deo.1	1.231725222	7.064919006	8.131386139	4.28E-16	6.45E-13	25.76314568
uc059kfw.1	1.270224616	7.110240266	7.878386744	3.34E-15	4.67E-12	23.74485403
uc058pqm.1	1.127885268	6.713999641	7.813055579	5.63E-15	7.34E-12	23.32178321
uc058igu.1	1.060345887	6.912119954	7.276035794	3.46E-13	4.23E-10	19.36756093
uc003flr.4	1.050542049	7.004240653	7.199553152	6.08E-13	6.99E-10	18.82757329
uc060hdf.1	1.036834046	6.912119954	7.114698821	1.13E-12	1.16E-09	18.23596414
uc063sob.1	1.036834046	6.912119954	7.114698821	1.13E-12	1.16E-09	18.23596414
uc063inx.1	0.928144413	7.064919006	6.127259943	8.97E-10	4.31E-08	11.86368015
uc001abt.5	0.84320928	6.713999641	5.841055965	5.20E-09	4.31E-08	10.19221371
uc001adc.4	0.84320928	6.713999641	5.841055965	5.20E-09	4.31E-08	10.19221371
uc001bct.2	0.84320928	6.713999641	5.841055965	5.20E-09	4.31E-08	10.19221371
uc001big.4	0.84320928	6.713999641	5.841055965	5.20E-09	4.31E-08	10.19221371
uc001bnm.5	0.84320928	6.713999641	5.841055965	5.20E-09	4.31E-08	10.19221371
uc001btl.5	0.84320928	6.713999641	5.841055965	5.20E-09	4.31E-08	10.19221371
uc001bui.4	0.84320928	6.713999641	5.841055965	5.20E-09	4.31E-08	10.19221371
uc001bvc.2	0.84320928	6.713999641	5.841055965	5.20E-09	4.31E-08	10.19221371
uc001bym.5	0.84320928	6.713999641	5.841055965	5.20E-09	4.31E-08	10.19221371
uc001chg.3	0.84320928	6.713999641	5.841055965	5.20E-09	4.31E-08	10.19221371
uc001cia.5	0.84320928	6.713999641	5.841055965	5.20E-09	4.31E-08	10.19221371
uc001ciy.4	0.84320928	6.713999641	5.841055965	5.20E-09	4.31E-08	10.19221371
uc001cpu.3	0.84320928	6.713999641	5.841055965	5.20E-09	4.31E-08	10.19221371
uc001czu.4	0.84320928	6.713999641	5.841055965	5.20E-09	4.31E-08	10.19221371
uc001dca.4	0.84320928	6.713999641	5.841055965	5.20E-09	4.31E-08	10.19221371
uc001dcn.4	0.84320928	6.713999641	5.841055965	5.20E-09	4.31E-08	10.19221371
uc001dil.1	0.84320928	6.713999641	5.841055965	5.20E-09	4.31E-08	10.19221371
uc001dmk.5	0.84320928	6.713999641	5.841055965	5.20E-09	4.31E-08	10.19221371
uc001dpt.3	0.84320928	6.713999641	5.841055965	5.20E-09	4.31E-08	10.19221371
uc001efa.4	0.84320928	6.713999641	5.841055965	5.20E-09	4.31E-08	10.19221371
uc001exo.5	0.84320928	6.713999641	5.841055965	5.20E-09	4.31E-08	10.19221371
uc001faa.5	0.84320928	6.713999641	5.841055965	5.20E-09	4.31E-08	10.19221371
uc001fas.5	0.84320928	6.713999641	5.841055965	5.20E-09	4.31E-08	10.19221371
uc001fhm.3	0.84320928	6.713999641	5.841055965	5.20E-09	4.31E-08	10.19221371
uc001fki.4	0.84320928	6.713999641	5.841055965	5.20E-09	4.31E-08	10.19221371
uc001fpr.4	0.84320928	6.713999641	5.841055965	5.20E-09	4.31E-08	10.19221371
uc001gee.3	0.84320928	6.713999641	5.841055965	5.20E-09	4.31E-08	10.19221371
uc001geo.3	0.84320928	6.713999641	5.841055965	5.20E-09	4.31E-08	10.19221371
uc001gis.4	0.84320928	6.713999641	5.841055965	5.20E-09	4.31E-08	10.19221371
uc001gjz.6	0.84320928	6.713999641	5.841055965	5.20E-09	4.31E-08	10.19221371
uc001gkl.1	0.84320928	6.713999641	5.841055965	5.20E-09	4.31E-08	10.19221371
uc001gsh.4	0.84320928	6.713999641	5.841055965	5.20E-09	4.31E-08	10.19221371
uc001gxl.2	0.84320928	6.713999641	5.841055965	5.20E-09	4.31E-08	10.19221371
uc001hbh.4	0.84320928	6.713999641	5.841055965	5.20E-09	4.31E-08	10.19221371
uc001hej.4	0.84320928	6.713999641	5.841055965	5.20E-09	4.31E-08	10.19221371
uc001hvq.2	0.84320928	6.713999641	5.841055965	5.20E-09	4.31E-08	10.19221371
uc001hxd.3	0.84320928	6.713999641	5.841055965	5.20E-09	4.31E-08	10.19221371
uc001ikx.3	0.84320928	6.713999641	5.841055965	5.20E-09	4.31E-08	10.19221371
uc001inb.3	0.84320928	6.713999641	5.841055965	5.20E-09	4.31E-08	10.19221371
uc001ink.5	0.84320928	6.713999641	5.841055965	5.20E-09	4.31E-08	10.19221371
uc001ipg.4	0.84320928	6.713999641	5.841055965	5.20E-09	4.31E-08	10.19221371
uc001ipu.4	0.84320928	6.713999641	5.841055965	5.20E-09	4.31E-08	10.19221371
uc001irc.4	0.84320928	6.713999641	5.841055965	5.20E-09	4.31E-08	10.19221371
uc001ivk.4	0.84320928	6.713999641	5.841055965	5.20E-09	4.31E-08	10.19221371
uc001jba.3	0.84320928	6.713999641	5.841055965	5.20E-09	4.31E-08	10.19221371
uc001jjx.2	0.84320928	6.713999641	5.841055965	5.20E-09	4.31E-08	10.19221371
uc001jov.3	0.84320928	6.713999641	5.841055965	5.20E-09	4.31E-08	10.19221371
uc001juj.4	0.84320928	6.713999641	5.841055965	5.20E-09	4.31E-08	10.19221371
uc001jzs.4	0.84320928	6.713999641	5.841055965	5.20E-09	4.31E-08	10.19221371
uc001keh.4	0.84320928	6.713999641	5.841055965	5.20E-09	4.31E-08	10.19221371
uc001kek.4	0.84320928	6.713999641	5.841055965	5.20E-09	4.31E-08	10.19221371
uc001kka.5	0.84320928	6.713999641	5.841055965	5.20E-09	4.31E-08	10.19221371
uc001kne.4	0.84320928	6.713999641	5.841055965	5.20E-09	4.31E-08	10.19221371
uc001lbl.3	0.84320928	6.713999641	5.841055965	5.20E-09	4.31E-08	10.19221371
uc001lhx.4	0.84320928	6.713999641	5.841055965	5.20E-09	4.31E-08	10.19221371
uc001lrq.2	0.84320928	6.713999641	5.841055965	5.20E-09	4.31E-08	10.19221371
uc001ltt.2	0.84320928	6.713999641	5.841055965	5.20E-09	4.31E-08	10.19221371
uc001luj.3	0.84320928	6.713999641	5.841055965	5.20E-09	4.31E-08	10.19221371
uc001lwi.4	0.84320928	6.713999641	5.841055965	5.20E-09	4.31E-08	10.19221371
uc001mgg.3	0.84320928	6.713999641	5.841055965	5.20E-09	4.31E-08	10.19221371
uc001msu.3	0.84320928	6.713999641	5.841055965	5.20E-09	4.31E-08	10.19221371
uc001msv.4	0.84320928	6.713999641	5.841055965	5.20E-09	4.31E-08	10.19221371
uc001ngm.4	0.84320928	6.713999641	5.841055965	5.20E-09	4.31E-08	10.19221371
uc001nog.4	0.84320928	6.713999641	5.841055965	5.20E-09	4.31E-08	10.19221371
uc001nqa.3	0.84320928	6.713999641	5.841055965	5.20E-09	4.31E-08	10.19221371
uc001nsg.4	0.84320928	6.713999641	5.841055965	5.20E-09	4.31E-08	10.19221371
uc001nzz.2	0.84320928	6.713999641	5.841055965	5.20E-09	4.31E-08	10.19221371
uc001ohf.4	0.84320928	6.713999641	5.841055965	5.20E-09	4.31E-08	10.19221371
uc001oqn.4	0.84320928	6.713999641	5.841055965	5.20E-09	4.31E-08	10.19221371
uc001owt.4	0.84320928	6.713999641	5.841055965	5.20E-09	4.31E-08	10.19221371
uc001pit.4	0.84320928	6.713999641	5.841055965	5.20E-09	4.31E-08	10.19221371
uc001pxv.4	0.84320928	6.713999641	5.841055965	5.20E-09	4.31E-08	10.19221371
uc001pyj.4	0.84320928	6.713999641	5.841055965	5.20E-09	4.31E-08	10.19221371
uc001qju.2	0.84320928	6.713999641	5.841055965	5.20E-09	4.31E-08	10.19221371
uc001qjy.4	0.84320928	6.713999641	5.841055965	5.20E-09	4.31E-08	10.19221371
uc001rbw.4	0.84320928	6.713999641	5.841055965	5.20E-09	4.31E-08	10.19221371
uc001rew.4	0.84320928	6.713999641	5.841055965	5.20E-09	4.31E-08	10.19221371
uc001rfq.5	0.84320928	6.713999641	5.841055965	5.20E-09	4.31E-08	10.19221371
uc001rie.2	0.84320928	6.713999641	5.841055965	5.20E-09	4.31E-08	10.19221371
uc001rzm.4	0.84320928	6.713999641	5.841055965	5.20E-09	4.31E-08	10.19221371
uc001sbp.4	0.84320928	6.713999641	5.841055965	5.20E-09	4.31E-08	10.19221371
uc001scl.5	0.84320928	6.713999641	5.841055965	5.20E-09	4.31E-08	10.19221371
uc001slf.3	0.84320928	6.713999641	5.841055965	5.20E-09	4.31E-08	10.19221371
uc001svj.2	0.84320928	6.713999641	5.841055965	5.20E-09	4.31E-08	10.19221371
uc001swk.2	0.84320928	6.713999641	5.841055965	5.20E-09	4.31E-08	10.19221371
uc001tpp.4	0.84320928	6.713999641	5.841055965	5.20E-09	4.31E-08	10.19221371
uc001tqf.2	0.84320928	6.713999641	5.841055965	5.20E-09	4.31E-08	10.19221371
uc001tvg.4	0.84320928	6.713999641	5.841055965	5.20E-09	4.31E-08	10.19221371
uc001tzm.4	0.84320928	6.713999641	5.841055965	5.20E-09	4.31E-08	10.19221371
uc001ubv.3	0.84320928	6.713999641	5.841055965	5.20E-09	4.31E-08	10.19221371
uc001uqw.5	0.84320928	6.713999641	5.841055965	5.20E-09	4.31E-08	10.19221371
uc001usn.4	0.84320928	6.713999641	5.841055965	5.20E-09	4.31E-08	10.19221371
uc001uyt.3	0.84320928	6.713999641	5.841055965	5.20E-09	4.31E-08	10.19221371
uc001vau.2	0.84320928	6.713999641	5.841055965	5.20E-09	4.31E-08	10.19221371
uc001vcu.4	0.84320928	6.713999641	5.841055965	5.20E-09	4.31E-08	10.19221371
uc001vyd.3	0.84320928	6.713999641	5.841055965	5.20E-09	4.31E-08	10.19221371
uc001wqs.3	0.84320928	6.713999641	5.841055965	5.20E-09	4.31E-08	10.19221371
uc001wsf.2	0.84320928	6.713999641	5.841055965	5.20E-09	4.31E-08	10.19221371
uc001wws.4	0.84320928	6.713999641	5.841055965	5.20E-09	4.31E-08	10.19221371
uc001xdf.4	0.84320928	6.713999641	5.841055965	5.20E-09	4.31E-08	10.19221371
uc001xng.4	0.84320928	6.713999641	5.841055965	5.20E-09	4.31E-08	10.19221371
uc001xrr.4	0.84320928	6.713999641	5.841055965	5.20E-09	4.31E-08	10.19221371
uc001xsk.2	0.84320928	6.713999641	5.841055965	5.20E-09	4.31E-08	10.19221371
uc001ycc.3	0.84320928	6.713999641	5.841055965	5.20E-09	4.31E-08	10.19221371
uc001ycq.4	0.84320928	6.713999641	5.841055965	5.20E-09	4.31E-08	10.19221371
uc001ydo.5	0.84320928	6.713999641	5.841055965	5.20E-09	4.31E-08	10.19221371
uc001ymu.4	0.84320928	6.713999641	5.841055965	5.20E-09	4.31E-08	10.19221371
uc001ynh.3	0.84320928	6.713999641	5.841055965	5.20E-09	4.31E-08	10.19221371
uc001ypm.4	0.84320928	6.713999641	5.841055965	5.20E-09	4.31E-08	10.19221371
uc001zgy.2	0.84320928	6.713999641	5.841055965	5.20E-09	4.31E-08	10.19221371
uc001zuc.4	0.84320928	6.713999641	5.841055965	5.20E-09	4.31E-08	10.19221371
uc001zwg.5	0.84320928	6.713999641	5.841055965	5.20E-09	4.31E-08	10.19221371
uc002alb.5	0.84320928	6.713999641	5.841055965	5.20E-09	4.31E-08	10.19221371
uc002arl.4	0.84320928	6.713999641	5.841055965	5.20E-09	4.31E-08	10.19221371
uc002bdj.3	0.84320928	6.713999641	5.841055965	5.20E-09	4.31E-08	10.19221371
uc002bfu.4	0.84320928	6.713999641	5.841055965	5.20E-09	4.31E-08	10.19221371
uc002bpb.5	0.84320928	6.713999641	5.841055965	5.20E-09	4.31E-08	10.19221371
uc002bpo.5	0.84320928	6.713999641	5.841055965	5.20E-09	4.31E-08	10.19221371
uc002chn.4	0.84320928	6.713999641	5.841055965	5.20E-09	4.31E-08	10.19221371
uc002crh.2	0.84320928	6.713999641	5.841055965	5.20E-09	4.31E-08	10.19221371
uc002csv.5	0.84320928	6.713999641	5.841055965	5.20E-09	4.31E-08	10.19221371
uc002cvc.5	0.84320928	6.713999641	5.841055965	5.20E-09	4.31E-08	10.19221371
uc002cvt.4	0.84320928	6.713999641	5.841055965	5.20E-09	4.31E-08	10.19221371
uc002cxa.4	0.84320928	6.713999641	5.841055965	5.20E-09	4.31E-08	10.19221371
uc002dat.3	0.84320928	6.713999641	5.841055965	5.20E-09	4.31E-08	10.19221371
uc002dco.4	0.84320928	6.713999641	5.841055965	5.20E-09	4.31E-08	10.19221371
uc002den.5	0.84320928	6.713999641	5.841055965	5.20E-09	4.31E-08	10.19221371
uc002deq.4	0.84320928	6.713999641	5.841055965	5.20E-09	4.31E-08	10.19221371
uc002dgt.4	0.84320928	6.713999641	5.841055965	5.20E-09	4.31E-08	10.19221371
uc002dhe.4	0.84320928	6.713999641	5.841055965	5.20E-09	4.31E-08	10.19221371
uc002dhs.3	0.84320928	6.713999641	5.841055965	5.20E-09	4.31E-08	10.19221371
uc002djz.2	0.84320928	6.713999641	5.841055965	5.20E-09	4.31E-08	10.19221371
uc002dqi.4	0.84320928	6.713999641	5.841055965	5.20E-09	4.31E-08	10.19221371
uc002dro.2	0.84320928	6.713999641	5.841055965	5.20E-09	4.31E-08	10.19221371
uc002enq.2	0.84320928	6.713999641	5.841055965	5.20E-09	4.31E-08	10.19221371
uc002enx.5	0.84320928	6.713999641	5.841055965	5.20E-09	4.31E-08	10.19221371
uc002eyv.4	0.84320928	6.713999641	5.841055965	5.20E-09	4.31E-08	10.19221371
uc002fcb.4	0.84320928	6.713999641	5.841055965	5.20E-09	4.31E-08	10.19221371
uc002fgn.2	0.84320928	6.713999641	5.841055965	5.20E-09	4.31E-08	10.19221371
uc002flk.3	0.84320928	6.713999641	5.841055965	5.20E-09	4.31E-08	10.19221371
uc002fuc.1	0.84320928	6.713999641	5.841055965	5.20E-09	4.31E-08	10.19221371
uc002gbg.3	0.84320928	6.713999641	5.841055965	5.20E-09	4.31E-08	10.19221371
uc002ghd.5	0.84320928	6.713999641	5.841055965	5.20E-09	4.31E-08	10.19221371
uc002ghn.4	0.84320928	6.713999641	5.841055965	5.20E-09	4.31E-08	10.19221371
uc002gpy.3	0.84320928	6.713999641	5.841055965	5.20E-09	4.31E-08	10.19221371
uc002hbp.4	0.84320928	6.713999641	5.841055965	5.20E-09	4.31E-08	10.19221371
uc002hid.3	0.84320928	6.713999641	5.841055965	5.20E-09	4.31E-08	10.19221371
uc002hix.4	0.84320928	6.713999641	5.841055965	5.20E-09	4.31E-08	10.19221371
uc002hjv.2	0.84320928	6.713999641	5.841055965	5.20E-09	4.31E-08	10.19221371
uc002hog.2	0.84320928	6.713999641	5.841055965	5.20E-09	4.31E-08	10.19221371
uc002idz.4	0.84320928	6.713999641	5.841055965	5.20E-09	4.31E-08	10.19221371
uc002ino.4	0.84320928	6.713999641	5.841055965	5.20E-09	4.31E-08	10.19221371
uc002ipg.4	0.84320928	6.713999641	5.841055965	5.20E-09	4.31E-08	10.19221371
uc002iwf.4	0.84320928	6.713999641	5.841055965	5.20E-09	4.31E-08	10.19221371
uc002jls.5	0.84320928	6.713999641	5.841055965	5.20E-09	4.31E-08	10.19221371
uc002juu.2	0.84320928	6.713999641	5.841055965	5.20E-09	4.31E-08	10.19221371
uc002jvf.4	0.84320928	6.713999641	5.841055965	5.20E-09	4.31E-08	10.19221371
uc002jwg.3	0.84320928	6.713999641	5.841055965	5.20E-09	4.31E-08	10.19221371
uc002klb.2	0.84320928	6.713999641	5.841055965	5.20E-09	4.31E-08	10.19221371
uc002kmc.4	0.84320928	6.713999641	5.841055965	5.20E-09	4.31E-08	10.19221371
uc002kzw.3	0.84320928	6.713999641	5.841055965	5.20E-09	4.31E-08	10.19221371
uc002lbl.2	0.84320928	6.713999641	5.841055965	5.20E-09	4.31E-08	10.19221371
uc002lpl.2	0.84320928	6.713999641	5.841055965	5.20E-09	4.31E-08	10.19221371
uc002max.4	0.84320928	6.713999641	5.841055965	5.20E-09	4.31E-08	10.19221371
uc002mmk.3	0.84320928	6.713999641	5.841055965	5.20E-09	4.31E-08	10.19221371
uc002mno.4	0.84320928	6.713999641	5.841055965	5.20E-09	4.31E-08	10.19221371
uc002mof.2	0.84320928	6.713999641	5.841055965	5.20E-09	4.31E-08	10.19221371
uc002mpf.4	0.84320928	6.713999641	5.841055965	5.20E-09	4.31E-08	10.19221371
uc002msf.4	0.84320928	6.713999641	5.841055965	5.20E-09	4.31E-08	10.19221371
uc002msk.3	0.84320928	6.713999641	5.841055965	5.20E-09	4.31E-08	10.19221371
uc002mxf.4	0.84320928	6.713999641	5.841055965	5.20E-09	4.31E-08	10.19221371
uc002ndj.3	0.84320928	6.713999641	5.841055965	5.20E-09	4.31E-08	10.19221371
uc002nic.3	0.84320928	6.713999641	5.841055965	5.20E-09	4.31E-08	10.19221371
uc002nlv.5	0.84320928	6.713999641	5.841055965	5.20E-09	4.31E-08	10.19221371
uc002nng.4	0.84320928	6.713999641	5.841055965	5.20E-09	4.31E-08	10.19221371
uc002nrp.1	0.84320928	6.713999641	5.841055965	5.20E-09	4.31E-08	10.19221371
uc002nsr.4	0.84320928	6.713999641	5.841055965	5.20E-09	4.31E-08	10.19221371
uc002nxd.2	0.84320928	6.713999641	5.841055965	5.20E-09	4.31E-08	10.19221371
uc002nxo.3	0.84320928	6.713999641	5.841055965	5.20E-09	4.31E-08	10.19221371
uc002nxt.2	0.84320928	6.713999641	5.841055965	5.20E-09	4.31E-08	10.19221371
uc002nzd.4	0.84320928	6.713999641	5.841055965	5.20E-09	4.31E-08	10.19221371
uc002odn.4	0.84320928	6.713999641	5.841055965	5.20E-09	4.31E-08	10.19221371
uc002okv.4	0.84320928	6.713999641	5.841055965	5.20E-09	4.31E-08	10.19221371
uc002pfy.3	0.84320928	6.713999641	5.841055965	5.20E-09	4.31E-08	10.19221371
uc002psw.2	0.84320928	6.713999641	5.841055965	5.20E-09	4.31E-08	10.19221371
uc002rbw.3	0.84320928	6.713999641	5.841055965	5.20E-09	4.31E-08	10.19221371
uc002rfq.3	0.84320928	6.713999641	5.841055965	5.20E-09	4.31E-08	10.19221371
uc002rkb.4	0.84320928	6.713999641	5.841055965	5.20E-09	4.31E-08	10.19221371
uc002rus.4	0.84320928	6.713999641	5.841055965	5.20E-09	4.31E-08	10.19221371
uc002rvs.3	0.84320928	6.713999641	5.841055965	5.20E-09	4.31E-08	10.19221371
uc002rxu.4	0.84320928	6.713999641	5.841055965	5.20E-09	4.31E-08	10.19221371
uc002sdu.4	0.84320928	6.713999641	5.841055965	5.20E-09	4.31E-08	10.19221371
uc002shk.5	0.84320928	6.713999641	5.841055965	5.20E-09	4.31E-08	10.19221371
uc002sub.4	0.84320928	6.713999641	5.841055965	5.20E-09	4.31E-08	10.19221371
uc002tec.4	0.84320928	6.713999641	5.841055965	5.20E-09	4.31E-08	10.19221371
uc002tii.2	0.84320928	6.713999641	5.841055965	5.20E-09	4.31E-08	10.19221371
uc002tis.4	0.84320928	6.713999641	5.841055965	5.20E-09	4.31E-08	10.19221371
uc002tit.4	0.84320928	6.713999641	5.841055965	5.20E-09	4.31E-08	10.19221371
uc002tuv.1	0.84320928	6.713999641	5.841055965	5.20E-09	4.31E-08	10.19221371
uc002txk.3	0.84320928	6.713999641	5.841055965	5.20E-09	4.31E-08	10.19221371
uc002ubw.2	0.84320928	6.713999641	5.841055965	5.20E-09	4.31E-08	10.19221371
uc002ukc.2	0.84320928	6.713999641	5.841055965	5.20E-09	4.31E-08	10.19221371
uc002ump.3	0.84320928	6.713999641	5.841055965	5.20E-09	4.31E-08	10.19221371
uc002ura.2	0.84320928	6.713999641	5.841055965	5.20E-09	4.31E-08	10.19221371
uc002ury.5	0.84320928	6.713999641	5.841055965	5.20E-09	4.31E-08	10.19221371
uc002uzp.4	0.84320928	6.713999641	5.841055965	5.20E-09	4.31E-08	10.19221371
uc002vgk.4	0.84320928	6.713999641	5.841055965	5.20E-09	4.31E-08	10.19221371
uc002vjk.2	0.84320928	6.713999641	5.841055965	5.20E-09	4.31E-08	10.19221371
uc002vpi.4	0.84320928	6.713999641	5.841055965	5.20E-09	4.31E-08	10.19221371
uc002vps.5	0.84320928	6.713999641	5.841055965	5.20E-09	4.31E-08	10.19221371
uc002vqb.4	0.84320928	6.713999641	5.841055965	5.20E-09	4.31E-08	10.19221371
uc002vuy.4	0.84320928	6.713999641	5.841055965	5.20E-09	4.31E-08	10.19221371
uc002vxf.4	0.84320928	6.713999641	5.841055965	5.20E-09	4.31E-08	10.19221371
uc002vzf.4	0.84320928	6.713999641	5.841055965	5.20E-09	4.31E-08	10.19221371
uc002wdb.4	0.84320928	6.713999641	5.841055965	5.20E-09	4.31E-08	10.19221371
uc002wfq.3	0.84320928	6.713999641	5.841055965	5.20E-09	4.31E-08	10.19221371
uc002wfy.1	0.84320928	6.713999641	5.841055965	5.20E-09	4.31E-08	10.19221371
uc002wmf.4	0.84320928	6.713999641	5.841055965	5.20E-09	4.31E-08	10.19221371
uc002wrm.2	0.84320928	6.713999641	5.841055965	5.20E-09	4.31E-08	10.19221371
uc002wro.3	0.84320928	6.713999641	5.841055965	5.20E-09	4.31E-08	10.19221371
uc002wtr.2	0.84320928	6.713999641	5.841055965	5.20E-09	4.31E-08	10.19221371
uc002wvr.4	0.84320928	6.713999641	5.841055965	5.20E-09	4.31E-08	10.19221371
uc002wvu.3	0.84320928	6.713999641	5.841055965	5.20E-09	4.31E-08	10.19221371
uc002xff.4	0.84320928	6.713999641	5.841055965	5.20E-09	4.31E-08	10.19221371
uc002xos.2	0.84320928	6.713999641	5.841055965	5.20E-09	4.31E-08	10.19221371
uc002xpb.4	0.84320928	6.713999641	5.841055965	5.20E-09	4.31E-08	10.19221371
uc002xuh.4	0.84320928	6.713999641	5.841055965	5.20E-09	4.31E-08	10.19221371
uc002xvn.2	0.84320928	6.713999641	5.841055965	5.20E-09	4.31E-08	10.19221371
uc002xzw.4	0.84320928	6.713999641	5.841055965	5.20E-09	4.31E-08	10.19221371
uc002ybe.4	0.84320928	6.713999641	5.841055965	5.20E-09	4.31E-08	10.19221371
uc002yic.4	0.84320928	6.713999641	5.841055965	5.20E-09	4.31E-08	10.19221371
uc002yob.2	0.84320928	6.713999641	5.841055965	5.20E-09	4.31E-08	10.19221371
uc002yqc.4	0.84320928	6.713999641	5.841055965	5.20E-09	4.31E-08	10.19221371
uc002yvl.2	0.84320928	6.713999641	5.841055965	5.20E-09	4.31E-08	10.19221371
uc002yxs.4	0.84320928	6.713999641	5.841055965	5.20E-09	4.31E-08	10.19221371
uc002zfv.3	0.84320928	6.713999641	5.841055965	5.20E-09	4.31E-08	10.19221371
uc002zil.3	0.84320928	6.713999641	5.841055965	5.20E-09	4.31E-08	10.19221371
uc002zvq.4	0.84320928	6.713999641	5.841055965	5.20E-09	4.31E-08	10.19221371
uc002zvx.2	0.84320928	6.713999641	5.841055965	5.20E-09	4.31E-08	10.19221371
uc003aaw.3	0.84320928	6.713999641	5.841055965	5.20E-09	4.31E-08	10.19221371
uc003apt.2	0.84320928	6.713999641	5.841055965	5.20E-09	4.31E-08	10.19221371
uc003asw.2	0.84320928	6.713999641	5.841055965	5.20E-09	4.31E-08	10.19221371
uc003asx.2	0.84320928	6.713999641	5.841055965	5.20E-09	4.31E-08	10.19221371
uc003awv.4	0.84320928	6.713999641	5.841055965	5.20E-09	4.31E-08	10.19221371
uc003bfj.3	0.84320928	6.713999641	5.841055965	5.20E-09	4.31E-08	10.19221371
uc003bjg.2	0.84320928	6.713999641	5.841055965	5.20E-09	4.31E-08	10.19221371
uc003bjh.2	0.84320928	6.713999641	5.841055965	5.20E-09	4.31E-08	10.19221371
uc003blb.3	0.84320928	6.713999641	5.841055965	5.20E-09	4.31E-08	10.19221371
uc003buw.4	0.84320928	6.713999641	5.841055965	5.20E-09	4.31E-08	10.19221371
uc003byu.2	0.84320928	6.713999641	5.841055965	5.20E-09	4.31E-08	10.19221371
uc003cdl.4	0.84320928	6.713999641	5.841055965	5.20E-09	4.31E-08	10.19221371
uc003cfs.5	0.84320928	6.713999641	5.841055965	5.20E-09	4.31E-08	10.19221371
uc003chs.2	0.84320928	6.713999641	5.841055965	5.20E-09	4.31E-08	10.19221371
uc003cjv.5	0.84320928	6.713999641	5.841055965	5.20E-09	4.31E-08	10.19221371
uc003cqa.3	0.84320928	6.713999641	5.841055965	5.20E-09	4.31E-08	10.19221371
uc003cwr.3	0.84320928	6.713999641	5.841055965	5.20E-09	4.31E-08	10.19221371
uc003dkq.4	0.84320928	6.713999641	5.841055965	5.20E-09	4.31E-08	10.19221371
uc003dsp.4	0.84320928	6.713999641	5.841055965	5.20E-09	4.31E-08	10.19221371
uc003dva.4	0.84320928	6.713999641	5.841055965	5.20E-09	4.31E-08	10.19221371
uc003dxs.2	0.84320928	6.713999641	5.841055965	5.20E-09	4.31E-08	10.19221371
uc003dza.5	0.84320928	6.713999641	5.841055965	5.20E-09	4.31E-08	10.19221371
uc003eht.4	0.84320928	6.713999641	5.841055965	5.20E-09	4.31E-08	10.19221371
uc003eko.3	0.84320928	6.713999641	5.841055965	5.20E-09	4.31E-08	10.19221371
uc003enp.4	0.84320928	6.713999641	5.841055965	5.20E-09	4.31E-08	10.19221371
uc003eqt.4	0.84320928	6.713999641	5.841055965	5.20E-09	4.31E-08	10.19221371
uc003eug.2	0.84320928	6.713999641	5.841055965	5.20E-09	4.31E-08	10.19221371
uc003evc.4	0.84320928	6.713999641	5.841055965	5.20E-09	4.31E-08	10.19221371
uc003fcw.3	0.84320928	6.713999641	5.841055965	5.20E-09	4.31E-08	10.19221371
uc003foi.4	0.84320928	6.713999641	5.841055965	5.20E-09	4.31E-08	10.19221371
uc003frm.4	0.84320928	6.713999641	5.841055965	5.20E-09	4.31E-08	10.19221371
uc003fun.5	0.84320928	6.713999641	5.841055965	5.20E-09	4.31E-08	10.19221371
uc003gar.4	0.84320928	6.713999641	5.841055965	5.20E-09	4.31E-08	10.19221371
uc003gfb.4	0.84320928	6.713999641	5.841055965	5.20E-09	4.31E-08	10.19221371
uc003ggh.4	0.84320928	6.713999641	5.841055965	5.20E-09	4.31E-08	10.19221371
uc003gto.4	0.84320928	6.713999641	5.841055965	5.20E-09	4.31E-08	10.19221371
uc003gvo.4	0.84320928	6.713999641	5.841055965	5.20E-09	4.31E-08	10.19221371
uc003gyv.4	0.84320928	6.713999641	5.841055965	5.20E-09	4.31E-08	10.19221371
uc003hiq.4	0.84320928	6.713999641	5.841055965	5.20E-09	4.31E-08	10.19221371
uc003hup.5	0.84320928	6.713999641	5.841055965	5.20E-09	4.31E-08	10.19221371
uc003hwi.5	0.84320928	6.713999641	5.841055965	5.20E-09	4.31E-08	10.19221371
uc003iaf.4	0.84320928	6.713999641	5.841055965	5.20E-09	4.31E-08	10.19221371
uc003ibd.5	0.84320928	6.713999641	5.841055965	5.20E-09	4.31E-08	10.19221371
uc003iee.3	0.84320928	6.713999641	5.841055965	5.20E-09	4.31E-08	10.19221371
uc003ife.1	0.84320928	6.713999641	5.841055965	5.20E-09	4.31E-08	10.19221371
uc003iix.5	0.84320928	6.713999641	5.841055965	5.20E-09	4.31E-08	10.19221371
uc003iiz.4	0.84320928	6.713999641	5.841055965	5.20E-09	4.31E-08	10.19221371
uc003ilz.4	0.84320928	6.713999641	5.841055965	5.20E-09	4.31E-08	10.19221371
uc003iom.2	0.84320928	6.713999641	5.841055965	5.20E-09	4.31E-08	10.19221371
uc003iuf.5	0.84320928	6.713999641	5.841055965	5.20E-09	4.31E-08	10.19221371
uc003jda.4	0.84320928	6.713999641	5.841055965	5.20E-09	4.31E-08	10.19221371
uc003jfs.4	0.84320928	6.713999641	5.841055965	5.20E-09	4.31E-08	10.19221371
uc003jlw.4	0.84320928	6.713999641	5.841055965	5.20E-09	4.31E-08	10.19221371
uc003jph.2	0.84320928	6.713999641	5.841055965	5.20E-09	4.31E-08	10.19221371
uc003jth.5	0.84320928	6.713999641	5.841055965	5.20E-09	4.31E-08	10.19221371
uc003kuz.4	0.84320928	6.713999641	5.841055965	5.20E-09	4.31E-08	10.19221371
uc003kve.5	0.84320928	6.713999641	5.841055965	5.20E-09	4.31E-08	10.19221371
uc003lnm.2	0.84320928	6.713999641	5.841055965	5.20E-09	4.31E-08	10.19221371
uc003lqd.2	0.84320928	6.713999641	5.841055965	5.20E-09	4.31E-08	10.19221371
uc003lqx.3	0.84320928	6.713999641	5.841055965	5.20E-09	4.31E-08	10.19221371
uc003lyq.3	0.84320928	6.713999641	5.841055965	5.20E-09	4.31E-08	10.19221371
uc003mfa.4	0.84320928	6.713999641	5.841055965	5.20E-09	4.31E-08	10.19221371
uc003mhn.4	0.84320928	6.713999641	5.841055965	5.20E-09	4.31E-08	10.19221371
uc003mhx.4	0.84320928	6.713999641	5.841055965	5.20E-09	4.31E-08	10.19221371
uc003myx.4	0.84320928	6.713999641	5.841055965	5.20E-09	4.31E-08	10.19221371
uc003mzy.4	0.84320928	6.713999641	5.841055965	5.20E-09	4.31E-08	10.19221371
uc003mzz.2	0.84320928	6.713999641	5.841055965	5.20E-09	4.31E-08	10.19221371
uc003nlv.3	0.84320928	6.713999641	5.841055965	5.20E-09	4.31E-08	10.19221371
uc003nqx.5	0.84320928	6.713999641	5.841055965	5.20E-09	4.31E-08	10.19221371
uc003oqf.3	0.84320928	6.713999641	5.841055965	5.20E-09	4.31E-08	10.19221371
uc003orr.4	0.84320928	6.713999641	5.841055965	5.20E-09	4.31E-08	10.19221371
uc003ota.5	0.84320928	6.713999641	5.841055965	5.20E-09	4.31E-08	10.19221371
uc003ovq.5	0.84320928	6.713999641	5.841055965	5.20E-09	4.31E-08	10.19221371
uc003oxf.3	0.84320928	6.713999641	5.841055965	5.20E-09	4.31E-08	10.19221371
uc003pti.4	0.84320928	6.713999641	5.841055965	5.20E-09	4.31E-08	10.19221371
uc003qdz.3	0.84320928	6.713999641	5.841055965	5.20E-09	4.31E-08	10.19221371
uc003qms.4	0.84320928	6.713999641	5.841055965	5.20E-09	4.31E-08	10.19221371
uc003qof.5	0.84320928	6.713999641	5.841055965	5.20E-09	4.31E-08	10.19221371
uc003qra.3	0.84320928	6.713999641	5.841055965	5.20E-09	4.31E-08	10.19221371
uc003qyc.2	0.84320928	6.713999641	5.841055965	5.20E-09	4.31E-08	10.19221371
uc003sss.4	0.84320928	6.713999641	5.841055965	5.20E-09	4.31E-08	10.19221371
uc003str.4	0.84320928	6.713999641	5.841055965	5.20E-09	4.31E-08	10.19221371
uc003tfr.4	0.84320928	6.713999641	5.841055965	5.20E-09	4.31E-08	10.19221371
uc003tsv.5	0.84320928	6.713999641	5.841055965	5.20E-09	4.31E-08	10.19221371
uc003tyh.5	0.84320928	6.713999641	5.841055965	5.20E-09	4.31E-08	10.19221371
uc003uoa.4	0.84320928	6.713999641	5.841055965	5.20E-09	4.31E-08	10.19221371
uc003usy.1	0.84320928	6.713999641	5.841055965	5.20E-09	4.31E-08	10.19221371
uc003utv.3	0.84320928	6.713999641	5.841055965	5.20E-09	4.31E-08	10.19221371
uc003uuz.1	0.84320928	6.713999641	5.841055965	5.20E-09	4.31E-08	10.19221371
uc003uyc.5	0.84320928	6.713999641	5.841055965	5.20E-09	4.31E-08	10.19221371
uc003vdo.5	0.84320928	6.713999641	5.841055965	5.20E-09	4.31E-08	10.19221371
uc003vmd.3	0.84320928	6.713999641	5.841055965	5.20E-09	4.31E-08	10.19221371
uc003wcf.2	0.84320928	6.713999641	5.841055965	5.20E-09	4.31E-08	10.19221371
uc003wpn.2	0.84320928	6.713999641	5.841055965	5.20E-09	4.31E-08	10.19221371
uc003wpv.4	0.84320928	6.713999641	5.841055965	5.20E-09	4.31E-08	10.19221371
uc003wrf.4	0.84320928	6.713999641	5.841055965	5.20E-09	4.31E-08	10.19221371
uc003xdb.1	0.84320928	6.713999641	5.841055965	5.20E-09	4.31E-08	10.19221371
uc003xfn.3	0.84320928	6.713999641	5.841055965	5.20E-09	4.31E-08	10.19221371
uc003xfr.2	0.84320928	6.713999641	5.841055965	5.20E-09	4.31E-08	10.19221371
uc003xhp.4	0.84320928	6.713999641	5.841055965	5.20E-09	4.31E-08	10.19221371
uc003xio.5	0.84320928	6.713999641	5.841055965	5.20E-09	4.31E-08	10.19221371
uc003xrr.4	0.84320928	6.713999641	5.841055965	5.20E-09	4.31E-08	10.19221371
uc003xvf.3	0.84320928	6.713999641	5.841055965	5.20E-09	4.31E-08	10.19221371
uc003xwo.3	0.84320928	6.713999641	5.841055965	5.20E-09	4.31E-08	10.19221371
uc003yiy.3	0.84320928	6.713999641	5.841055965	5.20E-09	4.31E-08	10.19221371
uc003yoq.3	0.84320928	6.713999641	5.841055965	5.20E-09	4.31E-08	10.19221371
uc003zef.1	0.84320928	6.713999641	5.841055965	5.20E-09	4.31E-08	10.19221371
uc003zgs.3	0.84320928	6.713999641	5.841055965	5.20E-09	4.31E-08	10.19221371
uc003zhb.5	0.84320928	6.713999641	5.841055965	5.20E-09	4.31E-08	10.19221371
uc003zis.4	0.84320928	6.713999641	5.841055965	5.20E-09	4.31E-08	10.19221371
uc003znb.4	0.84320928	6.713999641	5.841055965	5.20E-09	4.31E-08	10.19221371
uc003zwc.2	0.84320928	6.713999641	5.841055965	5.20E-09	4.31E-08	10.19221371
uc004aot.4	0.84320928	6.713999641	5.841055965	5.20E-09	4.31E-08	10.19221371
uc004atg.4	0.84320928	6.713999641	5.841055965	5.20E-09	4.31E-08	10.19221371
uc004axr.5	0.84320928	6.713999641	5.841055965	5.20E-09	4.31E-08	10.19221371
uc004bal.5	0.84320928	6.713999641	5.841055965	5.20E-09	4.31E-08	10.19221371
uc004bpu.4	0.84320928	6.713999641	5.841055965	5.20E-09	4.31E-08	10.19221371
uc004brb.2	0.84320928	6.713999641	5.841055965	5.20E-09	4.31E-08	10.19221371
uc004bxh.4	0.84320928	6.713999641	5.841055965	5.20E-09	4.31E-08	10.19221371
uc004ckj.2	0.84320928	6.713999641	5.841055965	5.20E-09	4.31E-08	10.19221371
uc004cpy.3	0.84320928	6.713999641	5.841055965	5.20E-09	4.31E-08	10.19221371
uc004ddt.4	0.84320928	6.713999641	5.841055965	5.20E-09	4.31E-08	10.19221371
uc004dqf.4	0.84320928	6.713999641	5.841055965	5.20E-09	4.31E-08	10.19221371
uc004dsj.3	0.84320928	6.713999641	5.841055965	5.20E-09	4.31E-08	10.19221371
uc004dsl.2	0.84320928	6.713999641	5.841055965	5.20E-09	4.31E-08	10.19221371
uc004ech.4	0.84320928	6.713999641	5.841055965	5.20E-09	4.31E-08	10.19221371
uc004eef.4	0.84320928	6.713999641	5.841055965	5.20E-09	4.31E-08	10.19221371
uc004ehm.4	0.84320928	6.713999641	5.841055965	5.20E-09	4.31E-08	10.19221371
uc004eju.5	0.84320928	6.713999641	5.841055965	5.20E-09	4.31E-08	10.19221371
uc004enf.4	0.84320928	6.713999641	5.841055965	5.20E-09	4.31E-08	10.19221371
uc004eqs.4	0.84320928	6.713999641	5.841055965	5.20E-09	4.31E-08	10.19221371
uc004fbn.4	0.84320928	6.713999641	5.841055965	5.20E-09	4.31E-08	10.19221371
uc004fcz.4	0.84320928	6.713999641	5.841055965	5.20E-09	4.31E-08	10.19221371
uc004fqi.4	0.84320928	6.713999641	5.841055965	5.20E-09	4.31E-08	10.19221371
uc009wuv.4	0.84320928	6.713999641	5.841055965	5.20E-09	4.31E-08	10.19221371
uc009xaj.4	0.84320928	6.713999641	5.841055965	5.20E-09	4.31E-08	10.19221371
uc009ytq.4	0.84320928	6.713999641	5.841055965	5.20E-09	4.31E-08	10.19221371
uc009zgj.2	0.84320928	6.713999641	5.841055965	5.20E-09	4.31E-08	10.19221371
uc009znl.5	0.84320928	6.713999641	5.841055965	5.20E-09	4.31E-08	10.19221371
uc009zqr.6	0.84320928	6.713999641	5.841055965	5.20E-09	4.31E-08	10.19221371
uc009zwk.2	0.84320928	6.713999641	5.841055965	5.20E-09	4.31E-08	10.19221371
uc010akl.2	0.84320928	6.713999641	5.841055965	5.20E-09	4.31E-08	10.19221371
uc010aky.4	0.84320928	6.713999641	5.841055965	5.20E-09	4.31E-08	10.19221371
uc010awb.2	0.84320928	6.713999641	5.841055965	5.20E-09	4.31E-08	10.19221371
uc010awl.4	0.84320928	6.713999641	5.841055965	5.20E-09	4.31E-08	10.19221371
uc010bla.4	0.84320928	6.713999641	5.841055965	5.20E-09	4.31E-08	10.19221371
uc010boa.4	0.84320928	6.713999641	5.841055965	5.20E-09	4.31E-08	10.19221371
uc010bsh.4	0.84320928	6.713999641	5.841055965	5.20E-09	4.31E-08	10.19221371
uc010chq.3	0.84320928	6.713999641	5.841055965	5.20E-09	4.31E-08	10.19221371
uc010cje.4	0.84320928	6.713999641	5.841055965	5.20E-09	4.31E-08	10.19221371
uc010clv.3	0.84320928	6.713999641	5.841055965	5.20E-09	4.31E-08	10.19221371
uc010cvl.4	0.84320928	6.713999641	5.841055965	5.20E-09	4.31E-08	10.19221371
uc010cxj.4	0.84320928	6.713999641	5.841055965	5.20E-09	4.31E-08	10.19221371
uc010dem.4	0.84320928	6.713999641	5.841055965	5.20E-09	4.31E-08	10.19221371
uc010dkm.3	0.84320928	6.713999641	5.841055965	5.20E-09	4.31E-08	10.19221371
uc010fwf.4	0.84320928	6.713999641	5.841055965	5.20E-09	4.31E-08	10.19221371
uc010fxn.3	0.84320928	6.713999641	5.841055965	5.20E-09	4.31E-08	10.19221371
uc010heb.4	0.84320928	6.713999641	5.841055965	5.20E-09	4.31E-08	10.19221371
uc010hzv.3	0.84320928	6.713999641	5.841055965	5.20E-09	4.31E-08	10.19221371
uc010iac.2	0.84320928	6.713999641	5.841055965	5.20E-09	4.31E-08	10.19221371
uc010iis.2	0.84320928	6.713999641	5.841055965	5.20E-09	4.31E-08	10.19221371
uc010jze.3	0.84320928	6.713999641	5.841055965	5.20E-09	4.31E-08	10.19221371
uc010kap.5	0.84320928	6.713999641	5.841055965	5.20E-09	4.31E-08	10.19221371
uc010kkp.3	0.84320928	6.713999641	5.841055965	5.20E-09	4.31E-08	10.19221371
uc010kzo.4	0.84320928	6.713999641	5.841055965	5.20E-09	4.31E-08	10.19221371
uc010ldc.4	0.84320928	6.713999641	5.841055965	5.20E-09	4.31E-08	10.19221371
uc010ldh.3	0.84320928	6.713999641	5.841055965	5.20E-09	4.31E-08	10.19221371
uc010mrl.4	0.84320928	6.713999641	5.841055965	5.20E-09	4.31E-08	10.19221371
uc010myz.2	0.84320928	6.713999641	5.841055965	5.20E-09	4.31E-08	10.19221371
uc010neq.4	0.84320928	6.713999641	5.841055965	5.20E-09	4.31E-08	10.19221371
uc010ojy.3	0.84320928	6.713999641	5.841055965	5.20E-09	4.31E-08	10.19221371
uc010okm.3	0.84320928	6.713999641	5.841055965	5.20E-09	4.31E-08	10.19221371
uc010pvv.3	0.84320928	6.713999641	5.841055965	5.20E-09	4.31E-08	10.19221371
uc010pzk.2	0.84320928	6.713999641	5.841055965	5.20E-09	4.31E-08	10.19221371
uc010qcx.3	0.84320928	6.713999641	5.841055965	5.20E-09	4.31E-08	10.19221371
uc010sjj.5	0.84320928	6.713999641	5.841055965	5.20E-09	4.31E-08	10.19221371
uc010spf.2	0.84320928	6.713999641	5.841055965	5.20E-09	4.31E-08	10.19221371
uc010tha.3	0.84320928	6.713999641	5.841055965	5.20E-09	4.31E-08	10.19221371
uc010tid.1	0.84320928	6.713999641	5.841055965	5.20E-09	4.31E-08	10.19221371
uc010tmq.4	0.84320928	6.713999641	5.841055965	5.20E-09	4.31E-08	10.19221371
uc010tnd.2	0.84320928	6.713999641	5.841055965	5.20E-09	4.31E-08	10.19221371
uc010ufm.2	0.84320928	6.713999641	5.841055965	5.20E-09	4.31E-08	10.19221371
uc010wfn.3	0.84320928	6.713999641	5.841055965	5.20E-09	4.31E-08	10.19221371
uc010wqi.3	0.84320928	6.713999641	5.841055965	5.20E-09	4.31E-08	10.19221371
uc010wqu.2	0.84320928	6.713999641	5.841055965	5.20E-09	4.31E-08	10.19221371
uc010wxn.4	0.84320928	6.713999641	5.841055965	5.20E-09	4.31E-08	10.19221371
uc010xev.3	0.84320928	6.713999641	5.841055965	5.20E-09	4.31E-08	10.19221371
uc010xiv.1	0.84320928	6.713999641	5.841055965	5.20E-09	4.31E-08	10.19221371
uc010xpi.2	0.84320928	6.713999641	5.841055965	5.20E-09	4.31E-08	10.19221371
uc010xvk.2	0.84320928	6.713999641	5.841055965	5.20E-09	4.31E-08	10.19221371
uc010yda.3	0.84320928	6.713999641	5.841055965	5.20E-09	4.31E-08	10.19221371
uc010ygv.2	0.84320928	6.713999641	5.841055965	5.20E-09	4.31E-08	10.19221371
uc010yzx.3	0.84320928	6.713999641	5.841055965	5.20E-09	4.31E-08	10.19221371
uc010zkg.3	0.84320928	6.713999641	5.841055965	5.20E-09	4.31E-08	10.19221371
uc010zwd.2	0.84320928	6.713999641	5.841055965	5.20E-09	4.31E-08	10.19221371
uc010zzw.3	0.84320928	6.713999641	5.841055965	5.20E-09	4.31E-08	10.19221371
uc011acd.3	0.84320928	6.713999641	5.841055965	5.20E-09	4.31E-08	10.19221371
uc011afk.4	0.84320928	6.713999641	5.841055965	5.20E-09	4.31E-08	10.19221371
uc011ahj.3	0.84320928	6.713999641	5.841055965	5.20E-09	4.31E-08	10.19221371
uc011avc.3	0.84320928	6.713999641	5.841055965	5.20E-09	4.31E-08	10.19221371
uc011axe.3	0.84320928	6.713999641	5.841055965	5.20E-09	4.31E-08	10.19221371
uc011buo.2	0.84320928	6.713999641	5.841055965	5.20E-09	4.31E-08	10.19221371
uc011dgm.3	0.84320928	6.713999641	5.841055965	5.20E-09	4.31E-08	10.19221371
uc011elj.2	0.84320928	6.713999641	5.841055965	5.20E-09	4.31E-08	10.19221371
uc011evc.3	0.84320928	6.713999641	5.841055965	5.20E-09	4.31E-08	10.19221371
uc011fab.3	0.84320928	6.713999641	5.841055965	5.20E-09	4.31E-08	10.19221371
uc011fkk.2	0.84320928	6.713999641	5.841055965	5.20E-09	4.31E-08	10.19221371
uc011fnt.3	0.84320928	6.713999641	5.841055965	5.20E-09	4.31E-08	10.19221371
uc011fvi.3	0.84320928	6.713999641	5.841055965	5.20E-09	4.31E-08	10.19221371
uc011gui.3	0.84320928	6.713999641	5.841055965	5.20E-09	4.31E-08	10.19221371
uc011hco.3	0.84320928	6.713999641	5.841055965	5.20E-09	4.31E-08	10.19221371
uc011hiy.2	0.84320928	6.713999641	5.841055965	5.20E-09	4.31E-08	10.19221371
uc011hng.2	0.84320928	6.713999641	5.841055965	5.20E-09	4.31E-08	10.19221371
uc011hoi.3	0.84320928	6.713999641	5.841055965	5.20E-09	4.31E-08	10.19221371
uc011ibz.2	0.84320928	6.713999641	5.841055965	5.20E-09	4.31E-08	10.19221371
uc011ikn.3	0.84320928	6.713999641	5.841055965	5.20E-09	4.31E-08	10.19221371
uc011isp.3	0.84320928	6.713999641	5.841055965	5.20E-09	4.31E-08	10.19221371
uc011iyj.2	0.84320928	6.713999641	5.841055965	5.20E-09	4.31E-08	10.19221371
uc011jde.1	0.84320928	6.713999641	5.841055965	5.20E-09	4.31E-08	10.19221371
uc011jjd.2	0.84320928	6.713999641	5.841055965	5.20E-09	4.31E-08	10.19221371
uc011jss.3	0.84320928	6.713999641	5.841055965	5.20E-09	4.31E-08	10.19221371
uc011kdn.3	0.84320928	6.713999641	5.841055965	5.20E-09	4.31E-08	10.19221371
uc011kix.3	0.84320928	6.713999641	5.841055965	5.20E-09	4.31E-08	10.19221371
uc011lau.2	0.84320928	6.713999641	5.841055965	5.20E-09	4.31E-08	10.19221371
uc011lty.3	0.84320928	6.713999641	5.841055965	5.20E-09	4.31E-08	10.19221371
uc011lvp.2	0.84320928	6.713999641	5.841055965	5.20E-09	4.31E-08	10.19221371
uc011lxa.3	0.84320928	6.713999641	5.841055965	5.20E-09	4.31E-08	10.19221371
uc011mqk.3	0.84320928	6.713999641	5.841055965	5.20E-09	4.31E-08	10.19221371
uc021ojn.1	0.84320928	6.713999641	5.841055965	5.20E-09	4.31E-08	10.19221371
uc021orn.2	0.84320928	6.713999641	5.841055965	5.20E-09	4.31E-08	10.19221371
uc021pey.2	0.84320928	6.713999641	5.841055965	5.20E-09	4.31E-08	10.19221371
uc021pgm.3	0.84320928	6.713999641	5.841055965	5.20E-09	4.31E-08	10.19221371
uc021phz.1	0.84320928	6.713999641	5.841055965	5.20E-09	4.31E-08	10.19221371
uc021pux.2	0.84320928	6.713999641	5.841055965	5.20E-09	4.31E-08	10.19221371
uc021pvp.1	0.84320928	6.713999641	5.841055965	5.20E-09	4.31E-08	10.19221371
uc021pxh.2	0.84320928	6.713999641	5.841055965	5.20E-09	4.31E-08	10.19221371
uc021qdt.2	0.84320928	6.713999641	5.841055965	5.20E-09	4.31E-08	10.19221371
uc021qkg.1	0.84320928	6.713999641	5.841055965	5.20E-09	4.31E-08	10.19221371
uc021rfp.2	0.84320928	6.713999641	5.841055965	5.20E-09	4.31E-08	10.19221371
uc021sco.2	0.84320928	6.713999641	5.841055965	5.20E-09	4.31E-08	10.19221371
uc021sdf.2	0.84320928	6.713999641	5.841055965	5.20E-09	4.31E-08	10.19221371
uc021sdr.2	0.84320928	6.713999641	5.841055965	5.20E-09	4.31E-08	10.19221371
uc021shd.2	0.84320928	6.713999641	5.841055965	5.20E-09	4.31E-08	10.19221371
uc021shx.2	0.84320928	6.713999641	5.841055965	5.20E-09	4.31E-08	10.19221371
uc021sic.3	0.84320928	6.713999641	5.841055965	5.20E-09	4.31E-08	10.19221371
uc021sjc.2	0.84320928	6.713999641	5.841055965	5.20E-09	4.31E-08	10.19221371
uc021sqm.2	0.84320928	6.713999641	5.841055965	5.20E-09	4.31E-08	10.19221371
uc021srz.2	0.84320928	6.713999641	5.841055965	5.20E-09	4.31E-08	10.19221371
uc021tdh.2	0.84320928	6.713999641	5.841055965	5.20E-09	4.31E-08	10.19221371
uc021tdn.3	0.84320928	6.713999641	5.841055965	5.20E-09	4.31E-08	10.19221371
uc021tur.1	0.84320928	6.713999641	5.841055965	5.20E-09	4.31E-08	10.19221371
uc021uzq.1	0.84320928	6.713999641	5.841055965	5.20E-09	4.31E-08	10.19221371
uc021veg.1	0.84320928	6.713999641	5.841055965	5.20E-09	4.31E-08	10.19221371
uc021vzp.2	0.84320928	6.713999641	5.841055965	5.20E-09	4.31E-08	10.19221371
uc021vzu.2	0.84320928	6.713999641	5.841055965	5.20E-09	4.31E-08	10.19221371
uc021wfk.1	0.84320928	6.713999641	5.841055965	5.20E-09	4.31E-08	10.19221371
uc021wme.2	0.84320928	6.713999641	5.841055965	5.20E-09	4.31E-08	10.19221371
uc021wmv.2	0.84320928	6.713999641	5.841055965	5.20E-09	4.31E-08	10.19221371
uc021woq.1	0.84320928	6.713999641	5.841055965	5.20E-09	4.31E-08	10.19221371
uc021xdr.1	0.84320928	6.713999641	5.841055965	5.20E-09	4.31E-08	10.19221371
uc021xlx.1	0.84320928	6.713999641	5.841055965	5.20E-09	4.31E-08	10.19221371
uc021xnr.2	0.84320928	6.713999641	5.841055965	5.20E-09	4.31E-08	10.19221371
uc021xry.1	0.84320928	6.713999641	5.841055965	5.20E-09	4.31E-08	10.19221371
uc021zag.1	0.84320928	6.713999641	5.841055965	5.20E-09	4.31E-08	10.19221371
uc021zcl.2	0.84320928	6.713999641	5.841055965	5.20E-09	4.31E-08	10.19221371
uc022aob.3	0.84320928	6.713999641	5.841055965	5.20E-09	4.31E-08	10.19221371
uc022auh.2	0.84320928	6.713999641	5.841055965	5.20E-09	4.31E-08	10.19221371
uc022auy.3	0.84320928	6.713999641	5.841055965	5.20E-09	4.31E-08	10.19221371
uc022ayv.2	0.84320928	6.713999641	5.841055965	5.20E-09	4.31E-08	10.19221371
uc022azm.1	0.84320928	6.713999641	5.841055965	5.20E-09	4.31E-08	10.19221371
uc022bqm.1	0.84320928	6.713999641	5.841055965	5.20E-09	4.31E-08	10.19221371
uc022cfe.2	0.84320928	6.713999641	5.841055965	5.20E-09	4.31E-08	10.19221371
uc031pqk.1	0.84320928	6.713999641	5.841055965	5.20E-09	4.31E-08	10.19221371
uc031pvz.3	0.84320928	6.713999641	5.841055965	5.20E-09	4.31E-08	10.19221371
uc031pxp.1	0.84320928	6.713999641	5.841055965	5.20E-09	4.31E-08	10.19221371
uc031qhh.2	0.84320928	6.713999641	5.841055965	5.20E-09	4.31E-08	10.19221371
uc031qkf.1	0.84320928	6.713999641	5.841055965	5.20E-09	4.31E-08	10.19221371
uc031qkt.1	0.84320928	6.713999641	5.841055965	5.20E-09	4.31E-08	10.19221371
uc031qym.2	0.84320928	6.713999641	5.841055965	5.20E-09	4.31E-08	10.19221371
uc031raf.2	0.84320928	6.713999641	5.841055965	5.20E-09	4.31E-08	10.19221371
uc031rpu.2	0.84320928	6.713999641	5.841055965	5.20E-09	4.31E-08	10.19221371
uc031ryi.1	0.84320928	6.713999641	5.841055965	5.20E-09	4.31E-08	10.19221371
uc031smd.2	0.84320928	6.713999641	5.841055965	5.20E-09	4.31E-08	10.19221371
uc031smn.2	0.84320928	6.713999641	5.841055965	5.20E-09	4.31E-08	10.19221371
uc031sor.1	0.84320928	6.713999641	5.841055965	5.20E-09	4.31E-08	10.19221371
uc031spi.3	0.84320928	6.713999641	5.841055965	5.20E-09	4.31E-08	10.19221371
uc031tvk.2	0.84320928	6.713999641	5.841055965	5.20E-09	4.31E-08	10.19221371
uc031usp.2	0.84320928	6.713999641	5.841055965	5.20E-09	4.31E-08	10.19221371
uc031uts.1	0.84320928	6.713999641	5.841055965	5.20E-09	4.31E-08	10.19221371
uc031xtp.1	0.84320928	6.713999641	5.841055965	5.20E-09	4.31E-08	10.19221371
uc031ylv.2	0.84320928	6.713999641	5.841055965	5.20E-09	4.31E-08	10.19221371
uc031ypj.1	0.84320928	6.713999641	5.841055965	5.20E-09	4.31E-08	10.19221371
uc031zve.2	0.84320928	6.713999641	5.841055965	5.20E-09	4.31E-08	10.19221371
uc031zyb.2	0.84320928	6.713999641	5.841055965	5.20E-09	4.31E-08	10.19221371
uc032avk.1	0.84320928	6.713999641	5.841055965	5.20E-09	4.31E-08	10.19221371
uc032axs.1	0.84320928	6.713999641	5.841055965	5.20E-09	4.31E-08	10.19221371
uc032blx.1	0.84320928	6.713999641	5.841055965	5.20E-09	4.31E-08	10.19221371
uc032btj.2	0.84320928	6.713999641	5.841055965	5.20E-09	4.31E-08	10.19221371
uc032bwc.2	0.84320928	6.713999641	5.841055965	5.20E-09	4.31E-08	10.19221371
uc032bwk.2	0.84320928	6.713999641	5.841055965	5.20E-09	4.31E-08	10.19221371
uc032chj.2	0.84320928	6.713999641	5.841055965	5.20E-09	4.31E-08	10.19221371
uc032deu.2	0.84320928	6.713999641	5.841055965	5.20E-09	4.31E-08	10.19221371
uc032eha.2	0.84320928	6.713999641	5.841055965	5.20E-09	4.31E-08	10.19221371
uc032fzr.1	0.84320928	6.713999641	5.841055965	5.20E-09	4.31E-08	10.19221371
uc032gnx.2	0.84320928	6.713999641	5.841055965	5.20E-09	4.31E-08	10.19221371
uc032gth.2	0.84320928	6.713999641	5.841055965	5.20E-09	4.31E-08	10.19221371
uc032hly.2	0.84320928	6.713999641	5.841055965	5.20E-09	4.31E-08	10.19221371
uc032how.2	0.84320928	6.713999641	5.841055965	5.20E-09	4.31E-08	10.19221371
uc032iso.2	0.84320928	6.713999641	5.841055965	5.20E-09	4.31E-08	10.19221371
uc032jxz.2	0.84320928	6.713999641	5.841055965	5.20E-09	4.31E-08	10.19221371
uc032jyy.1	0.84320928	6.713999641	5.841055965	5.20E-09	4.31E-08	10.19221371
uc032lzc.2	0.84320928	6.713999641	5.841055965	5.20E-09	4.31E-08	10.19221371
uc032nch.2	0.84320928	6.713999641	5.841055965	5.20E-09	4.31E-08	10.19221371
uc032npu.2	0.84320928	6.713999641	5.841055965	5.20E-09	4.31E-08	10.19221371
uc032ntz.1	0.84320928	6.713999641	5.841055965	5.20E-09	4.31E-08	10.19221371
uc032ocg.2	0.84320928	6.713999641	5.841055965	5.20E-09	4.31E-08	10.19221371
uc032olb.2	0.84320928	6.713999641	5.841055965	5.20E-09	4.31E-08	10.19221371
uc032oqu.1	0.84320928	6.713999641	5.841055965	5.20E-09	4.31E-08	10.19221371
uc032ozc.1	0.84320928	6.713999641	5.841055965	5.20E-09	4.31E-08	10.19221371
uc032pbl.1	0.84320928	6.713999641	5.841055965	5.20E-09	4.31E-08	10.19221371
uc032pdu.2	0.84320928	6.713999641	5.841055965	5.20E-09	4.31E-08	10.19221371
uc032qtz.2	0.84320928	6.713999641	5.841055965	5.20E-09	4.31E-08	10.19221371
uc032rdg.2	0.84320928	6.713999641	5.841055965	5.20E-09	4.31E-08	10.19221371
uc032rjn.2	0.84320928	6.713999641	5.841055965	5.20E-09	4.31E-08	10.19221371
uc032uqv.2	0.84320928	6.713999641	5.841055965	5.20E-09	4.31E-08	10.19221371
uc032vcj.2	0.84320928	6.713999641	5.841055965	5.20E-09	4.31E-08	10.19221371
uc032vcl.1	0.84320928	6.713999641	5.841055965	5.20E-09	4.31E-08	10.19221371
uc032vdx.2	0.84320928	6.713999641	5.841055965	5.20E-09	4.31E-08	10.19221371
uc032wjm.2	0.84320928	6.713999641	5.841055965	5.20E-09	4.31E-08	10.19221371
uc032xtv.2	0.84320928	6.713999641	5.841055965	5.20E-09	4.31E-08	10.19221371
uc032ykp.2	0.84320928	6.713999641	5.841055965	5.20E-09	4.31E-08	10.19221371
uc032zxe.2	0.84320928	6.713999641	5.841055965	5.20E-09	4.31E-08	10.19221371
uc032zxh.2	0.84320928	6.713999641	5.841055965	5.20E-09	4.31E-08	10.19221371
uc033ako.2	0.84320928	6.713999641	5.841055965	5.20E-09	4.31E-08	10.19221371
uc033aln.2	0.84320928	6.713999641	5.841055965	5.20E-09	4.31E-08	10.19221371
uc033cbm.2	0.84320928	6.713999641	5.841055965	5.20E-09	4.31E-08	10.19221371
uc033cct.2	0.84320928	6.713999641	5.841055965	5.20E-09	4.31E-08	10.19221371
uc033cea.1	0.84320928	6.713999641	5.841055965	5.20E-09	4.31E-08	10.19221371
uc033doz.1	0.84320928	6.713999641	5.841055965	5.20E-09	4.31E-08	10.19221371
uc033dzm.2	0.84320928	6.713999641	5.841055965	5.20E-09	4.31E-08	10.19221371
uc033edf.2	0.84320928	6.713999641	5.841055965	5.20E-09	4.31E-08	10.19221371
uc033fbv.2	0.84320928	6.713999641	5.841055965	5.20E-09	4.31E-08	10.19221371
uc057axi.1	0.84320928	6.713999641	5.841055965	5.20E-09	4.31E-08	10.19221371
uc057baf.1	0.84320928	6.713999641	5.841055965	5.20E-09	4.31E-08	10.19221371
uc057bbf.1	0.84320928	6.713999641	5.841055965	5.20E-09	4.31E-08	10.19221371
uc057bdr.1	0.84320928	6.713999641	5.841055965	5.20E-09	4.31E-08	10.19221371
uc057beo.1	0.84320928	6.713999641	5.841055965	5.20E-09	4.31E-08	10.19221371
uc057bfi.1	0.84320928	6.713999641	5.841055965	5.20E-09	4.31E-08	10.19221371
uc057bfo.1	0.84320928	6.713999641	5.841055965	5.20E-09	4.31E-08	10.19221371
uc057bfu.1	0.84320928	6.713999641	5.841055965	5.20E-09	4.31E-08	10.19221371
uc057bfz.1	0.84320928	6.713999641	5.841055965	5.20E-09	4.31E-08	10.19221371
uc057bhm.1	0.84320928	6.713999641	5.841055965	5.20E-09	4.31E-08	10.19221371
uc057bjt.1	0.84320928	6.713999641	5.841055965	5.20E-09	4.31E-08	10.19221371
uc057blb.1	0.84320928	6.713999641	5.841055965	5.20E-09	4.31E-08	10.19221371
uc057blg.1	0.84320928	6.713999641	5.841055965	5.20E-09	4.31E-08	10.19221371
uc057bte.1	0.84320928	6.713999641	5.841055965	5.20E-09	4.31E-08	10.19221371
uc057bug.1	0.84320928	6.713999641	5.841055965	5.20E-09	4.31E-08	10.19221371
uc057bwb.1	0.84320928	6.713999641	5.841055965	5.20E-09	4.31E-08	10.19221371
uc057byj.1	0.84320928	6.713999641	5.841055965	5.20E-09	4.31E-08	10.19221371
uc057ccu.1	0.84320928	6.713999641	5.841055965	5.20E-09	4.31E-08	10.19221371
uc057cgv.1	0.84320928	6.713999641	5.841055965	5.20E-09	4.31E-08	10.19221371
uc057clz.1	0.84320928	6.713999641	5.841055965	5.20E-09	4.31E-08	10.19221371
uc057cof.1	0.84320928	6.713999641	5.841055965	5.20E-09	4.31E-08	10.19221371
uc057cpw.1	0.84320928	6.713999641	5.841055965	5.20E-09	4.31E-08	10.19221371
uc057csd.1	0.84320928	6.713999641	5.841055965	5.20E-09	4.31E-08	10.19221371
uc057cur.1	0.84320928	6.713999641	5.841055965	5.20E-09	4.31E-08	10.19221371
uc057cvn.1	0.84320928	6.713999641	5.841055965	5.20E-09	4.31E-08	10.19221371
uc057cwg.1	0.84320928	6.713999641	5.841055965	5.20E-09	4.31E-08	10.19221371
uc057cwi.1	0.84320928	6.713999641	5.841055965	5.20E-09	4.31E-08	10.19221371
uc057cxy.1	0.84320928	6.713999641	5.841055965	5.20E-09	4.31E-08	10.19221371
uc057czu.1	0.84320928	6.713999641	5.841055965	5.20E-09	4.31E-08	10.19221371
uc057czw.1	0.84320928	6.713999641	5.841055965	5.20E-09	4.31E-08	10.19221371
uc057dfl.1	0.84320928	6.713999641	5.841055965	5.20E-09	4.31E-08	10.19221371
uc057doz.2	0.84320928	6.713999641	5.841055965	5.20E-09	4.31E-08	10.19221371
uc057dpx.1	0.84320928	6.713999641	5.841055965	5.20E-09	4.31E-08	10.19221371
uc057dqp.1	0.84320928	6.713999641	5.841055965	5.20E-09	4.31E-08	10.19221371
uc057duv.1	0.84320928	6.713999641	5.841055965	5.20E-09	4.31E-08	10.19221371
uc057eiu.1	0.84320928	6.713999641	5.841055965	5.20E-09	4.31E-08	10.19221371
uc057eiy.1	0.84320928	6.713999641	5.841055965	5.20E-09	4.31E-08	10.19221371
uc057ejr.1	0.84320928	6.713999641	5.841055965	5.20E-09	4.31E-08	10.19221371
uc057elw.1	0.84320928	6.713999641	5.841055965	5.20E-09	4.31E-08	10.19221371
uc057eqv.1	0.84320928	6.713999641	5.841055965	5.20E-09	4.31E-08	10.19221371
uc057ero.1	0.84320928	6.713999641	5.841055965	5.20E-09	4.31E-08	10.19221371
uc057ews.1	0.84320928	6.713999641	5.841055965	5.20E-09	4.31E-08	10.19221371
uc057exk.1	0.84320928	6.713999641	5.841055965	5.20E-09	4.31E-08	10.19221371
uc057feg.1	0.84320928	6.713999641	5.841055965	5.20E-09	4.31E-08	10.19221371
uc057fgg.1	0.84320928	6.713999641	5.841055965	5.20E-09	4.31E-08	10.19221371
uc057fkc.1	0.84320928	6.713999641	5.841055965	5.20E-09	4.31E-08	10.19221371
uc057fsg.1	0.84320928	6.713999641	5.841055965	5.20E-09	4.31E-08	10.19221371
uc057ftw.1	0.84320928	6.713999641	5.841055965	5.20E-09	4.31E-08	10.19221371
uc057fud.1	0.84320928	6.713999641	5.841055965	5.20E-09	4.31E-08	10.19221371
uc057gch.1	0.84320928	6.713999641	5.841055965	5.20E-09	4.31E-08	10.19221371
uc057ghy.1	0.84320928	6.713999641	5.841055965	5.20E-09	4.31E-08	10.19221371
uc057gjs.1	0.84320928	6.713999641	5.841055965	5.20E-09	4.31E-08	10.19221371
uc057gqz.1	0.84320928	6.713999641	5.841055965	5.20E-09	4.31E-08	10.19221371
uc057gsi.1	0.84320928	6.713999641	5.841055965	5.20E-09	4.31E-08	10.19221371
uc057gvq.1	0.84320928	6.713999641	5.841055965	5.20E-09	4.31E-08	10.19221371
uc057gwy.1	0.84320928	6.713999641	5.841055965	5.20E-09	4.31E-08	10.19221371
uc057hcw.2	0.84320928	6.713999641	5.841055965	5.20E-09	4.31E-08	10.19221371
uc057hgp.1	0.84320928	6.713999641	5.841055965	5.20E-09	4.31E-08	10.19221371
uc057hkd.1	0.84320928	6.713999641	5.841055965	5.20E-09	4.31E-08	10.19221371
uc057hki.1	0.84320928	6.713999641	5.841055965	5.20E-09	4.31E-08	10.19221371
uc057hpa.1	0.84320928	6.713999641	5.841055965	5.20E-09	4.31E-08	10.19221371
uc057hyu.1	0.84320928	6.713999641	5.841055965	5.20E-09	4.31E-08	10.19221371
uc057ics.1	0.84320928	6.713999641	5.841055965	5.20E-09	4.31E-08	10.19221371
uc057idn.1	0.84320928	6.713999641	5.841055965	5.20E-09	4.31E-08	10.19221371
uc057iib.1	0.84320928	6.713999641	5.841055965	5.20E-09	4.31E-08	10.19221371
uc057iot.1	0.84320928	6.713999641	5.841055965	5.20E-09	4.31E-08	10.19221371
uc057ipf.1	0.84320928	6.713999641	5.841055965	5.20E-09	4.31E-08	10.19221371
uc057ira.1	0.84320928	6.713999641	5.841055965	5.20E-09	4.31E-08	10.19221371
uc057iuk.1	0.84320928	6.713999641	5.841055965	5.20E-09	4.31E-08	10.19221371
uc057jah.1	0.84320928	6.713999641	5.841055965	5.20E-09	4.31E-08	10.19221371
uc057jcg.1	0.84320928	6.713999641	5.841055965	5.20E-09	4.31E-08	10.19221371
uc057jha.1	0.84320928	6.713999641	5.841055965	5.20E-09	4.31E-08	10.19221371
uc057jjf.2	0.84320928	6.713999641	5.841055965	5.20E-09	4.31E-08	10.19221371
uc057jkb.1	0.84320928	6.713999641	5.841055965	5.20E-09	4.31E-08	10.19221371
uc057job.1	0.84320928	6.713999641	5.841055965	5.20E-09	4.31E-08	10.19221371
uc057jpl.1	0.84320928	6.713999641	5.841055965	5.20E-09	4.31E-08	10.19221371
uc057juz.1	0.84320928	6.713999641	5.841055965	5.20E-09	4.31E-08	10.19221371
uc057jwj.1	0.84320928	6.713999641	5.841055965	5.20E-09	4.31E-08	10.19221371
uc057kdn.1	0.84320928	6.713999641	5.841055965	5.20E-09	4.31E-08	10.19221371
uc057kfm.1	0.84320928	6.713999641	5.841055965	5.20E-09	4.31E-08	10.19221371
uc057kmp.1	0.84320928	6.713999641	5.841055965	5.20E-09	4.31E-08	10.19221371
uc057kns.1	0.84320928	6.713999641	5.841055965	5.20E-09	4.31E-08	10.19221371
uc057koz.1	0.84320928	6.713999641	5.841055965	5.20E-09	4.31E-08	10.19221371
uc057ktk.1	0.84320928	6.713999641	5.841055965	5.20E-09	4.31E-08	10.19221371
uc057lcx.1	0.84320928	6.713999641	5.841055965	5.20E-09	4.31E-08	10.19221371
uc057lef.1	0.84320928	6.713999641	5.841055965	5.20E-09	4.31E-08	10.19221371
uc057lfp.1	0.84320928	6.713999641	5.841055965	5.20E-09	4.31E-08	10.19221371
uc057lil.1	0.84320928	6.713999641	5.841055965	5.20E-09	4.31E-08	10.19221371
uc057lkm.1	0.84320928	6.713999641	5.841055965	5.20E-09	4.31E-08	10.19221371
uc057lly.1	0.84320928	6.713999641	5.841055965	5.20E-09	4.31E-08	10.19221371
uc057lox.1	0.84320928	6.713999641	5.841055965	5.20E-09	4.31E-08	10.19221371
uc057lqo.1	0.84320928	6.713999641	5.841055965	5.20E-09	4.31E-08	10.19221371
uc057lua.1	0.84320928	6.713999641	5.841055965	5.20E-09	4.31E-08	10.19221371
uc057lxo.1	0.84320928	6.713999641	5.841055965	5.20E-09	4.31E-08	10.19221371
uc057lzd.1	0.84320928	6.713999641	5.841055965	5.20E-09	4.31E-08	10.19221371
uc057may.1	0.84320928	6.713999641	5.841055965	5.20E-09	4.31E-08	10.19221371
uc057mrr.1	0.84320928	6.713999641	5.841055965	5.20E-09	4.31E-08	10.19221371
uc057mxd.1	0.84320928	6.713999641	5.841055965	5.20E-09	4.31E-08	10.19221371
uc057mxf.1	0.84320928	6.713999641	5.841055965	5.20E-09	4.31E-08	10.19221371
uc057mza.1	0.84320928	6.713999641	5.841055965	5.20E-09	4.31E-08	10.19221371
uc057naq.1	0.84320928	6.713999641	5.841055965	5.20E-09	4.31E-08	10.19221371
uc057nnl.1	0.84320928	6.713999641	5.841055965	5.20E-09	4.31E-08	10.19221371
uc057npb.1	0.84320928	6.713999641	5.841055965	5.20E-09	4.31E-08	10.19221371
uc057nqm.1	0.84320928	6.713999641	5.841055965	5.20E-09	4.31E-08	10.19221371
uc057nsg.1	0.84320928	6.713999641	5.841055965	5.20E-09	4.31E-08	10.19221371
uc057nsh.1	0.84320928	6.713999641	5.841055965	5.20E-09	4.31E-08	10.19221371
uc057nzz.1	0.84320928	6.713999641	5.841055965	5.20E-09	4.31E-08	10.19221371
uc057obf.1	0.84320928	6.713999641	5.841055965	5.20E-09	4.31E-08	10.19221371
uc057oiz.1	0.84320928	6.713999641	5.841055965	5.20E-09	4.31E-08	10.19221371
uc057ojg.1	0.84320928	6.713999641	5.841055965	5.20E-09	4.31E-08	10.19221371
uc057olv.1	0.84320928	6.713999641	5.841055965	5.20E-09	4.31E-08	10.19221371
uc057oru.1	0.84320928	6.713999641	5.841055965	5.20E-09	4.31E-08	10.19221371
uc057oua.1	0.84320928	6.713999641	5.841055965	5.20E-09	4.31E-08	10.19221371
uc057oux.1	0.84320928	6.713999641	5.841055965	5.20E-09	4.31E-08	10.19221371
uc057owe.1	0.84320928	6.713999641	5.841055965	5.20E-09	4.31E-08	10.19221371
uc057oxa.1	0.84320928	6.713999641	5.841055965	5.20E-09	4.31E-08	10.19221371
uc057oza.1	0.84320928	6.713999641	5.841055965	5.20E-09	4.31E-08	10.19221371
uc057pfy.1	0.84320928	6.713999641	5.841055965	5.20E-09	4.31E-08	10.19221371
uc057pgy.1	0.84320928	6.713999641	5.841055965	5.20E-09	4.31E-08	10.19221371
uc057pkg.1	0.84320928	6.713999641	5.841055965	5.20E-09	4.31E-08	10.19221371
uc057pki.1	0.84320928	6.713999641	5.841055965	5.20E-09	4.31E-08	10.19221371
uc057ppi.1	0.84320928	6.713999641	5.841055965	5.20E-09	4.31E-08	10.19221371
uc057prn.1	0.84320928	6.713999641	5.841055965	5.20E-09	4.31E-08	10.19221371
uc057pvp.1	0.84320928	6.713999641	5.841055965	5.20E-09	4.31E-08	10.19221371
uc057pxp.1	0.84320928	6.713999641	5.841055965	5.20E-09	4.31E-08	10.19221371
uc057pzw.1	0.84320928	6.713999641	5.841055965	5.20E-09	4.31E-08	10.19221371
uc057qet.1	0.84320928	6.713999641	5.841055965	5.20E-09	4.31E-08	10.19221371
uc057qfq.1	0.84320928	6.713999641	5.841055965	5.20E-09	4.31E-08	10.19221371
uc057qfx.1	0.84320928	6.713999641	5.841055965	5.20E-09	4.31E-08	10.19221371
uc057qkf.1	0.84320928	6.713999641	5.841055965	5.20E-09	4.31E-08	10.19221371
uc057qpw.1	0.84320928	6.713999641	5.841055965	5.20E-09	4.31E-08	10.19221371
uc057qrb.1	0.84320928	6.713999641	5.841055965	5.20E-09	4.31E-08	10.19221371
uc057qwh.1	0.84320928	6.713999641	5.841055965	5.20E-09	4.31E-08	10.19221371
uc057qwi.1	0.84320928	6.713999641	5.841055965	5.20E-09	4.31E-08	10.19221371
uc057qym.1	0.84320928	6.713999641	5.841055965	5.20E-09	4.31E-08	10.19221371
uc057rau.1	0.84320928	6.713999641	5.841055965	5.20E-09	4.31E-08	10.19221371
uc057rbd.1	0.84320928	6.713999641	5.841055965	5.20E-09	4.31E-08	10.19221371
uc057rbn.1	0.84320928	6.713999641	5.841055965	5.20E-09	4.31E-08	10.19221371
uc057rla.1	0.84320928	6.713999641	5.841055965	5.20E-09	4.31E-08	10.19221371
uc057rqi.1	0.84320928	6.713999641	5.841055965	5.20E-09	4.31E-08	10.19221371
uc057rqr.1	0.84320928	6.713999641	5.841055965	5.20E-09	4.31E-08	10.19221371
uc057scd.1	0.84320928	6.713999641	5.841055965	5.20E-09	4.31E-08	10.19221371
uc057slz.1	0.84320928	6.713999641	5.841055965	5.20E-09	4.31E-08	10.19221371
uc057sni.1	0.84320928	6.713999641	5.841055965	5.20E-09	4.31E-08	10.19221371
uc057snq.1	0.84320928	6.713999641	5.841055965	5.20E-09	4.31E-08	10.19221371
uc057svj.1	0.84320928	6.713999641	5.841055965	5.20E-09	4.31E-08	10.19221371
uc057sys.1	0.84320928	6.713999641	5.841055965	5.20E-09	4.31E-08	10.19221371
uc057szd.1	0.84320928	6.713999641	5.841055965	5.20E-09	4.31E-08	10.19221371
uc057tdo.1	0.84320928	6.713999641	5.841055965	5.20E-09	4.31E-08	10.19221371
uc057tdx.1	0.84320928	6.713999641	5.841055965	5.20E-09	4.31E-08	10.19221371
uc057tgi.1	0.84320928	6.713999641	5.841055965	5.20E-09	4.31E-08	10.19221371
uc057tgq.1	0.84320928	6.713999641	5.841055965	5.20E-09	4.31E-08	10.19221371
uc057ton.1	0.84320928	6.713999641	5.841055965	5.20E-09	4.31E-08	10.19221371
uc057tot.1	0.84320928	6.713999641	5.841055965	5.20E-09	4.31E-08	10.19221371
uc057tps.1	0.84320928	6.713999641	5.841055965	5.20E-09	4.31E-08	10.19221371
uc057tqd.1	0.84320928	6.713999641	5.841055965	5.20E-09	4.31E-08	10.19221371
uc057tug.1	0.84320928	6.713999641	5.841055965	5.20E-09	4.31E-08	10.19221371
uc057tvj.1	0.84320928	6.713999641	5.841055965	5.20E-09	4.31E-08	10.19221371
uc057txq.1	0.84320928	6.713999641	5.841055965	5.20E-09	4.31E-08	10.19221371
uc057tzr.1	0.84320928	6.713999641	5.841055965	5.20E-09	4.31E-08	10.19221371
uc057ucx.1	0.84320928	6.713999641	5.841055965	5.20E-09	4.31E-08	10.19221371
uc057uem.1	0.84320928	6.713999641	5.841055965	5.20E-09	4.31E-08	10.19221371
uc057uew.1	0.84320928	6.713999641	5.841055965	5.20E-09	4.31E-08	10.19221371
uc057uiz.1	0.84320928	6.713999641	5.841055965	5.20E-09	4.31E-08	10.19221371
uc057uqv.1	0.84320928	6.713999641	5.841055965	5.20E-09	4.31E-08	10.19221371
uc057urm.1	0.84320928	6.713999641	5.841055965	5.20E-09	4.31E-08	10.19221371
uc057uum.1	0.84320928	6.713999641	5.841055965	5.20E-09	4.31E-08	10.19221371
uc057vaw.1	0.84320928	6.713999641	5.841055965	5.20E-09	4.31E-08	10.19221371
uc057vbx.1	0.84320928	6.713999641	5.841055965	5.20E-09	4.31E-08	10.19221371
uc057vci.1	0.84320928	6.713999641	5.841055965	5.20E-09	4.31E-08	10.19221371
uc057vdo.1	0.84320928	6.713999641	5.841055965	5.20E-09	4.31E-08	10.19221371
uc057vko.1	0.84320928	6.713999641	5.841055965	5.20E-09	4.31E-08	10.19221371
uc057vkw.1	0.84320928	6.713999641	5.841055965	5.20E-09	4.31E-08	10.19221371
uc057vln.1	0.84320928	6.713999641	5.841055965	5.20E-09	4.31E-08	10.19221371
uc057whv.1	0.84320928	6.713999641	5.841055965	5.20E-09	4.31E-08	10.19221371
uc057wmn.1	0.84320928	6.713999641	5.841055965	5.20E-09	4.31E-08	10.19221371
uc057wsk.1	0.84320928	6.713999641	5.841055965	5.20E-09	4.31E-08	10.19221371
uc057wth.1	0.84320928	6.713999641	5.841055965	5.20E-09	4.31E-08	10.19221371
uc057wyx.1	0.84320928	6.713999641	5.841055965	5.20E-09	4.31E-08	10.19221371
uc057xbr.1	0.84320928	6.713999641	5.841055965	5.20E-09	4.31E-08	10.19221371
uc057xjh.1	0.84320928	6.713999641	5.841055965	5.20E-09	4.31E-08	10.19221371
uc057xkm.1	0.84320928	6.713999641	5.841055965	5.20E-09	4.31E-08	10.19221371
uc057xkx.1	0.84320928	6.713999641	5.841055965	5.20E-09	4.31E-08	10.19221371
uc057xnr.1	0.84320928	6.713999641	5.841055965	5.20E-09	4.31E-08	10.19221371
uc057xqn.1	0.84320928	6.713999641	5.841055965	5.20E-09	4.31E-08	10.19221371
uc057xus.1	0.84320928	6.713999641	5.841055965	5.20E-09	4.31E-08	10.19221371
uc057yak.1	0.84320928	6.713999641	5.841055965	5.20E-09	4.31E-08	10.19221371
uc057yih.1	0.84320928	6.713999641	5.841055965	5.20E-09	4.31E-08	10.19221371
uc057yja.1	0.84320928	6.713999641	5.841055965	5.20E-09	4.31E-08	10.19221371
uc057zfu.2	0.84320928	6.713999641	5.841055965	5.20E-09	4.31E-08	10.19221371
uc057zhk.1	0.84320928	6.713999641	5.841055965	5.20E-09	4.31E-08	10.19221371
uc057zjp.1	0.84320928	6.713999641	5.841055965	5.20E-09	4.31E-08	10.19221371
uc057zny.1	0.84320928	6.713999641	5.841055965	5.20E-09	4.31E-08	10.19221371
uc057ztb.1	0.84320928	6.713999641	5.841055965	5.20E-09	4.31E-08	10.19221371
uc057zva.1	0.84320928	6.713999641	5.841055965	5.20E-09	4.31E-08	10.19221371
uc057zzd.1	0.84320928	6.713999641	5.841055965	5.20E-09	4.31E-08	10.19221371
uc057zzz.1	0.84320928	6.713999641	5.841055965	5.20E-09	4.31E-08	10.19221371
uc058alf.1	0.84320928	6.713999641	5.841055965	5.20E-09	4.31E-08	10.19221371
uc058ans.1	0.84320928	6.713999641	5.841055965	5.20E-09	4.31E-08	10.19221371
uc058apr.1	0.84320928	6.713999641	5.841055965	5.20E-09	4.31E-08	10.19221371
uc058asx.1	0.84320928	6.713999641	5.841055965	5.20E-09	4.31E-08	10.19221371
uc058aua.1	0.84320928	6.713999641	5.841055965	5.20E-09	4.31E-08	10.19221371
uc058auu.1	0.84320928	6.713999641	5.841055965	5.20E-09	4.31E-08	10.19221371
uc058awy.1	0.84320928	6.713999641	5.841055965	5.20E-09	4.31E-08	10.19221371
uc058awz.1	0.84320928	6.713999641	5.841055965	5.20E-09	4.31E-08	10.19221371
uc058bbn.1	0.84320928	6.713999641	5.841055965	5.20E-09	4.31E-08	10.19221371
uc058bim.1	0.84320928	6.713999641	5.841055965	5.20E-09	4.31E-08	10.19221371
uc058bjz.1	0.84320928	6.713999641	5.841055965	5.20E-09	4.31E-08	10.19221371
uc058bmf.1	0.84320928	6.713999641	5.841055965	5.20E-09	4.31E-08	10.19221371
uc058bsc.1	0.84320928	6.713999641	5.841055965	5.20E-09	4.31E-08	10.19221371
uc058bwb.1	0.84320928	6.713999641	5.841055965	5.20E-09	4.31E-08	10.19221371
uc058cjb.1	0.84320928	6.713999641	5.841055965	5.20E-09	4.31E-08	10.19221371
uc058clh.1	0.84320928	6.713999641	5.841055965	5.20E-09	4.31E-08	10.19221371
uc058cmw.1	0.84320928	6.713999641	5.841055965	5.20E-09	4.31E-08	10.19221371
uc058den.1	0.84320928	6.713999641	5.841055965	5.20E-09	4.31E-08	10.19221371
uc058dna.1	0.84320928	6.713999641	5.841055965	5.20E-09	4.31E-08	10.19221371
uc058dnu.1	0.84320928	6.713999641	5.841055965	5.20E-09	4.31E-08	10.19221371
uc058dpm.1	0.84320928	6.713999641	5.841055965	5.20E-09	4.31E-08	10.19221371
uc058dte.1	0.84320928	6.713999641	5.841055965	5.20E-09	4.31E-08	10.19221371
uc058dua.1	0.84320928	6.713999641	5.841055965	5.20E-09	4.31E-08	10.19221371
uc058dze.1	0.84320928	6.713999641	5.841055965	5.20E-09	4.31E-08	10.19221371
uc058eat.1	0.84320928	6.713999641	5.841055965	5.20E-09	4.31E-08	10.19221371
uc058ecb.1	0.84320928	6.713999641	5.841055965	5.20E-09	4.31E-08	10.19221371
uc058ehs.1	0.84320928	6.713999641	5.841055965	5.20E-09	4.31E-08	10.19221371
uc058eiy.1	0.84320928	6.713999641	5.841055965	5.20E-09	4.31E-08	10.19221371
uc058eki.1	0.84320928	6.713999641	5.841055965	5.20E-09	4.31E-08	10.19221371
uc058ekx.1	0.84320928	6.713999641	5.841055965	5.20E-09	4.31E-08	10.19221371
uc058eox.1	0.84320928	6.713999641	5.841055965	5.20E-09	4.31E-08	10.19221371
uc058epp.1	0.84320928	6.713999641	5.841055965	5.20E-09	4.31E-08	10.19221371
uc058eqd.1	0.84320928	6.713999641	5.841055965	5.20E-09	4.31E-08	10.19221371
uc058etw.1	0.84320928	6.713999641	5.841055965	5.20E-09	4.31E-08	10.19221371
uc058etz.1	0.84320928	6.713999641	5.841055965	5.20E-09	4.31E-08	10.19221371
uc058eui.1	0.84320928	6.713999641	5.841055965	5.20E-09	4.31E-08	10.19221371
uc058euk.1	0.84320928	6.713999641	5.841055965	5.20E-09	4.31E-08	10.19221371
uc058evi.1	0.84320928	6.713999641	5.841055965	5.20E-09	4.31E-08	10.19221371
uc058eyt.1	0.84320928	6.713999641	5.841055965	5.20E-09	4.31E-08	10.19221371
uc058fam.1	0.84320928	6.713999641	5.841055965	5.20E-09	4.31E-08	10.19221371
uc058fdz.1	0.84320928	6.713999641	5.841055965	5.20E-09	4.31E-08	10.19221371
uc058feq.1	0.84320928	6.713999641	5.841055965	5.20E-09	4.31E-08	10.19221371
uc058fhi.1	0.84320928	6.713999641	5.841055965	5.20E-09	4.31E-08	10.19221371
uc058fif.1	0.84320928	6.713999641	5.841055965	5.20E-09	4.31E-08	10.19221371
uc058fnz.1	0.84320928	6.713999641	5.841055965	5.20E-09	4.31E-08	10.19221371
uc058fpg.1	0.84320928	6.713999641	5.841055965	5.20E-09	4.31E-08	10.19221371
uc058fqc.1	0.84320928	6.713999641	5.841055965	5.20E-09	4.31E-08	10.19221371
uc058frm.1	0.84320928	6.713999641	5.841055965	5.20E-09	4.31E-08	10.19221371
uc058fwh.1	0.84320928	6.713999641	5.841055965	5.20E-09	4.31E-08	10.19221371
uc058fxx.1	0.84320928	6.713999641	5.841055965	5.20E-09	4.31E-08	10.19221371
uc058gaa.1	0.84320928	6.713999641	5.841055965	5.20E-09	4.31E-08	10.19221371
uc058gai.1	0.84320928	6.713999641	5.841055965	5.20E-09	4.31E-08	10.19221371
uc058gdn.1	0.84320928	6.713999641	5.841055965	5.20E-09	4.31E-08	10.19221371
uc058gfv.1	0.84320928	6.713999641	5.841055965	5.20E-09	4.31E-08	10.19221371
uc058ggn.1	0.84320928	6.713999641	5.841055965	5.20E-09	4.31E-08	10.19221371
uc058ggw.1	0.84320928	6.713999641	5.841055965	5.20E-09	4.31E-08	10.19221371
uc058giz.1	0.84320928	6.713999641	5.841055965	5.20E-09	4.31E-08	10.19221371
uc058gpz.1	0.84320928	6.713999641	5.841055965	5.20E-09	4.31E-08	10.19221371
uc058gqt.1	0.84320928	6.713999641	5.841055965	5.20E-09	4.31E-08	10.19221371
uc058gug.1	0.84320928	6.713999641	5.841055965	5.20E-09	4.31E-08	10.19221371
uc058hai.1	0.84320928	6.713999641	5.841055965	5.20E-09	4.31E-08	10.19221371
uc058hbs.1	0.84320928	6.713999641	5.841055965	5.20E-09	4.31E-08	10.19221371
uc058hdt.1	0.84320928	6.713999641	5.841055965	5.20E-09	4.31E-08	10.19221371
uc058hjh.1	0.84320928	6.713999641	5.841055965	5.20E-09	4.31E-08	10.19221371
uc058hko.1	0.84320928	6.713999641	5.841055965	5.20E-09	4.31E-08	10.19221371
uc058hmy.1	0.84320928	6.713999641	5.841055965	5.20E-09	4.31E-08	10.19221371
uc058hqb.1	0.84320928	6.713999641	5.841055965	5.20E-09	4.31E-08	10.19221371
uc058huc.1	0.84320928	6.713999641	5.841055965	5.20E-09	4.31E-08	10.19221371
uc058hue.1	0.84320928	6.713999641	5.841055965	5.20E-09	4.31E-08	10.19221371
uc058hul.1	0.84320928	6.713999641	5.841055965	5.20E-09	4.31E-08	10.19221371
uc058hvc.1	0.84320928	6.713999641	5.841055965	5.20E-09	4.31E-08	10.19221371
uc058hwj.1	0.84320928	6.713999641	5.841055965	5.20E-09	4.31E-08	10.19221371
uc058ieq.1	0.84320928	6.713999641	5.841055965	5.20E-09	4.31E-08	10.19221371
uc058igy.1	0.84320928	6.713999641	5.841055965	5.20E-09	4.31E-08	10.19221371
uc058ikn.1	0.84320928	6.713999641	5.841055965	5.20E-09	4.31E-08	10.19221371
uc058ioj.1	0.84320928	6.713999641	5.841055965	5.20E-09	4.31E-08	10.19221371
uc058iue.1	0.84320928	6.713999641	5.841055965	5.20E-09	4.31E-08	10.19221371
uc058ive.1	0.84320928	6.713999641	5.841055965	5.20E-09	4.31E-08	10.19221371
uc058izy.1	0.84320928	6.713999641	5.841055965	5.20E-09	4.31E-08	10.19221371
uc058jap.1	0.84320928	6.713999641	5.841055965	5.20E-09	4.31E-08	10.19221371
uc058jex.1	0.84320928	6.713999641	5.841055965	5.20E-09	4.31E-08	10.19221371
uc058jhl.1	0.84320928	6.713999641	5.841055965	5.20E-09	4.31E-08	10.19221371
uc058jij.1	0.84320928	6.713999641	5.841055965	5.20E-09	4.31E-08	10.19221371
uc058jix.1	0.84320928	6.713999641	5.841055965	5.20E-09	4.31E-08	10.19221371
uc058jjv.1	0.84320928	6.713999641	5.841055965	5.20E-09	4.31E-08	10.19221371
uc058jnm.1	0.84320928	6.713999641	5.841055965	5.20E-09	4.31E-08	10.19221371
uc058joj.1	0.84320928	6.713999641	5.841055965	5.20E-09	4.31E-08	10.19221371
uc058jqz.1	0.84320928	6.713999641	5.841055965	5.20E-09	4.31E-08	10.19221371
uc058jxf.1	0.84320928	6.713999641	5.841055965	5.20E-09	4.31E-08	10.19221371
uc058kbd.1	0.84320928	6.713999641	5.841055965	5.20E-09	4.31E-08	10.19221371
uc058kci.1	0.84320928	6.713999641	5.841055965	5.20E-09	4.31E-08	10.19221371
uc058ken.1	0.84320928	6.713999641	5.841055965	5.20E-09	4.31E-08	10.19221371
uc058kfa.1	0.84320928	6.713999641	5.841055965	5.20E-09	4.31E-08	10.19221371
uc058kgj.1	0.84320928	6.713999641	5.841055965	5.20E-09	4.31E-08	10.19221371
uc058kir.1	0.84320928	6.713999641	5.841055965	5.20E-09	4.31E-08	10.19221371
uc058kkf.1	0.84320928	6.713999641	5.841055965	5.20E-09	4.31E-08	10.19221371
uc058knj.1	0.84320928	6.713999641	5.841055965	5.20E-09	4.31E-08	10.19221371
uc058kow.1	0.84320928	6.713999641	5.841055965	5.20E-09	4.31E-08	10.19221371
uc058kqs.1	0.84320928	6.713999641	5.841055965	5.20E-09	4.31E-08	10.19221371
uc058ktb.1	0.84320928	6.713999641	5.841055965	5.20E-09	4.31E-08	10.19221371
uc058kxs.1	0.84320928	6.713999641	5.841055965	5.20E-09	4.31E-08	10.19221371
uc058kyu.1	0.84320928	6.713999641	5.841055965	5.20E-09	4.31E-08	10.19221371
uc058lfh.1	0.84320928	6.713999641	5.841055965	5.20E-09	4.31E-08	10.19221371
uc058lkr.1	0.84320928	6.713999641	5.841055965	5.20E-09	4.31E-08	10.19221371
uc058lmn.1	0.84320928	6.713999641	5.841055965	5.20E-09	4.31E-08	10.19221371
uc058lnp.1	0.84320928	6.713999641	5.841055965	5.20E-09	4.31E-08	10.19221371
uc058lss.1	0.84320928	6.713999641	5.841055965	5.20E-09	4.31E-08	10.19221371
uc058lxl.1	0.84320928	6.713999641	5.841055965	5.20E-09	4.31E-08	10.19221371
uc058mji.1	0.84320928	6.713999641	5.841055965	5.20E-09	4.31E-08	10.19221371
uc058mki.1	0.84320928	6.713999641	5.841055965	5.20E-09	4.31E-08	10.19221371
uc058mpn.1	0.84320928	6.713999641	5.841055965	5.20E-09	4.31E-08	10.19221371
uc058mqe.1	0.84320928	6.713999641	5.841055965	5.20E-09	4.31E-08	10.19221371
uc058muh.1	0.84320928	6.713999641	5.841055965	5.20E-09	4.31E-08	10.19221371
uc058mxj.1	0.84320928	6.713999641	5.841055965	5.20E-09	4.31E-08	10.19221371
uc058nji.1	0.84320928	6.713999641	5.841055965	5.20E-09	4.31E-08	10.19221371
uc058nob.1	0.84320928	6.713999641	5.841055965	5.20E-09	4.31E-08	10.19221371
uc058nqp.1	0.84320928	6.713999641	5.841055965	5.20E-09	4.31E-08	10.19221371
uc058ntn.1	0.84320928	6.713999641	5.841055965	5.20E-09	4.31E-08	10.19221371
uc058nyn.1	0.84320928	6.713999641	5.841055965	5.20E-09	4.31E-08	10.19221371
uc058odp.1	0.84320928	6.713999641	5.841055965	5.20E-09	4.31E-08	10.19221371
uc058okz.1	0.84320928	6.713999641	5.841055965	5.20E-09	4.31E-08	10.19221371
uc058ole.1	0.84320928	6.713999641	5.841055965	5.20E-09	4.31E-08	10.19221371
uc058otr.1	0.84320928	6.713999641	5.841055965	5.20E-09	4.31E-08	10.19221371
uc058oxr.1	0.84320928	6.713999641	5.841055965	5.20E-09	4.31E-08	10.19221371
uc058ozh.1	0.84320928	6.713999641	5.841055965	5.20E-09	4.31E-08	10.19221371
uc058pbz.1	0.84320928	6.713999641	5.841055965	5.20E-09	4.31E-08	10.19221371
uc058pic.1	0.84320928	6.713999641	5.841055965	5.20E-09	4.31E-08	10.19221371
uc058pja.1	0.84320928	6.713999641	5.841055965	5.20E-09	4.31E-08	10.19221371
uc058prv.1	0.84320928	6.713999641	5.841055965	5.20E-09	4.31E-08	10.19221371
uc058psq.1	0.84320928	6.713999641	5.841055965	5.20E-09	4.31E-08	10.19221371
uc058ptr.1	0.84320928	6.713999641	5.841055965	5.20E-09	4.31E-08	10.19221371
uc058qgj.1	0.84320928	6.713999641	5.841055965	5.20E-09	4.31E-08	10.19221371
uc058qhy.1	0.84320928	6.713999641	5.841055965	5.20E-09	4.31E-08	10.19221371
uc058qiu.1	0.84320928	6.713999641	5.841055965	5.20E-09	4.31E-08	10.19221371
uc058qkr.1	0.84320928	6.713999641	5.841055965	5.20E-09	4.31E-08	10.19221371
uc058qkx.1	0.84320928	6.713999641	5.841055965	5.20E-09	4.31E-08	10.19221371
uc058qlr.1	0.84320928	6.713999641	5.841055965	5.20E-09	4.31E-08	10.19221371
uc058qnu.1	0.84320928	6.713999641	5.841055965	5.20E-09	4.31E-08	10.19221371
uc058qpr.1	0.84320928	6.713999641	5.841055965	5.20E-09	4.31E-08	10.19221371
uc058quv.1	0.84320928	6.713999641	5.841055965	5.20E-09	4.31E-08	10.19221371
uc058rcj.1	0.84320928	6.713999641	5.841055965	5.20E-09	4.31E-08	10.19221371
uc058rhl.1	0.84320928	6.713999641	5.841055965	5.20E-09	4.31E-08	10.19221371
uc058ric.1	0.84320928	6.713999641	5.841055965	5.20E-09	4.31E-08	10.19221371
uc058rnm.1	0.84320928	6.713999641	5.841055965	5.20E-09	4.31E-08	10.19221371
uc058rpx.1	0.84320928	6.713999641	5.841055965	5.20E-09	4.31E-08	10.19221371
uc058rtu.1	0.84320928	6.713999641	5.841055965	5.20E-09	4.31E-08	10.19221371
uc058sfh.1	0.84320928	6.713999641	5.841055965	5.20E-09	4.31E-08	10.19221371
uc058sgk.1	0.84320928	6.713999641	5.841055965	5.20E-09	4.31E-08	10.19221371
uc058sly.1	0.84320928	6.713999641	5.841055965	5.20E-09	4.31E-08	10.19221371
uc058svz.1	0.84320928	6.713999641	5.841055965	5.20E-09	4.31E-08	10.19221371
uc058swv.1	0.84320928	6.713999641	5.841055965	5.20E-09	4.31E-08	10.19221371
uc058szm.1	0.84320928	6.713999641	5.841055965	5.20E-09	4.31E-08	10.19221371
uc058tbe.1	0.84320928	6.713999641	5.841055965	5.20E-09	4.31E-08	10.19221371
uc058tcu.1	0.84320928	6.713999641	5.841055965	5.20E-09	4.31E-08	10.19221371
uc058thk.1	0.84320928	6.713999641	5.841055965	5.20E-09	4.31E-08	10.19221371
uc058tji.1	0.84320928	6.713999641	5.841055965	5.20E-09	4.31E-08	10.19221371
uc058tpy.1	0.84320928	6.713999641	5.841055965	5.20E-09	4.31E-08	10.19221371
uc058tre.1	0.84320928	6.713999641	5.841055965	5.20E-09	4.31E-08	10.19221371
uc058tsl.1	0.84320928	6.713999641	5.841055965	5.20E-09	4.31E-08	10.19221371
uc058twc.1	0.84320928	6.713999641	5.841055965	5.20E-09	4.31E-08	10.19221371
uc058ubm.1	0.84320928	6.713999641	5.841055965	5.20E-09	4.31E-08	10.19221371
uc058uem.1	0.84320928	6.713999641	5.841055965	5.20E-09	4.31E-08	10.19221371
uc058ugq.1	0.84320928	6.713999641	5.841055965	5.20E-09	4.31E-08	10.19221371
uc058uih.1	0.84320928	6.713999641	5.841055965	5.20E-09	4.31E-08	10.19221371
uc058uks.1	0.84320928	6.713999641	5.841055965	5.20E-09	4.31E-08	10.19221371
uc058umn.1	0.84320928	6.713999641	5.841055965	5.20E-09	4.31E-08	10.19221371
uc058upf.1	0.84320928	6.713999641	5.841055965	5.20E-09	4.31E-08	10.19221371
uc058uti.1	0.84320928	6.713999641	5.841055965	5.20E-09	4.31E-08	10.19221371
uc058uxu.1	0.84320928	6.713999641	5.841055965	5.20E-09	4.31E-08	10.19221371
uc058uxy.1	0.84320928	6.713999641	5.841055965	5.20E-09	4.31E-08	10.19221371
uc058uzc.1	0.84320928	6.713999641	5.841055965	5.20E-09	4.31E-08	10.19221371
uc058vcu.1	0.84320928	6.713999641	5.841055965	5.20E-09	4.31E-08	10.19221371
uc058vek.1	0.84320928	6.713999641	5.841055965	5.20E-09	4.31E-08	10.19221371
uc058vgv.1	0.84320928	6.713999641	5.841055965	5.20E-09	4.31E-08	10.19221371
uc058vhe.1	0.84320928	6.713999641	5.841055965	5.20E-09	4.31E-08	10.19221371
uc058vhf.1	0.84320928	6.713999641	5.841055965	5.20E-09	4.31E-08	10.19221371
uc058vhw.1	0.84320928	6.713999641	5.841055965	5.20E-09	4.31E-08	10.19221371
uc058vjn.1	0.84320928	6.713999641	5.841055965	5.20E-09	4.31E-08	10.19221371
uc058vlt.1	0.84320928	6.713999641	5.841055965	5.20E-09	4.31E-08	10.19221371
uc058vne.1	0.84320928	6.713999641	5.841055965	5.20E-09	4.31E-08	10.19221371
uc058vnu.1	0.84320928	6.713999641	5.841055965	5.20E-09	4.31E-08	10.19221371
uc058vzl.1	0.84320928	6.713999641	5.841055965	5.20E-09	4.31E-08	10.19221371
uc058wdy.1	0.84320928	6.713999641	5.841055965	5.20E-09	4.31E-08	10.19221371
uc058wji.1	0.84320928	6.713999641	5.841055965	5.20E-09	4.31E-08	10.19221371
uc058wpx.1	0.84320928	6.713999641	5.841055965	5.20E-09	4.31E-08	10.19221371
uc058wqp.1	0.84320928	6.713999641	5.841055965	5.20E-09	4.31E-08	10.19221371
uc058wrk.1	0.84320928	6.713999641	5.841055965	5.20E-09	4.31E-08	10.19221371
uc058xpx.1	0.84320928	6.713999641	5.841055965	5.20E-09	4.31E-08	10.19221371
uc058xsj.1	0.84320928	6.713999641	5.841055965	5.20E-09	4.31E-08	10.19221371
uc058xwt.1	0.84320928	6.713999641	5.841055965	5.20E-09	4.31E-08	10.19221371
uc058ybz.1	0.84320928	6.713999641	5.841055965	5.20E-09	4.31E-08	10.19221371
uc058yei.1	0.84320928	6.713999641	5.841055965	5.20E-09	4.31E-08	10.19221371
uc058yem.1	0.84320928	6.713999641	5.841055965	5.20E-09	4.31E-08	10.19221371
uc058yfv.1	0.84320928	6.713999641	5.841055965	5.20E-09	4.31E-08	10.19221371
uc058ygs.1	0.84320928	6.713999641	5.841055965	5.20E-09	4.31E-08	10.19221371
uc058yik.1	0.84320928	6.713999641	5.841055965	5.20E-09	4.31E-08	10.19221371
uc058yiv.1	0.84320928	6.713999641	5.841055965	5.20E-09	4.31E-08	10.19221371
uc058yjy.1	0.84320928	6.713999641	5.841055965	5.20E-09	4.31E-08	10.19221371
uc058yma.1	0.84320928	6.713999641	5.841055965	5.20E-09	4.31E-08	10.19221371
uc058yri.1	0.84320928	6.713999641	5.841055965	5.20E-09	4.31E-08	10.19221371
uc058yub.1	0.84320928	6.713999641	5.841055965	5.20E-09	4.31E-08	10.19221371
uc058yyw.1	0.84320928	6.713999641	5.841055965	5.20E-09	4.31E-08	10.19221371
uc058zie.1	0.84320928	6.713999641	5.841055965	5.20E-09	4.31E-08	10.19221371
uc058zis.1	0.84320928	6.713999641	5.841055965	5.20E-09	4.31E-08	10.19221371
uc058zng.1	0.84320928	6.713999641	5.841055965	5.20E-09	4.31E-08	10.19221371
uc059ald.1	0.84320928	6.713999641	5.841055965	5.20E-09	4.31E-08	10.19221371
uc059aoq.1	0.84320928	6.713999641	5.841055965	5.20E-09	4.31E-08	10.19221371
uc059axt.1	0.84320928	6.713999641	5.841055965	5.20E-09	4.31E-08	10.19221371
uc059bdg.1	0.84320928	6.713999641	5.841055965	5.20E-09	4.31E-08	10.19221371
uc059bea.1	0.84320928	6.713999641	5.841055965	5.20E-09	4.31E-08	10.19221371
uc059blv.1	0.84320928	6.713999641	5.841055965	5.20E-09	4.31E-08	10.19221371
uc059bly.1	0.84320928	6.713999641	5.841055965	5.20E-09	4.31E-08	10.19221371
uc059bns.1	0.84320928	6.713999641	5.841055965	5.20E-09	4.31E-08	10.19221371
uc059bul.1	0.84320928	6.713999641	5.841055965	5.20E-09	4.31E-08	10.19221371
uc059cfn.1	0.84320928	6.713999641	5.841055965	5.20E-09	4.31E-08	10.19221371
uc059cfu.1	0.84320928	6.713999641	5.841055965	5.20E-09	4.31E-08	10.19221371
uc059ckh.1	0.84320928	6.713999641	5.841055965	5.20E-09	4.31E-08	10.19221371
uc059cml.1	0.84320928	6.713999641	5.841055965	5.20E-09	4.31E-08	10.19221371
uc059cqc.1	0.84320928	6.713999641	5.841055965	5.20E-09	4.31E-08	10.19221371
uc059csw.1	0.84320928	6.713999641	5.841055965	5.20E-09	4.31E-08	10.19221371
uc059czu.1	0.84320928	6.713999641	5.841055965	5.20E-09	4.31E-08	10.19221371
uc059ded.1	0.84320928	6.713999641	5.841055965	5.20E-09	4.31E-08	10.19221371
uc059dgp.1	0.84320928	6.713999641	5.841055965	5.20E-09	4.31E-08	10.19221371
uc059dpy.1	0.84320928	6.713999641	5.841055965	5.20E-09	4.31E-08	10.19221371
uc059duw.1	0.84320928	6.713999641	5.841055965	5.20E-09	4.31E-08	10.19221371
uc059eab.1	0.84320928	6.713999641	5.841055965	5.20E-09	4.31E-08	10.19221371
uc059edc.1	0.84320928	6.713999641	5.841055965	5.20E-09	4.31E-08	10.19221371
uc059egp.1	0.84320928	6.713999641	5.841055965	5.20E-09	4.31E-08	10.19221371
uc059ejq.1	0.84320928	6.713999641	5.841055965	5.20E-09	4.31E-08	10.19221371
uc059eoy.1	0.84320928	6.713999641	5.841055965	5.20E-09	4.31E-08	10.19221371
uc059eqn.1	0.84320928	6.713999641	5.841055965	5.20E-09	4.31E-08	10.19221371
uc059ert.1	0.84320928	6.713999641	5.841055965	5.20E-09	4.31E-08	10.19221371
uc059erz.1	0.84320928	6.713999641	5.841055965	5.20E-09	4.31E-08	10.19221371
uc059evx.1	0.84320928	6.713999641	5.841055965	5.20E-09	4.31E-08	10.19221371
uc059exe.1	0.84320928	6.713999641	5.841055965	5.20E-09	4.31E-08	10.19221371
uc059fki.1	0.84320928	6.713999641	5.841055965	5.20E-09	4.31E-08	10.19221371
uc059fkl.1	0.84320928	6.713999641	5.841055965	5.20E-09	4.31E-08	10.19221371
uc059fon.2	0.84320928	6.713999641	5.841055965	5.20E-09	4.31E-08	10.19221371
uc059fqs.1	0.84320928	6.713999641	5.841055965	5.20E-09	4.31E-08	10.19221371
uc059fvt.1	0.84320928	6.713999641	5.841055965	5.20E-09	4.31E-08	10.19221371
uc059gbv.1	0.84320928	6.713999641	5.841055965	5.20E-09	4.31E-08	10.19221371
uc059gcj.1	0.84320928	6.713999641	5.841055965	5.20E-09	4.31E-08	10.19221371
uc059gfu.1	0.84320928	6.713999641	5.841055965	5.20E-09	4.31E-08	10.19221371
uc059ghi.1	0.84320928	6.713999641	5.841055965	5.20E-09	4.31E-08	10.19221371
uc059gik.1	0.84320928	6.713999641	5.841055965	5.20E-09	4.31E-08	10.19221371
uc059glc.1	0.84320928	6.713999641	5.841055965	5.20E-09	4.31E-08	10.19221371
uc059glz.1	0.84320928	6.713999641	5.841055965	5.20E-09	4.31E-08	10.19221371
uc059goe.1	0.84320928	6.713999641	5.841055965	5.20E-09	4.31E-08	10.19221371
uc059grs.1	0.84320928	6.713999641	5.841055965	5.20E-09	4.31E-08	10.19221371
uc059gsz.1	0.84320928	6.713999641	5.841055965	5.20E-09	4.31E-08	10.19221371
uc059gvl.1	0.84320928	6.713999641	5.841055965	5.20E-09	4.31E-08	10.19221371
uc059gwk.1	0.84320928	6.713999641	5.841055965	5.20E-09	4.31E-08	10.19221371
uc059gwz.1	0.84320928	6.713999641	5.841055965	5.20E-09	4.31E-08	10.19221371
uc059gzp.1	0.84320928	6.713999641	5.841055965	5.20E-09	4.31E-08	10.19221371
uc059hbo.1	0.84320928	6.713999641	5.841055965	5.20E-09	4.31E-08	10.19221371
uc059hbp.1	0.84320928	6.713999641	5.841055965	5.20E-09	4.31E-08	10.19221371
uc059hej.1	0.84320928	6.713999641	5.841055965	5.20E-09	4.31E-08	10.19221371
uc059hfr.1	0.84320928	6.713999641	5.841055965	5.20E-09	4.31E-08	10.19221371
uc059hhu.1	0.84320928	6.713999641	5.841055965	5.20E-09	4.31E-08	10.19221371
uc059hic.1	0.84320928	6.713999641	5.841055965	5.20E-09	4.31E-08	10.19221371
uc059hjp.1	0.84320928	6.713999641	5.841055965	5.20E-09	4.31E-08	10.19221371
uc059hqe.1	0.84320928	6.713999641	5.841055965	5.20E-09	4.31E-08	10.19221371
uc059hqq.1	0.84320928	6.713999641	5.841055965	5.20E-09	4.31E-08	10.19221371
uc059hqy.1	0.84320928	6.713999641	5.841055965	5.20E-09	4.31E-08	10.19221371
uc059hso.1	0.84320928	6.713999641	5.841055965	5.20E-09	4.31E-08	10.19221371
uc059hwy.1	0.84320928	6.713999641	5.841055965	5.20E-09	4.31E-08	10.19221371
uc059hxe.1	0.84320928	6.713999641	5.841055965	5.20E-09	4.31E-08	10.19221371
uc059hxv.1	0.84320928	6.713999641	5.841055965	5.20E-09	4.31E-08	10.19221371
uc059irl.1	0.84320928	6.713999641	5.841055965	5.20E-09	4.31E-08	10.19221371
uc059iso.1	0.84320928	6.713999641	5.841055965	5.20E-09	4.31E-08	10.19221371
uc059isy.1	0.84320928	6.713999641	5.841055965	5.20E-09	4.31E-08	10.19221371
uc059itk.1	0.84320928	6.713999641	5.841055965	5.20E-09	4.31E-08	10.19221371
uc059jfq.1	0.84320928	6.713999641	5.841055965	5.20E-09	4.31E-08	10.19221371
uc059jlp.1	0.84320928	6.713999641	5.841055965	5.20E-09	4.31E-08	10.19221371
uc059jok.1	0.84320928	6.713999641	5.841055965	5.20E-09	4.31E-08	10.19221371
uc059jvr.1	0.84320928	6.713999641	5.841055965	5.20E-09	4.31E-08	10.19221371
uc059kjz.1	0.84320928	6.713999641	5.841055965	5.20E-09	4.31E-08	10.19221371
uc059kla.1	0.84320928	6.713999641	5.841055965	5.20E-09	4.31E-08	10.19221371
uc059klg.1	0.84320928	6.713999641	5.841055965	5.20E-09	4.31E-08	10.19221371
uc059kra.1	0.84320928	6.713999641	5.841055965	5.20E-09	4.31E-08	10.19221371
uc059law.1	0.84320928	6.713999641	5.841055965	5.20E-09	4.31E-08	10.19221371
uc059lda.1	0.84320928	6.713999641	5.841055965	5.20E-09	4.31E-08	10.19221371
uc059lfj.1	0.84320928	6.713999641	5.841055965	5.20E-09	4.31E-08	10.19221371
uc059lhp.1	0.84320928	6.713999641	5.841055965	5.20E-09	4.31E-08	10.19221371
uc059luo.1	0.84320928	6.713999641	5.841055965	5.20E-09	4.31E-08	10.19221371
uc059luy.1	0.84320928	6.713999641	5.841055965	5.20E-09	4.31E-08	10.19221371
uc059lyd.1	0.84320928	6.713999641	5.841055965	5.20E-09	4.31E-08	10.19221371
uc059lzx.1	0.84320928	6.713999641	5.841055965	5.20E-09	4.31E-08	10.19221371
uc059mav.1	0.84320928	6.713999641	5.841055965	5.20E-09	4.31E-08	10.19221371
uc059mds.1	0.84320928	6.713999641	5.841055965	5.20E-09	4.31E-08	10.19221371
uc059mfk.1	0.84320928	6.713999641	5.841055965	5.20E-09	4.31E-08	10.19221371
uc059mka.1	0.84320928	6.713999641	5.841055965	5.20E-09	4.31E-08	10.19221371
uc059mmb.1	0.84320928	6.713999641	5.841055965	5.20E-09	4.31E-08	10.19221371
uc059mmx.1	0.84320928	6.713999641	5.841055965	5.20E-09	4.31E-08	10.19221371
uc059mou.1	0.84320928	6.713999641	5.841055965	5.20E-09	4.31E-08	10.19221371
uc059mpb.1	0.84320928	6.713999641	5.841055965	5.20E-09	4.31E-08	10.19221371
uc059mqk.1	0.84320928	6.713999641	5.841055965	5.20E-09	4.31E-08	10.19221371
uc059mrl.1	0.84320928	6.713999641	5.841055965	5.20E-09	4.31E-08	10.19221371
uc059mrr.1	0.84320928	6.713999641	5.841055965	5.20E-09	4.31E-08	10.19221371
uc059mvj.1	0.84320928	6.713999641	5.841055965	5.20E-09	4.31E-08	10.19221371
uc059mxz.1	0.84320928	6.713999641	5.841055965	5.20E-09	4.31E-08	10.19221371
uc059myv.1	0.84320928	6.713999641	5.841055965	5.20E-09	4.31E-08	10.19221371
uc059nbl.1	0.84320928	6.713999641	5.841055965	5.20E-09	4.31E-08	10.19221371
uc059nbr.1	0.84320928	6.713999641	5.841055965	5.20E-09	4.31E-08	10.19221371
uc059ndw.1	0.84320928	6.713999641	5.841055965	5.20E-09	4.31E-08	10.19221371
uc059nel.1	0.84320928	6.713999641	5.841055965	5.20E-09	4.31E-08	10.19221371
uc059neq.1	0.84320928	6.713999641	5.841055965	5.20E-09	4.31E-08	10.19221371
uc059nex.1	0.84320928	6.713999641	5.841055965	5.20E-09	4.31E-08	10.19221371
uc059nid.1	0.84320928	6.713999641	5.841055965	5.20E-09	4.31E-08	10.19221371
uc059nka.1	0.84320928	6.713999641	5.841055965	5.20E-09	4.31E-08	10.19221371
uc059nki.1	0.84320928	6.713999641	5.841055965	5.20E-09	4.31E-08	10.19221371
uc059nsq.1	0.84320928	6.713999641	5.841055965	5.20E-09	4.31E-08	10.19221371
uc059ntc.1	0.84320928	6.713999641	5.841055965	5.20E-09	4.31E-08	10.19221371
uc059nxk.1	0.84320928	6.713999641	5.841055965	5.20E-09	4.31E-08	10.19221371
uc059nxq.1	0.84320928	6.713999641	5.841055965	5.20E-09	4.31E-08	10.19221371
uc059nxu.1	0.84320928	6.713999641	5.841055965	5.20E-09	4.31E-08	10.19221371
uc059nzq.1	0.84320928	6.713999641	5.841055965	5.20E-09	4.31E-08	10.19221371
uc059nzu.1	0.84320928	6.713999641	5.841055965	5.20E-09	4.31E-08	10.19221371
uc059oak.1	0.84320928	6.713999641	5.841055965	5.20E-09	4.31E-08	10.19221371
uc059ofu.1	0.84320928	6.713999641	5.841055965	5.20E-09	4.31E-08	10.19221371
uc059oig.1	0.84320928	6.713999641	5.841055965	5.20E-09	4.31E-08	10.19221371
uc059ojj.1	0.84320928	6.713999641	5.841055965	5.20E-09	4.31E-08	10.19221371
uc059omv.1	0.84320928	6.713999641	5.841055965	5.20E-09	4.31E-08	10.19221371
uc059oou.1	0.84320928	6.713999641	5.841055965	5.20E-09	4.31E-08	10.19221371
uc059ouk.1	0.84320928	6.713999641	5.841055965	5.20E-09	4.31E-08	10.19221371
uc059oxe.1	0.84320928	6.713999641	5.841055965	5.20E-09	4.31E-08	10.19221371
uc059oyu.1	0.84320928	6.713999641	5.841055965	5.20E-09	4.31E-08	10.19221371
uc059ozr.1	0.84320928	6.713999641	5.841055965	5.20E-09	4.31E-08	10.19221371
uc059pcw.1	0.84320928	6.713999641	5.841055965	5.20E-09	4.31E-08	10.19221371
uc059pfq.1	0.84320928	6.713999641	5.841055965	5.20E-09	4.31E-08	10.19221371
uc059piq.1	0.84320928	6.713999641	5.841055965	5.20E-09	4.31E-08	10.19221371
uc059pln.1	0.84320928	6.713999641	5.841055965	5.20E-09	4.31E-08	10.19221371
uc059prk.1	0.84320928	6.713999641	5.841055965	5.20E-09	4.31E-08	10.19221371
uc059prn.1	0.84320928	6.713999641	5.841055965	5.20E-09	4.31E-08	10.19221371
uc059pzb.1	0.84320928	6.713999641	5.841055965	5.20E-09	4.31E-08	10.19221371
uc059qbm.1	0.84320928	6.713999641	5.841055965	5.20E-09	4.31E-08	10.19221371
uc059qdl.1	0.84320928	6.713999641	5.841055965	5.20E-09	4.31E-08	10.19221371
uc059qdt.1	0.84320928	6.713999641	5.841055965	5.20E-09	4.31E-08	10.19221371
uc059qgk.1	0.84320928	6.713999641	5.841055965	5.20E-09	4.31E-08	10.19221371
uc059qhq.1	0.84320928	6.713999641	5.841055965	5.20E-09	4.31E-08	10.19221371
uc059qjj.1	0.84320928	6.713999641	5.841055965	5.20E-09	4.31E-08	10.19221371
uc059qku.1	0.84320928	6.713999641	5.841055965	5.20E-09	4.31E-08	10.19221371
uc059qqt.1	0.84320928	6.713999641	5.841055965	5.20E-09	4.31E-08	10.19221371
uc059qrk.1	0.84320928	6.713999641	5.841055965	5.20E-09	4.31E-08	10.19221371
uc059qzf.1	0.84320928	6.713999641	5.841055965	5.20E-09	4.31E-08	10.19221371
uc059rat.1	0.84320928	6.713999641	5.841055965	5.20E-09	4.31E-08	10.19221371
uc059rkx.1	0.84320928	6.713999641	5.841055965	5.20E-09	4.31E-08	10.19221371
uc059rnp.1	0.84320928	6.713999641	5.841055965	5.20E-09	4.31E-08	10.19221371
uc059roc.1	0.84320928	6.713999641	5.841055965	5.20E-09	4.31E-08	10.19221371
uc059rtf.1	0.84320928	6.713999641	5.841055965	5.20E-09	4.31E-08	10.19221371
uc059rtx.1	0.84320928	6.713999641	5.841055965	5.20E-09	4.31E-08	10.19221371
uc059sag.1	0.84320928	6.713999641	5.841055965	5.20E-09	4.31E-08	10.19221371
uc059sdj.1	0.84320928	6.713999641	5.841055965	5.20E-09	4.31E-08	10.19221371
uc059sdx.1	0.84320928	6.713999641	5.841055965	5.20E-09	4.31E-08	10.19221371
uc059sfm.1	0.84320928	6.713999641	5.841055965	5.20E-09	4.31E-08	10.19221371
uc059sft.1	0.84320928	6.713999641	5.841055965	5.20E-09	4.31E-08	10.19221371
uc059shc.1	0.84320928	6.713999641	5.841055965	5.20E-09	4.31E-08	10.19221371
uc059sig.1	0.84320928	6.713999641	5.841055965	5.20E-09	4.31E-08	10.19221371
uc059skv.1	0.84320928	6.713999641	5.841055965	5.20E-09	4.31E-08	10.19221371
uc059sns.1	0.84320928	6.713999641	5.841055965	5.20E-09	4.31E-08	10.19221371
uc059sqa.1	0.84320928	6.713999641	5.841055965	5.20E-09	4.31E-08	10.19221371
uc059sqn.1	0.84320928	6.713999641	5.841055965	5.20E-09	4.31E-08	10.19221371
uc059svo.1	0.84320928	6.713999641	5.841055965	5.20E-09	4.31E-08	10.19221371
uc059sxs.1	0.84320928	6.713999641	5.841055965	5.20E-09	4.31E-08	10.19221371
uc059syf.1	0.84320928	6.713999641	5.841055965	5.20E-09	4.31E-08	10.19221371
uc059tbg.1	0.84320928	6.713999641	5.841055965	5.20E-09	4.31E-08	10.19221371
uc059tdg.1	0.84320928	6.713999641	5.841055965	5.20E-09	4.31E-08	10.19221371
uc059tfe.1	0.84320928	6.713999641	5.841055965	5.20E-09	4.31E-08	10.19221371
uc059tka.1	0.84320928	6.713999641	5.841055965	5.20E-09	4.31E-08	10.19221371
uc059tng.1	0.84320928	6.713999641	5.841055965	5.20E-09	4.31E-08	10.19221371
uc059tpu.1	0.84320928	6.713999641	5.841055965	5.20E-09	4.31E-08	10.19221371
uc059tqo.1	0.84320928	6.713999641	5.841055965	5.20E-09	4.31E-08	10.19221371
uc059tqx.1	0.84320928	6.713999641	5.841055965	5.20E-09	4.31E-08	10.19221371
uc059tqz.1	0.84320928	6.713999641	5.841055965	5.20E-09	4.31E-08	10.19221371
uc059tvo.1	0.84320928	6.713999641	5.841055965	5.20E-09	4.31E-08	10.19221371
uc059tvr.1	0.84320928	6.713999641	5.841055965	5.20E-09	4.31E-08	10.19221371
uc059twe.1	0.84320928	6.713999641	5.841055965	5.20E-09	4.31E-08	10.19221371
uc059twx.1	0.84320928	6.713999641	5.841055965	5.20E-09	4.31E-08	10.19221371
uc059tyb.1	0.84320928	6.713999641	5.841055965	5.20E-09	4.31E-08	10.19221371
uc059tzw.1	0.84320928	6.713999641	5.841055965	5.20E-09	4.31E-08	10.19221371
uc059uav.1	0.84320928	6.713999641	5.841055965	5.20E-09	4.31E-08	10.19221371
uc059udp.1	0.84320928	6.713999641	5.841055965	5.20E-09	4.31E-08	10.19221371
uc059ufd.1	0.84320928	6.713999641	5.841055965	5.20E-09	4.31E-08	10.19221371
uc059uhg.1	0.84320928	6.713999641	5.841055965	5.20E-09	4.31E-08	10.19221371
uc059ujz.1	0.84320928	6.713999641	5.841055965	5.20E-09	4.31E-08	10.19221371
uc059unv.1	0.84320928	6.713999641	5.841055965	5.20E-09	4.31E-08	10.19221371
uc059uqr.1	0.84320928	6.713999641	5.841055965	5.20E-09	4.31E-08	10.19221371
uc059utg.1	0.84320928	6.713999641	5.841055965	5.20E-09	4.31E-08	10.19221371
uc059uxt.1	0.84320928	6.713999641	5.841055965	5.20E-09	4.31E-08	10.19221371
uc059uyp.1	0.84320928	6.713999641	5.841055965	5.20E-09	4.31E-08	10.19221371
uc059vej.1	0.84320928	6.713999641	5.841055965	5.20E-09	4.31E-08	10.19221371
uc059vfb.1	0.84320928	6.713999641	5.841055965	5.20E-09	4.31E-08	10.19221371
uc059vms.1	0.84320928	6.713999641	5.841055965	5.20E-09	4.31E-08	10.19221371
uc059voj.1	0.84320928	6.713999641	5.841055965	5.20E-09	4.31E-08	10.19221371
uc059vrg.1	0.84320928	6.713999641	5.841055965	5.20E-09	4.31E-08	10.19221371
uc059vse.1	0.84320928	6.713999641	5.841055965	5.20E-09	4.31E-08	10.19221371
uc059wcm.1	0.84320928	6.713999641	5.841055965	5.20E-09	4.31E-08	10.19221371
uc059wgh.1	0.84320928	6.713999641	5.841055965	5.20E-09	4.31E-08	10.19221371
uc059wkd.1	0.84320928	6.713999641	5.841055965	5.20E-09	4.31E-08	10.19221371
uc059wmj.1	0.84320928	6.713999641	5.841055965	5.20E-09	4.31E-08	10.19221371
uc059wmw.1	0.84320928	6.713999641	5.841055965	5.20E-09	4.31E-08	10.19221371
uc059wpz.1	0.84320928	6.713999641	5.841055965	5.20E-09	4.31E-08	10.19221371
uc059wtk.1	0.84320928	6.713999641	5.841055965	5.20E-09	4.31E-08	10.19221371
uc059wwc.1	0.84320928	6.713999641	5.841055965	5.20E-09	4.31E-08	10.19221371
uc059xao.1	0.84320928	6.713999641	5.841055965	5.20E-09	4.31E-08	10.19221371
uc059xec.1	0.84320928	6.713999641	5.841055965	5.20E-09	4.31E-08	10.19221371
uc059xgi.1	0.84320928	6.713999641	5.841055965	5.20E-09	4.31E-08	10.19221371
uc059xin.1	0.84320928	6.713999641	5.841055965	5.20E-09	4.31E-08	10.19221371
uc059xpu.1	0.84320928	6.713999641	5.841055965	5.20E-09	4.31E-08	10.19221371
uc059xwl.1	0.84320928	6.713999641	5.841055965	5.20E-09	4.31E-08	10.19221371
uc059xwp.1	0.84320928	6.713999641	5.841055965	5.20E-09	4.31E-08	10.19221371
uc059xxy.1	0.84320928	6.713999641	5.841055965	5.20E-09	4.31E-08	10.19221371
uc059xzc.1	0.84320928	6.713999641	5.841055965	5.20E-09	4.31E-08	10.19221371
uc059ybr.1	0.84320928	6.713999641	5.841055965	5.20E-09	4.31E-08	10.19221371
uc059yfk.1	0.84320928	6.713999641	5.841055965	5.20E-09	4.31E-08	10.19221371
uc059yfx.1	0.84320928	6.713999641	5.841055965	5.20E-09	4.31E-08	10.19221371
uc059yhj.1	0.84320928	6.713999641	5.841055965	5.20E-09	4.31E-08	10.19221371
uc059ykk.1	0.84320928	6.713999641	5.841055965	5.20E-09	4.31E-08	10.19221371
uc059yko.1	0.84320928	6.713999641	5.841055965	5.20E-09	4.31E-08	10.19221371
uc059ymk.1	0.84320928	6.713999641	5.841055965	5.20E-09	4.31E-08	10.19221371
uc059ynr.1	0.84320928	6.713999641	5.841055965	5.20E-09	4.31E-08	10.19221371
uc059yoe.1	0.84320928	6.713999641	5.841055965	5.20E-09	4.31E-08	10.19221371
uc059yqt.1	0.84320928	6.713999641	5.841055965	5.20E-09	4.31E-08	10.19221371
uc059ysn.1	0.84320928	6.713999641	5.841055965	5.20E-09	4.31E-08	10.19221371
uc059yvl.1	0.84320928	6.713999641	5.841055965	5.20E-09	4.31E-08	10.19221371
uc059yvr.1	0.84320928	6.713999641	5.841055965	5.20E-09	4.31E-08	10.19221371
uc059zbb.1	0.84320928	6.713999641	5.841055965	5.20E-09	4.31E-08	10.19221371
uc059zdq.1	0.84320928	6.713999641	5.841055965	5.20E-09	4.31E-08	10.19221371
uc059zhe.1	0.84320928	6.713999641	5.841055965	5.20E-09	4.31E-08	10.19221371
uc059zht.1	0.84320928	6.713999641	5.841055965	5.20E-09	4.31E-08	10.19221371
uc059zhy.1	0.84320928	6.713999641	5.841055965	5.20E-09	4.31E-08	10.19221371
uc059ziv.1	0.84320928	6.713999641	5.841055965	5.20E-09	4.31E-08	10.19221371
uc059zlc.1	0.84320928	6.713999641	5.841055965	5.20E-09	4.31E-08	10.19221371
uc059zly.1	0.84320928	6.713999641	5.841055965	5.20E-09	4.31E-08	10.19221371
uc059zpr.1	0.84320928	6.713999641	5.841055965	5.20E-09	4.31E-08	10.19221371
uc059zue.1	0.84320928	6.713999641	5.841055965	5.20E-09	4.31E-08	10.19221371
uc059zvn.1	0.84320928	6.713999641	5.841055965	5.20E-09	4.31E-08	10.19221371
uc059zvw.1	0.84320928	6.713999641	5.841055965	5.20E-09	4.31E-08	10.19221371
uc059zvz.1	0.84320928	6.713999641	5.841055965	5.20E-09	4.31E-08	10.19221371
uc059zwh.1	0.84320928	6.713999641	5.841055965	5.20E-09	4.31E-08	10.19221371
uc059zxp.1	0.84320928	6.713999641	5.841055965	5.20E-09	4.31E-08	10.19221371
uc059zzq.1	0.84320928	6.713999641	5.841055965	5.20E-09	4.31E-08	10.19221371
uc060ahv.1	0.84320928	6.713999641	5.841055965	5.20E-09	4.31E-08	10.19221371
uc060aih.1	0.84320928	6.713999641	5.841055965	5.20E-09	4.31E-08	10.19221371
uc060akv.1	0.84320928	6.713999641	5.841055965	5.20E-09	4.31E-08	10.19221371
uc060alb.1	0.84320928	6.713999641	5.841055965	5.20E-09	4.31E-08	10.19221371
uc060alw.1	0.84320928	6.713999641	5.841055965	5.20E-09	4.31E-08	10.19221371
uc060aqe.1	0.84320928	6.713999641	5.841055965	5.20E-09	4.31E-08	10.19221371
uc060bhr.1	0.84320928	6.713999641	5.841055965	5.20E-09	4.31E-08	10.19221371
uc060bou.1	0.84320928	6.713999641	5.841055965	5.20E-09	4.31E-08	10.19221371
uc060bpw.1	0.84320928	6.713999641	5.841055965	5.20E-09	4.31E-08	10.19221371
uc060byq.1	0.84320928	6.713999641	5.841055965	5.20E-09	4.31E-08	10.19221371
uc060cac.1	0.84320928	6.713999641	5.841055965	5.20E-09	4.31E-08	10.19221371
uc060cea.1	0.84320928	6.713999641	5.841055965	5.20E-09	4.31E-08	10.19221371
uc060cfp.1	0.84320928	6.713999641	5.841055965	5.20E-09	4.31E-08	10.19221371
uc060cin.1	0.84320928	6.713999641	5.841055965	5.20E-09	4.31E-08	10.19221371
uc060cjx.1	0.84320928	6.713999641	5.841055965	5.20E-09	4.31E-08	10.19221371
uc060cjz.1	0.84320928	6.713999641	5.841055965	5.20E-09	4.31E-08	10.19221371
uc060cqe.1	0.84320928	6.713999641	5.841055965	5.20E-09	4.31E-08	10.19221371
uc060cyr.1	0.84320928	6.713999641	5.841055965	5.20E-09	4.31E-08	10.19221371
uc060dbk.1	0.84320928	6.713999641	5.841055965	5.20E-09	4.31E-08	10.19221371
uc060dck.1	0.84320928	6.713999641	5.841055965	5.20E-09	4.31E-08	10.19221371
uc060ddz.1	0.84320928	6.713999641	5.841055965	5.20E-09	4.31E-08	10.19221371
uc060dkt.1	0.84320928	6.713999641	5.841055965	5.20E-09	4.31E-08	10.19221371
uc060dno.1	0.84320928	6.713999641	5.841055965	5.20E-09	4.31E-08	10.19221371
uc060dxg.1	0.84320928	6.713999641	5.841055965	5.20E-09	4.31E-08	10.19221371
uc060efb.1	0.84320928	6.713999641	5.841055965	5.20E-09	4.31E-08	10.19221371
uc060egw.1	0.84320928	6.713999641	5.841055965	5.20E-09	4.31E-08	10.19221371
uc060emd.1	0.84320928	6.713999641	5.841055965	5.20E-09	4.31E-08	10.19221371
uc060ena.1	0.84320928	6.713999641	5.841055965	5.20E-09	4.31E-08	10.19221371
uc060eqi.1	0.84320928	6.713999641	5.841055965	5.20E-09	4.31E-08	10.19221371
uc060etd.1	0.84320928	6.713999641	5.841055965	5.20E-09	4.31E-08	10.19221371
uc060frc.1	0.84320928	6.713999641	5.841055965	5.20E-09	4.31E-08	10.19221371
uc060fvm.1	0.84320928	6.713999641	5.841055965	5.20E-09	4.31E-08	10.19221371
uc060gay.1	0.84320928	6.713999641	5.841055965	5.20E-09	4.31E-08	10.19221371
uc060gco.1	0.84320928	6.713999641	5.841055965	5.20E-09	4.31E-08	10.19221371
uc060ged.1	0.84320928	6.713999641	5.841055965	5.20E-09	4.31E-08	10.19221371
uc060gfb.1	0.84320928	6.713999641	5.841055965	5.20E-09	4.31E-08	10.19221371
uc060gfm.1	0.84320928	6.713999641	5.841055965	5.20E-09	4.31E-08	10.19221371
uc060gfu.1	0.84320928	6.713999641	5.841055965	5.20E-09	4.31E-08	10.19221371
uc060gli.1	0.84320928	6.713999641	5.841055965	5.20E-09	4.31E-08	10.19221371
uc060gmr.1	0.84320928	6.713999641	5.841055965	5.20E-09	4.31E-08	10.19221371
uc060gnb.1	0.84320928	6.713999641	5.841055965	5.20E-09	4.31E-08	10.19221371
uc060gnm.1	0.84320928	6.713999641	5.841055965	5.20E-09	4.31E-08	10.19221371
uc060gox.1	0.84320928	6.713999641	5.841055965	5.20E-09	4.31E-08	10.19221371
uc060gum.1	0.84320928	6.713999641	5.841055965	5.20E-09	4.31E-08	10.19221371
uc060gux.1	0.84320928	6.713999641	5.841055965	5.20E-09	4.31E-08	10.19221371
uc060gwk.1	0.84320928	6.713999641	5.841055965	5.20E-09	4.31E-08	10.19221371
uc060gzk.1	0.84320928	6.713999641	5.841055965	5.20E-09	4.31E-08	10.19221371
uc060hfr.1	0.84320928	6.713999641	5.841055965	5.20E-09	4.31E-08	10.19221371
uc060hog.1	0.84320928	6.713999641	5.841055965	5.20E-09	4.31E-08	10.19221371
uc060hta.1	0.84320928	6.713999641	5.841055965	5.20E-09	4.31E-08	10.19221371
uc060hvb.1	0.84320928	6.713999641	5.841055965	5.20E-09	4.31E-08	10.19221371
uc060ipw.1	0.84320928	6.713999641	5.841055965	5.20E-09	4.31E-08	10.19221371
uc060irf.1	0.84320928	6.713999641	5.841055965	5.20E-09	4.31E-08	10.19221371
uc060izq.1	0.84320928	6.713999641	5.841055965	5.20E-09	4.31E-08	10.19221371
uc060jah.1	0.84320928	6.713999641	5.841055965	5.20E-09	4.31E-08	10.19221371
uc060jeb.1	0.84320928	6.713999641	5.841055965	5.20E-09	4.31E-08	10.19221371
uc060jfv.1	0.84320928	6.713999641	5.841055965	5.20E-09	4.31E-08	10.19221371
uc060jgw.1	0.84320928	6.713999641	5.841055965	5.20E-09	4.31E-08	10.19221371
uc060jjm.1	0.84320928	6.713999641	5.841055965	5.20E-09	4.31E-08	10.19221371
uc060jnz.1	0.84320928	6.713999641	5.841055965	5.20E-09	4.31E-08	10.19221371
uc060jra.1	0.84320928	6.713999641	5.841055965	5.20E-09	4.31E-08	10.19221371
uc060jro.1	0.84320928	6.713999641	5.841055965	5.20E-09	4.31E-08	10.19221371
uc060jsh.1	0.84320928	6.713999641	5.841055965	5.20E-09	4.31E-08	10.19221371
uc060jtx.1	0.84320928	6.713999641	5.841055965	5.20E-09	4.31E-08	10.19221371
uc060jvq.1	0.84320928	6.713999641	5.841055965	5.20E-09	4.31E-08	10.19221371
uc060jvs.1	0.84320928	6.713999641	5.841055965	5.20E-09	4.31E-08	10.19221371
uc060jxh.1	0.84320928	6.713999641	5.841055965	5.20E-09	4.31E-08	10.19221371
uc060jys.1	0.84320928	6.713999641	5.841055965	5.20E-09	4.31E-08	10.19221371
uc060jyy.1	0.84320928	6.713999641	5.841055965	5.20E-09	4.31E-08	10.19221371
uc060kbi.1	0.84320928	6.713999641	5.841055965	5.20E-09	4.31E-08	10.19221371
uc060keb.1	0.84320928	6.713999641	5.841055965	5.20E-09	4.31E-08	10.19221371
uc060kqh.1	0.84320928	6.713999641	5.841055965	5.20E-09	4.31E-08	10.19221371
uc060krp.1	0.84320928	6.713999641	5.841055965	5.20E-09	4.31E-08	10.19221371
uc060laz.1	0.84320928	6.713999641	5.841055965	5.20E-09	4.31E-08	10.19221371
uc060leo.1	0.84320928	6.713999641	5.841055965	5.20E-09	4.31E-08	10.19221371
uc060lgs.1	0.84320928	6.713999641	5.841055965	5.20E-09	4.31E-08	10.19221371
uc060lhp.1	0.84320928	6.713999641	5.841055965	5.20E-09	4.31E-08	10.19221371
uc060lhw.1	0.84320928	6.713999641	5.841055965	5.20E-09	4.31E-08	10.19221371
uc060lhx.1	0.84320928	6.713999641	5.841055965	5.20E-09	4.31E-08	10.19221371
uc060lic.1	0.84320928	6.713999641	5.841055965	5.20E-09	4.31E-08	10.19221371
uc060lij.1	0.84320928	6.713999641	5.841055965	5.20E-09	4.31E-08	10.19221371
uc060liz.1	0.84320928	6.713999641	5.841055965	5.20E-09	4.31E-08	10.19221371
uc060lld.1	0.84320928	6.713999641	5.841055965	5.20E-09	4.31E-08	10.19221371
uc060lpi.1	0.84320928	6.713999641	5.841055965	5.20E-09	4.31E-08	10.19221371
uc060lpj.1	0.84320928	6.713999641	5.841055965	5.20E-09	4.31E-08	10.19221371
uc060lus.1	0.84320928	6.713999641	5.841055965	5.20E-09	4.31E-08	10.19221371
uc060lvk.1	0.84320928	6.713999641	5.841055965	5.20E-09	4.31E-08	10.19221371
uc060mcq.1	0.84320928	6.713999641	5.841055965	5.20E-09	4.31E-08	10.19221371
uc060mrp.1	0.84320928	6.713999641	5.841055965	5.20E-09	4.31E-08	10.19221371
uc060ncv.1	0.84320928	6.713999641	5.841055965	5.20E-09	4.31E-08	10.19221371
uc060new.1	0.84320928	6.713999641	5.841055965	5.20E-09	4.31E-08	10.19221371
uc060nhk.1	0.84320928	6.713999641	5.841055965	5.20E-09	4.31E-08	10.19221371
uc060njw.1	0.84320928	6.713999641	5.841055965	5.20E-09	4.31E-08	10.19221371
uc060nme.1	0.84320928	6.713999641	5.841055965	5.20E-09	4.31E-08	10.19221371
uc060nnj.1	0.84320928	6.713999641	5.841055965	5.20E-09	4.31E-08	10.19221371
uc060nob.1	0.84320928	6.713999641	5.841055965	5.20E-09	4.31E-08	10.19221371
uc060not.1	0.84320928	6.713999641	5.841055965	5.20E-09	4.31E-08	10.19221371
uc060npj.1	0.84320928	6.713999641	5.841055965	5.20E-09	4.31E-08	10.19221371
uc060nqo.1	0.84320928	6.713999641	5.841055965	5.20E-09	4.31E-08	10.19221371
uc060nvc.1	0.84320928	6.713999641	5.841055965	5.20E-09	4.31E-08	10.19221371
uc060nvz.1	0.84320928	6.713999641	5.841055965	5.20E-09	4.31E-08	10.19221371
uc060oat.1	0.84320928	6.713999641	5.841055965	5.20E-09	4.31E-08	10.19221371
uc060oel.1	0.84320928	6.713999641	5.841055965	5.20E-09	4.31E-08	10.19221371
uc060oep.1	0.84320928	6.713999641	5.841055965	5.20E-09	4.31E-08	10.19221371
uc060ofr.1	0.84320928	6.713999641	5.841055965	5.20E-09	4.31E-08	10.19221371
uc060omr.1	0.84320928	6.713999641	5.841055965	5.20E-09	4.31E-08	10.19221371
uc060orw.1	0.84320928	6.713999641	5.841055965	5.20E-09	4.31E-08	10.19221371
uc060otf.1	0.84320928	6.713999641	5.841055965	5.20E-09	4.31E-08	10.19221371
uc060pgn.1	0.84320928	6.713999641	5.841055965	5.20E-09	4.31E-08	10.19221371
uc060pro.1	0.84320928	6.713999641	5.841055965	5.20E-09	4.31E-08	10.19221371
uc060pub.1	0.84320928	6.713999641	5.841055965	5.20E-09	4.31E-08	10.19221371
uc060qbb.1	0.84320928	6.713999641	5.841055965	5.20E-09	4.31E-08	10.19221371
uc060qce.1	0.84320928	6.713999641	5.841055965	5.20E-09	4.31E-08	10.19221371
uc060qcl.1	0.84320928	6.713999641	5.841055965	5.20E-09	4.31E-08	10.19221371
uc060qem.1	0.84320928	6.713999641	5.841055965	5.20E-09	4.31E-08	10.19221371
uc060qhb.1	0.84320928	6.713999641	5.841055965	5.20E-09	4.31E-08	10.19221371
uc060qhd.1	0.84320928	6.713999641	5.841055965	5.20E-09	4.31E-08	10.19221371
uc060qhn.1	0.84320928	6.713999641	5.841055965	5.20E-09	4.31E-08	10.19221371
uc060qjy.1	0.84320928	6.713999641	5.841055965	5.20E-09	4.31E-08	10.19221371
uc060qkm.1	0.84320928	6.713999641	5.841055965	5.20E-09	4.31E-08	10.19221371
uc060qmm.1	0.84320928	6.713999641	5.841055965	5.20E-09	4.31E-08	10.19221371
uc060qnw.1	0.84320928	6.713999641	5.841055965	5.20E-09	4.31E-08	10.19221371
uc060qoz.1	0.84320928	6.713999641	5.841055965	5.20E-09	4.31E-08	10.19221371
uc060qpr.1	0.84320928	6.713999641	5.841055965	5.20E-09	4.31E-08	10.19221371
uc060qtz.1	0.84320928	6.713999641	5.841055965	5.20E-09	4.31E-08	10.19221371
uc060quo.1	0.84320928	6.713999641	5.841055965	5.20E-09	4.31E-08	10.19221371
uc060qvl.1	0.84320928	6.713999641	5.841055965	5.20E-09	4.31E-08	10.19221371
uc060rax.1	0.84320928	6.713999641	5.841055965	5.20E-09	4.31E-08	10.19221371
uc060rgj.1	0.84320928	6.713999641	5.841055965	5.20E-09	4.31E-08	10.19221371
uc060rkg.1	0.84320928	6.713999641	5.841055965	5.20E-09	4.31E-08	10.19221371
uc060rlk.1	0.84320928	6.713999641	5.841055965	5.20E-09	4.31E-08	10.19221371
uc060rwm.1	0.84320928	6.713999641	5.841055965	5.20E-09	4.31E-08	10.19221371
uc060rwn.1	0.84320928	6.713999641	5.841055965	5.20E-09	4.31E-08	10.19221371
uc060san.1	0.84320928	6.713999641	5.841055965	5.20E-09	4.31E-08	10.19221371
uc060say.1	0.84320928	6.713999641	5.841055965	5.20E-09	4.31E-08	10.19221371
uc060shj.1	0.84320928	6.713999641	5.841055965	5.20E-09	4.31E-08	10.19221371
uc060skl.1	0.84320928	6.713999641	5.841055965	5.20E-09	4.31E-08	10.19221371
uc060sol.1	0.84320928	6.713999641	5.841055965	5.20E-09	4.31E-08	10.19221371
uc060spt.1	0.84320928	6.713999641	5.841055965	5.20E-09	4.31E-08	10.19221371
uc060sto.1	0.84320928	6.713999641	5.841055965	5.20E-09	4.31E-08	10.19221371
uc060stq.1	0.84320928	6.713999641	5.841055965	5.20E-09	4.31E-08	10.19221371
uc060suo.1	0.84320928	6.713999641	5.841055965	5.20E-09	4.31E-08	10.19221371
uc060sux.1	0.84320928	6.713999641	5.841055965	5.20E-09	4.31E-08	10.19221371
uc060swo.1	0.84320928	6.713999641	5.841055965	5.20E-09	4.31E-08	10.19221371
uc060szm.1	0.84320928	6.713999641	5.841055965	5.20E-09	4.31E-08	10.19221371
uc060tby.1	0.84320928	6.713999641	5.841055965	5.20E-09	4.31E-08	10.19221371
uc060tgw.1	0.84320928	6.713999641	5.841055965	5.20E-09	4.31E-08	10.19221371
uc060tiv.1	0.84320928	6.713999641	5.841055965	5.20E-09	4.31E-08	10.19221371
uc060tjk.1	0.84320928	6.713999641	5.841055965	5.20E-09	4.31E-08	10.19221371
uc060ttp.1	0.84320928	6.713999641	5.841055965	5.20E-09	4.31E-08	10.19221371
uc060tuy.1	0.84320928	6.713999641	5.841055965	5.20E-09	4.31E-08	10.19221371
uc060tvb.1	0.84320928	6.713999641	5.841055965	5.20E-09	4.31E-08	10.19221371
uc060tvm.1	0.84320928	6.713999641	5.841055965	5.20E-09	4.31E-08	10.19221371
uc060tvu.1	0.84320928	6.713999641	5.841055965	5.20E-09	4.31E-08	10.19221371
uc060twi.1	0.84320928	6.713999641	5.841055965	5.20E-09	4.31E-08	10.19221371
uc060tzn.1	0.84320928	6.713999641	5.841055965	5.20E-09	4.31E-08	10.19221371
uc060ucc.1	0.84320928	6.713999641	5.841055965	5.20E-09	4.31E-08	10.19221371
uc060ueg.1	0.84320928	6.713999641	5.841055965	5.20E-09	4.31E-08	10.19221371
uc060ufx.1	0.84320928	6.713999641	5.841055965	5.20E-09	4.31E-08	10.19221371
uc060ukd.1	0.84320928	6.713999641	5.841055965	5.20E-09	4.31E-08	10.19221371
uc060unc.1	0.84320928	6.713999641	5.841055965	5.20E-09	4.31E-08	10.19221371
uc060uoo.1	0.84320928	6.713999641	5.841055965	5.20E-09	4.31E-08	10.19221371
uc060uou.1	0.84320928	6.713999641	5.841055965	5.20E-09	4.31E-08	10.19221371
uc060urx.1	0.84320928	6.713999641	5.841055965	5.20E-09	4.31E-08	10.19221371
uc060ust.1	0.84320928	6.713999641	5.841055965	5.20E-09	4.31E-08	10.19221371
uc060utg.1	0.84320928	6.713999641	5.841055965	5.20E-09	4.31E-08	10.19221371
uc060utn.1	0.84320928	6.713999641	5.841055965	5.20E-09	4.31E-08	10.19221371
uc060uts.1	0.84320928	6.713999641	5.841055965	5.20E-09	4.31E-08	10.19221371
uc060uun.1	0.84320928	6.713999641	5.841055965	5.20E-09	4.31E-08	10.19221371
uc060uwk.1	0.84320928	6.713999641	5.841055965	5.20E-09	4.31E-08	10.19221371
uc060vil.1	0.84320928	6.713999641	5.841055965	5.20E-09	4.31E-08	10.19221371
uc060vpt.1	0.84320928	6.713999641	5.841055965	5.20E-09	4.31E-08	10.19221371
uc060vtr.1	0.84320928	6.713999641	5.841055965	5.20E-09	4.31E-08	10.19221371
uc060vty.1	0.84320928	6.713999641	5.841055965	5.20E-09	4.31E-08	10.19221371
uc060vyr.1	0.84320928	6.713999641	5.841055965	5.20E-09	4.31E-08	10.19221371
uc060wdk.1	0.84320928	6.713999641	5.841055965	5.20E-09	4.31E-08	10.19221371
uc060wed.1	0.84320928	6.713999641	5.841055965	5.20E-09	4.31E-08	10.19221371
uc060wft.1	0.84320928	6.713999641	5.841055965	5.20E-09	4.31E-08	10.19221371
uc060wil.1	0.84320928	6.713999641	5.841055965	5.20E-09	4.31E-08	10.19221371
uc060wlv.1	0.84320928	6.713999641	5.841055965	5.20E-09	4.31E-08	10.19221371
uc060wmq.1	0.84320928	6.713999641	5.841055965	5.20E-09	4.31E-08	10.19221371
uc060wni.1	0.84320928	6.713999641	5.841055965	5.20E-09	4.31E-08	10.19221371
uc060wrx.1	0.84320928	6.713999641	5.841055965	5.20E-09	4.31E-08	10.19221371
uc060wwo.1	0.84320928	6.713999641	5.841055965	5.20E-09	4.31E-08	10.19221371
uc060xch.1	0.84320928	6.713999641	5.841055965	5.20E-09	4.31E-08	10.19221371
uc060xcz.1	0.84320928	6.713999641	5.841055965	5.20E-09	4.31E-08	10.19221371
uc060xnl.1	0.84320928	6.713999641	5.841055965	5.20E-09	4.31E-08	10.19221371
uc060xqt.1	0.84320928	6.713999641	5.841055965	5.20E-09	4.31E-08	10.19221371
uc060xwm.1	0.84320928	6.713999641	5.841055965	5.20E-09	4.31E-08	10.19221371
uc060xxc.1	0.84320928	6.713999641	5.841055965	5.20E-09	4.31E-08	10.19221371
uc060xys.1	0.84320928	6.713999641	5.841055965	5.20E-09	4.31E-08	10.19221371
uc060yet.1	0.84320928	6.713999641	5.841055965	5.20E-09	4.31E-08	10.19221371
uc060ygt.1	0.84320928	6.713999641	5.841055965	5.20E-09	4.31E-08	10.19221371
uc060yhs.1	0.84320928	6.713999641	5.841055965	5.20E-09	4.31E-08	10.19221371
uc060yih.1	0.84320928	6.713999641	5.841055965	5.20E-09	4.31E-08	10.19221371
uc060yjn.1	0.84320928	6.713999641	5.841055965	5.20E-09	4.31E-08	10.19221371
uc060yne.1	0.84320928	6.713999641	5.841055965	5.20E-09	4.31E-08	10.19221371
uc060yqw.1	0.84320928	6.713999641	5.841055965	5.20E-09	4.31E-08	10.19221371
uc060yvj.1	0.84320928	6.713999641	5.841055965	5.20E-09	4.31E-08	10.19221371
uc060yvm.1	0.84320928	6.713999641	5.841055965	5.20E-09	4.31E-08	10.19221371
uc060ywn.1	0.84320928	6.713999641	5.841055965	5.20E-09	4.31E-08	10.19221371
uc060yyb.1	0.84320928	6.713999641	5.841055965	5.20E-09	4.31E-08	10.19221371
uc060yzc.1	0.84320928	6.713999641	5.841055965	5.20E-09	4.31E-08	10.19221371
uc060zac.1	0.84320928	6.713999641	5.841055965	5.20E-09	4.31E-08	10.19221371
uc060zel.1	0.84320928	6.713999641	5.841055965	5.20E-09	4.31E-08	10.19221371
uc060zgi.1	0.84320928	6.713999641	5.841055965	5.20E-09	4.31E-08	10.19221371
uc060zhf.1	0.84320928	6.713999641	5.841055965	5.20E-09	4.31E-08	10.19221371
uc060zkz.1	0.84320928	6.713999641	5.841055965	5.20E-09	4.31E-08	10.19221371
uc060zot.1	0.84320928	6.713999641	5.841055965	5.20E-09	4.31E-08	10.19221371
uc060zpp.1	0.84320928	6.713999641	5.841055965	5.20E-09	4.31E-08	10.19221371
uc060zrg.1	0.84320928	6.713999641	5.841055965	5.20E-09	4.31E-08	10.19221371
uc060zvh.1	0.84320928	6.713999641	5.841055965	5.20E-09	4.31E-08	10.19221371
uc060zvn.1	0.84320928	6.713999641	5.841055965	5.20E-09	4.31E-08	10.19221371
uc061aav.1	0.84320928	6.713999641	5.841055965	5.20E-09	4.31E-08	10.19221371
uc061adi.1	0.84320928	6.713999641	5.841055965	5.20E-09	4.31E-08	10.19221371
uc061aop.1	0.84320928	6.713999641	5.841055965	5.20E-09	4.31E-08	10.19221371
uc061aoq.1	0.84320928	6.713999641	5.841055965	5.20E-09	4.31E-08	10.19221371
uc061apt.1	0.84320928	6.713999641	5.841055965	5.20E-09	4.31E-08	10.19221371
uc061aqj.1	0.84320928	6.713999641	5.841055965	5.20E-09	4.31E-08	10.19221371
uc061bcz.1	0.84320928	6.713999641	5.841055965	5.20E-09	4.31E-08	10.19221371
uc061bik.1	0.84320928	6.713999641	5.841055965	5.20E-09	4.31E-08	10.19221371
uc061blb.1	0.84320928	6.713999641	5.841055965	5.20E-09	4.31E-08	10.19221371
uc061bqg.1	0.84320928	6.713999641	5.841055965	5.20E-09	4.31E-08	10.19221371
uc061bqn.1	0.84320928	6.713999641	5.841055965	5.20E-09	4.31E-08	10.19221371
uc061bqu.1	0.84320928	6.713999641	5.841055965	5.20E-09	4.31E-08	10.19221371
uc061brz.1	0.84320928	6.713999641	5.841055965	5.20E-09	4.31E-08	10.19221371
uc061bst.1	0.84320928	6.713999641	5.841055965	5.20E-09	4.31E-08	10.19221371
uc061btq.1	0.84320928	6.713999641	5.841055965	5.20E-09	4.31E-08	10.19221371
uc061bwv.1	0.84320928	6.713999641	5.841055965	5.20E-09	4.31E-08	10.19221371
uc061bxq.1	0.84320928	6.713999641	5.841055965	5.20E-09	4.31E-08	10.19221371
uc061cbw.1	0.84320928	6.713999641	5.841055965	5.20E-09	4.31E-08	10.19221371
uc061ccs.1	0.84320928	6.713999641	5.841055965	5.20E-09	4.31E-08	10.19221371
uc061chb.1	0.84320928	6.713999641	5.841055965	5.20E-09	4.31E-08	10.19221371
uc061chx.1	0.84320928	6.713999641	5.841055965	5.20E-09	4.31E-08	10.19221371
uc061cnz.1	0.84320928	6.713999641	5.841055965	5.20E-09	4.31E-08	10.19221371
uc061cor.1	0.84320928	6.713999641	5.841055965	5.20E-09	4.31E-08	10.19221371
uc061cpa.1	0.84320928	6.713999641	5.841055965	5.20E-09	4.31E-08	10.19221371
uc061crf.1	0.84320928	6.713999641	5.841055965	5.20E-09	4.31E-08	10.19221371
uc061csx.1	0.84320928	6.713999641	5.841055965	5.20E-09	4.31E-08	10.19221371
uc061cvx.1	0.84320928	6.713999641	5.841055965	5.20E-09	4.31E-08	10.19221371
uc061cyy.1	0.84320928	6.713999641	5.841055965	5.20E-09	4.31E-08	10.19221371
uc061ddf.1	0.84320928	6.713999641	5.841055965	5.20E-09	4.31E-08	10.19221371
uc061ddm.1	0.84320928	6.713999641	5.841055965	5.20E-09	4.31E-08	10.19221371
uc061djs.1	0.84320928	6.713999641	5.841055965	5.20E-09	4.31E-08	10.19221371
uc061dll.1	0.84320928	6.713999641	5.841055965	5.20E-09	4.31E-08	10.19221371
uc061dqh.1	0.84320928	6.713999641	5.841055965	5.20E-09	4.31E-08	10.19221371
uc061dsi.1	0.84320928	6.713999641	5.841055965	5.20E-09	4.31E-08	10.19221371
uc061dtx.1	0.84320928	6.713999641	5.841055965	5.20E-09	4.31E-08	10.19221371
uc061dwd.1	0.84320928	6.713999641	5.841055965	5.20E-09	4.31E-08	10.19221371
uc061edd.1	0.84320928	6.713999641	5.841055965	5.20E-09	4.31E-08	10.19221371
uc061ehq.1	0.84320928	6.713999641	5.841055965	5.20E-09	4.31E-08	10.19221371
uc061emg.1	0.84320928	6.713999641	5.841055965	5.20E-09	4.31E-08	10.19221371
uc061epm.1	0.84320928	6.713999641	5.841055965	5.20E-09	4.31E-08	10.19221371
uc061ert.1	0.84320928	6.713999641	5.841055965	5.20E-09	4.31E-08	10.19221371
uc061ewq.1	0.84320928	6.713999641	5.841055965	5.20E-09	4.31E-08	10.19221371
uc061ext.1	0.84320928	6.713999641	5.841055965	5.20E-09	4.31E-08	10.19221371
uc061exu.1	0.84320928	6.713999641	5.841055965	5.20E-09	4.31E-08	10.19221371
uc061eym.1	0.84320928	6.713999641	5.841055965	5.20E-09	4.31E-08	10.19221371
uc061fac.1	0.84320928	6.713999641	5.841055965	5.20E-09	4.31E-08	10.19221371
uc061fdm.1	0.84320928	6.713999641	5.841055965	5.20E-09	4.31E-08	10.19221371
uc061fek.1	0.84320928	6.713999641	5.841055965	5.20E-09	4.31E-08	10.19221371
uc061fes.1	0.84320928	6.713999641	5.841055965	5.20E-09	4.31E-08	10.19221371
uc061fll.1	0.84320928	6.713999641	5.841055965	5.20E-09	4.31E-08	10.19221371
uc061fup.1	0.84320928	6.713999641	5.841055965	5.20E-09	4.31E-08	10.19221371
uc061fve.1	0.84320928	6.713999641	5.841055965	5.20E-09	4.31E-08	10.19221371
uc061fxo.1	0.84320928	6.713999641	5.841055965	5.20E-09	4.31E-08	10.19221371
uc061fym.1	0.84320928	6.713999641	5.841055965	5.20E-09	4.31E-08	10.19221371
uc061fyu.1	0.84320928	6.713999641	5.841055965	5.20E-09	4.31E-08	10.19221371
uc061ggy.1	0.84320928	6.713999641	5.841055965	5.20E-09	4.31E-08	10.19221371
uc061grf.1	0.84320928	6.713999641	5.841055965	5.20E-09	4.31E-08	10.19221371
uc061gsc.1	0.84320928	6.713999641	5.841055965	5.20E-09	4.31E-08	10.19221371
uc061hek.1	0.84320928	6.713999641	5.841055965	5.20E-09	4.31E-08	10.19221371
uc061hmp.1	0.84320928	6.713999641	5.841055965	5.20E-09	4.31E-08	10.19221371
uc061hpc.1	0.84320928	6.713999641	5.841055965	5.20E-09	4.31E-08	10.19221371
uc061hrc.1	0.84320928	6.713999641	5.841055965	5.20E-09	4.31E-08	10.19221371
uc061hst.1	0.84320928	6.713999641	5.841055965	5.20E-09	4.31E-08	10.19221371
uc061hwn.1	0.84320928	6.713999641	5.841055965	5.20E-09	4.31E-08	10.19221371
uc061idq.1	0.84320928	6.713999641	5.841055965	5.20E-09	4.31E-08	10.19221371
uc061igg.1	0.84320928	6.713999641	5.841055965	5.20E-09	4.31E-08	10.19221371
uc061inp.1	0.84320928	6.713999641	5.841055965	5.20E-09	4.31E-08	10.19221371
uc061ioa.1	0.84320928	6.713999641	5.841055965	5.20E-09	4.31E-08	10.19221371
uc061ioj.1	0.84320928	6.713999641	5.841055965	5.20E-09	4.31E-08	10.19221371
uc061ioo.1	0.84320928	6.713999641	5.841055965	5.20E-09	4.31E-08	10.19221371
uc061ito.1	0.84320928	6.713999641	5.841055965	5.20E-09	4.31E-08	10.19221371
uc061its.1	0.84320928	6.713999641	5.841055965	5.20E-09	4.31E-08	10.19221371
uc061iwl.1	0.84320928	6.713999641	5.841055965	5.20E-09	4.31E-08	10.19221371
uc061ixw.1	0.84320928	6.713999641	5.841055965	5.20E-09	4.31E-08	10.19221371
uc061iys.1	0.84320928	6.713999641	5.841055965	5.20E-09	4.31E-08	10.19221371
uc061jae.1	0.84320928	6.713999641	5.841055965	5.20E-09	4.31E-08	10.19221371
uc061jkq.1	0.84320928	6.713999641	5.841055965	5.20E-09	4.31E-08	10.19221371
uc061jvw.1	0.84320928	6.713999641	5.841055965	5.20E-09	4.31E-08	10.19221371
uc061jyh.1	0.84320928	6.713999641	5.841055965	5.20E-09	4.31E-08	10.19221371
uc061jzc.1	0.84320928	6.713999641	5.841055965	5.20E-09	4.31E-08	10.19221371
uc061knt.1	0.84320928	6.713999641	5.841055965	5.20E-09	4.31E-08	10.19221371
uc061kpd.1	0.84320928	6.713999641	5.841055965	5.20E-09	4.31E-08	10.19221371
uc061kqi.1	0.84320928	6.713999641	5.841055965	5.20E-09	4.31E-08	10.19221371
uc061ksn.1	0.84320928	6.713999641	5.841055965	5.20E-09	4.31E-08	10.19221371
uc061kyt.1	0.84320928	6.713999641	5.841055965	5.20E-09	4.31E-08	10.19221371
uc061lfh.1	0.84320928	6.713999641	5.841055965	5.20E-09	4.31E-08	10.19221371
uc061lkj.1	0.84320928	6.713999641	5.841055965	5.20E-09	4.31E-08	10.19221371
uc061lms.1	0.84320928	6.713999641	5.841055965	5.20E-09	4.31E-08	10.19221371
uc061lsz.1	0.84320928	6.713999641	5.841055965	5.20E-09	4.31E-08	10.19221371
uc061ltm.1	0.84320928	6.713999641	5.841055965	5.20E-09	4.31E-08	10.19221371
uc061lum.1	0.84320928	6.713999641	5.841055965	5.20E-09	4.31E-08	10.19221371
uc061lvj.1	0.84320928	6.713999641	5.841055965	5.20E-09	4.31E-08	10.19221371
uc061lxn.1	0.84320928	6.713999641	5.841055965	5.20E-09	4.31E-08	10.19221371
uc061lzz.1	0.84320928	6.713999641	5.841055965	5.20E-09	4.31E-08	10.19221371
uc061mar.1	0.84320928	6.713999641	5.841055965	5.20E-09	4.31E-08	10.19221371
uc061miu.1	0.84320928	6.713999641	5.841055965	5.20E-09	4.31E-08	10.19221371
uc061mlp.1	0.84320928	6.713999641	5.841055965	5.20E-09	4.31E-08	10.19221371
uc061mlr.1	0.84320928	6.713999641	5.841055965	5.20E-09	4.31E-08	10.19221371
uc061mni.1	0.84320928	6.713999641	5.841055965	5.20E-09	4.31E-08	10.19221371
uc061mns.1	0.84320928	6.713999641	5.841055965	5.20E-09	4.31E-08	10.19221371
uc061mpx.1	0.84320928	6.713999641	5.841055965	5.20E-09	4.31E-08	10.19221371
uc061mqn.1	0.84320928	6.713999641	5.841055965	5.20E-09	4.31E-08	10.19221371
uc061mqo.1	0.84320928	6.713999641	5.841055965	5.20E-09	4.31E-08	10.19221371
uc061mxf.1	0.84320928	6.713999641	5.841055965	5.20E-09	4.31E-08	10.19221371
uc061mxv.1	0.84320928	6.713999641	5.841055965	5.20E-09	4.31E-08	10.19221371
uc061ncj.1	0.84320928	6.713999641	5.841055965	5.20E-09	4.31E-08	10.19221371
uc061nfl.1	0.84320928	6.713999641	5.841055965	5.20E-09	4.31E-08	10.19221371
uc061niq.1	0.84320928	6.713999641	5.841055965	5.20E-09	4.31E-08	10.19221371
uc061nkg.1	0.84320928	6.713999641	5.841055965	5.20E-09	4.31E-08	10.19221371
uc061nkm.1	0.84320928	6.713999641	5.841055965	5.20E-09	4.31E-08	10.19221371
uc061nqn.1	0.84320928	6.713999641	5.841055965	5.20E-09	4.31E-08	10.19221371
uc061nrn.1	0.84320928	6.713999641	5.841055965	5.20E-09	4.31E-08	10.19221371
uc061ntk.1	0.84320928	6.713999641	5.841055965	5.20E-09	4.31E-08	10.19221371
uc061nug.1	0.84320928	6.713999641	5.841055965	5.20E-09	4.31E-08	10.19221371
uc061nwu.1	0.84320928	6.713999641	5.841055965	5.20E-09	4.31E-08	10.19221371
uc061nyk.1	0.84320928	6.713999641	5.841055965	5.20E-09	4.31E-08	10.19221371
uc061oal.1	0.84320928	6.713999641	5.841055965	5.20E-09	4.31E-08	10.19221371
uc061oev.1	0.84320928	6.713999641	5.841055965	5.20E-09	4.31E-08	10.19221371
uc061oft.1	0.84320928	6.713999641	5.841055965	5.20E-09	4.31E-08	10.19221371
uc061olr.1	0.84320928	6.713999641	5.841055965	5.20E-09	4.31E-08	10.19221371
uc061oop.1	0.84320928	6.713999641	5.841055965	5.20E-09	4.31E-08	10.19221371
uc061oou.1	0.84320928	6.713999641	5.841055965	5.20E-09	4.31E-08	10.19221371
uc061opx.1	0.84320928	6.713999641	5.841055965	5.20E-09	4.31E-08	10.19221371
uc061oqc.1	0.84320928	6.713999641	5.841055965	5.20E-09	4.31E-08	10.19221371
uc061oqm.1	0.84320928	6.713999641	5.841055965	5.20E-09	4.31E-08	10.19221371
uc061orl.1	0.84320928	6.713999641	5.841055965	5.20E-09	4.31E-08	10.19221371
uc061pcn.1	0.84320928	6.713999641	5.841055965	5.20E-09	4.31E-08	10.19221371
uc061pmv.1	0.84320928	6.713999641	5.841055965	5.20E-09	4.31E-08	10.19221371
uc061pmy.1	0.84320928	6.713999641	5.841055965	5.20E-09	4.31E-08	10.19221371
uc061pnx.1	0.84320928	6.713999641	5.841055965	5.20E-09	4.31E-08	10.19221371
uc061pze.1	0.84320928	6.713999641	5.841055965	5.20E-09	4.31E-08	10.19221371
uc061pzl.1	0.84320928	6.713999641	5.841055965	5.20E-09	4.31E-08	10.19221371
uc061qgt.1	0.84320928	6.713999641	5.841055965	5.20E-09	4.31E-08	10.19221371
uc061qhs.1	0.84320928	6.713999641	5.841055965	5.20E-09	4.31E-08	10.19221371
uc061qtf.1	0.84320928	6.713999641	5.841055965	5.20E-09	4.31E-08	10.19221371
uc061qup.1	0.84320928	6.713999641	5.841055965	5.20E-09	4.31E-08	10.19221371
uc061qww.1	0.84320928	6.713999641	5.841055965	5.20E-09	4.31E-08	10.19221371
uc061rap.1	0.84320928	6.713999641	5.841055965	5.20E-09	4.31E-08	10.19221371
uc061rau.1	0.84320928	6.713999641	5.841055965	5.20E-09	4.31E-08	10.19221371
uc061rka.1	0.84320928	6.713999641	5.841055965	5.20E-09	4.31E-08	10.19221371
uc061rtr.1	0.84320928	6.713999641	5.841055965	5.20E-09	4.31E-08	10.19221371
uc061ruw.1	0.84320928	6.713999641	5.841055965	5.20E-09	4.31E-08	10.19221371
uc061sfd.1	0.84320928	6.713999641	5.841055965	5.20E-09	4.31E-08	10.19221371
uc061sfm.1	0.84320928	6.713999641	5.841055965	5.20E-09	4.31E-08	10.19221371
uc061sgt.1	0.84320928	6.713999641	5.841055965	5.20E-09	4.31E-08	10.19221371
uc061sgw.1	0.84320928	6.713999641	5.841055965	5.20E-09	4.31E-08	10.19221371
uc061shp.1	0.84320928	6.713999641	5.841055965	5.20E-09	4.31E-08	10.19221371
uc061squ.1	0.84320928	6.713999641	5.841055965	5.20E-09	4.31E-08	10.19221371
uc061tjz.1	0.84320928	6.713999641	5.841055965	5.20E-09	4.31E-08	10.19221371
uc061tlx.1	0.84320928	6.713999641	5.841055965	5.20E-09	4.31E-08	10.19221371
uc061tmd.1	0.84320928	6.713999641	5.841055965	5.20E-09	4.31E-08	10.19221371
uc061tno.1	0.84320928	6.713999641	5.841055965	5.20E-09	4.31E-08	10.19221371
uc061tsn.1	0.84320928	6.713999641	5.841055965	5.20E-09	4.31E-08	10.19221371
uc061tzy.1	0.84320928	6.713999641	5.841055965	5.20E-09	4.31E-08	10.19221371
uc061ubl.1	0.84320928	6.713999641	5.841055965	5.20E-09	4.31E-08	10.19221371
uc061ude.1	0.84320928	6.713999641	5.841055965	5.20E-09	4.31E-08	10.19221371
uc061ufr.1	0.84320928	6.713999641	5.841055965	5.20E-09	4.31E-08	10.19221371
uc061ugj.1	0.84320928	6.713999641	5.841055965	5.20E-09	4.31E-08	10.19221371
uc061uhq.1	0.84320928	6.713999641	5.841055965	5.20E-09	4.31E-08	10.19221371
uc061ujt.1	0.84320928	6.713999641	5.841055965	5.20E-09	4.31E-08	10.19221371
uc061uoh.1	0.84320928	6.713999641	5.841055965	5.20E-09	4.31E-08	10.19221371
uc061uqw.1	0.84320928	6.713999641	5.841055965	5.20E-09	4.31E-08	10.19221371
uc061urs.1	0.84320928	6.713999641	5.841055965	5.20E-09	4.31E-08	10.19221371
uc061uvr.1	0.84320928	6.713999641	5.841055965	5.20E-09	4.31E-08	10.19221371
uc061uwc.1	0.84320928	6.713999641	5.841055965	5.20E-09	4.31E-08	10.19221371
uc061vep.1	0.84320928	6.713999641	5.841055965	5.20E-09	4.31E-08	10.19221371
uc061vfv.1	0.84320928	6.713999641	5.841055965	5.20E-09	4.31E-08	10.19221371
uc061vgs.1	0.84320928	6.713999641	5.841055965	5.20E-09	4.31E-08	10.19221371
uc061vhh.1	0.84320928	6.713999641	5.841055965	5.20E-09	4.31E-08	10.19221371
uc061voc.1	0.84320928	6.713999641	5.841055965	5.20E-09	4.31E-08	10.19221371
uc061vqi.1	0.84320928	6.713999641	5.841055965	5.20E-09	4.31E-08	10.19221371
uc061vry.1	0.84320928	6.713999641	5.841055965	5.20E-09	4.31E-08	10.19221371
uc061vss.1	0.84320928	6.713999641	5.841055965	5.20E-09	4.31E-08	10.19221371
uc061vuh.1	0.84320928	6.713999641	5.841055965	5.20E-09	4.31E-08	10.19221371
uc061vva.1	0.84320928	6.713999641	5.841055965	5.20E-09	4.31E-08	10.19221371
uc061vvq.1	0.84320928	6.713999641	5.841055965	5.20E-09	4.31E-08	10.19221371
uc061wcw.1	0.84320928	6.713999641	5.841055965	5.20E-09	4.31E-08	10.19221371
uc061wea.1	0.84320928	6.713999641	5.841055965	5.20E-09	4.31E-08	10.19221371
uc061wem.1	0.84320928	6.713999641	5.841055965	5.20E-09	4.31E-08	10.19221371
uc061wex.1	0.84320928	6.713999641	5.841055965	5.20E-09	4.31E-08	10.19221371
uc061wfh.1	0.84320928	6.713999641	5.841055965	5.20E-09	4.31E-08	10.19221371
uc061wgi.1	0.84320928	6.713999641	5.841055965	5.20E-09	4.31E-08	10.19221371
uc061wmm.1	0.84320928	6.713999641	5.841055965	5.20E-09	4.31E-08	10.19221371
uc061wmv.1	0.84320928	6.713999641	5.841055965	5.20E-09	4.31E-08	10.19221371
uc061wpf.1	0.84320928	6.713999641	5.841055965	5.20E-09	4.31E-08	10.19221371
uc061wtk.1	0.84320928	6.713999641	5.841055965	5.20E-09	4.31E-08	10.19221371
uc061wvk.1	0.84320928	6.713999641	5.841055965	5.20E-09	4.31E-08	10.19221371
uc061wvt.1	0.84320928	6.713999641	5.841055965	5.20E-09	4.31E-08	10.19221371
uc061wwc.1	0.84320928	6.713999641	5.841055965	5.20E-09	4.31E-08	10.19221371
uc061wwd.1	0.84320928	6.713999641	5.841055965	5.20E-09	4.31E-08	10.19221371
uc061wxg.1	0.84320928	6.713999641	5.841055965	5.20E-09	4.31E-08	10.19221371
uc061wxq.1	0.84320928	6.713999641	5.841055965	5.20E-09	4.31E-08	10.19221371
uc061xcz.1	0.84320928	6.713999641	5.841055965	5.20E-09	4.31E-08	10.19221371
uc061xev.1	0.84320928	6.713999641	5.841055965	5.20E-09	4.31E-08	10.19221371
uc061xkw.1	0.84320928	6.713999641	5.841055965	5.20E-09	4.31E-08	10.19221371
uc061xou.1	0.84320928	6.713999641	5.841055965	5.20E-09	4.31E-08	10.19221371
uc061xrp.1	0.84320928	6.713999641	5.841055965	5.20E-09	4.31E-08	10.19221371
uc061xss.1	0.84320928	6.713999641	5.841055965	5.20E-09	4.31E-08	10.19221371
uc061xxn.1	0.84320928	6.713999641	5.841055965	5.20E-09	4.31E-08	10.19221371
uc061ygp.1	0.84320928	6.713999641	5.841055965	5.20E-09	4.31E-08	10.19221371
uc061yhf.1	0.84320928	6.713999641	5.841055965	5.20E-09	4.31E-08	10.19221371
uc061yim.1	0.84320928	6.713999641	5.841055965	5.20E-09	4.31E-08	10.19221371
uc061yix.1	0.84320928	6.713999641	5.841055965	5.20E-09	4.31E-08	10.19221371
uc061yje.1	0.84320928	6.713999641	5.841055965	5.20E-09	4.31E-08	10.19221371
uc061yjp.1	0.84320928	6.713999641	5.841055965	5.20E-09	4.31E-08	10.19221371
uc061ykx.1	0.84320928	6.713999641	5.841055965	5.20E-09	4.31E-08	10.19221371
uc061yqf.1	0.84320928	6.713999641	5.841055965	5.20E-09	4.31E-08	10.19221371
uc061yrt.1	0.84320928	6.713999641	5.841055965	5.20E-09	4.31E-08	10.19221371
uc061ysc.1	0.84320928	6.713999641	5.841055965	5.20E-09	4.31E-08	10.19221371
uc061yui.1	0.84320928	6.713999641	5.841055965	5.20E-09	4.31E-08	10.19221371
uc061yvk.1	0.84320928	6.713999641	5.841055965	5.20E-09	4.31E-08	10.19221371
uc061zbc.1	0.84320928	6.713999641	5.841055965	5.20E-09	4.31E-08	10.19221371
uc061zbd.1	0.84320928	6.713999641	5.841055965	5.20E-09	4.31E-08	10.19221371
uc061zcj.1	0.84320928	6.713999641	5.841055965	5.20E-09	4.31E-08	10.19221371
uc061zez.1	0.84320928	6.713999641	5.841055965	5.20E-09	4.31E-08	10.19221371
uc061zif.1	0.84320928	6.713999641	5.841055965	5.20E-09	4.31E-08	10.19221371
uc061zig.1	0.84320928	6.713999641	5.841055965	5.20E-09	4.31E-08	10.19221371
uc061zpg.1	0.84320928	6.713999641	5.841055965	5.20E-09	4.31E-08	10.19221371
uc061zqt.1	0.84320928	6.713999641	5.841055965	5.20E-09	4.31E-08	10.19221371
uc061zul.1	0.84320928	6.713999641	5.841055965	5.20E-09	4.31E-08	10.19221371
uc061zyh.1	0.84320928	6.713999641	5.841055965	5.20E-09	4.31E-08	10.19221371
uc061zyy.1	0.84320928	6.713999641	5.841055965	5.20E-09	4.31E-08	10.19221371
uc062aik.1	0.84320928	6.713999641	5.841055965	5.20E-09	4.31E-08	10.19221371
uc062ajr.1	0.84320928	6.713999641	5.841055965	5.20E-09	4.31E-08	10.19221371
uc062aoc.1	0.84320928	6.713999641	5.841055965	5.20E-09	4.31E-08	10.19221371
uc062aou.1	0.84320928	6.713999641	5.841055965	5.20E-09	4.31E-08	10.19221371
uc062aox.1	0.84320928	6.713999641	5.841055965	5.20E-09	4.31E-08	10.19221371
uc062aoz.1	0.84320928	6.713999641	5.841055965	5.20E-09	4.31E-08	10.19221371
uc062ara.1	0.84320928	6.713999641	5.841055965	5.20E-09	4.31E-08	10.19221371
uc062arr.1	0.84320928	6.713999641	5.841055965	5.20E-09	4.31E-08	10.19221371
uc062aso.1	0.84320928	6.713999641	5.841055965	5.20E-09	4.31E-08	10.19221371
uc062auy.1	0.84320928	6.713999641	5.841055965	5.20E-09	4.31E-08	10.19221371
uc062avd.1	0.84320928	6.713999641	5.841055965	5.20E-09	4.31E-08	10.19221371
uc062awk.1	0.84320928	6.713999641	5.841055965	5.20E-09	4.31E-08	10.19221371
uc062aws.1	0.84320928	6.713999641	5.841055965	5.20E-09	4.31E-08	10.19221371
uc062ayd.1	0.84320928	6.713999641	5.841055965	5.20E-09	4.31E-08	10.19221371
uc062bec.1	0.84320928	6.713999641	5.841055965	5.20E-09	4.31E-08	10.19221371
uc062bes.1	0.84320928	6.713999641	5.841055965	5.20E-09	4.31E-08	10.19221371
uc062bho.1	0.84320928	6.713999641	5.841055965	5.20E-09	4.31E-08	10.19221371
uc062bhu.1	0.84320928	6.713999641	5.841055965	5.20E-09	4.31E-08	10.19221371
uc062bkm.1	0.84320928	6.713999641	5.841055965	5.20E-09	4.31E-08	10.19221371
uc062blg.1	0.84320928	6.713999641	5.841055965	5.20E-09	4.31E-08	10.19221371
uc062bmq.1	0.84320928	6.713999641	5.841055965	5.20E-09	4.31E-08	10.19221371
uc062bnq.1	0.84320928	6.713999641	5.841055965	5.20E-09	4.31E-08	10.19221371
uc062brc.1	0.84320928	6.713999641	5.841055965	5.20E-09	4.31E-08	10.19221371
uc062buv.1	0.84320928	6.713999641	5.841055965	5.20E-09	4.31E-08	10.19221371
uc062bwm.1	0.84320928	6.713999641	5.841055965	5.20E-09	4.31E-08	10.19221371
uc062bwv.1	0.84320928	6.713999641	5.841055965	5.20E-09	4.31E-08	10.19221371
uc062byg.1	0.84320928	6.713999641	5.841055965	5.20E-09	4.31E-08	10.19221371
uc062byo.1	0.84320928	6.713999641	5.841055965	5.20E-09	4.31E-08	10.19221371
uc062cbf.1	0.84320928	6.713999641	5.841055965	5.20E-09	4.31E-08	10.19221371
uc062cbv.1	0.84320928	6.713999641	5.841055965	5.20E-09	4.31E-08	10.19221371
uc062ccq.1	0.84320928	6.713999641	5.841055965	5.20E-09	4.31E-08	10.19221371
uc062cfq.1	0.84320928	6.713999641	5.841055965	5.20E-09	4.31E-08	10.19221371
uc062ckr.1	0.84320928	6.713999641	5.841055965	5.20E-09	4.31E-08	10.19221371
uc062cku.1	0.84320928	6.713999641	5.841055965	5.20E-09	4.31E-08	10.19221371
uc062cmn.1	0.84320928	6.713999641	5.841055965	5.20E-09	4.31E-08	10.19221371
uc062cos.1	0.84320928	6.713999641	5.841055965	5.20E-09	4.31E-08	10.19221371
uc062csb.1	0.84320928	6.713999641	5.841055965	5.20E-09	4.31E-08	10.19221371
uc062csg.1	0.84320928	6.713999641	5.841055965	5.20E-09	4.31E-08	10.19221371
uc062csi.1	0.84320928	6.713999641	5.841055965	5.20E-09	4.31E-08	10.19221371
uc062cvj.1	0.84320928	6.713999641	5.841055965	5.20E-09	4.31E-08	10.19221371
uc062czj.1	0.84320928	6.713999641	5.841055965	5.20E-09	4.31E-08	10.19221371
uc062daz.1	0.84320928	6.713999641	5.841055965	5.20E-09	4.31E-08	10.19221371
uc062dcs.1	0.84320928	6.713999641	5.841055965	5.20E-09	4.31E-08	10.19221371
uc062dis.1	0.84320928	6.713999641	5.841055965	5.20E-09	4.31E-08	10.19221371
uc062dkw.1	0.84320928	6.713999641	5.841055965	5.20E-09	4.31E-08	10.19221371
uc062dqi.1	0.84320928	6.713999641	5.841055965	5.20E-09	4.31E-08	10.19221371
uc062drk.1	0.84320928	6.713999641	5.841055965	5.20E-09	4.31E-08	10.19221371
uc062due.1	0.84320928	6.713999641	5.841055965	5.20E-09	4.31E-08	10.19221371
uc062dwk.1	0.84320928	6.713999641	5.841055965	5.20E-09	4.31E-08	10.19221371
uc062dwx.1	0.84320928	6.713999641	5.841055965	5.20E-09	4.31E-08	10.19221371
uc062dzt.1	0.84320928	6.713999641	5.841055965	5.20E-09	4.31E-08	10.19221371
uc062ebr.1	0.84320928	6.713999641	5.841055965	5.20E-09	4.31E-08	10.19221371
uc062efd.1	0.84320928	6.713999641	5.841055965	5.20E-09	4.31E-08	10.19221371
uc062eia.1	0.84320928	6.713999641	5.841055965	5.20E-09	4.31E-08	10.19221371
uc062ekf.1	0.84320928	6.713999641	5.841055965	5.20E-09	4.31E-08	10.19221371
uc062elg.1	0.84320928	6.713999641	5.841055965	5.20E-09	4.31E-08	10.19221371
uc062est.1	0.84320928	6.713999641	5.841055965	5.20E-09	4.31E-08	10.19221371
uc062evf.1	0.84320928	6.713999641	5.841055965	5.20E-09	4.31E-08	10.19221371
uc062ewx.1	0.84320928	6.713999641	5.841055965	5.20E-09	4.31E-08	10.19221371
uc062exh.1	0.84320928	6.713999641	5.841055965	5.20E-09	4.31E-08	10.19221371
uc062exl.1	0.84320928	6.713999641	5.841055965	5.20E-09	4.31E-08	10.19221371
uc062ezc.1	0.84320928	6.713999641	5.841055965	5.20E-09	4.31E-08	10.19221371
uc062ezo.1	0.84320928	6.713999641	5.841055965	5.20E-09	4.31E-08	10.19221371
uc062fbi.1	0.84320928	6.713999641	5.841055965	5.20E-09	4.31E-08	10.19221371
uc062fck.1	0.84320928	6.713999641	5.841055965	5.20E-09	4.31E-08	10.19221371
uc062fcr.1	0.84320928	6.713999641	5.841055965	5.20E-09	4.31E-08	10.19221371
uc062fec.1	0.84320928	6.713999641	5.841055965	5.20E-09	4.31E-08	10.19221371
uc062fel.1	0.84320928	6.713999641	5.841055965	5.20E-09	4.31E-08	10.19221371
uc062fgh.1	0.84320928	6.713999641	5.841055965	5.20E-09	4.31E-08	10.19221371
uc062fgw.1	0.84320928	6.713999641	5.841055965	5.20E-09	4.31E-08	10.19221371
uc062fmk.1	0.84320928	6.713999641	5.841055965	5.20E-09	4.31E-08	10.19221371
uc062fnp.1	0.84320928	6.713999641	5.841055965	5.20E-09	4.31E-08	10.19221371
uc062fqm.1	0.84320928	6.713999641	5.841055965	5.20E-09	4.31E-08	10.19221371
uc062ftb.1	0.84320928	6.713999641	5.841055965	5.20E-09	4.31E-08	10.19221371
uc062fti.1	0.84320928	6.713999641	5.841055965	5.20E-09	4.31E-08	10.19221371
uc062fuq.1	0.84320928	6.713999641	5.841055965	5.20E-09	4.31E-08	10.19221371
uc062fyj.1	0.84320928	6.713999641	5.841055965	5.20E-09	4.31E-08	10.19221371
uc062ggx.1	0.84320928	6.713999641	5.841055965	5.20E-09	4.31E-08	10.19221371
uc062gha.1	0.84320928	6.713999641	5.841055965	5.20E-09	4.31E-08	10.19221371
uc062gsy.1	0.84320928	6.713999641	5.841055965	5.20E-09	4.31E-08	10.19221371
uc062guf.1	0.84320928	6.713999641	5.841055965	5.20E-09	4.31E-08	10.19221371
uc062gvq.1	0.84320928	6.713999641	5.841055965	5.20E-09	4.31E-08	10.19221371
uc062gxn.1	0.84320928	6.713999641	5.841055965	5.20E-09	4.31E-08	10.19221371
uc062haf.1	0.84320928	6.713999641	5.841055965	5.20E-09	4.31E-08	10.19221371
uc062hbb.1	0.84320928	6.713999641	5.841055965	5.20E-09	4.31E-08	10.19221371
uc062hkg.1	0.84320928	6.713999641	5.841055965	5.20E-09	4.31E-08	10.19221371
uc062hkl.1	0.84320928	6.713999641	5.841055965	5.20E-09	4.31E-08	10.19221371
uc062hlg.1	0.84320928	6.713999641	5.841055965	5.20E-09	4.31E-08	10.19221371
uc062hph.1	0.84320928	6.713999641	5.841055965	5.20E-09	4.31E-08	10.19221371
uc062idh.1	0.84320928	6.713999641	5.841055965	5.20E-09	4.31E-08	10.19221371
uc062iep.1	0.84320928	6.713999641	5.841055965	5.20E-09	4.31E-08	10.19221371
uc062ili.1	0.84320928	6.713999641	5.841055965	5.20E-09	4.31E-08	10.19221371
uc062imj.1	0.84320928	6.713999641	5.841055965	5.20E-09	4.31E-08	10.19221371
uc062ims.1	0.84320928	6.713999641	5.841055965	5.20E-09	4.31E-08	10.19221371
uc062ipb.1	0.84320928	6.713999641	5.841055965	5.20E-09	4.31E-08	10.19221371
uc062irl.1	0.84320928	6.713999641	5.841055965	5.20E-09	4.31E-08	10.19221371
uc062itj.1	0.84320928	6.713999641	5.841055965	5.20E-09	4.31E-08	10.19221371
uc062iyt.1	0.84320928	6.713999641	5.841055965	5.20E-09	4.31E-08	10.19221371
uc062jab.1	0.84320928	6.713999641	5.841055965	5.20E-09	4.31E-08	10.19221371
uc062jax.1	0.84320928	6.713999641	5.841055965	5.20E-09	4.31E-08	10.19221371
uc062jcb.1	0.84320928	6.713999641	5.841055965	5.20E-09	4.31E-08	10.19221371
uc062jdj.1	0.84320928	6.713999641	5.841055965	5.20E-09	4.31E-08	10.19221371
uc062jfc.1	0.84320928	6.713999641	5.841055965	5.20E-09	4.31E-08	10.19221371
uc062jfi.1	0.84320928	6.713999641	5.841055965	5.20E-09	4.31E-08	10.19221371
uc062jfz.1	0.84320928	6.713999641	5.841055965	5.20E-09	4.31E-08	10.19221371
uc062jka.1	0.84320928	6.713999641	5.841055965	5.20E-09	4.31E-08	10.19221371
uc062jmu.1	0.84320928	6.713999641	5.841055965	5.20E-09	4.31E-08	10.19221371
uc062jvm.1	0.84320928	6.713999641	5.841055965	5.20E-09	4.31E-08	10.19221371
uc062keh.1	0.84320928	6.713999641	5.841055965	5.20E-09	4.31E-08	10.19221371
uc062kfm.1	0.84320928	6.713999641	5.841055965	5.20E-09	4.31E-08	10.19221371
uc062kgw.1	0.84320928	6.713999641	5.841055965	5.20E-09	4.31E-08	10.19221371
uc062kjr.1	0.84320928	6.713999641	5.841055965	5.20E-09	4.31E-08	10.19221371
uc062klm.1	0.84320928	6.713999641	5.841055965	5.20E-09	4.31E-08	10.19221371
uc062kpq.1	0.84320928	6.713999641	5.841055965	5.20E-09	4.31E-08	10.19221371
uc062kqd.1	0.84320928	6.713999641	5.841055965	5.20E-09	4.31E-08	10.19221371
uc062kyy.1	0.84320928	6.713999641	5.841055965	5.20E-09	4.31E-08	10.19221371
uc062lbw.1	0.84320928	6.713999641	5.841055965	5.20E-09	4.31E-08	10.19221371
uc062lhs.1	0.84320928	6.713999641	5.841055965	5.20E-09	4.31E-08	10.19221371
uc062ljk.1	0.84320928	6.713999641	5.841055965	5.20E-09	4.31E-08	10.19221371
uc062lkw.1	0.84320928	6.713999641	5.841055965	5.20E-09	4.31E-08	10.19221371
uc062lqo.1	0.84320928	6.713999641	5.841055965	5.20E-09	4.31E-08	10.19221371
uc062lsl.1	0.84320928	6.713999641	5.841055965	5.20E-09	4.31E-08	10.19221371
uc062lts.1	0.84320928	6.713999641	5.841055965	5.20E-09	4.31E-08	10.19221371
uc062lwu.1	0.84320928	6.713999641	5.841055965	5.20E-09	4.31E-08	10.19221371
uc062lxs.1	0.84320928	6.713999641	5.841055965	5.20E-09	4.31E-08	10.19221371
uc062lyq.1	0.84320928	6.713999641	5.841055965	5.20E-09	4.31E-08	10.19221371
uc062mgt.1	0.84320928	6.713999641	5.841055965	5.20E-09	4.31E-08	10.19221371
uc062mht.1	0.84320928	6.713999641	5.841055965	5.20E-09	4.31E-08	10.19221371
uc062mkm.1	0.84320928	6.713999641	5.841055965	5.20E-09	4.31E-08	10.19221371
uc062mwa.1	0.84320928	6.713999641	5.841055965	5.20E-09	4.31E-08	10.19221371
uc062mwt.1	0.84320928	6.713999641	5.841055965	5.20E-09	4.31E-08	10.19221371
uc062nbh.1	0.84320928	6.713999641	5.841055965	5.20E-09	4.31E-08	10.19221371
uc062ndg.1	0.84320928	6.713999641	5.841055965	5.20E-09	4.31E-08	10.19221371
uc062niq.1	0.84320928	6.713999641	5.841055965	5.20E-09	4.31E-08	10.19221371
uc062nju.1	0.84320928	6.713999641	5.841055965	5.20E-09	4.31E-08	10.19221371
uc062njx.1	0.84320928	6.713999641	5.841055965	5.20E-09	4.31E-08	10.19221371
uc062nmb.1	0.84320928	6.713999641	5.841055965	5.20E-09	4.31E-08	10.19221371
uc062nqt.1	0.84320928	6.713999641	5.841055965	5.20E-09	4.31E-08	10.19221371
uc062oaq.1	0.84320928	6.713999641	5.841055965	5.20E-09	4.31E-08	10.19221371
uc062ocs.1	0.84320928	6.713999641	5.841055965	5.20E-09	4.31E-08	10.19221371
uc062oec.1	0.84320928	6.713999641	5.841055965	5.20E-09	4.31E-08	10.19221371
uc062oho.1	0.84320928	6.713999641	5.841055965	5.20E-09	4.31E-08	10.19221371
uc062ope.1	0.84320928	6.713999641	5.841055965	5.20E-09	4.31E-08	10.19221371
uc062osu.1	0.84320928	6.713999641	5.841055965	5.20E-09	4.31E-08	10.19221371
uc062oxk.1	0.84320928	6.713999641	5.841055965	5.20E-09	4.31E-08	10.19221371
uc062pig.1	0.84320928	6.713999641	5.841055965	5.20E-09	4.31E-08	10.19221371
uc062plv.1	0.84320928	6.713999641	5.841055965	5.20E-09	4.31E-08	10.19221371
uc062pxl.1	0.84320928	6.713999641	5.841055965	5.20E-09	4.31E-08	10.19221371
uc062qgf.1	0.84320928	6.713999641	5.841055965	5.20E-09	4.31E-08	10.19221371
uc062qit.1	0.84320928	6.713999641	5.841055965	5.20E-09	4.31E-08	10.19221371
uc062qni.1	0.84320928	6.713999641	5.841055965	5.20E-09	4.31E-08	10.19221371
uc062qqs.1	0.84320928	6.713999641	5.841055965	5.20E-09	4.31E-08	10.19221371
uc062qtm.1	0.84320928	6.713999641	5.841055965	5.20E-09	4.31E-08	10.19221371
uc062qvs.1	0.84320928	6.713999641	5.841055965	5.20E-09	4.31E-08	10.19221371
uc062rgo.1	0.84320928	6.713999641	5.841055965	5.20E-09	4.31E-08	10.19221371
uc062rjd.1	0.84320928	6.713999641	5.841055965	5.20E-09	4.31E-08	10.19221371
uc062rmz.1	0.84320928	6.713999641	5.841055965	5.20E-09	4.31E-08	10.19221371
uc062rpm.1	0.84320928	6.713999641	5.841055965	5.20E-09	4.31E-08	10.19221371
uc062sai.1	0.84320928	6.713999641	5.841055965	5.20E-09	4.31E-08	10.19221371
uc062sbw.1	0.84320928	6.713999641	5.841055965	5.20E-09	4.31E-08	10.19221371
uc062sei.1	0.84320928	6.713999641	5.841055965	5.20E-09	4.31E-08	10.19221371
uc062sgq.1	0.84320928	6.713999641	5.841055965	5.20E-09	4.31E-08	10.19221371
uc062soz.1	0.84320928	6.713999641	5.841055965	5.20E-09	4.31E-08	10.19221371
uc062szc.1	0.84320928	6.713999641	5.841055965	5.20E-09	4.31E-08	10.19221371
uc062tcj.1	0.84320928	6.713999641	5.841055965	5.20E-09	4.31E-08	10.19221371
uc062tkh.1	0.84320928	6.713999641	5.841055965	5.20E-09	4.31E-08	10.19221371
uc062ubm.1	0.84320928	6.713999641	5.841055965	5.20E-09	4.31E-08	10.19221371
uc062ued.1	0.84320928	6.713999641	5.841055965	5.20E-09	4.31E-08	10.19221371
uc062ugg.1	0.84320928	6.713999641	5.841055965	5.20E-09	4.31E-08	10.19221371
uc062ugn.1	0.84320928	6.713999641	5.841055965	5.20E-09	4.31E-08	10.19221371
uc062uha.1	0.84320928	6.713999641	5.841055965	5.20E-09	4.31E-08	10.19221371
uc062umd.1	0.84320928	6.713999641	5.841055965	5.20E-09	4.31E-08	10.19221371
uc062uok.1	0.84320928	6.713999641	5.841055965	5.20E-09	4.31E-08	10.19221371
uc062ure.1	0.84320928	6.713999641	5.841055965	5.20E-09	4.31E-08	10.19221371
uc062uvd.1	0.84320928	6.713999641	5.841055965	5.20E-09	4.31E-08	10.19221371
uc062uwg.1	0.84320928	6.713999641	5.841055965	5.20E-09	4.31E-08	10.19221371
uc062uyg.1	0.84320928	6.713999641	5.841055965	5.20E-09	4.31E-08	10.19221371
uc062ves.1	0.84320928	6.713999641	5.841055965	5.20E-09	4.31E-08	10.19221371
uc062vgf.1	0.84320928	6.713999641	5.841055965	5.20E-09	4.31E-08	10.19221371
uc062vql.1	0.84320928	6.713999641	5.841055965	5.20E-09	4.31E-08	10.19221371
uc062vsm.1	0.84320928	6.713999641	5.841055965	5.20E-09	4.31E-08	10.19221371
uc062waj.1	0.84320928	6.713999641	5.841055965	5.20E-09	4.31E-08	10.19221371
uc062wcd.1	0.84320928	6.713999641	5.841055965	5.20E-09	4.31E-08	10.19221371
uc062wdd.1	0.84320928	6.713999641	5.841055965	5.20E-09	4.31E-08	10.19221371
uc062wff.1	0.84320928	6.713999641	5.841055965	5.20E-09	4.31E-08	10.19221371
uc062whw.1	0.84320928	6.713999641	5.841055965	5.20E-09	4.31E-08	10.19221371
uc062wuf.1	0.84320928	6.713999641	5.841055965	5.20E-09	4.31E-08	10.19221371
uc062wvi.1	0.84320928	6.713999641	5.841055965	5.20E-09	4.31E-08	10.19221371
uc062wvn.1	0.84320928	6.713999641	5.841055965	5.20E-09	4.31E-08	10.19221371
uc062wwu.1	0.84320928	6.713999641	5.841055965	5.20E-09	4.31E-08	10.19221371
uc062wxh.1	0.84320928	6.713999641	5.841055965	5.20E-09	4.31E-08	10.19221371
uc062wyz.1	0.84320928	6.713999641	5.841055965	5.20E-09	4.31E-08	10.19221371
uc062xdz.1	0.84320928	6.713999641	5.841055965	5.20E-09	4.31E-08	10.19221371
uc062xhy.1	0.84320928	6.713999641	5.841055965	5.20E-09	4.31E-08	10.19221371
uc062xil.1	0.84320928	6.713999641	5.841055965	5.20E-09	4.31E-08	10.19221371
uc062xke.1	0.84320928	6.713999641	5.841055965	5.20E-09	4.31E-08	10.19221371
uc062xqb.1	0.84320928	6.713999641	5.841055965	5.20E-09	4.31E-08	10.19221371
uc062xvs.1	0.84320928	6.713999641	5.841055965	5.20E-09	4.31E-08	10.19221371
uc062xwr.1	0.84320928	6.713999641	5.841055965	5.20E-09	4.31E-08	10.19221371
uc062yfb.1	0.84320928	6.713999641	5.841055965	5.20E-09	4.31E-08	10.19221371
uc062yjn.1	0.84320928	6.713999641	5.841055965	5.20E-09	4.31E-08	10.19221371
uc062yqp.1	0.84320928	6.713999641	5.841055965	5.20E-09	4.31E-08	10.19221371
uc062yrt.1	0.84320928	6.713999641	5.841055965	5.20E-09	4.31E-08	10.19221371
uc062yrz.1	0.84320928	6.713999641	5.841055965	5.20E-09	4.31E-08	10.19221371
uc062yzx.1	0.84320928	6.713999641	5.841055965	5.20E-09	4.31E-08	10.19221371
uc062zag.1	0.84320928	6.713999641	5.841055965	5.20E-09	4.31E-08	10.19221371
uc062zdf.1	0.84320928	6.713999641	5.841055965	5.20E-09	4.31E-08	10.19221371
uc062zke.1	0.84320928	6.713999641	5.841055965	5.20E-09	4.31E-08	10.19221371
uc062zok.1	0.84320928	6.713999641	5.841055965	5.20E-09	4.31E-08	10.19221371
uc062zth.1	0.84320928	6.713999641	5.841055965	5.20E-09	4.31E-08	10.19221371
uc062zto.1	0.84320928	6.713999641	5.841055965	5.20E-09	4.31E-08	10.19221371
uc062zul.1	0.84320928	6.713999641	5.841055965	5.20E-09	4.31E-08	10.19221371
uc062zwe.1	0.84320928	6.713999641	5.841055965	5.20E-09	4.31E-08	10.19221371
uc063afl.1	0.84320928	6.713999641	5.841055965	5.20E-09	4.31E-08	10.19221371
uc063agn.1	0.84320928	6.713999641	5.841055965	5.20E-09	4.31E-08	10.19221371
uc063ahk.1	0.84320928	6.713999641	5.841055965	5.20E-09	4.31E-08	10.19221371
uc063bdv.1	0.84320928	6.713999641	5.841055965	5.20E-09	4.31E-08	10.19221371
uc063bha.1	0.84320928	6.713999641	5.841055965	5.20E-09	4.31E-08	10.19221371
uc063bjh.1	0.84320928	6.713999641	5.841055965	5.20E-09	4.31E-08	10.19221371
uc063bjz.1	0.84320928	6.713999641	5.841055965	5.20E-09	4.31E-08	10.19221371
uc063bls.1	0.84320928	6.713999641	5.841055965	5.20E-09	4.31E-08	10.19221371
uc063bna.1	0.84320928	6.713999641	5.841055965	5.20E-09	4.31E-08	10.19221371
uc063bnm.1	0.84320928	6.713999641	5.841055965	5.20E-09	4.31E-08	10.19221371
uc063bpn.1	0.84320928	6.713999641	5.841055965	5.20E-09	4.31E-08	10.19221371
uc063bqv.1	0.84320928	6.713999641	5.841055965	5.20E-09	4.31E-08	10.19221371
uc063brh.1	0.84320928	6.713999641	5.841055965	5.20E-09	4.31E-08	10.19221371
uc063brp.1	0.84320928	6.713999641	5.841055965	5.20E-09	4.31E-08	10.19221371
uc063bwp.1	0.84320928	6.713999641	5.841055965	5.20E-09	4.31E-08	10.19221371
uc063bzg.1	0.84320928	6.713999641	5.841055965	5.20E-09	4.31E-08	10.19221371
uc063cbx.1	0.84320928	6.713999641	5.841055965	5.20E-09	4.31E-08	10.19221371
uc063cjc.1	0.84320928	6.713999641	5.841055965	5.20E-09	4.31E-08	10.19221371
uc063cki.1	0.84320928	6.713999641	5.841055965	5.20E-09	4.31E-08	10.19221371
uc063clu.1	0.84320928	6.713999641	5.841055965	5.20E-09	4.31E-08	10.19221371
uc063cmb.1	0.84320928	6.713999641	5.841055965	5.20E-09	4.31E-08	10.19221371
uc063cqa.1	0.84320928	6.713999641	5.841055965	5.20E-09	4.31E-08	10.19221371
uc063cuj.1	0.84320928	6.713999641	5.841055965	5.20E-09	4.31E-08	10.19221371
uc063cuu.1	0.84320928	6.713999641	5.841055965	5.20E-09	4.31E-08	10.19221371
uc063daj.1	0.84320928	6.713999641	5.841055965	5.20E-09	4.31E-08	10.19221371
uc063dcg.1	0.84320928	6.713999641	5.841055965	5.20E-09	4.31E-08	10.19221371
uc063dcu.1	0.84320928	6.713999641	5.841055965	5.20E-09	4.31E-08	10.19221371
uc063dem.1	0.84320928	6.713999641	5.841055965	5.20E-09	4.31E-08	10.19221371
uc063dhz.1	0.84320928	6.713999641	5.841055965	5.20E-09	4.31E-08	10.19221371
uc063dme.1	0.84320928	6.713999641	5.841055965	5.20E-09	4.31E-08	10.19221371
uc063dsl.1	0.84320928	6.713999641	5.841055965	5.20E-09	4.31E-08	10.19221371
uc063dth.1	0.84320928	6.713999641	5.841055965	5.20E-09	4.31E-08	10.19221371
uc063dwd.1	0.84320928	6.713999641	5.841055965	5.20E-09	4.31E-08	10.19221371
uc063dwe.1	0.84320928	6.713999641	5.841055965	5.20E-09	4.31E-08	10.19221371
uc063eno.1	0.84320928	6.713999641	5.841055965	5.20E-09	4.31E-08	10.19221371
uc063esa.1	0.84320928	6.713999641	5.841055965	5.20E-09	4.31E-08	10.19221371
uc063esc.1	0.84320928	6.713999641	5.841055965	5.20E-09	4.31E-08	10.19221371
uc063evn.1	0.84320928	6.713999641	5.841055965	5.20E-09	4.31E-08	10.19221371
uc063fap.1	0.84320928	6.713999641	5.841055965	5.20E-09	4.31E-08	10.19221371
uc063fho.1	0.84320928	6.713999641	5.841055965	5.20E-09	4.31E-08	10.19221371
uc063fig.1	0.84320928	6.713999641	5.841055965	5.20E-09	4.31E-08	10.19221371
uc063fkt.1	0.84320928	6.713999641	5.841055965	5.20E-09	4.31E-08	10.19221371
uc063frd.1	0.84320928	6.713999641	5.841055965	5.20E-09	4.31E-08	10.19221371
uc063fri.1	0.84320928	6.713999641	5.841055965	5.20E-09	4.31E-08	10.19221371
uc063frx.1	0.84320928	6.713999641	5.841055965	5.20E-09	4.31E-08	10.19221371
uc063fwh.1	0.84320928	6.713999641	5.841055965	5.20E-09	4.31E-08	10.19221371
uc063gpl.1	0.84320928	6.713999641	5.841055965	5.20E-09	4.31E-08	10.19221371
uc063gue.1	0.84320928	6.713999641	5.841055965	5.20E-09	4.31E-08	10.19221371
uc063gvp.1	0.84320928	6.713999641	5.841055965	5.20E-09	4.31E-08	10.19221371
uc063gyz.1	0.84320928	6.713999641	5.841055965	5.20E-09	4.31E-08	10.19221371
uc063gzw.1	0.84320928	6.713999641	5.841055965	5.20E-09	4.31E-08	10.19221371
uc063hcg.1	0.84320928	6.713999641	5.841055965	5.20E-09	4.31E-08	10.19221371
uc063hhw.1	0.84320928	6.713999641	5.841055965	5.20E-09	4.31E-08	10.19221371
uc063hoq.1	0.84320928	6.713999641	5.841055965	5.20E-09	4.31E-08	10.19221371
uc063hsp.1	0.84320928	6.713999641	5.841055965	5.20E-09	4.31E-08	10.19221371
uc063huh.1	0.84320928	6.713999641	5.841055965	5.20E-09	4.31E-08	10.19221371
uc063hwq.1	0.84320928	6.713999641	5.841055965	5.20E-09	4.31E-08	10.19221371
uc063ics.1	0.84320928	6.713999641	5.841055965	5.20E-09	4.31E-08	10.19221371
uc063ifc.1	0.84320928	6.713999641	5.841055965	5.20E-09	4.31E-08	10.19221371
uc063igd.1	0.84320928	6.713999641	5.841055965	5.20E-09	4.31E-08	10.19221371
uc063ihf.1	0.84320928	6.713999641	5.841055965	5.20E-09	4.31E-08	10.19221371
uc063ijw.1	0.84320928	6.713999641	5.841055965	5.20E-09	4.31E-08	10.19221371
uc063imn.1	0.84320928	6.713999641	5.841055965	5.20E-09	4.31E-08	10.19221371
uc063inw.1	0.84320928	6.713999641	5.841055965	5.20E-09	4.31E-08	10.19221371
uc063iod.1	0.84320928	6.713999641	5.841055965	5.20E-09	4.31E-08	10.19221371
uc063iqm.1	0.84320928	6.713999641	5.841055965	5.20E-09	4.31E-08	10.19221371
uc063ire.1	0.84320928	6.713999641	5.841055965	5.20E-09	4.31E-08	10.19221371
uc063irj.1	0.84320928	6.713999641	5.841055965	5.20E-09	4.31E-08	10.19221371
uc063iwm.1	0.84320928	6.713999641	5.841055965	5.20E-09	4.31E-08	10.19221371
uc063jde.1	0.84320928	6.713999641	5.841055965	5.20E-09	4.31E-08	10.19221371
uc063jgr.1	0.84320928	6.713999641	5.841055965	5.20E-09	4.31E-08	10.19221371
uc063joi.1	0.84320928	6.713999641	5.841055965	5.20E-09	4.31E-08	10.19221371
uc063jvd.1	0.84320928	6.713999641	5.841055965	5.20E-09	4.31E-08	10.19221371
uc063jvv.1	0.84320928	6.713999641	5.841055965	5.20E-09	4.31E-08	10.19221371
uc063jwt.1	0.84320928	6.713999641	5.841055965	5.20E-09	4.31E-08	10.19221371
uc063jyc.1	0.84320928	6.713999641	5.841055965	5.20E-09	4.31E-08	10.19221371
uc063kbh.1	0.84320928	6.713999641	5.841055965	5.20E-09	4.31E-08	10.19221371
uc063kcj.1	0.84320928	6.713999641	5.841055965	5.20E-09	4.31E-08	10.19221371
uc063kdk.1	0.84320928	6.713999641	5.841055965	5.20E-09	4.31E-08	10.19221371
uc063kdr.1	0.84320928	6.713999641	5.841055965	5.20E-09	4.31E-08	10.19221371
uc063kdw.1	0.84320928	6.713999641	5.841055965	5.20E-09	4.31E-08	10.19221371
uc063kfr.1	0.84320928	6.713999641	5.841055965	5.20E-09	4.31E-08	10.19221371
uc063kic.1	0.84320928	6.713999641	5.841055965	5.20E-09	4.31E-08	10.19221371
uc063kql.1	0.84320928	6.713999641	5.841055965	5.20E-09	4.31E-08	10.19221371
uc063kqu.1	0.84320928	6.713999641	5.841055965	5.20E-09	4.31E-08	10.19221371
uc063ksk.1	0.84320928	6.713999641	5.841055965	5.20E-09	4.31E-08	10.19221371
uc063kvt.1	0.84320928	6.713999641	5.841055965	5.20E-09	4.31E-08	10.19221371
uc063lcb.1	0.84320928	6.713999641	5.841055965	5.20E-09	4.31E-08	10.19221371
uc063ldo.1	0.84320928	6.713999641	5.841055965	5.20E-09	4.31E-08	10.19221371
uc063lpn.1	0.84320928	6.713999641	5.841055965	5.20E-09	4.31E-08	10.19221371
uc063lqb.1	0.84320928	6.713999641	5.841055965	5.20E-09	4.31E-08	10.19221371
uc063mcx.1	0.84320928	6.713999641	5.841055965	5.20E-09	4.31E-08	10.19221371
uc063mkr.1	0.84320928	6.713999641	5.841055965	5.20E-09	4.31E-08	10.19221371
uc063mmi.1	0.84320928	6.713999641	5.841055965	5.20E-09	4.31E-08	10.19221371
uc063mmy.1	0.84320928	6.713999641	5.841055965	5.20E-09	4.31E-08	10.19221371
uc063mnk.1	0.84320928	6.713999641	5.841055965	5.20E-09	4.31E-08	10.19221371
uc063nhk.1	0.84320928	6.713999641	5.841055965	5.20E-09	4.31E-08	10.19221371
uc063nhs.1	0.84320928	6.713999641	5.841055965	5.20E-09	4.31E-08	10.19221371
uc063nmf.1	0.84320928	6.713999641	5.841055965	5.20E-09	4.31E-08	10.19221371
uc063nwj.1	0.84320928	6.713999641	5.841055965	5.20E-09	4.31E-08	10.19221371
uc063nwy.1	0.84320928	6.713999641	5.841055965	5.20E-09	4.31E-08	10.19221371
uc063nze.1	0.84320928	6.713999641	5.841055965	5.20E-09	4.31E-08	10.19221371
uc063nzk.1	0.84320928	6.713999641	5.841055965	5.20E-09	4.31E-08	10.19221371
uc063occ.1	0.84320928	6.713999641	5.841055965	5.20E-09	4.31E-08	10.19221371
uc063ofp.1	0.84320928	6.713999641	5.841055965	5.20E-09	4.31E-08	10.19221371
uc063ogw.1	0.84320928	6.713999641	5.841055965	5.20E-09	4.31E-08	10.19221371
uc063ohl.1	0.84320928	6.713999641	5.841055965	5.20E-09	4.31E-08	10.19221371
uc063oly.1	0.84320928	6.713999641	5.841055965	5.20E-09	4.31E-08	10.19221371
uc063onj.1	0.84320928	6.713999641	5.841055965	5.20E-09	4.31E-08	10.19221371
uc063opx.1	0.84320928	6.713999641	5.841055965	5.20E-09	4.31E-08	10.19221371
uc063owi.1	0.84320928	6.713999641	5.841055965	5.20E-09	4.31E-08	10.19221371
[truncated: 14,789 more rows]
