# Supplementary material for: Long non‐coding RNAs and their targets as potential biomarkers in breast cancer
Source: IET Syst Biol. 2021 May 15;15(5):137–47. doi: 10.1049/syb2.12020 (PMC8675856; doi:10.1049/syb2.12020)
Supplement: Supplementary file 8 — Supplementary Material [file SYB2-15-137-s005.csv]

substanceBXH	moduleColor	GS.cancer	p.GS.cancer	MM.cyan	p.MM.cyan	MM.midnightblue	p.MM.midnightblue	MM.steelblue	p.MM.steelblue	MM.darkgreen	p.MM.darkgreen	MM.saddlebrown	p.MM.saddlebrown	MM.darkolivegreen	p.MM.darkolivegreen	MM.plum1	p.MM.plum1	MM.turquoise	p.MM.turquoise	MM.brown	p.MM.brown	MM.purple	p.MM.purple	MM.darkorange	p.MM.darkorange	MM.paleturquoise	p.MM.paleturquoise	MM.grey60	p.MM.grey60	MM.yellowgreen	p.MM.yellowgreen	MM.lightgreen	p.MM.lightgreen	MM.darkmagenta	p.MM.darkmagenta	MM.darkturquoise	p.MM.darkturquoise	MM.royalblue	p.MM.royalblue	MM.white	p.MM.white	MM.greenyellow	p.MM.greenyellow	MM.skyblue	p.MM.skyblue	MM.magenta	p.MM.magenta	MM.blue	p.MM.blue
ASHG19A3A054337	black	-0.790703581	0.006464989	-0.556137509	0.095031926	-0.482313293	0.15801494	0.299885484	0.399880262	-0.69444189	0.025856352	-0.249083367	0.487695413	-0.56999001	0.085378384	-0.121089914	0.738965697	-0.375648398	0.2847372	0.096672451	0.790494271	-0.561497279	0.091218294	-0.585749089	0.07519076	0.29751809	0.403792765	0.328809735	0.353578629	0.338675716	0.338435192	0.075372115	0.836056966	-0.033208076	0.927437388	0.242855019	0.498993549	-0.04711196	0.897171023	-0.163975606	0.650793398	-0.319638104	0.367956083	-0.037231033	0.918669913	-0.227617622	0.52709122	0.48661785	0.153794473
ASHG19A3A043108	black	-0.75374614	0.01180478	-0.507263305	0.134507537	-0.729542745	0.016634318	0.442076677	0.20081844	-0.646371332	0.043446106	-0.667789366	0.034845795	-0.465215204	0.175462198	-0.207206489	0.565700294	-0.51237861	0.129971656	0.463338472	0.177443914	-0.329162576	0.353031257	-0.446269752	0.196074306	0.653671387	0.040370811	0.032914338	0.928077837	0.663644374	0.036411197	-0.02469267	0.946017706	-0.250756099	0.484680021	0.739057711	0.014597369	0.363876769	0.301303545	0.092994532	0.798324572	0.077128874	0.832280699	-0.334558494	0.344713826	-0.623049277	0.054313301	0.253864895	0.479097385
ASHG19A3L0002933	black	-0.751302956	0.012240793	-0.415348546	0.232609556	-0.695219735	0.025620932	0.424390659	0.221555065	-0.784352887	0.007226183	-0.680078113	0.030474018	-0.627389139	0.052167957	-0.370408773	0.29204908	-0.322619491	0.363251041	0.240999265	0.502381127	-0.446244024	0.196103214	-0.1972941	0.584829713	0.733044399	0.015863099	0.115261561	0.751188385	0.624715099	0.053483044	-0.084420785	0.816640036	-0.354778173	0.314449703	0.766203802	0.00974959	0.385501016	0.271258678	-0.030874494	0.932526387	0.079304752	0.827607796	-0.228739856	0.525000162	-0.657056017	0.03899605	0.185257374	0.608373748
ASHG19A3A012800	black	0.745940002	0.013237237	0.502046245	0.139232626	0.648827877	0.042394292	-0.50196534	0.13930669	0.838190398	0.002455139	0.529537562	0.115452793	0.648951612	0.042341769	0.289454938	0.41725432	0.365385798	0.299151907	-0.155288197	0.668380729	0.532839263	0.112781217	0.329393692	0.352672953	-0.54223019	0.105395763	-0.346599819	0.326517686	-0.355311494	0.313670974	0.018921328	0.95862441	0.364966203	0.299749362	-0.662104791	0.03700454	-0.09830872	0.787016026	-0.007619084	0.983334221	0.157375896	0.664140611	0.217957971	0.545228544	0.472132586	0.168271845	-0.313941287	0.377029914
ASHG19A3A046524	black	-0.731314442	0.016240929	-0.367119792	0.296689632	-0.539999983	0.107121245	0.187298691	0.604357269	-0.530090105	0.115002972	-0.44198695	0.200920681	-0.516109508	0.126723743	-0.18479715	0.60928059	-0.280752406	0.432015857	0.128427315	0.723653192	-0.439952306	0.203247203	-0.421242744	0.225368875	0.610883235	0.06063668	0.022839777	0.950064043	0.672494058	0.033124991	-0.094069401	0.796034468	0.069053315	0.849664095	0.411376362	0.237562316	0.322212375	0.36389175	-0.278277525	0.436257293	0.009941759	0.978254552	-0.315778979	0.374090931	-0.595475763	0.069315493	0.323077473	0.362530955
CUST_596_PI426073487	black	-0.724685692	0.017746679	-0.424418346	0.221521686	-0.800711822	0.005383696	0.477833793	0.162480273	-0.688522609	0.027696612	-0.631965821	0.04996731	-0.453793376	0.187727488	-0.455708392	0.185636887	-0.457293493	0.183916866	0.342722872	0.332320962	-0.541959479	0.105604267	-0.221071251	0.539356075	0.762543207	0.010324977	0.098801041	0.785970153	0.560586807	0.0918591	0.06297471	0.862787842	-0.328181209	0.354554739	0.801969414	0.005257627	0.347115965	0.32574907	0.012253998	0.973198405	-0.0119244	0.973919083	-0.395763228	0.257598364	-0.776101049	0.008307485	0.26369218	0.461636527
ASHG19A3A047030	black	0.720340426	0.018784671	0.467120496	0.173463833	0.651190032	0.041399143	-0.5879732	0.073819845	0.570221891	0.085222398	0.481219605	0.159098262	0.551672353	0.098285364	0.184844845	0.609186589	0.304994272	0.391499528	-0.227614065	0.527097854	0.355310253	0.313672784	0.522882093	0.120957462	-0.617169118	0.057312156	-0.335636381	0.343064395	-0.297234499	0.404262668	-0.065419056	0.85750668	0.245513028	0.494158444	-0.52614052	0.118242464	-0.203647381	0.572541177	0.053110823	0.884147235	0.062594756	0.863609201	0.310600382	0.38240189	0.39918102	0.253135083	-0.147809356	0.683638967
ASHG19A3A029957	black	0.720336243	0.01878569	0.436985149	0.206667876	0.397210975	0.255702482	-0.352269589	0.318126177	0.772482378	0.008815916	0.243690841	0.497470974	0.712309864	0.020812361	0.244476207	0.496042111	0.12597113	0.728769491	0.177473063	0.623776046	0.599298321	0.067091165	0.344447083	0.329733527	-0.370824198	0.291465723	-0.532818883	0.112797587	-0.148077541	0.683089995	-0.025955327	0.943260956	0.215269484	0.550319992	-0.229042808	0.524436253	0.047293113	0.896777393	0.153749333	0.671511584	0.341448372	0.334240233	0.118878845	0.743596507	0.181277033	0.616232531	-0.337243455	0.340612664
ASHG19A3A032062	black	-0.717663503	0.019444647	-0.486305102	0.154098787	-0.58254154	0.077196769	0.303833711	0.393395862	-0.824001305	0.003374565	-0.477093596	0.16322534	-0.616947864	0.057427081	-0.283654362	0.427066906	-0.397382461	0.255478427	0.085372212	0.814603468	-0.614225576	0.058853575	-0.265497185	0.458460673	0.431078009	0.213576281	0.239346793	0.505405762	0.467211275	0.173368959	-0.107641688	0.767243178	-0.193839562	0.591552177	0.597861642	0.067921606	0.039319337	0.914121801	-0.069145161	0.849466046	-0.21713492	0.546785252	-0.260303161	0.467625744	-0.554782562	0.09601182	0.486569764	0.153841238
ASHG19A3A014469	black	0.717277185	0.019541198	0.449104537	0.19290439	0.654080839	0.040202793	-0.331865629	0.348852137	0.605958245	0.063328321	0.429933774	0.214929599	0.478060141	0.162252844	0.189930932	0.59919218	0.444416284	0.198163214	-0.208545744	0.563134287	0.543968137	0.104063371	0.477024768	0.163294724	-0.539408325	0.10758197	-0.115140718	0.751442344	-0.516715688	0.126200834	0.03816027	0.916645861	0.001716329	0.996245541	-0.569871273	0.085458329	-0.113820457	0.754218344	0.230762081	0.52124073	0.12279215	0.735405709	0.319530284	0.368126802	0.634775402	0.04864745	-0.443796668	0.198864417
ASHG19A3A023106	black	-0.716605993	0.019709732	-0.454294934	0.187178612	-0.744121809	0.013587556	0.42658584	0.218917484	-0.76048945	0.010658049	-0.603561589	0.06466605	-0.478129892	0.162182799	-0.322912769	0.362789838	-0.501447133	0.139781656	0.354578194	0.314741962	-0.513088653	0.129349614	-0.293896724	0.40981281	0.643087408	0.044879304	0.07515115	0.836532159	0.569838014	0.08548073	-0.007229888	0.984185446	-0.304557729	0.392212312	0.813854697	0.004168001	0.235629743	0.512237136	-0.001222119	0.997326618	-0.016330135	0.964287355	-0.234042333	0.515166198	-0.69132559	0.026814389	0.331505266	0.349407831
ASHG19A3A001094	black	-0.713999573	0.020373734	-0.35735439	0.310697412	-0.679285518	0.030744057	0.399106783	0.253231569	-0.693644834	0.026099119	-0.73498305	0.01544701	-0.623836152	0.053920061	-0.390699892	0.264289853	-0.241191063	0.502030561	0.253403545	0.47992408	-0.343748505	0.33078059	-0.116853782	0.747844257	0.783864613	0.007287219	0.024541523	0.94634774	0.701913672	0.02365541	-0.128985931	0.722490946	-0.329455271	0.352577516	0.759698888	0.01078825	0.51944671	0.123861564	-0.069649656	0.848378332	0.207441186	0.565250292	-0.206327	0.567387823	-0.684659595	0.028944701	0.065864787	0.856544194
ASHG19A3A053732	black	-0.709999106	0.021422699	-0.334562992	0.344706935	-0.569456515	0.08573796	0.341271978	0.334506313	-0.700874016	0.023953639	-0.385611947	0.271108944	-0.59648476	0.068723757	-0.360186603	0.306599597	-0.203516586	0.572793171	-0.056522806	0.876750626	-0.639648379	0.046413755	-0.262697778	0.463390322	0.66010418	0.037785269	0.304247756	0.392718813	0.374519567	0.286304058	0.000551516	0.99879356	-0.177623198	0.623477715	0.48162275	0.158698419	0.169766569	0.639154797	-0.221729918	0.538116906	-0.167842321	0.643014411	-0.372662093	0.288892373	-0.575405118	0.081783363	0.312658674	0.379087872
ASHG19A3A021367	black	-0.703883978	0.023097244	-0.495261098	0.145528076	-0.63402341	0.048998409	0.196713504	0.585957558	-0.52459481	0.119525598	-0.477967009	0.162346397	-0.334652861	0.34456926	-0.069254716	0.849229821	-0.606029425	0.063288871	0.413313604	0.235139493	-0.417877956	0.22948642	-0.564253894	0.089295584	0.45488346	0.186535767	-0.107218252	0.768137741	0.730090568	0.016511979	-0.075533843	0.835709194	0.100637887	0.782070734	0.571836214	0.084141524	0.18527419	0.608340624	-0.098128568	0.787398814	-0.040969599	0.91052928	-0.350885004	0.320164932	-0.662201895	0.036966925	0.521264004	0.122319977
ASHG19A3A008476	black	-0.68565018	0.02862107	-0.491147818	0.149427435	-0.660795199	0.037514357	0.476267827	0.164058957	-0.556531625	0.094748102	-0.411237679	0.237736296	-0.467098375	0.173486956	-0.132744073	0.714685212	-0.450129029	0.191766207	0.224099453	0.533668491	-0.477695255	0.162619566	-0.567991419	0.086730436	0.495106934	0.145673092	0.263889843	0.461288269	0.330869545	0.35038923	0.009979175	0.978172729	-0.06892004	0.849951492	0.551888604	0.098126191	0.032220972	0.929589753	-0.121524056	0.738057323	-0.182656101	0.613505675	-0.423275442	0.222901949	-0.527946185	0.116754462	0.394581711	0.259151345
ASHG19A3A013102	black	-0.679259739	0.030752867	-0.287932996	0.419818595	-0.488956825	0.151530103	0.13931711	0.701090348	-0.682060757	0.029805613	-0.363214639	0.302250222	-0.549846044	0.099636172	-0.225016077	0.531951669	-0.231923857	0.519085938	-0.003448259	0.992457022	-0.569487869	0.085716801	-0.287769155	0.420095087	0.583581959	0.076542336	0.0627083	0.863363737	0.576370191	0.081153092	-0.111620714	0.758849178	-0.018917803	0.958632113	0.472341509	0.168057464	0.187923024	0.603130736	-0.355071268	0.314021614	-0.041713571	0.908910171	-0.132480785	0.715231301	-0.584446011	0.07600158	0.363668636	0.301600952
ASHG19A3A050964	black	-0.672338535	0.033180934	-0.276597698	0.439147025	-0.621612199	0.055036374	0.229580083	0.523436788	-0.686272687	0.028418961	-0.477315749	0.16300151	-0.48105436	0.159262329	-0.355167356	0.313881336	-0.309099806	0.384826831	0.110281424	0.761672004	-0.595261896	0.069441343	-0.195334508	0.588639565	0.72903356	0.016748592	0.01944204	0.95748661	0.615413562	0.058228223	-0.059782128	0.869692965	-0.139875224	0.699939464	0.656297754	0.039301255	0.291993717	0.412993254	-0.242099037	0.500372383	0.007169575	0.984317361	-0.29332484	0.41076736	-0.761692547	0.010462032	0.323015596	0.362628203
ASHG19A3A033898	black	0.666945912	0.035160568	0.521245101	0.122335952	0.685083777	0.028805813	-0.459045418	0.182026796	0.625018437	0.05333277	0.717057346	0.019596288	0.461248247	0.179666613	0.115598442	0.750480525	0.517181255	0.12580013	-0.555541468	0.095462193	0.160888433	0.657026022	0.40263016	0.248674711	-0.512370777	0.129978528	0.032334001	0.929343273	-0.64909494	0.042280984	0.10191803	0.779355713	0.293632665	0.410253429	-0.792600372	0.006249164	-0.329747608	0.352124623	-0.145538614	0.688292471	-0.171649542	0.635385503	0.106136884	0.770423389	0.510582131	0.131553719	-0.17498343	0.628730301
ASHG19A3A005171	black	-0.662764195	0.036749617	-0.392649856	0.261701669	-0.600590726	0.066349817	0.170197776	0.638290956	-0.666916198	0.035171692	-0.378680231	0.280551861	-0.382487005	0.275344223	-0.145674379	0.688013977	-0.520040079	0.123356898	0.24105346	0.502282059	-0.58650841	0.074720882	-0.425789525	0.219872196	0.478632279	0.161678827	-0.041873885	0.908561321	0.607362619	0.062552955	-0.068585507	0.850672954	0.02370789	0.948168129	0.621991915	0.054844702	0.059697097	0.869876986	-0.244383114	0.496211389	-0.099554357	0.784370424	-0.172013781	0.634657244	-0.673822334	0.032649808	0.542681801	0.105048508
ASHG19A3A051141	black	-0.660894015	0.037475724	-0.331456254	0.349483444	-0.464858576	0.175837759	0.142131263	0.695292927	-0.68668057	0.028287064	-0.255615973	0.475965269	-0.516592107	0.126307329	-0.187340412	0.604275277	-0.287057998	0.42129619	-0.024822416	0.94573441	-0.635712369	0.048212511	-0.348651496	0.323467998	0.444998529	0.197505618	0.134597778	0.710843737	0.451280907	0.190491212	-0.063105705	0.862504693	0.023260566	0.949145034	0.406501319	0.243721165	0.012992135	0.971584501	-0.366794885	0.297150174	-0.179110346	0.6205253	-0.077537785	0.83140216	-0.502278692	0.139019966	0.471591544	0.168827777
ASHG19A3A052294	black	-0.657469314	0.038830371	-0.427103008	0.218298717	-0.737427099	0.014933362	0.328092486	0.354692636	-0.610636819	0.06076953	-0.396499962	0.256632614	-0.19883422	0.581841846	-0.228249278	0.525913838	-0.676356742	0.031756024	0.44520626	0.197271313	-0.598209659	0.067719829	-0.480204884	0.160107354	0.573360666	0.083128956	-0.019041517	0.958361781	0.515950184	0.126861404	0.145443963	0.688486649	-0.121146333	0.738847634	0.718064812	0.019344701	0.095957442	0.792015229	-0.028668524	0.93733912	-0.135008563	0.709993247	-0.330128368	0.351535185	-0.723884326	0.017935039	0.510796914	0.13136395
ASHG19A3L0000772	black	-0.654489038	0.040035759	-0.475165333	0.165175901	-0.628936628	0.051416804	0.294153637	0.409384331	-0.679101567	0.030806961	-0.493091331	0.147577183	-0.453813827	0.187705089	-0.109761486	0.762768564	-0.536864776	0.109576839	0.302903123	0.394919621	-0.468717248	0.171799557	-0.429615757	0.215306598	0.41833748	0.228921598	0.031629109	0.930880498	0.562445216	0.090554161	-0.132474821	0.715243672	-0.068241087	0.851415844	0.696679505	0.025183098	0.049760473	0.891418091	-0.107804241	0.766899827	-0.078671542	0.828967179	-0.214159159	0.552428151	-0.617482234	0.057149776	0.484575568	0.155788256
ASHG19A3A002800	black	-0.652875495	0.040698753	-0.410671182	0.238447725	-0.397476291	0.25535588	0.233810167	0.515595166	-0.762658762	0.010306457	-0.384646254	0.272413941	-0.664842082	0.035954084	-0.063313704	0.862055128	-0.226101961	0.529920719	0.040771482	0.910960494	-0.390997381	0.263894091	-0.346455256	0.326733129	0.320402013	0.366747658	0.185931949	0.60704541	0.433523092	0.210700872	-0.179292274	0.620164455	-0.135590293	0.708789325	0.441979362	0.200929328	0.031604247	0.930934721	-0.217052823	0.546940625	-0.059833453	0.869581892	0.170844707	0.636995688	-0.265887676	0.457774904	0.309125177	0.384785768
ASHG19A3A029083	black	0.652071532	0.041031836	0.226006248	0.530099608	0.585217941	0.075520577	-0.3062323	0.389481505	0.78901888	0.006661078	0.422498705	0.223842788	0.479662174	0.16064863	0.464620727	0.1760885	0.22443631	0.533037304	-0.062185405	0.86449424	0.631884675	0.05000578	0.07596003	0.834792866	-0.771068327	0.009020433	-0.151609708	0.675872263	-0.437167584	0.206456603	-0.08915032	0.806526245	0.392880194	0.261396867	-0.636975104	0.047630465	-0.289589361	0.417028189	0.120319657	0.740578056	0.027009593	0.940959598	0.135772432	0.7084125	0.612037313	0.060017026	-0.194413568	0.590433213
ASHG19A3A021932	black	-0.648560758	0.042507826	-0.305744207	0.390276507	-0.519774187	0.123582883	0.113030833	0.755879833	-0.665634546	0.035653777	-0.238590834	0.506791991	-0.389098103	0.266426378	-0.204837464	0.570250261	-0.398761618	0.253680452	0.023401895	0.948836381	-0.71810923	0.01933366	-0.383672987	0.273732633	0.522113328	0.121603619	0.084944372	0.815519153	0.482332298	0.157996154	-0.014811728	0.967606453	0.042966849	0.906183345	0.475427723	0.16490966	0.01041225	0.977225672	-0.306105976	0.389687184	-0.217773889	0.545576562	-0.31495919	0.375400603	-0.654839519	0.039892716	0.567882107	0.08680478
ASHG19A3A052659	black	-0.647379676	0.043012273	-0.361555596	0.304629146	-0.612962597	0.059523242	0.158738235	0.661378312	-0.657691677	0.038741428	-0.538746912	0.108098488	-0.41712169	0.230417699	-0.191937283	0.595266006	-0.475202995	0.165137671	0.27011529	0.450380012	-0.482178723	0.158147994	-0.299035809	0.401282391	0.576109499	0.081323035	-0.118770278	0.74382408	0.746929023	0.013049357	-0.16968585	0.639316546	-0.045822283	0.899973954	0.717282909	0.019539764	0.241906252	0.50072426	-0.139921036	0.69984502	0.040877872	0.910728927	-0.314632376	0.37592334	-0.774297598	0.008558206	0.439690657	0.203547515
ASHG19A3A028625	black	-0.637593119	0.047347313	-0.291811447	0.413298487	-0.439640021	0.203605663	0.065374389	0.85760314	-0.636730276	0.047742947	-0.122920096	0.735138311	-0.386554026	0.269839153	-0.237601051	0.508609395	-0.326903254	0.356543596	-0.081986021	0.821856225	-0.768285911	0.009432601	-0.355987485	0.31268538	0.445010966	0.197491586	0.159587978	0.659657218	0.386600533	0.269776554	0.048417573	0.894334498	0.078553802	0.82921999	0.303413301	0.394083897	-0.045926085	0.899748319	-0.338494923	0.338709659	-0.315653502	0.374291243	-0.264614708	0.460012143	-0.543438333	0.10446841	0.584174922	0.07617097
ASHG19A3A023241	black	-0.631591461	0.050144953	-0.233095278	0.516916983	-0.424449171	0.221484528	0.170469887	0.637746034	-0.787621046	0.006826953	-0.452293679	0.189374307	-0.670261296	0.033934288	-0.18995172	0.599151452	-0.108815418	0.764764815	-0.069938575	0.847755512	-0.457976301	0.183178846	-0.170374451	0.637937133	0.607192448	0.062646574	0.100298265	0.782791388	0.554307712	0.096356746	-0.235090936	0.513230556	-0.187532399	0.603898034	0.5691671	0.085933433	0.225563578	0.530927274	-0.295610122	0.406959229	0.077501919	0.83147921	-0.028044203	0.938701531	-0.513400162	0.129077295	0.215284798	0.550290938
ASHG19A3A052182	black	-0.625450954	0.053118984	-0.35162997	0.31906715	-0.604432378	0.064177884	0.285057257	0.424683924	-0.618097483	0.056831597	-0.230882083	0.521017987	-0.336561771	0.341651537	-0.168510369	0.641673578	-0.474714692	0.165633757	0.121521105	0.738063496	-0.688952424	0.02756006	-0.492069037	0.148548675	0.511431253	0.130804471	0.164214519	0.650311867	0.328898887	0.353440286	0.063756772	0.861097607	-0.005133528	0.988770704	0.547408888	0.101457039	-0.07835343	0.82965026	-0.268178742	0.453760675	-0.252524667	0.481500665	-0.331588085	0.349280082	-0.625998434	0.052849191	0.541034597	0.106318581
ASHG19A3A021539	black	-0.606841963	0.062839681	-0.143988208	0.691475199	-0.539905345	0.107194856	0.24029124	0.50367614	-0.574179903	0.082588062	-0.339180965	0.337668764	-0.460171635	0.180817855	-0.480236913	0.160075444	-0.091740817	0.800997476	-0.078467618	0.829405051	-0.632556606	0.049687821	-0.068752379	0.850313061	0.795105049	0.005972085	0.138326131	0.703135185	0.424021672	0.222000187	0.061994969	0.864906021	-0.162811049	0.653142232	0.463807857	0.176947033	0.3295433	0.352441108	-0.328489914	0.354075146	-0.032570131	0.928828371	-0.30257021	0.395465428	-0.671910939	0.033335074	0.172950978	0.63278471
ASHG19A3L0002666	black	-0.603177194	0.064882314	-0.312690393	0.379036912	-0.620060253	0.055824369	0.384253426	0.272945771	-0.521920842	0.12176574	-0.59251907	0.071068588	-0.514373877	0.128228364	-0.146560293	0.686197537	-0.274245737	0.443207671	0.219171424	0.542936643	-0.280465931	0.432505838	-0.341028559	0.334873675	0.686765311	0.028259714	0.030627066	0.933066101	0.569137128	0.085953692	-0.186304746	0.606311761	-0.120426806	0.740353708	0.703392467	0.023235626	0.329519097	0.352478611	-0.186012658	0.606886551	0.168292643	0.642110472	-0.354835912	0.314365345	-0.663935161	0.036299857	0.141137356	0.697338863
ASHG19A3A001180	black	-0.601297425	0.065946717	-0.167777618	0.643144325	-0.516305152	0.126554828	0.121873511	0.737326355	-0.694196338	0.025930976	-0.306823375	0.388519818	-0.365976012	0.298312585	-0.266207588	0.457213428	-0.289093328	0.417862918	0.094807772	0.794462113	-0.605279444	0.063705343	-0.225874624	0.530345651	0.689192517	0.027483984	-0.054796308	0.880492344	0.552703988	0.097527495	0.015348025	0.966434103	-0.134098064	0.711878731	0.590447554	0.072313884	0.211870832	0.556782906	-0.325683765	0.358446675	0.029497058	0.935531298	-0.008156943	0.982157875	-0.642670229	0.045063607	0.310415965	0.382699505
ASHG19A3A021498	black	-0.600869732	0.06619048	-0.274266048	0.443172531	-0.411084475	0.237928578	0.028781248	0.937093146	-0.523644939	0.120318396	-0.35883652	0.308549402	-0.49463727	0.146115427	-0.067558681	0.852888055	-0.2428076	0.49907999	-0.00243472	0.994674083	-0.441470174	0.201510117	-0.356176937	0.312409451	0.477677062	0.162637863	-0.039283335	0.914200191	0.65271027	0.040767057	-0.252438722	0.481654959	0.178526352	0.621684117	0.407160688	0.242882984	0.173606638	0.631475807	-0.373474936	0.287758167	0.001452045	0.996823658	-0.297869364	0.403211078	-0.60830964	0.062033634	0.413584982	0.23480121
ASHG19A3L0002159	black	-0.600097998	0.06663182	-0.238065275	0.507756664	-0.632748197	0.049597407	0.17693204	0.624851511	-0.609167923	0.061565429	-0.444942455	0.197568894	-0.321476478	0.365051311	-0.223522377	0.534750489	-0.427667216	0.217624812	0.267442625	0.455048712	-0.521502645	0.122118432	-0.290772488	0.415040381	0.697825343	0.02484304	-0.16624484	0.646224459	0.676678121	0.031643888	-0.061373076	0.866250941	-0.058078396	0.873381183	0.738439858	0.014724052	0.259954699	0.468243499	-0.283523021	0.427290322	0.100578717	0.782196279	-0.174510125	0.629673673	-0.800565827	0.005398469	0.348517301	0.323667017
ASHG19A3A008873	black	0.598685326	0.067444677	0.378269056	0.281117511	0.600995985	0.066118461	-0.260736201	0.46685855	0.366958752	0.296917852	0.421464964	0.225098431	0.174374247	0.629944589	-0.03500242	0.923525946	0.552906206	0.097379378	-0.546891587	0.10184622	0.212286762	0.555990386	0.637039333	0.047600985	-0.528959863	0.115924268	0.19800818	0.583443674	-0.645415108	0.043860216	-0.037018342	0.919133255	-0.036830706	0.919542031	-0.562226148	0.090707366	-0.275755252	0.440599539	0.09385252	0.796496439	-0.144884652	0.689634413	0.148010498	0.683227219	0.531633608	0.113752236	-0.274840752	0.442178767
ASHG19A3A042987	black	0.598099455	0.067783682	0.432327561	0.21210401	0.422896523	0.22336064	-0.132352898	0.715496593	0.82368926	0.003397202	0.359381477	0.307761584	0.524328283	0.119747722	0.008247368	0.98196011	0.453301662	0.188266509	-0.084213893	0.817083029	0.524148968	0.119897307	0.374549895	0.286261901	-0.237797697	0.508248104	-0.125334571	0.730097044	-0.465437977	0.175227841	0.228966321	0.524578601	0.089191555	0.806438177	-0.579221581	0.079309241	0.142645606	0.694234858	0.087069254	0.810973369	0.192503214	0.59416025	0.114589148	0.752601774	0.447226102	0.195001521	-0.58783643	0.073903676
ASHG19A3A047745	black	-0.594174613	0.07008346	-0.200596867	0.578429279	-0.644097762	0.044435036	0.277076207	0.438322975	-0.658486177	0.03842476	-0.502841803	0.138505615	-0.431733292	0.212803471	-0.414278683	0.233937734	-0.275921173	0.44031329	0.113704963	0.754461304	-0.575776345	0.081540549	-0.083655923	0.818277973	0.797909685	0.005672326	0.00951665	0.979184213	0.557898764	0.093767743	-0.047202853	0.896973519	-0.229095133	0.524338882	0.747392099	0.012962033	0.325012581	0.359496264	-0.209773326	0.560786191	0.060417201	0.868318742	-0.335331762	0.343530129	-0.820429088	0.003640271	0.234004229	0.515236591
ASHG19A3A044334	black	0.591124987	0.071905094	0.428994596	0.216044058	0.62931043	0.051236444	-0.419440971	0.22756847	0.580055164	0.078775366	0.471977805	0.168430774	0.439977363	0.203218456	0.08321205	0.819228809	0.459903211	0.181105563	-0.24378797	0.497294166	0.408579501	0.241084892	0.46680458	0.17379424	-0.476155696	0.16417235	-0.161295225	0.65620366	-0.385806062	0.270847039	0.11104589	0.760060424	0.108855848	0.76467948	-0.685681411	0.028610906	-0.031875631	0.930342861	0.077372638	0.831756954	0.085880901	0.813515008	0.415225678	0.232761872	0.592172795	0.071275772	-0.377976632	0.281520171
ASHG19A3A007316	black	-0.590728528	0.07214415	-0.183329661	0.612175379	-0.43317135	0.211113138	0.305838785	0.390122398	-0.622319105	0.054679899	-0.585882735	0.075107919	-0.725884138	0.017467555	-0.17287839	0.632929676	0.056556165	0.876678349	-0.03747814	0.918131627	-0.202315352	0.575109466	-0.145434135	0.688506812	0.733797695	0.015700505	0.103768161	0.775435618	0.553333772	0.097066669	-0.289184149	0.417710025	-0.237300706	0.509161416	0.575377012	0.081801765	0.444105208	0.19851507	-0.278404852	0.436038615	0.290284578	0.415859592	-0.096172925	0.791556789	-0.476313907	0.164012372	-0.08537383	0.814600006
ASHG19A3A022429	black	-0.588657333	0.073401444	-0.358423581	0.309147074	-0.580031647	0.078790396	0.184560627	0.609746831	-0.743082587	0.013790671	-0.401370988	0.250297941	-0.398945366	0.253441435	-0.198662945	0.582173841	-0.503662661	0.137757929	0.146764771	0.685778488	-0.638657413	0.04686233	-0.280162154	0.433025693	0.460431522	0.180539555	0.046498268	0.898504671	0.509582255	0.132439377	-0.124020866	0.732838832	-0.096662244	0.79051598	0.711452085	0.021037505	-0.017047689	0.962719016	-0.124694948	0.731431636	-0.16336039	0.652033905	-0.339750557	0.336805799	-0.722887945	0.018171165	0.570582676	0.084980064
ASHG19A3A052251	black	-0.583587851	0.07653864	-0.392776768	0.261533705	-0.586473938	0.074742172	0.207994479	0.564189965	-0.698307216	0.024700977	-0.604968225	0.063878692	-0.44478542	0.197746159	-0.095791922	0.792367409	-0.498346213	0.142644531	0.343541994	0.331090447	-0.347282618	0.3255011	-0.278697904	0.435535504	0.461138754	0.179783498	-0.128339913	0.723835085	0.711035859	0.021147356	-0.256040436	0.475207394	-0.136578818	0.706744853	0.814973404	0.004074566	0.181273528	0.616239468	-0.046195176	0.89916342	0.104910016	0.773018505	-0.161575615	0.655637022	-0.679057681	0.030821981	0.387016957	0.269216381
ASHG19A3A016969	black	-0.583242453	0.076755491	-0.26392677	0.46122322	-0.260667586	0.466980075	0.122761985	0.735468756	-0.702978541	0.023352606	-0.21736054	0.546358342	-0.671533122	0.033471672	-0.052694824	0.885049615	-0.054885797	0.880298349	-0.301726366	0.396850529	-0.520669794	0.122822718	-0.322716715	0.363098116	0.377746854	0.281836788	0.343670049	0.330898291	0.285198074	0.424445072	-0.226617623	0.52895737	-0.029014757	0.936583624	0.270760007	0.449257052	-0.053641105	0.88299713	-0.302050462	0.396318276	-0.198680238	0.582140317	-0.248456241	0.488827993	-0.315905409	0.373889151	0.374703303	0.28604871
ASHG19A3A002165	black	-0.583094693	0.076848382	-0.396332439	0.256852035	-0.700932392	0.023936825	0.342963332	0.33195949	-0.710025575	0.021415639	-0.37603233	0.284205345	-0.244630476	0.495761647	-0.293289168	0.410826937	-0.631465208	0.050204958	0.331291594	0.349737533	-0.671338498	0.033542186	-0.311404525	0.381105473	0.497215611	0.143697177	0.077323856	0.831861762	0.377908285	0.281614328	0.108435146	0.76556756	-0.233727208	0.515748484	0.775589087	0.008378124	-0.032485924	0.929011988	0.003312798	0.992753335	-0.213364491	0.553938916	-0.286800241	0.421731922	-0.703833284	0.02311149	0.531447495	0.113902593
ASHG19A3A011031	black	0.579860847	0.07889961	0.392807236	0.261493389	0.501534343	0.139701654	-0.492167168	0.148455252	0.544598558	0.103582704	0.742159888	0.013972782	0.683655459	0.0292753	0.040791126	0.910917736	0.141516537	0.696558119	-0.213256183	0.554144947	-0.018721646	0.959060751	0.307290006	0.387761418	-0.567448744	0.087099914	-0.182354441	0.614101791	-0.499814948	0.14128412	0.311852525	0.380384154	0.318916026	0.36910015	-0.649236025	0.042221208	-0.400525297	0.251391442	-0.104644022	0.773581412	-0.255061999	0.476955182	0.354200993	0.315293613	0.384437139	0.272696982	0.0718975	0.843534697
ASHG19A3A038771	black	-0.57690688	0.080803951	-0.341734877	0.33380829	-0.606690084	0.062923484	0.220116398	0.541154488	-0.696239704	0.025314465	-0.634944056	0.048568968	-0.465801759	0.17484554	-0.191914187	0.59531115	-0.432476523	0.211928889	0.287447831	0.420637585	-0.38041912	0.278166506	-0.175467489	0.627765991	0.555153116	0.095743201	-0.116918475	0.747708464	0.715248686	0.020053617	-0.255194889	0.476717634	-0.174966343	0.628764348	0.840989175	0.002297813	0.253116587	0.480438596	-0.066645893	0.854857928	0.129253654	0.721934108	-0.237093748	0.509541941	-0.753586316	0.011832964	0.332855336	0.347328273
ASHG19A3A038331	black	0.571533487	0.08434354	0.219332365	0.542632956	0.582789686	0.077040355	-0.241620153	0.501246652	0.652169372	0.040991203	0.527380821	0.117219099	0.430271837	0.214529252	0.708225427	0.021899474	0.171348535	0.635987549	-0.100368762	0.782641786	0.577924459	0.080144633	-0.27319199	0.445032487	-0.694267056	0.02590947	-0.04064094	0.911244638	-0.529169309	0.115753195	-0.086726182	0.811706967	0.399005146	0.253363701	-0.584080545	0.076229999	-0.455438858	0.185930301	0.013749623	0.969928384	-0.007617758	0.983337122	0.165302746	0.648120014	0.679587177	0.030641089	-0.122240406	0.736559111
ASHG19A3A015008	black	0.571090598	0.084639651	0.196357358	0.586649793	0.578554116	0.079738406	-0.258376221	0.47104634	0.642789595	0.045010821	0.304096158	0.392966641	0.406868373	0.243254372	0.373548449	0.28765571	0.262735167	0.463324327	0.03589114	0.92158919	0.709584177	0.021533586	0.172010783	0.634663237	-0.687133198	0.028141188	-0.158848676	0.66115454	-0.3532673	0.316661297	-0.020486149	0.955205352	0.137902133	0.704010608	-0.593929279	0.07022888	-0.104432238	0.774029667	0.297582279	0.403686443	0.142488909	0.694557155	0.374796491	0.285919249	0.729696515	0.016599915	-0.362187591	0.303721755
ASHG19A3A055033	black	-0.570608935	0.084962443	-0.224135976	0.533600042	-0.463684624	0.177077404	0.210409768	0.559570308	-0.704553887	0.022909549	-0.637085074	0.047579998	-0.671557998	0.033462667	-0.13910176	0.701534565	-0.117476975	0.746536398	0.034986062	0.923561597	-0.267010886	0.45580492	-0.122457801	0.736104597	0.654906553	0.039865396	-0.007254317	0.984132017	0.673546972	0.032747934	-0.385607546	0.271114885	-0.203571581	0.572687212	0.723680485	0.017983171	0.358962334	0.308367423	-0.200430782	0.578750506	0.253305866	0.480099192	-0.193111383	0.592972801	-0.624781588	0.053450081	0.110631336	0.760934248
ASHG19A3A030303	black	-0.570157767	0.085265516	-0.494254971	0.146476084	-0.598394043	0.067613084	0.380078508	0.278632878	-0.719548993	0.018978152	-0.523384857	0.12053604	-0.414226855	0.234002184	-0.078856928	0.828569147	-0.56367543	0.089696885	0.404505094	0.24626859	-0.345487718	0.328176951	-0.364037944	0.301073344	0.31084847	0.3820017	0.066429562	0.855324894	0.438923847	0.204429113	-0.100639121	0.782068117	-0.269309741	0.451784889	0.76650055	0.00970396	-0.002677408	0.994143212	0.098370264	0.786885267	-0.049966561	0.890970629	-0.042027655	0.90822672	-0.458814428	0.18227534	0.385292163	0.271540708
ASHG19A3A050516	black	-0.569258832	0.085871446	-0.190811322	0.597468217	-0.460511497	0.180453965	0.163336532	0.652082026	-0.450886017	0.190927748	-0.60155424	0.065800628	-0.519681056	0.123662097	-0.092241432	0.799929945	-0.102892774	0.777289841	0.234693974	0.513962961	-0.079696933	0.826766065	-0.22647967	0.529215022	0.685145136	0.028785761	-0.237097523	0.509535	0.810149925	0.004488387	-0.266317169	0.457021173	-0.044392867	0.903081753	0.571961906	0.084057739	0.563635708	0.089724484	-0.320142599	0.367157804	0.441273293	0.201734944	0.069573129	0.848543312	-0.545143542	0.103168311	-0.051996758	0.886564116
ASHG19A3A022934	black	0.562823501	0.090289997	0.306667309	0.388773626	0.465996813	0.174640762	-0.475470299	0.164866483	0.78058056	0.007707267	0.564160851	0.089360053	0.676987927	0.031536047	0.150485172	0.678167626	0.119817082	0.741630574	-0.043144465	0.905796968	0.257070889	0.473369727	0.195830046	0.587675272	-0.585109636	0.075587945	-0.327229383	0.356035516	-0.285802279	0.423420942	0.179208503	0.620330601	0.500026522	0.141088807	-0.682416145	0.029686867	-0.196792025	0.58580498	-0.066671864	0.85480187	-0.081961112	0.821909623	0.171761782	0.635161061	0.340751839	0.335291545	-0.016267963	0.964423248
ASHG19A3A037030	black	-0.560863421	0.091664111	-0.088616791	0.807665895	-0.422836273	0.223433623	0.156813518	0.665281962	-0.551767148	0.09821557	-0.18226101	0.614286463	-0.424149875	0.221845474	-0.352683659	0.317517794	-0.04959446	0.891778564	-0.189348095	0.600334471	-0.648903529	0.042362174	-0.16548833	0.647746464	0.721394124	0.018529202	0.180200745	0.618363638	0.325286225	0.359068157	0.061505046	0.865965513	-0.081011415	0.823945976	0.337001948	0.34098053	0.202573416	0.574611553	-0.396573002	0.256536978	-0.095851196	0.792241287	-0.283120936	0.427974619	-0.565975127	0.088108309	0.224100691	0.53366617
ASHG19A3A042855	black	-0.558745609	0.093163739	-0.318734454	0.369388111	-0.606278007	0.063151226	0.372994993	0.288427569	-0.803755872	0.005082182	-0.465072387	0.17561254	-0.476673924	0.163648682	-0.364829155	0.299944639	-0.364822996	0.299953417	0.069349407	0.849025655	-0.628280558	0.051734377	-0.096832805	0.790153256	0.571613735	0.084289959	0.24621131	0.492891547	0.311722971	0.380592679	-0.049634231	0.891692205	-0.382721464	0.275025217	0.7708527	0.009051912	0.043453462	0.905124831	0.022646639	0.950485878	-0.163987628	0.650769165	-0.394103069	0.259781937	-0.663449728	0.036485855	0.366719163	0.297257563
ASHG19A3A004429	black	-0.557909833	0.093759833	-0.28063255	0.432220825	-0.246141555	0.493018042	0.065113905	0.858165704	-0.740485042	0.014307624	-0.242763151	0.499161021	-0.674783635	0.032308811	0.001914664	0.995811689	-0.10480737	0.773235717	-0.245169254	0.494782663	-0.486942355	0.153479103	-0.297544985	0.403748216	0.281930018	0.430004391	0.241763283	0.50098528	0.358741449	0.30868695	-0.304372473	0.392514984	0.002057597	0.995499025	0.332809171	0.34739928	-0.098176687	0.787296568	-0.335849437	0.342738844	-0.153696547	0.671619059	-0.064884066	0.858662131	-0.312711897	0.379002365	0.417699302	0.229706226
ASHG19A3A052457	black	-0.557881439	0.093780126	-0.283448668	0.427416821	-0.453885868	0.187626199	0.192139691	0.594870441	-0.646834899	0.043246297	-0.578159123	0.079993082	-0.601606794	0.065770759	0.024820426	0.945738754	-0.232514366	0.517992107	0.135643271	0.708679714	-0.21391112	0.552899533	-0.30515225	0.391241738	0.521894971	0.121787541	-0.062548735	0.863708694	0.67050365	0.033845801	-0.393412129	0.260693715	-0.078453824	0.829434672	0.69783437	0.024840374	0.240315091	0.503632492	-0.232959633	0.517167946	0.230397915	0.521916918	-0.107545659	0.767446028	-0.562021882	0.090850369	0.203047852	0.573696593
ASHG19A3A017725	black	0.557268205	0.094219103	0.2680049	0.454064711	0.494682015	0.146073251	-0.238531646	0.506900593	0.586822203	0.074527261	0.582876714	0.076985547	0.467764852	0.172791079	-0.041840247	0.908634517	0.294959661	0.408041424	-0.321731422	0.364649386	0.120720381	0.739739117	0.377616702	0.282016212	-0.600268437	0.066534184	0.155465213	0.66802088	-0.696472898	0.025244752	0.257135166	0.473255202	0.152978151	0.673082288	-0.722933717	0.018160271	-0.349055376	0.322869407	0.1462254	0.686884017	-0.333026683	0.347064793	-0.002886082	0.993686749	0.518504997	0.124665127	-0.092600228	0.79916502
ASHG19A3A017341	black	-0.554766483	0.096023487	-0.379933548	0.278831488	-0.651950603	0.041082095	0.274301504	0.443111191	-0.326552222	0.357090879	-0.443004992	0.199762432	-0.186366918	0.60618944	-0.001592322	0.996516805	-0.58031038	0.078612377	0.467707314	0.172851089	-0.297733025	0.403436799	-0.58688651	0.074487621	0.51145375	0.130784656	-0.161827125	0.655128883	0.612591241	0.059721096	-0.055521169	0.878921141	0.13115114	0.717990901	0.633738241	0.049131939	0.186018607	0.606874843	-0.150319996	0.678504977	0.062295171	0.864256908	-0.420036872	0.226839654	-0.705424742	0.022667127	0.388404282	0.267354753
ASHG19A3A021244	black	-0.554140105	0.096478682	-0.191568991	0.595986006	-0.406670032	0.243506545	0.013506698	0.970459488	-0.607653389	0.062393202	-0.387152972	0.269033553	-0.492449678	0.148186496	-0.028740597	0.937181849	-0.231656747	0.519581032	-0.000177488	0.999611745	-0.426760622	0.218708253	-0.30657487	0.388923997	0.54909997	0.100191365	-0.105680987	0.77138748	0.678098182	0.031151625	-0.313222725	0.378182171	0.094405007	0.795319716	0.557791077	0.093844729	0.177250369	0.624218646	-0.398670483	0.253799045	0.10453159	0.773819373	-0.20001288	0.579559072	-0.659870409	0.037877216	0.366628657	0.297385944
ASHG19A3A053045	black	-0.552451096	0.097712933	-0.432443735	0.211967427	-0.39958226	0.25261394	0.309316902	0.38447554	-0.541225405	0.106170966	-0.446240419	0.196107264	-0.580399683	0.078555397	0.209907683	0.560529425	-0.302280656	0.395940445	0.139549596	0.700610872	-0.149141837	0.680912717	-0.584262131	0.076116451	0.278039883	0.436665567	0.166771664	0.645165253	0.407387319	0.242595267	-0.325413138	0.358869694	0.003002286	0.993432559	0.497320214	0.143599589	-0.00463819	0.989854177	-0.122057274	0.736942047	0.015780049	0.965489738	-0.228669037	0.525132018	-0.307137539	0.388009137	0.295454095	0.407218692
ASHG19A3A014047	black	0.551811362	0.098183027	0.293862389	0.40987009	0.545224092	0.103107152	-0.35321014	0.316745126	0.772303046	0.00884167	0.582395741	0.077288767	0.621389341	0.055149074	0.286525333	0.422196882	0.220596635	0.54024969	-0.01101831	0.975900373	0.453209758	0.188367356	0.061412116	0.866166504	-0.593134945	0.070701066	-0.208195911	0.563804133	-0.420972333	0.225698217	0.239418256	0.5052748	0.34746475	0.325230212	-0.769577586	0.009239645	-0.168093869	0.642509422	0.033768559	0.926215453	-0.001004717	0.997802184	0.381261803	0.277014512	0.64041941	0.046066728	-0.2309563	0.520880249
ASHG19A3A040031	black	-0.544029	0.104016904	-0.208746099	0.562750795	-0.295073411	0.407852076	-0.026245322	0.942627888	-0.438386651	0.205048041	-0.27569297	0.440707011	-0.518242553	0.124889644	0.000508334	0.998888019	-0.100984709	0.781334959	-0.09742631	0.788891362	-0.35517241	0.313873959	-0.346289045	0.326980925	0.410862398	0.238207455	-0.041031687	0.910394146	0.598260754	0.067690238	-0.284960632	0.424847854	0.255579287	0.476030798	0.261787389	0.464998538	0.164229342	0.650281996	-0.496141148	0.144701936	0.046564612	0.898360484	-0.133829296	0.712435574	-0.471233234	0.169196553	0.322697078	0.363129
ASHG19A3A020712	black	-0.543575964	0.104363094	-0.318193237	0.370247107	-0.443692586	0.198982345	0.105384401	0.772014827	-0.458453679	0.182663906	-0.246425957	0.492502391	-0.358404808	0.30917426	-0.39322764	0.260937469	-0.277998849	0.43673608	-0.073143254	0.840852382	-0.65861203	0.038374758	-0.122968151	0.735037886	0.374368239	0.286514459	0.18532062	0.608249164	0.366762138	0.297196613	0.011893895	0.973985784	0.055602122	0.87874569	0.258440957	0.470931246	0.066365844	0.855462442	-0.131159735	0.717973053	-0.328371607	0.354258906	-0.579719683	0.078989948	-0.594765716	0.069733894	0.506403419	0.135279446
ASHG19A3A050427	black	0.541922984	0.105632396	0.072085118	0.843130632	0.563998803	0.089472407	-0.213188587	0.55427355	0.603657036	0.064612424	0.403841782	0.247118333	0.337111354	0.340813857	0.637406522	0.047432686	0.11519445	0.75132942	-0.064234234	0.860065939	0.600256803	0.066540845	-0.170301092	0.63808404	-0.854098878	0.00165606	0.01542038	0.966275938	-0.493689865	0.147010191	-0.158544444	0.661771022	0.357067594	0.311113964	-0.576797081	0.080875301	-0.475777147	0.164555507	0.185379152	0.608133873	-0.088156249	0.808649905	0.101119675	0.781048672	0.703356011	0.023245912	-0.051005215	0.888715902
ASHG19A3A023771	black	-0.539337091	0.107637524	-0.177018259	0.624680078	-0.344405382	0.329795983	0.116322728	0.748959208	-0.72377159	0.017961648	-0.170433268	0.637819358	-0.542422551	0.105247764	-0.17327641	0.632134931	-0.121714887	0.737658132	-0.266558588	0.456597742	-0.668973551	0.034407092	-0.227074699	0.528104065	0.482003205	0.158321636	0.26447563	0.460256869	0.266557756	0.456599201	-0.126149129	0.728398388	-0.068231545	0.851436426	0.39987993	0.252227703	-0.072554365	0.842120175	-0.367440104	0.296235973	-0.208711153	0.562817677	-0.218681076	0.543862323	-0.479646351	0.160664429	0.4132056	0.2352742
ASHG19A3A007448	black	-0.538164912	0.10855428	-0.195297103	0.588712376	-0.524910849	0.119262543	0.065261817	0.857846254	-0.507108134	0.134646632	-0.220365287	0.540685489	-0.264151591	0.46082728	-0.152865915	0.673310979	-0.395334921	0.258160732	0.057173411	0.87534118	-0.654615443	0.039984129	-0.372828033	0.288660633	0.569295141	0.085846918	-0.065315569	0.857730168	0.518496966	0.124671993	-0.059996383	0.869229306	0.163178615	0.652400578	0.529376353	0.115584239	0.042046982	0.908184667	-0.420075095	0.22679295	-0.108778549	0.764842636	-0.375245431	0.285296001	-0.779325585	0.007872218	0.529853058	0.115195816
CUST_68_PI426073487	black	0.532411545	0.113125098	0.181296913	0.616193192	0.445830916	0.19656772	-0.419666873	0.227292024	0.851908208	0.001752908	0.600086907	0.066638176	0.684533322	0.028986134	0.475674486	0.16465951	-0.046454384	0.898600045	0.019585891	0.957172296	0.327267482	0.355976186	-0.218890041	0.543467761	-0.700472665	0.024069455	-0.26913413	0.452091415	-0.322457839	0.363505377	0.073599754	0.83986983	0.713995448	0.020374797	-0.679640217	0.030623009	-0.401727836	0.249837323	-0.089994361	0.804723991	-0.162787884	0.653188982	-0.078266943	0.82983599	0.355642543	0.313188101	0.166151917	0.646411345
ASHG19A3A033328	black	-0.526741853	0.117745614	-0.128887709	0.722695269	-0.487364698	0.153069236	0.333208428	0.346785432	-0.683583823	0.029298983	-0.449357565	0.192622916	-0.569155813	0.085941062	-0.403881023	0.247068018	-0.005194534	0.988637264	-0.014928659	0.967350836	-0.420357028	0.226448635	0.052073782	0.88639699	0.713137978	0.020596587	0.125678503	0.729379688	0.37041966	0.292033783	-0.044454957	0.902946734	-0.385428539	0.271356531	0.611439459	0.060337506	0.328182975	0.354551994	-0.267400729	0.45512207	0.150163819	0.678823998	0.131653511	0.716947912	-0.483857469	0.156492992	-0.044262449	0.903365364
ASHG19A3A051355	black	-0.520128032	0.123282202	-0.239771706	0.504627284	-0.365911343	0.298404488	-0.00878107	0.98079289	-0.290135976	0.416109248	-0.452909944	0.188696563	-0.424729175	0.221147151	-0.000834102	0.998175404	-0.177468548	0.623785018	0.154446571	0.67009247	-0.140557891	0.698532489	-0.316528413	0.372895632	0.444605611	0.197949247	-0.24984664	0.48631848	0.797580802	0.00570691	-0.312246201	0.379750854	0.263078917	0.462717771	0.349904281	0.321613121	0.386879177	0.269401652	-0.366664987	0.297334407	0.244853535	0.495356238	-0.163326194	0.652102878	-0.548052943	0.100973815	0.203530563	0.572766241
ASHG19A3A012338	black	-0.516457891	0.126423054	-0.080929617	0.824121413	-0.372424694	0.289224081	0.238033579	0.507814868	-0.649737236	0.042009309	-0.633624423	0.049185302	-0.699073015	0.024476359	-0.206555619	0.566948973	0.12489068	0.731023167	-0.067327488	0.85338692	-0.146838044	0.685628344	0.018226592	0.960142572	0.797263022	0.005740468	0.040753621	0.910999371	0.598859505	0.067344105	-0.338074748	0.339347977	-0.352599679	0.317641134	0.634537654	0.048758226	0.543165459	0.104677412	-0.175601169	0.627499774	0.391030245	0.26385039	-0.1321728	0.715870242	-0.507269533	0.134501956	-0.178218964	0.622294367
ASHG19A3A046743	black	0.512780411	0.129619427	0.130828933	0.718660067	0.388862591	0.26674131	0.031044694	0.932155144	0.359716446	0.307277863	0.125100058	0.730586288	0.258333715	0.471121918	0.217980395	0.545186155	0.210351047	0.559682449	0.09853468	0.786535965	0.619484356	0.056118666	0.290166604	0.416057786	-0.549641563	0.099788143	0.011727548	0.974349516	-0.476387546	0.163937942	0.009424714	0.979385268	-0.238660348	0.506664453	-0.238780936	0.506443244	-0.139865337	0.699959848	0.428124693	0.217079265	0.142324213	0.694895949	0.467264555	0.17331329	0.662171109	0.036978847	-0.443067511	0.19969143
ASHG19A3A014168	black	-0.511985042	0.13031724	-0.262638436	0.463495077	-0.422524442	0.223811577	0.132083164	0.71605623	-0.782033882	0.007519321	-0.56986201	0.085464567	-0.625864226	0.052915243	-0.181181976	0.616420646	-0.211867655	0.55678896	-0.01569806	0.965668954	-0.399046643	0.253309748	-0.015849795	0.965337281	0.463575615	0.177192776	0.03529044	0.922898235	0.593263175	0.070624701	-0.393195271	0.260980248	-0.213104721	0.554433121	0.721424102	0.018521969	0.160724373	0.657357777	-0.10297715	0.777111075	0.068818381	0.850170722	-0.230946557	0.520898331	-0.62657063	0.052568192	0.307597174	0.387262581
ASHG19A3A011145	black	-0.511548497	0.130701224	-0.092506996	0.799363769	-0.526832833	0.117670556	0.194993609	0.589303274	-0.56277403	0.090324516	-0.533065248	0.112599792	-0.426499273	0.219021154	-0.165509134	0.647704593	-0.175961593	0.626782196	0.144109864	0.691225301	-0.3064107	0.389191124	-0.17515584	0.628386778	0.820810787	0.003611187	-0.154390075	0.670207423	0.668947775	0.034416601	-0.21139564	0.557688879	-0.157395488	0.664100861	0.756268059	0.011366266	0.426449196	0.219081139	-0.286321724	0.422541404	0.322174885	0.363950778	-0.203903431	0.572047985	-0.745569695	0.013308067	0.065488449	0.857356827
ASHG19A3A015631	black	-0.509784203	0.132260203	-0.284652571	0.425370694	-0.315219756	0.374984086	0.028721196	0.937224185	-0.643163963	0.044845538	-0.210164895	0.560038002	-0.507090069	0.134662831	0.071145167	0.845155301	-0.282880692	0.428383725	-0.134343623	0.711370083	-0.529045755	0.115854093	-0.405470617	0.245034616	0.260427802	0.467404866	0.125827487	0.729069003	0.39883431	0.25358588	-0.301862086	0.396627598	0.146995699	0.685305327	0.415777858	0.232077788	-0.18060563	0.617561643	-0.354935584	0.314219753	-0.188863511	0.601284792	-0.248011099	0.4896326	-0.478192664	0.162119777	0.57269156	0.083572417
ASHG19A3A045333	black	0.502327509	0.13897533	0.087822799	0.809362516	0.374530193	0.286289287	-0.267417974	0.455091875	0.73959815	0.014487184	0.617834634	0.056967387	0.645784448	0.043699954	0.408367881	0.241352607	-0.127009734	0.726604862	-0.031709274	0.930705666	0.177275622	0.624168452	-0.243936779	0.497023336	-0.736978493	0.015026736	-0.027316661	0.940289373	-0.532008675	0.113449603	0.145108386	0.689175219	0.58584226	0.075133001	-0.62371407	0.053980947	-0.580979869	0.078185857	0.050963034	0.888807457	-0.382068025	0.275914791	-0.288478662	0.418898371	0.356786493	0.311522528	0.281415461	0.430882765
ASHG19A3A006362	black	-0.501056178	0.140140644	-0.041040365	0.910375259	-0.311881654	0.380337277	-0.021812145	0.952308627	-0.511340786	0.130884171	-0.226116509	0.529893531	-0.479345133	0.160965343	-0.162219282	0.65433684	0.000486629	0.998935498	-0.214683532	0.551432138	-0.496859362	0.144029841	-0.16951966	0.639649608	0.622715132	0.054480863	-0.016068031	0.964860255	0.520554378	0.122920516	-0.194935143	0.589417131	0.103919637	0.775114868	0.345889362	0.327577193	0.219327535	0.542642068	-0.547705662	0.101234194	0.068847401	0.850108138	-0.150354931	0.678433623	-0.580529761	0.078472448	0.234587137	0.514160153
ASHG19A3A035049	black	0.497513584	0.143419291	0.342745554	0.332286856	0.598972015	0.067279193	-0.484629099	0.155735798	0.545139985	0.103171012	0.598399309	0.067610037	0.449372479	0.192606333	0.077980618	0.830450927	0.342852429	0.332126179	-0.312413279	0.379482235	0.18004224	0.618677703	0.322572484	0.363324991	-0.548652961	0.100524946	-0.094735913	0.794615107	-0.397025702	0.255944672	0.165982196	0.646752732	0.287455607	0.420624454	-0.789198351	0.00663999	-0.200084007	0.579421425	-0.025158481	0.945000643	-0.145059867	0.689274793	0.282979078	0.428216163	0.531116506	0.114170302	-0.102294399	0.778557889
ASHG19A3A032431	black	0.491172319	0.149404023	0.152246259	0.674574021	0.56342288	0.089872449	-0.54794127	0.101057497	0.563614139	0.089739472	0.362075055	0.303883225	0.391421814	0.263330014	0.715835156	0.019904525	0.016341851	0.964261746	0.030256674	0.933874085	0.557208778	0.094261712	-0.176938484	0.624838696	-0.778383234	0.007997711	-0.432734971	0.21162525	-0.010531306	0.976965324	-0.325788347	0.358283271	0.626079746	0.052809199	-0.4719266	0.168483371	-0.333080443	0.346982146	-0.098531232	0.78654329	0.125695511	0.729344219	0.329183775	0.352998385	0.440908862	0.202151488	0.100332114	0.782719556
ASHG19A3A027802	black	-0.490766898	0.14979172	-0.044632817	0.902559977	-0.508950831	0.13300056	0.26363637	0.46173488	-0.580617377	0.078416608	-0.568126834	0.086638397	-0.483047668	0.157290028	-0.264566154	0.460097573	-0.042369738	0.907482404	0.112313577	0.757389831	-0.249346014	0.487221413	-0.029168576	0.936247999	0.874586816	0.000927784	-0.10678865	0.769045583	0.604827501	0.063957177	-0.171582093	0.635520391	-0.307929303	0.38672356	0.750789573	0.012333826	0.519608621	0.12372373	-0.264519539	0.460179598	0.39564134	0.257758334	-0.043641504	0.904715824	-0.658253046	0.038517499	-0.119950503	0.741351118
ASHG19A3A049394	black	-0.490360723	0.150180749	-0.202487737	0.574776845	-0.464243693	0.176486406	0.048106525	0.895010173	-0.484804905	0.155563591	-0.586119543	0.074961279	-0.451748932	0.189974586	-0.14134781	0.6969055	-0.230958958	0.520875316	0.181515921	0.61575987	-0.234801801	0.513763976	-0.097397161	0.788953329	0.549425919	0.099948569	-0.270941132	0.448941799	0.820475897	0.003636695	-0.357068279	0.311112968	0.032818317	0.928287203	0.653593635	0.040402769	0.394814323	0.258845193	-0.269879955	0.450790231	0.286750143	0.421816637	-0.162820231	0.653123702	-0.726138122	0.017408794	0.20112668	0.577405006
ASHG19A3A048851	black	-0.490097061	0.150433609	-0.112589104	0.756809691	-0.545216516	0.103112903	0.417848457	0.229522705	-0.686765435	0.028259674	-0.444395383	0.198186844	-0.442890953	0.199891983	-0.648337172	0.042603015	-0.031887141	0.930317761	0.053639177	0.883001312	-0.496464362	0.144399241	0.252930234	0.480772856	0.76324954	0.01021214	0.185078573	0.608726008	0.246255365	0.492811665	0.178580013	0.621577606	-0.612812066	0.059603391	0.626534621	0.052585846	0.388148006	0.267698113	-0.045278073	0.901157019	0.077079778	0.832386193	0.100532199	0.782294982	-0.479431179	0.160879349	-0.117263218	0.746984932
ASHG19A3A031385	black	-0.486269688	0.154133269	-0.284077857	0.426346895	-0.312667988	0.379072907	0.170221913	0.638242613	-0.858698795	0.001465395	-0.366774009	0.297179778	-0.652920273	0.040680256	-0.046482223	0.898539541	-0.182742112	0.613335746	-0.115373852	0.750952419	-0.438225199	0.20523427	-0.148068505	0.683108491	0.277420144	0.437731113	0.217512044	0.546071745	0.320098886	0.367226937	-0.320530766	0.36654418	-0.243056248	0.4986268	0.589961535	0.072608097	-0.115270061	0.751170522	-0.155478929	0.667992999	-0.083353348	0.818926106	0.050797963	0.889165751	-0.341560314	0.334071433	0.350067578	0.321371751
ASHG19A3A026402	black	-0.485852493	0.154539836	-0.120245668	0.740732982	-0.630944577	0.050452905	0.289221213	0.417647636	-0.642293899	0.045230298	-0.505446024	0.136142084	-0.334537935	0.344745326	-0.616678442	0.057567231	-0.226319309	0.529514587	0.103964147	0.775020625	-0.600299518	0.066516389	0.201078838	0.57749747	0.810453187	0.00446152	0.023428797	0.948777628	0.455797782	0.185539637	0.055462168	0.879049016	-0.415680438	0.232198396	0.768805095	0.009354705	0.378243178	0.281153131	-0.044197227	0.903507202	0.045210445	0.90130405	-0.350600756	0.320584318	-0.827728658	0.003112476	0.136615091	0.706669864
ASHG19A3A014671	black	-0.481764434	0.158558039	-0.301374462	0.397428839	-0.639942039	0.046281379	0.302675017	0.39529356	-0.587116593	0.074345908	-0.548849563	0.100378145	-0.262628631	0.463512386	-0.110934379	0.76029545	-0.532322674	0.113196632	0.429726686	0.215175052	-0.325612662	0.358557793	-0.288406105	0.419020678	0.55389493	0.096657226	-0.144911977	0.689578326	0.571805997	0.084161674	-0.121998417	0.73706513	-0.207584466	0.564975637	0.890231414	0.000555271	0.177707228	0.623310762	-0.007928907	0.982656606	0.138427508	0.702925919	-0.219652302	0.54202945	-0.719387548	0.019017789	0.294189068	0.409325256
ASHG19A3A030895	black	-0.481593837	0.158727075	-0.166127273	0.646460913	-0.450554349	0.191294847	0.15961806	0.659596315	-0.669011251	0.034393187	-0.214071244	0.55259521	-0.43138133	0.213218357	-0.262162812	0.464335049	-0.223819832	0.534192661	-0.161238383	0.65631855	-0.708786638	0.021747834	-0.144268187	0.690900124	0.508342171	0.133542894	0.184267124	0.610325568	0.271776001	0.447489982	-0.092930121	0.79846185	-0.074900614	0.837071004	0.541318138	0.106099271	-0.075118525	0.836602324	-0.347743193	0.324816302	-0.203778262	0.572289062	-0.296030198	0.40626106	-0.641945056	0.045385182	0.443984131	0.198652118
ASHG19A3A031470	black	-0.480808253	0.159506869	-0.158967796	0.660913212	-0.42226398	0.224127548	0.349993637	0.321481031	-0.549848421	0.099634407	-0.558965307	0.093007447	-0.635206991	0.048446783	-0.039330078	0.914098413	-0.001073943	0.997650753	0.00495505	0.989161094	-0.123385439	0.734165989	-0.219742048	0.541860207	0.670340859	0.033905221	0.105647552	0.771458197	0.444846407	0.197677304	-0.329670538	0.352243993	-0.224643955	0.532648379	0.648608391	0.042487566	0.326942887	0.356481832	-0.231086281	0.520639054	0.294805758	0.408297679	-0.191580479	0.595963542	-0.473546922	0.166823756	-0.076093153	0.83450668
ASHG19A3A053748	black	-0.477804237	0.162509984	-0.023167614	0.949348037	-0.383395762	0.274108884	0.170352058	0.637981975	-0.436656894	0.207048335	-0.289965179	0.416396281	-0.497801175	0.143151398	-0.187453531	0.604052995	0.067461963	0.853096745	-0.169988015	0.638711122	-0.393270852	0.260880364	-0.177253502	0.62421242	0.730260929	0.016474062	0.059149942	0.871061252	0.408665777	0.240975794	-0.151587618	0.675917329	0.002731624	0.994024616	0.413105324	0.235399307	0.291038497	0.414594069	-0.535741084	0.110465485	0.152885246	0.67327159	-0.17315261	0.632382092	-0.561627364	0.091126971	0.043168504	0.905744675
ASHG19A3A039076	black	-0.477606325	0.162709019	-0.135777548	0.708401915	-0.445267455	0.197202319	0.151475055	0.676146986	-0.780779259	0.007681376	-0.487920797	0.152530576	-0.554495872	0.096219975	-0.211541095	0.557411502	-0.166813385	0.645081396	-0.056214584	0.877418454	-0.472382578	0.168015342	-0.011844733	0.974093282	0.619172669	0.056278372	0.023457308	0.948715365	0.521313114	0.122278485	-0.307510834	0.387402765	-0.252406408	0.481712975	0.773565314	0.00866152	0.168246524	0.642203028	-0.218809347	0.543620113	0.107812735	0.766881887	-0.188883067	0.60124643	-0.687421635	0.028048498	0.243338423	0.498112714
ASHG19A3A013349	black	-0.476312405	0.16401389	-0.13283221	0.714502431	-0.621375133	0.055156264	0.320584082	0.366459936	-0.564406083	0.089190196	-0.634165877	0.048931789	-0.426389974	0.21915209	-0.483851526	0.156498832	-0.168156692	0.642383325	0.132445921	0.715303619	-0.399202673	0.253106943	0.137041483	0.705788545	0.823853319	0.003385287	-0.027723712	0.939400972	0.5554555	0.095524353	-0.12059301	0.740005749	-0.347839474	0.324673242	0.812998912	0.004240505	0.471703154	0.168713006	-0.074993098	0.836872087	0.204351287	0.571185732	-0.411311064	0.237644224	-0.83523691	0.002629433	0.032427265	0.929139901
ASHG19A3A037793	black	-0.473148095	0.167231343	0.019926498	0.95642809	-0.322206633	0.36390079	0.058597161	0.872257931	-0.496227653	0.144620884	-0.154179036	0.670636882	-0.420218945	0.226617234	-0.310401841	0.382722305	0.066120352	0.855992417	-0.282008389	0.42987068	-0.581099629	0.078109718	-0.076919438	0.832730735	0.712882992	0.020662861	0.116179414	0.749260168	0.341337348	0.334407694	-0.027377274	0.94015708	-0.035121189	0.923267096	0.296682912	0.405177376	0.231745	0.519417432	-0.469818443	0.170657359	-0.012020519	0.973708913	-0.246566273	0.492248069	-0.554231406	0.096412248	0.155811999	0.667316088
ASHG19A3A025299	black	-0.471396165	0.169028803	-0.029325249	0.935906156	-0.275083016	0.441760156	0.270816345	0.449158984	-0.580885283	0.078246025	-0.298067479	0.402883187	-0.537234637	0.109285328	-0.523366601	0.120551327	0.249414696	0.487097495	-0.24103653	0.502313007	-0.387912438	0.268013941	0.202226677	0.575280594	0.707041658	0.022221716	0.328893152	0.353449184	0.167464934	0.643772271	0.117345312	0.746812664	-0.505192842	0.13637077	0.238330427	0.507269875	0.427274229	0.21809408	-0.066065553	0.856110727	0.047132598	0.897126177	-0.037400828	0.918300037	-0.225184795	0.531635906	-0.211672464	0.557161032
ASHG19A3A030648	black	-0.47066963	0.169777589	-0.009627826	0.978941084	-0.38064675	0.277855068	0.1151121	0.751502489	-0.57266968	0.083586944	-0.209894982	0.560553696	-0.441965617	0.200944993	-0.213260139	0.554137421	-0.026111947	0.942919046	-0.215585663	0.549720245	-0.568994474	0.086050161	-0.157672956	0.663537975	0.711464258	0.021034298	0.096061194	0.791794489	0.353064354	0.316958985	-0.106844054	0.768928489	-0.056964323	0.875794105	0.471549207	0.168871326	0.149833069	0.679499769	-0.480286944	0.160025607	0.020591071	0.954976125	-0.225056821	0.531875409	-0.613760928	0.059099364	0.203740354	0.57236208
ASHG19A3A053534	black	-0.470016604	0.170452301	-0.082504801	0.820744268	-0.180687105	0.617400301	-0.050743156	0.889284716	-0.517984266	0.12511085	-0.308153473	0.386359954	-0.614632991	0.058638617	0.08005396	0.825999922	0.079251429	0.827722254	-0.185265728	0.608357293	-0.214796625	0.551217417	-0.23828194	0.507358878	0.455350183	0.186026892	-0.066101214	0.856033736	0.5892671	0.073029825	-0.405483854	0.245017723	0.123266599	0.734414271	0.320704983	0.366268939	0.221659227	0.538249844	-0.538366634	0.108396165	0.23321254	0.516700071	0.118227123	0.744962879	-0.361900655	0.304133548	0.120985814	0.739183555
ASHG19A3A039536	black	0.469447696	0.171041403	0.3154237	0.374658238	0.582570238	0.077178669	-0.664486931	0.036089222	0.505854293	0.135773811	0.47590511	0.164425927	0.458704062	0.182394164	0.623305456	0.054185068	0.099269312	0.784975655	-0.008120017	0.982238634	0.439296394	0.204000522	-0.105493447	0.771784155	-0.593409988	0.070537335	-0.568202394	0.086587067	0.063545954	0.861553188	-0.196545685	0.586283707	0.604105775	0.064360694	-0.491599357	0.148996315	-0.224321538	0.533252325	-0.305052533	0.391404447	0.22385646	0.534123988	0.645910693	0.043645266	0.408030714	0.241779493	0.024400273	0.946656171
ASHG19A3A025157	black	-0.466933917	0.173658925	-0.054407632	0.881334991	-0.530480637	0.114685706	0.16752951	0.643642571	-0.665281073	0.035787516	-0.523235532	0.12066111	-0.424547893	0.221365544	-0.396345667	0.256834705	-0.151652944	0.67578406	0.031844465	0.930410829	-0.485053276	0.155320501	0.109713571	0.762869637	0.809643552	0.004533504	-0.08442159	0.816638313	0.59030062	0.072402749	-0.166612056	0.645486093	-0.293054962	0.411218189	0.795554854	0.005923268	0.382876735	0.274814064	-0.202536773	0.574682243	0.19756799	0.584297945	-0.2659574	0.457652506	-0.824845014	0.003313903	0.12275066	0.735492425
ASHG19A3L0002086	black	-0.463968018	0.176777679	-0.02652153	0.942024944	-0.314900561	0.375494354	0.124798399	0.731215739	-0.65432931	0.040101064	-0.309077625	0.384862731	-0.595645378	0.069215789	-0.389320536	0.266129125	0.128914901	0.722638702	-0.340787634	0.335237477	-0.545942753	0.102562509	0.128778598	0.72292226	0.659924548	0.037855909	0.212802609	0.555008097	0.323946403	0.361166697	-0.158640306	0.661576752	-0.229097583	0.524334322	0.418617125	0.22857826	0.232233608	0.518512051	-0.330352423	0.351188567	0.000432337	0.999054262	-0.218385292	0.544421008	-0.528247273	0.116507487	0.10085746	0.781604897
ASHG19A3A000973	black	0.461837902	0.179037928	0.2011727	0.577316069	0.474385044	0.165969163	-0.058567265	0.872322658	0.565335426	0.088548374	0.257514013	0.472580438	0.197919122	0.58361647	-0.071217477	0.844999515	0.501374546	0.139848265	-0.219335698	0.542626667	0.475361063	0.164977274	0.470249497	0.170211491	-0.470691157	0.169755375	0.166275859	0.646162079	-0.536915183	0.109537081	0.137116976	0.70563254	-0.069419689	0.848874124	-0.669414189	0.03424481	0.025586425	0.944066322	0.275613812	0.44084362	-0.01108565	0.975753121	0.191499185	0.596122508	0.672081921	0.03327338	-0.50179883	0.139459198
ASHG19A3L0003287	black	-0.457691761	0.183486181	-0.065540273	0.857244914	-0.486148109	0.154251684	0.250493698	0.485152512	-0.681997896	0.02982665	-0.494504845	0.146240294	-0.505962745	0.135676086	-0.258904774	0.470106988	-0.093712435	0.79679486	-0.034108193	0.925475068	-0.415446361	0.232488336	-0.014137198	0.96908106	0.774919261	0.008471185	0.043041965	0.906019939	0.460330769	0.180647416	-0.217629139	0.545850282	-0.311530739	0.38090219	0.777303631	0.008143214	0.286951348	0.421476454	-0.223756412	0.534311576	0.188929555	0.601155241	-0.254344325	0.478238948	-0.70099462	0.023918911	0.076703798	0.833194146
ASHG19A3A042140	black	-0.45395806	0.187547163	-0.143488677	0.692501582	-0.527172843	0.117390313	0.177606884	0.62351013	-0.27995729	0.433376439	-0.396852316	0.256171438	-0.255505076	0.476163363	0.002256641	0.995063623	-0.291612409	0.413631922	0.232485606	0.518045358	-0.24690616	0.491632258	-0.426184821	0.219397974	0.657745751	0.03871982	-0.209158259	0.561962208	0.608257408	0.062062203	-0.17428133	0.630129871	0.159176594	0.660490268	0.599969189	0.06670567	0.290142884	0.416097642	-0.396976604	0.256008874	0.237376806	0.509021525	-0.330231175	0.351376118	-0.728017204	0.016978318	0.189757366	0.599532267
ASHG19A3H0000562	black	-0.452900721	0.188706696	-0.075675826	0.835403902	-0.389084596	0.266444435	0.110626467	0.760944512	-0.53407025	0.111795173	-0.573388705	0.083110406	-0.576524149	0.081052836	-0.126023105	0.728661125	-0.010005599	0.978114944	-0.052208382	0.886104948	-0.217819662	0.545490017	-0.04779189	0.895693701	0.700304219	0.024118178	-0.094927907	0.794206349	0.673531749	0.032753365	-0.423952994	0.222083093	-0.088447648	0.808027265	0.654285925	0.040118814	0.416842081	0.230762556	-0.299181592	0.401041653	0.325716749	0.358395136	-0.315840856	0.37399217	-0.691705783	0.026696227	0.044500653	0.902847366
ASHG19A3A016688	black	-0.45105323	0.190742829	-0.032348985	0.9293106	-0.266609037	0.45650928	-0.016932273	0.962971269	-0.567801568	0.086859581	-0.357666865	0.310243898	-0.595439432	0.069336862	-0.090406952	0.803843299	0.066562498	0.855037936	-0.232147692	0.518671204	-0.3524267	0.317895266	-0.077352789	0.8317996	0.583021144	0.076894645	-0.040968721	0.910531191	0.57426207	0.082533937	-0.387240824	0.268915499	0.033880639	0.92597112	0.457965841	0.183190138	0.248269456	0.489165543	-0.502465604	0.138849109	0.194755209	0.589767589	-0.097111135	0.789561425	-0.562080245	0.090809495	0.148294876	0.682645213
ASHG19A3A025874	black	-0.450282031	0.191596565	-0.079846108	0.826445935	-0.468766603	0.171748267	0.326650517	0.356937589	-0.792816807	0.006224867	-0.445606318	0.196820531	-0.510403809	0.131711403	-0.539241191	0.107712343	-0.027142499	0.940669505	-0.101296263	0.780674136	-0.544451549	0.103694665	0.254542103	0.477885014	0.72800413	0.016981287	0.233390415	0.516371111	0.249361553	0.487193376	-0.006168643	0.986506607	-0.592777322	0.070914325	0.693886826	0.026025249	0.26679395	0.456185106	-0.01857446	0.959382384	0.025765713	0.943674904	-0.13267104	0.714836678	-0.552148345	0.097935224	0.013054041	0.97144915
ASHG19A3A011927	black	-0.449569176	0.192387701	-0.223748957	0.534325554	-0.492100869	0.148518366	0.171691817	0.635300964	-0.707531779	0.022087903	-0.589939667	0.072621353	-0.494441672	0.146299885	-0.140896224	0.697835493	-0.298823019	0.401633903	0.151004814	0.677106654	-0.329112918	0.353108268	-0.047430964	0.89647787	0.504259406	0.137215935	-0.105875729	0.770975624	0.61859845	0.056573385	-0.358501514	0.309034229	-0.21257844	0.555434883	0.853107821	0.001699381	0.183950889	0.610949344	-0.126986763	0.726652719	0.180700866	0.617373052	-0.128861956	0.722748842	-0.693681847	0.026087811	0.25532075	0.4764927
ASHG19A3A013694	black	0.448210433	0.193900937	0.077781923	0.830877712	0.348694478	0.323404267	-0.031995737	0.930080933	0.608766704	0.061784009	0.177343721	0.624033099	0.37859537	0.280668553	-0.018938694	0.958586462	0.210402705	0.559583795	0.12523434	0.730306135	0.540950305	0.106383833	0.349819965	0.321737785	-0.545196764	0.103127899	-0.01791421	0.960825239	-0.403850391	0.247107294	0.208043242	0.564096554	-0.054275656	0.881621138	-0.530660882	0.114539461	0.031486328	0.931191901	0.440221733	0.202938232	0.020629382	0.954892426	0.234381423	0.514539932	0.605542755	0.063558919	-0.401870214	0.249653673
ASHG19A3A018240	black	-0.446605689	0.195697078	-0.099124115	0.785283991	-0.369159659	0.293806899	0.218032184	0.545088264	-0.602749327	0.065123593	-0.200843165	0.577953033	-0.530466329	0.11469732	-0.367012153	0.296842164	0.025292828	0.944707321	-0.303541881	0.393873403	-0.625608239	0.053041382	0.015523821	0.966049825	0.531599086	0.113780116	0.301749599	0.396812363	0.145254155	0.688876091	-0.06197681	0.864945286	-0.158646016	0.661565181	0.389922637	0.265325405	0.024992087	0.945363944	-0.384049757	0.273221731	-0.158965064	0.660918746	-0.181891061	0.615017878	-0.483740376	0.156608088	0.212751619	0.555105162
ASHG19A3A019822	black	0.444473165	0.198098916	0.119827148	0.741609489	0.44192596	0.200990194	-0.2839515	0.426561664	0.490291167	0.15024743	0.343623537	0.330968079	0.337455625	0.340289651	-0.018826343	0.958831969	0.196395503	0.586575636	-0.167267441	0.644168991	0.228568302	0.525319598	0.387467321	0.26861127	-0.644200702	0.044389938	0.014175619	0.968997064	-0.382343239	0.275539932	0.086703665	0.81175512	0.163717123	0.651314504	-0.611896557	0.060092378	-0.205534073	0.568910906	0.249185219	0.487511576	-0.217018196	0.547006163	0.039626288	0.91345348	0.454094197	0.187398173	-0.047278928	0.896808215
ASHG19A3A040602	black	-0.439048578	0.20428556	-0.022670322	0.950434151	-0.278586279	0.43572711	0.064306396	0.859910032	-0.646958163	0.043193271	-0.035119143	0.923271555	-0.412447898	0.236220464	-0.290631523	0.415276987	-0.013061708	0.971432389	-0.356317093	0.312205402	-0.726650564	0.017290657	-0.073965374	0.839083026	0.543209339	0.104643785	0.264668712	0.459917133	0.141884054	0.695801637	0.012952061	0.971672119	-0.122163629	0.736719648	0.304254452	0.392707867	-0.044269559	0.903349902	-0.388396478	0.267365205	-0.222198695	0.537235678	-0.186679111	0.605575346	-0.455905079	0.185422946	0.321169926	0.365534891
ASHG19A3A007674	black	-0.437238611	0.206374383	-0.176671079	0.625370486	-0.472793902	0.167593815	0.083505923	0.818599269	-0.563630992	0.089727761	-0.268146597	0.453816888	-0.304183622	0.392823648	-0.126266265	0.728154203	-0.370450385	0.291990617	-0.019991363	0.956286368	-0.616781683	0.057513499	-0.252058145	0.482338452	0.487524415	0.15291441	0.01220096	0.973314372	0.422408104	0.223952677	-0.182722352	0.613374783	0.057802662	0.873978297	0.622494639	0.05459162	-0.053112165	0.884144325	-0.286493259	0.422251144	-0.133685847	0.712732824	-0.503847949	0.137589501	-0.77591247	0.008333455	0.533492467	0.112257312
ASHG19A3A051946	black	-0.437128156	0.206502254	-0.190504492	0.598068841	-0.403617637	0.247405846	0.098567448	0.786466353	-0.666889582	0.035181658	-0.593745598	0.070337885	-0.538569822	0.108237049	-0.030780695	0.932730989	-0.224577978	0.532771943	0.054929202	0.880204256	-0.253632052	0.479514539	-0.102478724	0.778167225	0.512257614	0.13007784	-0.095840592	0.79226385	0.663255951	0.036560281	-0.474305067	0.166050598	-0.137549317	0.704739304	0.782651013	0.007440503	0.216157835	0.548635572	-0.121935778	0.737196128	0.215484587	0.549911944	-0.314781295	0.375685101	-0.683038072	0.029479839	0.247741874	0.490119506
ASHG19A3A043789	black	-0.436817331	0.206862332	-0.090309328	0.804051663	-0.391743162	0.26290338	0.189775042	0.599497629	-0.781292058	0.007614844	-0.497866877	0.14309024	-0.632320296	0.049799489	-0.320474074	0.366633767	-0.005690213	0.987553063	-0.170670513	0.637344367	-0.445721493	0.196690865	0.16784691	0.643005197	0.617908497	0.056929207	0.119283727	0.742747975	0.421215626	0.225401891	-0.303945531	0.393212958	-0.358456648	0.309099191	0.713501539	0.020502347	0.211907037	0.556713901	-0.199909007	0.579760115	0.114748424	0.75226692	-0.130048349	0.720281912	-0.602324254	0.065363878	0.107427114	0.767696462
ASHG19A3A004187	black	-0.436686058	0.207014516	-0.098158548	0.787335109	-0.13111004	0.718076248	0.198333474	0.58281268	-0.189341512	0.600347375	0.110917076	0.760331919	-0.364676278	0.300162551	-0.010643526	0.976719925	0.162936681	0.652888708	-0.264914038	0.459485634	-0.295059774	0.407874774	-0.478942528	0.161368071	0.388905951	0.266683312	0.371393613	0.290667141	-0.043648902	0.904699734	0.160285142	0.658246234	0.103033408	0.776991885	-0.2042051	0.571467132	0.049981628	0.890937916	-0.425156107	0.220633305	-0.145501957	0.688367673	-0.059026882	0.871327637	0.043403891	0.905232654	0.016013235	0.96498003
ASHG19A3A047304	black	-0.434752339	0.209263756	-0.077332886	0.83184236	-0.517928532	0.125158615	0.127935953	0.724675932	-0.541460564	0.105989217	-0.37779274	0.281773545	-0.315359719	0.374760447	-0.367018777	0.296832775	-0.225613684	0.530833565	-0.027274367	0.940381686	-0.593142585	0.070696514	0.003361611	0.992646559	0.707762744	0.022025038	-0.021120447	0.953819626	0.479827122	0.160484002	-0.11037206	0.76148089	-0.112655711	0.756669463	0.662813459	0.03673062	0.222451956	0.536759826	-0.234919669	0.513546495	0.004486692	0.990185559	-0.520360759	0.123084689	-0.857712897	0.001504844	0.30322231	0.394396659
ASHG19A3A046349	black	0.434097503	0.21002862	0.258316882	0.471151849	0.205342314	0.569279477	0.054654835	0.880799045	0.750245847	0.012432897	0.514879201	0.127789164	0.630077486	0.050867657	-0.112075721	0.757890739	0.18429669	0.61026726	0.027915538	0.938982324	0.187814405	0.603344059	0.117985156	0.745470338	-0.22405017	0.533760861	0.066050787	0.856142605	-0.660907851	0.037470317	0.569094895	0.085982245	0.092917196	0.798489397	-0.589353615	0.072977198	-0.081353434	0.823212505	0.078830275	0.82862637	-0.144792553	0.689823465	0.048893213	0.893301409	0.408460684	0.241235184	-0.328984395	0.353307621
ASHG19A3A008147	black	-0.431511485	0.213064879	0.040037861	0.912557442	-0.376905143	0.282998246	0.058694276	0.872047676	-0.5561865	0.094996615	-0.487645799	0.152796806	-0.512290843	0.130048673	-0.367148923	0.296648357	0.089923215	0.804875874	-0.13034349	0.719668569	-0.36149971	0.304709454	0.187973026	0.603032543	0.798400535	0.005620989	-0.106489897	0.769677064	0.626180729	0.05275956	-0.255628861	0.47594225	-0.191532948	0.596056485	0.590607222	0.072217398	0.498791982	0.142230797	-0.343702758	0.330849219	0.302506885	0.395569291	-0.166351672	0.646009622	-0.706873159	0.022267848	-0.029425329	0.935687798
ASHG19A3L0002006	black	-0.423681799	0.222410639	-0.050063017	0.890761211	-0.386436898	0.269996849	0.154086753	0.670824704	-0.718841857	0.019152188	-0.482214082	0.158113027	-0.584851994	0.075748358	-0.206903782	0.5662809	-0.026031548	0.943094562	-0.156930269	0.665044966	-0.404954277	0.245694087	0.047363081	0.896625365	0.673839133	0.032643828	0.055172538	0.879676784	0.473205708	0.167172428	-0.349137464	0.322747815	-0.262482437	0.463770502	0.729826658	0.016570837	0.225731631	0.530613001	-0.256433571	0.474505925	0.171423133	0.635838327	-0.243101077	0.498545112	-0.663217072	0.036575226	0.121600327	0.737897769
ASHG19A3A038307	black	-0.42181338	0.224674779	-0.086352309	0.812506576	-0.452508432	0.189137968	0.097598029	0.788526342	-0.621472913	0.055106793	-0.400319151	0.251658396	-0.428779562	0.216299691	-0.170836097	0.637012921	-0.202290237	0.575157932	-0.052205425	0.886111363	-0.4953815	0.14541488	-0.081207189	0.823526117	0.615346108	0.058263613	-0.053090733	0.884190813	0.516547858	0.126345475	-0.288843761	0.418283188	-0.069601202	0.848482791	0.723712034	0.017975716	0.130769874	0.71878274	-0.338427272	0.33881239	0.087968239	0.809051682	-0.310496113	0.382570147	-0.778340607	0.008003421	0.307683799	0.38712196
ASHG19A3A051351	black	-0.419751524	0.227188483	0.037387845	0.918328318	-0.271624831	0.447752704	0.124921778	0.730958275	-0.640929653	0.045838033	-0.340855491	0.335134991	-0.624066511	0.053805297	-0.303549009	0.393861736	0.203588896	0.572653851	-0.361895944	0.304140312	-0.436880504	0.206789119	0.124933006	0.730934845	0.704122167	0.023030387	0.183198729	0.612433893	0.336307906	0.342038834	-0.24226408	0.500071224	-0.250984564	0.484268799	0.460288191	0.18069301	0.276649119	0.439058437	-0.354276618	0.315182972	0.118520098	0.744348561	-0.190563783	0.597952761	-0.507939536	0.133902402	-0.003302639	0.992775557
ASHG19A3A007371	black	-0.418635797	0.228555346	-0.014276158	0.968777268	-0.434441964	0.209626082	0.059456973	0.870396683	-0.714863996	0.02015183	-0.266992051	0.455837923	-0.329000053	0.353283331	-0.464669123	0.176037464	-0.158040252	0.662793095	-0.111088016	0.759971641	-0.709213536	0.021632972	0.169118999	0.640452814	0.657871536	0.038669587	0.006815763	0.985091211	0.391832415	0.262784952	-0.013773834	0.969875454	-0.270837299	0.449122511	0.625559854	0.053065247	0.150345662	0.678452554	-0.256003745	0.475272884	-0.042734217	0.906689429	-0.124852702	0.731102419	-0.715580292	0.019969222	0.284887555	0.424971852
ASHG19A3A032339	black	-0.416289885	0.231444465	0.066575114	0.855010704	-0.293629878	0.410258081	0.103538596	0.775921779	-0.513307345	0.129158397	-0.352774589	0.317384274	-0.556483448	0.094782768	-0.228992116	0.524530592	0.186939809	0.605062714	-0.287528419	0.420501496	-0.354444154	0.314937935	0.019924769	0.956431868	0.773806152	0.008627445	0.07030547	0.84696471	0.431122163	0.213524157	-0.255472528	0.47622151	-0.131671858	0.71690983	0.454068597	0.187426185	0.366581426	0.297452952	-0.424542882	0.221371582	0.218808887	0.54362098	-0.257936978	0.471827598	-0.572265078	0.083855867	-0.039350528	0.914053887
ASHG19A3A042452	black	0.415753668	0.232107733	0.236022969	0.511512635	0.298318282	0.40246828	-0.283852881	0.42672932	0.656730447	0.039126898	0.650339665	0.041755564	0.751279845	0.01224497	0.422250162	0.224144318	-0.126239883	0.728209197	0.179634147	0.619486563	0.200238237	0.579122994	-0.34931969	0.322477978	-0.415808382	0.232040005	-0.300396838	0.399037563	-0.345365099	0.328360166	0.33639592	0.341904535	0.483098675	0.157239753	-0.495455604	0.145345238	-0.343380046	0.331333545	-0.170646292	0.637392855	-0.072060827	0.843182945	0.313547441	0.377661256	0.355440586	0.313482631	0.061132578	0.866771131
ASHG19A3A015349	black	-0.414765798	0.233332476	-0.043372866	0.90530014	-0.168965335	0.640760953	0.048894828	0.8932979	-0.554797581	0.096000924	-0.476745215	0.163576721	-0.754979631	0.011588843	-0.043180359	0.905718886	0.247909272	0.489816734	-0.266842884	0.456099335	-0.104366539	0.774168734	0.021365189	0.953284976	0.517129394	0.125844727	0.022274296	0.951299145	0.54908996	0.100198828	-0.509784386	0.132260041	-0.084482524	0.816507853	0.412372364	0.236314912	0.350909179	0.320129276	-0.40961095	0.239782417	0.333692131	0.34604249	0.044635968	0.902553125	-0.35997758	0.306901043	-0.086017357	0.813223077
ASHG19A3A025388	black	0.414018899	0.234260887	0.178041395	0.622646983	0.442460773	0.200381117	-0.029293418	0.935975607	0.787023476	0.006898751	0.409193624	0.240308923	0.320467695	0.366643848	0.201022896	0.577605595	0.401743637	0.249816939	-0.175104396	0.628489273	0.502520644	0.138798822	-0.012394086	0.9728921	-0.417128155	0.230409729	0.178159239	0.622412962	-0.574705611	0.082242164	0.189976353	0.599103194	0.24344782	0.497913469	-0.800759168	0.005378911	-0.059547033	0.870201762	0.108020569	0.766442949	-0.060802302	0.867485584	-0.102547742	0.778020958	0.648831486	0.042392759	-0.39507021	0.258508638
ASHG19A3A048521	black	0.412394281	0.236287504	0.06385524	0.860884828	0.417357463	0.230127136	-0.077857069	0.830716298	0.298880279	0.401539301	0.038998403	0.91482062	0.096778113	0.790269563	0.057150451	0.875390916	0.26960711	0.451266047	-0.151186088	0.67673666	0.452945785	0.188657191	0.420785799	0.225925562	-0.520148172	0.123265101	0.167359091	0.643984877	-0.367099144	0.296718888	-0.118602495	0.744175812	-0.175561127	0.627579512	-0.354617788	0.314684087	-0.073828138	0.839378339	0.561651897	0.091109755	-0.047825596	0.895620473	-0.156945757	0.665013528	0.49031631	0.150223324	-0.258716556	0.470441398
ASHG19A3A003157	black	-0.411771803	0.237066618	-0.112185406	0.757659739	-0.234726126	0.513903624	-0.101509733	0.780221428	-0.756645268	0.011301675	-0.475504241	0.164832067	-0.57806819	0.080051786	-0.180618663	0.617535832	-0.062966625	0.862805319	-0.107163536	0.768253354	-0.341461355	0.334220654	0.174262656	0.630167112	0.394671912	0.259032603	-0.124260652	0.732338179	0.667521023	0.034945731	-0.42796802	0.217266011	-0.181747279	0.615302229	0.583739368	0.076443638	0.225936619	0.530229758	-0.185465676	0.60796346	0.175407401	0.627885668	0.077342847	0.831820959	-0.519625995	0.123708945	0.225532825	0.530984792
ASHG19A3A003619	black	-0.410701029	0.238410212	-0.024897317	0.945570866	-0.261305941	0.465850022	0.026601938	0.941849423	-0.611429096	0.060343071	-0.27201665	0.447071895	-0.565763832	0.088253508	-0.039676487	0.913344187	0.022548064	0.95070118	-0.303277445	0.394306359	-0.441919219	0.200997878	-0.14126289	0.697080357	0.548852304	0.1003761	0.082145595	0.821514162	0.406719628	0.243443475	-0.369510509	0.293312594	0.006719126	0.985302575	0.49000334	0.150523552	0.068343798	0.851194292	-0.473755291	0.166611046	0.066927442	0.854250245	-0.233308969	0.516521725	-0.561259698	0.091385231	0.242473509	0.499689183
ASHG19A3A017115	black	-0.409529158	0.239885557	-0.055575158	0.878804129	-0.506004744	0.135638253	0.209358788	0.56157869	-0.670873548	0.033711049	-0.451678004	0.190052826	-0.374381843	0.286495542	-0.450111481	0.19178567	-0.161921094	0.654939064	-0.035212367	0.923068384	-0.556955656	0.09444334	0.164764012	0.649204804	0.743632048	0.013683017	0.057730208	0.874135208	0.4033968	0.247689298	-0.093490793	0.79726707	-0.376265461	0.283882654	0.757558055	0.011146442	0.263558793	0.461871606	-0.070243742	0.847097751	0.047204437	0.896970075	-0.417536886	0.229906155	-0.780206953	0.007756114	0.169060502	0.640570111
ASHG19A3A024037	black	-0.409455587	0.23997835	-0.006447207	0.985897321	-0.195991946	0.587360351	0.020855397	0.954398657	-0.500139571	0.140984514	-0.195472037	0.588371882	-0.587620697	0.074036032	-0.070894389	0.845695619	0.150433983	0.678272168	-0.399877446	0.252230924	-0.416854559	0.230747159	-0.135183284	0.709631591	0.523500812	0.120438976	0.153867275	0.671271467	0.331389736	0.349586078	-0.317679347	0.371063645	0.075636555	0.835488341	0.28895228	0.418100417	0.099503901	0.784477549	-0.540415329	0.106798558	0.032608975	0.928743669	-0.226502908	0.529171616	-0.451308872	0.19046032	0.170911586	0.636861835
ASHG19A3A047178	black	-0.403974235	0.246948523	-0.065527967	0.857271488	-0.242123228	0.500328237	0.256240342	0.474850646	-0.695176993	0.02563383	-0.197385203	0.584652815	-0.64537621	0.043877117	-0.302800949	0.395087096	0.172201345	0.634282338	-0.445944584	0.196439846	-0.538248731	0.108488563	0.064865561	0.858702101	0.496115728	0.144725759	0.470765865	0.169678294	-0.001867691	0.995914441	-0.124325631	0.732202524	-0.330934666	0.350288634	0.349014333	0.32293021	-0.01400883	0.969361697	-0.256961471	0.47356471	-0.157479137	0.66393115	-0.173315794	0.632056309	-0.295226252	0.407597722	0.095660475	0.792647118
ASHG19A3A042970	black	-0.402512968	0.248825539	-0.077274529	0.831967742	-0.458751406	0.182343187	0.059223844	0.870901285	-0.527147575	0.117411125	-0.456290462	0.185004177	-0.380064983	0.278651406	-0.212926755	0.554771795	-0.203298815	0.573212828	-0.006220213	0.986393811	-0.437611882	0.205942596	-0.022403646	0.951016614	0.63667687	0.047767507	-0.132392384	0.71541468	0.607109258	0.062692374	-0.30271064	0.395235152	-0.031233342	0.931743677	0.705702279	0.022590241	0.243649533	0.497546175	-0.28239406	0.429212959	0.139115578	0.701506058	-0.435476356	0.208419958	-0.843129454	0.002182513	0.2788328	0.435304006
ASHG19A3A005530	black	-0.402371685	0.249007438	0.048719605	0.893678468	-0.307080562	0.388101731	0.013360043	0.970780123	-0.307113701	0.388047877	-0.250910329	0.484402401	-0.362296825	0.303565067	-0.255471494	0.476223356	0.083255129	0.819136517	-0.216946575	0.547141731	-0.402083441	0.249378778	-0.055548196	0.878862564	0.721053346	0.018611558	-0.016284792	0.964386462	0.467006885	0.173582612	-0.138197807	0.703400101	0.074774627	0.837341996	0.2949415	0.40807166	0.371997781	0.289821105	-0.426207677	0.219370572	0.121571816	0.73795741	-0.456538235	0.184735233	-0.639108262	0.04665789	0.084701901	0.816038193
ASHG19A3A018977	black	-0.400268586	0.251723902	0.035820256	0.921743652	-0.528281818	0.116479171	0.184055293	0.61074338	-0.424737737	0.221136838	-0.427582844	0.217725511	-0.31322977	0.378170865	-0.419650379	0.227312202	-0.065727243	0.85684118	0.00312563	0.993162751	-0.449794931	0.192136948	0.085140804	0.815098715	0.871087728	0.001031191	-0.104758042	0.773340107	0.510273679	0.131826546	-0.079844544	0.826449291	-0.154959839	0.669048396	0.666136487	0.035464446	0.437385729	0.20620414	-0.340862333	0.335124659	0.220646485	0.540155803	-0.358133388	0.309567452	-0.845634673	0.002052931	0.02859565	0.937498141
ASHG19A3A012751	black	-0.399594882	0.252597556	0.008673709	0.98102769	-0.487726752	0.152718405	0.187403946	0.604150427	-0.494434053	0.146307073	-0.46386863	0.17688276	-0.418316651	0.228947183	-0.356662566	0.311702739	-0.032792346	0.92834383	-0.059592309	0.870103772	-0.417471792	0.229986312	0.088281106	0.808383107	0.807685124	0.004711056	-0.049685491	0.891580902	0.498228222	0.142754166	-0.191440829	0.596236632	-0.172652529	0.633380813	0.688811032	0.02760493	0.379922134	0.278847131	-0.331794428	0.348961896	0.21650074	0.547985928	-0.3465261	0.326627541	-0.800795274	0.005375264	0.041947737	0.908400618
ASHG19A3A048285	black	-0.39933582	0.252933953	-0.041269112	0.909877413	-0.422466537	0.2238818	0.452177536	0.189502197	-0.55010667	0.099442687	-0.677720715	0.031281961	-0.645520873	0.043814283	-0.557225944	0.094249402	0.260061977	0.468053277	-0.077088948	0.832366489	-0.1301849	0.719998123	0.393262699	0.260891138	0.821862409	0.003531921	0.216191904	0.548571013	0.319159152	0.368714742	-0.131834603	0.716572045	-0.65057822	0.041655369	0.61509966	0.058393032	0.637497676	0.047390968	0.051160839	0.888378133	0.338097803	0.339312936	-0.173336665	0.632014647	-0.438877442	0.204482536	-0.430850458	0.213845021
ASHG19A3A037281	black	-0.397439336	0.255404142	0.091735474	0.801008871	-0.174572506	0.62954931	-0.044905446	0.90196718	-0.399368951	0.252890917	-0.344336276	0.329899496	-0.542760282	0.104988236	-0.04782452	0.895622811	0.245898965	0.493458064	-0.18596489	0.606980571	-0.119044797	0.743248683	-0.056977114	0.875766398	0.67255968	0.033101406	-0.163670869	0.651407765	0.619692247	0.056012311	-0.339061099	0.337850512	0.02826963	0.938209582	0.329064604	0.353183202	0.477580289	0.162735214	-0.560667354	0.091802295	0.43317621	0.211107439	0.142293645	0.694958836	-0.413396427	0.235036221	-0.149554551	0.680068979
ASHG19A3A028708	black	-0.396260607	0.256946153	-0.051243827	0.888198021	-0.469204956	0.171293129	0.017911681	0.960830766	-0.435483171	0.208412025	-0.462995875	0.1778071	-0.319284206	0.368516581	-0.175504601	0.627692081	-0.215088246	0.55066389	0.080247565	0.82558452	-0.366388563	0.297726656	-0.063389093	0.861892193	0.665551162	0.035685296	-0.269129822	0.452098936	0.708889277	0.021720179	-0.299700126	0.400185938	0.057613097	0.874388841	0.696220436	0.025320231	0.327819919	0.35511644	-0.361068484	0.305329498	0.242736135	0.499210275	-0.345740693	0.327799128	-0.86958976	0.001077927	0.235688917	0.512128085
ASHG19A3A020156	black	-0.395359134	0.258128923	-0.012997306	0.971573197	-0.44125498	0.201755864	0.164011951	0.650720138	-0.630181846	0.05081762	-0.525346892	0.118900196	-0.477575631	0.1627399	-0.201314969	0.577041158	-0.077564949	0.831343804	-0.031857516	0.930382367	-0.338781444	0.338274736	0.029031905	0.936546208	0.760941932	0.010584027	-0.067257763	0.853537382	0.548349825	0.100751562	-0.320661373	0.366337827	-0.251085722	0.484086771	0.803795809	0.005078308	0.327026458	0.356351613	-0.237633072	0.508550556	0.276598831	0.439145073	-0.28891852	0.418157273	-0.752877924	0.011958453	0.064787243	0.858871271
ASHG19A3A039393	black	-0.39483974	0.258811753	0.036351078	0.92058701	-0.244131624	0.496668816	0.073871657	0.839284691	-0.621348549	0.055169719	-0.250066644	0.485921908	-0.466142536	0.174487867	-0.460448455	0.180521431	0.148738093	0.681738426	-0.326800835	0.356703232	-0.529092096	0.115816243	0.242278364	0.500045162	0.651802439	0.041143729	0.206086673	0.567849287	0.26276602	0.463269872	-0.037971497	0.91705701	-0.346562425	0.326573407	0.340230858	0.336078996	0.281600518	0.430566768	-0.150590135	0.677953278	-0.015518456	0.966061552	-0.233514839	0.516141053	-0.450102377	0.191795767	0.039417869	0.913907262
ASHG19A3A035641	black	-0.3919016	0.262693171	-0.078673334	0.828963332	-0.455212624	0.18617679	-0.092954933	0.798408967	-0.459588473	0.181443257	-0.350888354	0.320159991	-0.182442134	0.613928478	-0.042031435	0.908218496	-0.395269432	0.258246779	0.189536977	0.599964198	-0.423598236	0.222511621	-0.219426839	0.542454719	0.550342619	0.099267728	-0.390591536	0.264434084	0.754829355	0.011615001	-0.260418492	0.467421364	0.166787171	0.645134082	0.700091437	0.024179821	0.18200317	0.614796198	-0.393550055	0.260511564	0.187651105	0.603664824	-0.201610489	0.576470269	-0.858177396	0.001486163	0.419289888	0.227753463
ASHG19A3A011245	black	-0.391820931	0.262800187	0.089383642	0.806027958	-0.231330498	0.520186006	0.051191961	0.888310588	-0.399305264	0.252973647	-0.055367289	0.879254658	-0.362649875	0.303058935	-0.058923884	0.871550601	0.104366332	0.774169173	-0.261804985	0.464967432	-0.418957776	0.228160415	-0.267276925	0.455338877	0.666363786	0.035378934	0.070770487	0.845962594	0.266668921	0.456404286	-0.065397474	0.857553288	0.047376982	0.896595161	0.254825863	0.477377412	0.157965219	0.662945242	-0.576413932	0.0811246	0.091521442	0.801465372	-0.082085072	0.821643897	-0.411710318	0.237143653	0.071942765	0.84343721
ASHG19A3A013450	black	0.391407734	0.263348715	0.177233582	0.624252016	0.427466629	0.217864261	-0.164685069	0.649363811	0.682362504	0.029704769	0.502802974	0.138541044	0.428829829	0.216239917	0.542795772	0.104960987	0.162143301	0.654490275	0.043753181	0.904472927	0.51374659	0.128774866	-0.34664816	0.326445659	-0.48865298	0.151823107	-0.120906868	0.73934878	-0.389936299	0.265307184	0.12436241	0.732125745	0.425047151	0.220764377	-0.629793087	0.051004185	-0.232363059	0.518272291	-0.150043612	0.679069574	0.068749904	0.8503184	0.400613694	0.251277019	0.638855069	0.046772628	-0.219448529	0.5424138
ASHG19A3A049563	black	-0.390870872	0.264062351	-0.075527172	0.835723539	-0.38110191	0.277232895	0.068518639	0.850817176	-0.640741243	0.045922391	-0.141746307	0.696085142	-0.362385822	0.303437439	-0.260930418	0.466514647	-0.188430748	0.602133947	-0.230925265	0.520937846	-0.732521063	0.015976745	-0.056617037	0.876546468	0.477788079	0.162526228	0.143481474	0.692516385	0.236148486	0.511281467	-0.109011356	0.764351272	-0.052498298	0.885475957	0.52029257	0.12314254	-0.119303079	0.742707423	-0.373514463	0.287703075	-0.210775338	0.558872372	-0.29938057	0.400713185	-0.657919821	0.038650316	0.460029807	0.180969839
ASHG19A3A055308	black	-0.390828745	0.264118393	-0.019149964	0.958124812	-0.497055414	0.143846711	0.081956607	0.821919281	-0.466513628	0.17409887	-0.334858921	0.344253694	-0.258334461	0.471120592	-0.223614607	0.534577502	-0.235230489	0.51297318	0.00449539	0.990166533	-0.526008984	0.11835132	-0.109457249	0.763410381	0.717058092	0.019596101	-0.130307994	0.719742326	0.519125408	0.124135368	-0.162926186	0.652909886	0.007381017	0.983854905	0.682980343	0.029499015	0.202415583	0.574916059	-0.370229094	0.292301585	0.095702857	0.79255693	-0.450691297	0.191143219	-0.878091906	0.000831988	0.295180932	0.407673135
ASHG19A3A042775	black	0.389604866	0.265749419	-0.012819221	0.971962561	0.263759582	0.46151776	0.103850855	0.77526051	0.621472178	0.055107165	0.173283243	0.63212129	0.42407674	0.221933724	0.088091796	0.808787636	0.079177464	0.827881027	0.265284154	0.458834986	0.576148082	0.081297868	0.104681371	0.773502368	-0.519500022	0.123816169	0.041518998	0.909333594	-0.459019963	0.182054175	0.289097037	0.417856673	-0.072381667	0.842492033	-0.485514621	0.154869575	-0.014771762	0.96769382	0.52132877	0.122265259	-0.009076725	0.980146301	0.15077725	0.677571217	0.639511332	0.04647562	-0.378599872	0.280662361
ASHG19A3A033992	black	-0.386221929	0.270286402	0.03615869	0.921006201	-0.336753988	0.341358438	0.167615187	0.643470502	-0.703270422	0.023270075	-0.441029747	0.202013262	-0.586868401	0.074498782	-0.294641263	0.408571653	0.108945078	0.764491151	-0.247136504	0.491215106	-0.403229924	0.24790361	0.164845203	0.64904128	0.738825364	0.014644919	0.114315046	0.753178115	0.381901864	0.276141247	-0.28318015	0.427873812	-0.357677567	0.310228372	0.663361982	0.036519544	0.286906547	0.421552189	-0.250294324	0.485511645	0.18995908	0.599137034	-0.203702306	0.572435371	-0.599774279	0.06681752	-0.009157534	0.979969574
ASHG19A3A027697	black	-0.385306349	0.271521547	-0.03554252	0.922348881	-0.179943513	0.618873351	0.023351434	0.948946583	-0.18565101	0.607598495	-0.098984116	0.785581312	-0.436879918	0.206789799	0.098040618	0.787585705	0.112425588	0.757153971	-0.270309798	0.450041088	-0.248423919	0.488886397	-0.400618957	0.251270208	0.44829136	0.193810613	0.069766622	0.84812618	0.32611716	0.357769756	-0.246032429	0.493215959	0.341291244	0.334477246	0.085682516	0.813939465	0.120350908	0.740512621	-0.632082611	0.049911976	0.066532078	0.855103601	-0.263252408	0.462411774	-0.360016896	0.306844331	0.140548961	0.698550889
ASHG19A3L0000414	black	-0.384440566	0.272692342	0.099041952	0.78545848	-0.382038995	0.275954348	0.23522269	0.512987562	-0.597301977	0.068246916	-0.445634643	0.196788638	-0.453217935	0.188358381	-0.493460536	0.147227278	0.170193914	0.638298691	-0.095053723	0.793938509	-0.333283712	0.346669746	0.295211213	0.407622746	0.882392481	0.000724554	0.037252516	0.918623114	0.37848127	0.280825493	-0.025961726	0.943246986	-0.516135611	0.126701198	0.599322635	0.067077169	0.535798014	0.110420355	-0.169300894	0.640088126	0.31050134	0.382561713	0.015049269	0.967087179	-0.525320427	0.118922169	-0.262002881	0.464617645
ASHG19A3A028553	black	-0.383057736	0.274568034	0.012886063	0.971816418	-0.075191555	0.836445263	0.145632384	0.688100118	-0.654280827	0.0401209	-0.194515358	0.590234865	-0.716392942	0.019763439	-0.224447111	0.53301707	0.368126587	0.295264955	-0.533407729	0.11232519	-0.362772464	0.302883298	0.109109103	0.764144989	0.492658427	0.147988101	0.426645798	0.218845695	0.069590097	0.848506732	-0.202077034	0.575569425	-0.327268575	0.355974483	0.188763352	0.601481283	0.129953582	0.720478881	-0.271957457	0.447174715	-0.010511079	0.977009555	-0.025705561	0.943806227	-0.125076279	0.7306359	-0.078231102	0.829912961
ASHG19A3A013081	black	0.38115133	0.277165387	-0.0626892	0.863405029	0.217669778	0.545773428	-0.158637622	0.66158219	0.697611241	0.02490634	0.191309306	0.596493872	0.542647261	0.105075041	0.31610948	0.373563571	-0.203697848	0.572443959	0.357802947	0.310046503	0.483606268	0.156739972	-0.1268029	0.727035801	-0.634666436	0.0486982	-0.268699886	0.452849786	-0.134946809	0.710121084	0.064494265	0.859504162	0.390169603	0.264996127	-0.391006301	0.263882229	-0.157552091	0.663783151	0.295012356	0.407953704	-0.034071083	0.925555963	-0.069552397	0.848588009	0.311362641	0.381172943	0.035880855	0.921611601
ASHG19A3A024210	black	-0.380426293	0.27815669	0.046874157	0.897687778	-0.352323815	0.318046469	0.019393483	0.957592709	-0.487175372	0.153252887	-0.312038091	0.380085572	-0.40541497	0.245105642	-0.340392429	0.335834684	0.024618727	0.946179163	-0.232690305	0.51766639	-0.515053846	0.127637589	0.10534512	0.772097924	0.704151876	0.023022058	-0.011987556	0.973780989	0.463583656	0.177184263	-0.196014086	0.587317289	-0.057256407	0.875161404	0.490233076	0.150303134	0.285668153	0.423648187	-0.381911809	0.27612769	0.086057069	0.813138121	-0.398618935	0.253866137	-0.738679383	0.01467485	0.163625786	0.651498672
ASHG19A3A034188	black	-0.379383883	0.279585284	-0.118774471	0.74381529	-0.403122795	0.248041244	0.064600476	0.859274716	-0.76490581	0.009950958	-0.459970716	0.181033183	-0.458317369	0.182810854	-0.177295933	0.62412808	-0.242159592	0.500261878	-0.02346822	0.948691533	-0.468582246	0.171939898	0.059011875	0.871360123	0.487828909	0.152619504	-0.059390692	0.870540143	0.519938338	0.123443339	-0.350887459	0.320161311	-0.225236289	0.531539548	0.810751283	0.004435224	0.072530695	0.842171141	-0.163196014	0.652365478	0.082166743	0.821468831	-0.172484636	0.633716235	-0.708427807	0.021844707	0.331319907	0.349693837
ASHG19A3A047130	black	0.376475085	0.283592669	0.082412754	0.820941542	0.387212067	0.268954139	0.083176148	0.819305725	0.079463429	0.827267212	-0.013885656	0.969630984	-0.018948513	0.958565008	0.389841224	0.265434002	0.23761041	0.508592198	-0.0475952	0.896121031	0.602578491	0.065220094	0.11789664	0.745656	-0.404385342	0.246421879	0.174280832	0.630130865	-0.400900265	0.250906272	-0.226030323	0.530054608	-0.33972832	0.33683947	-0.06596097	0.856336524	-0.163727793	0.65129299	0.472280723	0.168119822	0.167037996	0.644629996	0.204327634	0.57123126	0.603985116	0.064428317	-0.387691363	0.268310524
ASHG19A3A011111	black	0.376092371	0.284122219	0.033793401	0.926161298	0.230835578	0.521104303	-0.121000441	0.739152942	0.486858374	0.153560683	0.071062836	0.845332681	0.468098035	0.172443821	0.453232998	0.188341851	-0.154325492	0.67033884	0.463736953	0.177022037	0.649258245	0.042211799	-0.13977903	0.700137786	-0.460216022	0.180770305	-0.389203969	0.26628488	-0.026238453	0.942642883	-0.016660879	0.963564443	0.133117772	0.713910319	-0.133557114	0.712999613	-0.030365349	0.933637012	0.310028395	0.383325342	0.272837516	0.445647112	0.332122214	0.348456745	0.37818853	0.281228361	-0.193431322	0.59234847
ASHG19A3A028557	black	0.375404869	0.285074836	0.195984762	0.587374323	0.111870757	0.758322444	0.063440912	0.8617802	0.79886203	0.005573025	0.265824826	0.457885249	0.619819369	0.055947342	-0.102802423	0.777481279	0.114341543	0.753122397	0.29061326	0.415307645	0.402839776	0.248405062	0.125568277	0.729609571	-0.139640498	0.700423424	-0.173708261	0.631273018	-0.34351989	0.331123622	0.483420896	0.15692238	0.086008473	0.813242083	-0.44950068	0.192463818	0.201427662	0.57682343	0.160179338	0.658460307	0.115932249	0.749779288	0.123244361	0.734460732	0.315113812	0.37515341	-0.453978015	0.187525321
ASHG19A3A002386	black	-0.369952224	0.292690905	-0.142748054	0.694024166	-0.075055388	0.836738115	-0.17780604	0.623114461	-0.656210012	0.039336675	-0.288305571	0.419190173	-0.539902289	0.107197234	0.07990419	0.826321296	-0.074273046	0.838421026	-0.257573738	0.4724741	-0.321525101	0.364974639	-0.096138778	0.791629432	0.211061789	0.558325722	0.035619731	0.922180624	0.502909778	0.138443605	-0.478252338	0.162059879	0.007714461	0.983125621	0.347343065	0.325411183	-0.004852748	0.989384864	-0.139071902	0.701596162	-0.017603818	0.96150358	-0.251088849	0.484081145	-0.369372344	0.293507199	0.394863951	0.258779901
ASHG19A3A014747	black	-0.369864186	0.292814758	0.05193911	0.886689202	-0.440108169	0.203068431	0.283887108	0.426671131	-0.575289469	0.081859102	-0.502496786	0.138820618	-0.402690515	0.248597054	-0.652049741	0.041040889	0.114945321	0.751853028	-0.047812635	0.895648631	-0.37582909	0.284486823	0.430519515	0.214236213	0.864137999	0.001261097	0.077458455	0.831572586	0.347644362	0.324963185	0.043179831	0.905720035	-0.601095782	0.06606157	0.620306628	0.055698778	0.566236183	0.087929126	0.008256541	0.981940048	0.230612555	0.521518328	-0.160031582	0.6587593	-0.584873539	0.075734935	-0.240214269	0.503817007
ASHG19A3A005368	black	-0.369578127	0.29321738	0.101713133	0.77979013	-0.292011784	0.412963004	0.063558581	0.8615259	-0.357159292	0.310980747	-0.195095378	0.589105107	-0.31279238	0.378873083	-0.051751918	0.887095392	0.062780774	0.863207065	-0.03518837	0.92312068	-0.24539106	0.494379872	-0.210672964	0.559067787	0.711743498	0.020960829	-0.158742275	0.661370126	0.445753422	0.196654927	-0.091710129	0.801062926	0.004539267	0.990070558	0.400109553	0.251929982	0.331598246	0.34926441	-0.57371441	0.08289512	0.330902331	0.350338583	0.189788384	0.599471484	-0.446147278	0.196211939	-0.076201495	0.834273781
ASHG19A3A027436	black	-0.369301348	0.293607224	-0.023930177	0.947682704	-0.230504042	0.521719823	-0.118925528	0.743498658	-0.296278487	0.40584867	-0.272792431	0.445725312	-0.410159836	0.239090919	0.005656261	0.987627324	-0.004456774	0.990251001	-0.177602345	0.623519149	-0.284711601	0.425270485	-0.186492254	0.605942874	0.481511911	0.158808289	-0.153048465	0.672939029	0.604363187	0.064216584	-0.385019703	0.271908874	0.298585722	0.402026075	0.312620236	0.37914963	0.228157034	0.526085711	-0.524813413	0.119343605	0.161718778	0.655347767	-0.338012436	0.339442691	-0.612224801	0.059916755	0.239563577	0.505008532
ASHG19A3A046603	black	-0.36728535	0.296455105	0.113720229	0.754429189	-0.386110809	0.270436143	0.176087344	0.626531902	-0.466026357	0.174609758	-0.423141765	0.223063706	-0.462766856	0.17805013	-0.492196027	0.148427785	0.203147056	0.573505345	-0.172613997	0.633457787	-0.36166296	0.304474896	0.289461279	0.417243651	0.858701805	0.001465275	-0.005196406	0.988633168	0.42513425	0.220659595	-0.107280768	0.768005653	-0.29421818	0.40927672	0.533040057	0.112620006	0.522889694	0.120951083	-0.351248717	0.319628719	0.289037124	0.417957548	-0.122060208	0.736935911	-0.637422715	0.047425273	-0.192931712	0.593323517
ASHG19A3A017707	black	-0.366248368	0.297925701	-0.142242515	0.695064029	-0.428325303	0.216840283	0.296394278	0.405656417	-0.674910644	0.032263939	-0.611767456	0.060161544	-0.427709386	0.21757449	-0.61869876	0.056521776	-0.064329663	0.859859764	0.051854961	0.886871794	-0.333596215	0.346189749	0.460910495	0.18002731	0.599604506	0.066915045	0.150919571	0.677280662	0.344432749	0.329754995	-0.037997072	0.917001305	-0.695751014	0.025460985	0.668686166	0.034513213	0.433285144	0.210979713	0.364467918	0.300459684	0.085639344	0.81403184	-0.308389929	0.385976602	-0.514037974	0.128520829	-0.070260064	0.847062572
ASHG19A3A036435	black	0.365940626	0.298362871	-0.062383661	0.864065583	0.251879803	0.482658888	0.091277914	0.80198485	0.498063574	0.142907239	0.007228956	0.984187484	0.206939275	0.566212809	0.297440518	0.403921274	0.070781218	0.845939471	0.266874107	0.456044612	0.690622067	0.027033985	0.031995053	0.930082425	-0.575522696	0.081706406	-0.055204574	0.879607342	-0.279750635	0.433730384	-0.04741117	0.896520877	0.02138474	0.953242268	-0.270430444	0.449830922	-0.069058832	0.8496522	0.345274632	0.328495373	0.15079235	0.677540386	0.307913327	0.386749479	0.56746594	0.087088191	-0.340656112	0.335436164
ASHG19A3A041610	black	-0.36501621	0.299678125	-0.099326849	0.78485348	-0.286933668	0.421506341	0.265839152	0.457860096	-0.557364767	0.094149893	-0.037118156	0.918915809	-0.451917161	0.189789089	-0.260263863	0.467695393	0.008577808	0.981237425	-0.408924311	0.240649038	-0.659060574	0.038196909	-0.105844095	0.771042522	0.413752325	0.234592748	0.512172399	0.130152655	-0.141577502	0.696432616	0.002795702	0.99388445	-0.171180979	0.636322761	0.27744812	0.437682988	-0.20361316	0.572607105	-0.26021924	0.467774487	-0.358096596	0.309620772	-0.424307221	0.221655675	-0.353913329	0.315714655	0.294311737	0.409120757
ASHG19A3A029552	black	-0.364939495	0.299787412	-0.037842562	0.917337842	-0.360424288	0.306257005	0.058152149	0.873221477	-0.462028749	0.178834727	-0.436575204	0.207143078	-0.452539396	0.189103906	0.001407375	0.996921373	-0.09187491	0.8007115	-0.070322192	0.846928672	-0.266708822	0.456334333	-0.160010774	0.658801409	0.60730042	0.062587163	-0.118707823	0.743955002	0.579405639	0.079191159	-0.431661774	0.212887737	0.051223778	0.888241533	0.647697086	0.042876313	0.224906288	0.532157184	-0.384286972	0.272900333	0.24404887	0.496819373	-0.380060256	0.278657881	-0.72160014	0.018479536	0.180462334	0.617845441
ASHG19A3A008828	black	0.36378352	0.301436771	0.12549117	0.729770394	0.288246691	0.419289457	-0.347570159	0.325073487	0.491716564	0.148884531	0.136581303	0.706739715	0.327745525	0.355232157	-0.027546058	0.9397887	0.093963643	0.796259732	-0.000689793	0.998491078	0.25442188	0.478100146	0.373457781	0.28778208	-0.442221975	0.200652943	-0.28034804	0.432707551	0.004487016	0.99018485	-0.054506555	0.881120516	0.287204036	0.421049409	-0.374457626	0.286390168	0.021717404	0.952515579	0.110915517	0.760335206	0.012040185	0.973665913	-0.011738899	0.974324696	0.124250414	0.732359554	-0.026079003	0.942990964
ASHG19A3A017181	black	-0.362553296	0.303197347	0.052377958	0.885737035	-0.136235955	0.707453774	-0.107398734	0.767756419	-0.587398697	0.074172394	-0.205469078	0.569035819	-0.573848464	0.082806618	-0.004298896	0.990596338	0.132317276	0.715570495	-0.391959993	0.262615721	-0.399833362	0.252288105	-0.070127078	0.8473492	0.490975304	0.149592348	0.017629045	0.961448446	0.437698224	0.205842793	-0.417426847	0.230041667	0.064968683	0.858479362	0.376751205	0.283210941	0.084390166	0.816705595	-0.560918487	0.091625326	0.117408842	0.746679356	-0.064891305	0.858646494	-0.476279701	0.164046952	0.202174843	0.575380635
ASHG19A3A053803	black	-0.361631841	0.304519601	0.061683049	0.865580547	-0.436944162	0.206715359	0.25165963	0.48305461	-0.485439056	0.154943379	-0.389411944	0.266007023	-0.415334602	0.232626838	-0.525044547	0.119151369	0.106194935	0.770300648	-0.187864516	0.60324564	-0.470721716	0.169723843	0.250009445	0.486024998	0.831709779	0.002849057	0.130050251	0.720277959	0.288361774	0.419095413	-0.04529221	0.901126286	-0.335134134	0.343832455	0.561717853	0.091063481	0.393561567	0.260496365	-0.227323471	0.527639873	0.11958111	0.742124892	-0.387980063	0.267923254	-0.68383514	0.029215953	-0.072608579	0.842003448
ASHG19A3A033908	black	-0.36136527	0.304902689	-0.087704534	0.809615287	-0.30025823	0.399265903	0.276330123	0.43960813	-0.717388083	0.019513447	-0.654809515	0.039904948	-0.68354012	0.029313438	-0.198411206	0.582661936	0.100644257	0.78205722	-0.12622682	0.72823643	-0.118309267	0.744790624	0.189042208	0.600934286	0.613592793	0.05918847	0.174151688	0.630388416	0.398082349	0.25456512	-0.418893631	0.228239063	-0.533891629	0.111937916	0.725639012	0.017524396	0.358533034	0.308988597	0.100012285	0.783398331	0.280961385	0.431658585	-0.290005614	0.41632832	-0.44666664	0.19562868	-0.137752334	0.704319971
ASHG19A3A017187	black	-0.360124418	0.306689262	0.09560863	0.792757447	-0.29191436	0.413126134	0.121099788	0.738945036	-0.627929884	0.051904656	-0.358151115	0.309541765	-0.55677226	0.094575074	-0.359104855	0.30816135	0.194910211	0.589465687	-0.331796838	0.348958181	-0.440714919	0.202373368	0.22606738	0.529985349	0.745613639	0.013299648	0.125040553	0.730710441	0.336326568	0.342010357	-0.227403529	0.527490525	-0.304688558	0.39199863	0.540283598	0.106900835	0.306006589	0.389849043	-0.327574026	0.355498989	0.160989863	0.656820944	-0.194595293	0.59007912	-0.578044101	0.080067342	-0.037832257	0.917360287
ASHG19A3A050868	black	-0.359778747	0.307187939	0.020550137	0.955065555	-0.456464684	0.184815044	0.157758394	0.663364683	-0.655366163	0.039678422	-0.299770324	0.400070162	-0.293352382	0.410721365	-0.614520569	0.05869788	-0.088277206	0.808391441	-0.105242262	0.772315524	-0.675983265	0.031886676	0.334683512	0.344522311	0.701390826	0.023805069	0.071517178	0.844353885	0.279419261	0.43429822	0.076984244	0.832591475	-0.415709147	0.232162851	0.626824342	0.052443914	0.227293713	0.52769539	-0.138820656	0.702114541	-0.034840803	0.923878191	-0.172599102	0.633487544	-0.694726462	0.025770053	0.141570011	0.696448035
ASHG19A3A050662	black	-0.358254354	0.309392183	0.05057526	0.889649169	-0.248314481	0.489084167	-0.190507143	0.59806365	-0.501207362	0.140001755	-0.256675576	0.474074343	-0.370637405	0.291727948	-0.052774581	0.884876598	-0.071548376	0.844286681	-0.187703033	0.603562816	-0.440818936	0.202254351	-0.07858624	0.829150337	0.559131631	0.092889237	-0.215238763	0.550378278	0.640432341	0.046060923	-0.369699043	0.293047157	0.159238791	0.660364297	0.490314915	0.150224661	0.179269522	0.620209578	-0.507411795	0.134374515	0.159731246	0.65936718	-0.23193033	0.519073943	-0.719748801	0.018929175	0.318320706	0.370044704
ASHG19A3A046427	black	-0.357659961	0.310253915	0.010877189	0.976208965	-0.189790692	0.599466962	0.080635155	0.824753021	-0.743303213	0.013747374	-0.266204915	0.457218117	-0.64521874	0.043945583	-0.162413926	0.653943832	0.146922231	0.685455848	-0.428905546	0.2161499	-0.468950766	0.171556965	0.083570655	0.818460611	0.509631966	0.132395258	0.246551478	0.492274882	0.227433077	0.527435407	-0.337282948	0.340552527	-0.245010272	0.495071456	0.487095857	0.153330058	0.026254665	0.942607492	-0.332853499	0.3473311	0.010498325	0.977037445	-0.1268784	0.726878488	-0.423174254	0.223024386	0.141327096	0.696948152
ASHG19A3A013813	black	0.357518987	0.310458478	-0.078507266	0.829319915	0.137638269	0.704555565	-0.025536244	0.94417588	0.390297694	0.264825432	-0.093220681	0.797842625	0.343594201	0.3310121	0.145339855	0.688700247	-0.174142993	0.630405759	0.316935049	0.372247863	0.461323023	0.179586816	0.160307074	0.658201862	-0.481700816	0.158621062	-0.145581095	0.688205327	-0.102724075	0.777647293	-0.073532055	0.84001553	-0.016409554	0.964113766	-0.052218351	0.886083319	-0.056356739	0.877110437	0.594905512	0.069651389	0.026779936	0.941460884	-0.255517964	0.476140339	0.177373633	0.623973648	-0.052815677	0.884787449
ASHG19A3L0003411	black	-0.356874846	0.311394081	0.035356614	0.922754019	-0.275049133	0.441818693	0.060221937	0.868741237	-0.605289365	0.063699822	-0.085930439	0.813409026	-0.417601419	0.229826704	-0.277463698	0.43765619	0.024068931	0.947379703	-0.396089056	0.257171004	-0.682596536	0.029626716	0.011087985	0.975748015	0.55581205	0.095266713	0.230582682	0.521573796	0.14494472	0.68951112	-0.099970774	0.783486441	-0.104747437	0.773362549	0.393006641	0.261229625	-0.043520045	0.904980006	-0.414279748	0.233936409	-0.163412508	0.651928785	-0.295193491	0.407652235	-0.550784224	0.098940797	0.29327532	0.410850067
ASHG19A3A035783	black	-0.356738615	0.311592144	0.134574645	0.71089164	-0.251175594	0.483925076	0.068314082	0.851258389	-0.562069288	0.090817168	-0.188344377	0.602303473	-0.45497998	0.186430463	-0.385817004	0.270832279	0.20580815	0.568384272	-0.377100949	0.282727827	-0.533622596	0.112153124	0.176705659	0.625301708	0.730584239	0.016402271	0.148258296	0.682720069	0.247593307	0.490388285	-0.077040321	0.832470976	-0.234266141	0.514752812	0.37623148	0.283929677	0.254624706	0.477737227	-0.396840861	0.256186423	0.062622409	0.863549419	-0.150779269	0.677567094	-0.513671722	0.128840188	0.002885767	0.993687437
ASHG19A3A029782	black	-0.355495332	0.313402777	0.130882899	0.718547977	-0.226081209	0.529959503	-0.002530027	0.994465602	-0.276579598	0.43917821	-0.254718819	0.477568869	-0.449812238	0.192117733	-0.215193461	0.550464236	0.262501496	0.463736849	-0.272084131	0.446954689	-0.266746034	0.456269098	0.023617834	0.948364796	0.714314548	0.020292683	-0.071063708	0.845330802	0.473312791	0.167062958	-0.212900579	0.554821616	0.07827569	0.829817206	0.255449446	0.476262748	0.43918278	0.204131172	-0.593126931	0.07070584	0.284449003	0.425716353	-0.11750573	0.746476065	-0.519620931	0.123713254	-0.105008395	0.772810333
ASHG19A3A051226	black	-0.354607177	0.314699596	-0.155235552	0.668487762	-0.238243738	0.507429006	-0.060926662	0.867216558	-0.283124656	0.427968286	-0.320631791	0.36638456	-0.402412924	0.248954336	0.09030128	0.80406884	-0.1297386	0.720925767	-0.104893528	0.773053393	-0.224691749	0.532558875	-0.268402375	0.453369695	0.315520318	0.374503917	-0.073981647	0.839048011	0.548348496	0.100752556	-0.432905496	0.211425046	0.295699409	0.406810786	0.32686949	0.356596219	0.11137658	0.759363549	-0.321615062	0.364832802	0.058002022	0.873546569	-0.531836854	0.113588179	-0.565847642	0.088195897	0.345113695	0.328735974
CUST_17_PI426073487	black	-0.352414504	0.317913188	0.029346247	0.93586034	-0.395853563	0.257479839	0.319370354	0.368380103	-0.662361256	0.03690525	-0.410717168	0.238389929	-0.465700822	0.174951566	-0.560901898	0.091637009	0.112890478	0.756175255	-0.183539616	0.611760921	-0.460705685	0.180246242	0.348155616	0.324203732	0.767310304	0.009580212	0.250810623	0.484581867	0.167077222	0.644551175	0.00157354	0.996557891	-0.603762405	0.064553257	0.611011882	0.060567398	0.336480467	0.34177555	-0.011108546	0.975703054	0.079556655	0.827067123	-0.224085114	0.533695365	-0.517414874	0.125599356	-0.128688625	0.723109452
ASHG19A3A050623	black	-0.351429435	0.319362465	0.035515297	0.922408206	-0.217611584	0.545883482	0.055125105	0.879779599	-0.525285848	0.118950882	-0.614770472	0.058566197	-0.691268445	0.026832181	-0.189962525	0.599130284	0.269661941	0.45117041	-0.196394049	0.586578462	-0.04664259	0.898191015	0.246005895	0.493264088	0.654040936	0.040219147	-0.084425485	0.816629974	0.642320099	0.04521868	-0.515964326	0.126849181	-0.222528442	0.53661615	0.552322041	0.09780765	0.547346968	0.101503574	-0.271448032	0.448060058	0.469004218	0.171501464	-0.076043917	0.834612525	-0.5074477	0.134342362	-0.215801053	0.549311829
ASHG19A3A014462	black	0.35011847	0.321296547	0.044892849	0.901994569	0.257757477	0.472147028	0.212115315	0.556317012	0.181143889	0.616496024	-0.015036001	0.967116182	0.000334607	0.999268047	0.342041587	0.333346203	0.202836767	0.574103606	0.052994405	0.884399755	0.592193724	0.071263239	0.052244628	0.886026308	-0.373850134	0.287235443	0.149725496	0.679719599	-0.43423292	0.209870318	-0.145786105	0.68778482	-0.255366634	0.476410709	-0.03318336	0.927491278	-0.16483419	0.64906346	0.29461034	0.408623166	0.185920646	0.60706766	0.344847024	0.329134847	0.558689242	0.093203864	-0.425917892	0.219718135
ASHG19A3L0001454	black	-0.349258277	0.322568903	0.076920118	0.832729273	-0.305131168	0.391276135	-0.032153087	0.929737791	-0.429157253	0.215850808	-0.379554115	0.279351715	-0.448505392	0.19357185	-0.165124108	0.648479653	0.066697566	0.854746394	-0.191205587	0.596696758	-0.330124315	0.351541456	0.034481684	0.924660936	0.691544746	0.026746233	-0.150022039	0.679113651	0.596679324	0.068610033	-0.36509156	0.299570802	0.04450001	0.902848764	0.530075781	0.115014619	0.348170739	0.324181282	-0.4832949	0.157046434	0.272498525	0.446235249	-0.287826689	0.419997985	-0.728000709	0.016982064	0.085879504	0.813517997
ASHG19A3A003926	black	0.348551255	0.323616656	0.022135779	0.951601702	0.246223811	0.492868879	0.198087964	0.583288888	0.212716039	0.555172898	-0.227504224	0.527302704	-0.021575107	0.952826417	0.113560749	0.754764709	0.269328293	0.451752511	0.171228909	0.636226866	0.736629869	0.01509958	0.36803143	0.29539945	-0.346694553	0.326376543	0.037558995	0.917955503	-0.252779352	0.481043565	-0.139645952	0.700412178	-0.420584239	0.226171367	-0.028585002	0.937521377	0.145148964	0.689091947	0.52631749	0.118096107	0.333898881	0.34572518	0.397670986	0.255101702	0.5563507	0.094878329	-0.616314525	0.057756894
ASHG19A3A045532	black	-0.348288137	0.324007026	0.014539513	0.968201538	-0.473403393	0.166970369	0.072017892	0.843275411	-0.49001615	0.150511257	-0.502382618	0.138924951	-0.303593686	0.39378861	-0.215643382	0.549610789	-0.180394352	0.617980097	0.07343441	0.840225685	-0.34674687	0.32629861	0.028257149	0.938236818	0.758370464	0.011009546	-0.236180357	0.511222775	0.649901858	0.041939867	-0.284574665	0.425502963	-0.115308393	0.75108997	0.80101133	0.005353478	0.368207514	0.295150597	-0.250033647	0.485981378	0.293542476	0.410403974	-0.393985589	0.259936842	-0.885859886	0.000645611	0.138208536	0.70337795
ASHG19A3A037795	black	-0.344395266	0.329811134	0.106887689	0.76883627	-0.308462741	0.385858592	-0.037010779	0.919149729	-0.590880768	0.072052292	-0.233613535	0.515958595	-0.34288772	0.332073132	-0.29860167	0.401999712	-0.01151186	0.974821143	-0.247106274	0.491269844	-0.577689595	0.080296498	0.106414323	0.769836825	0.704553132	0.02290976	-0.027518619	0.939848586	0.419522044	0.227469235	-0.162541529	0.653686229	-0.137206065	0.705448452	0.540909129	0.106415718	0.201029855	0.577592145	-0.352959466	0.317112894	0.067588343	0.852824054	-0.299148626	0.401096086	-0.713761006	0.020435272	0.206851239	0.566381702
ASHG19A3A019682	black	0.340076437	0.336312582	0.156155121	0.666618973	0.258388356	0.471024764	-0.078915634	0.82844311	0.74042537	0.014319656	0.249549586	0.486854161	0.497151512	0.143756998	0.084957767	0.815490482	0.171607231	0.635470118	0.272817678	0.44568152	0.551485256	0.098423211	0.053582089	0.883125118	-0.287661549	0.420276723	-0.254724876	0.477558034	-0.1953758	0.58855919	0.322790437	0.362982179	0.168019976	0.642657751	-0.554298722	0.096363284	0.211184697	0.558091233	0.116049104	0.749533847	0.211000645	0.558442389	0.39899585	0.253375788	0.496904163	0.143987981	-0.458389056	0.182733564
ASHG19A3A011078	black	-0.338803302	0.338241569	0.025304164	0.944682571	-0.13968173	0.700338404	0.009382657	0.979477245	-0.655113862	0.039780987	-0.209984639	0.560382377	-0.593031306	0.070762825	-0.301990638	0.396416498	0.202595058	0.574569803	-0.498564233	0.142442087	-0.520160408	0.123254713	0.213960957	0.552804807	0.469073276	0.171429775	0.273273027	0.444892031	0.202911178	0.573960115	-0.255099894	0.476887437	-0.214375609	0.552016934	0.314784582	0.375679843	0.075655103	0.835448459	-0.27412421	0.44341795	-0.08008634	0.825930444	-0.240411374	0.503456309	-0.404268975	0.246570885	0.152504822	0.674046904
ASHG19A3A019568	black	-0.338588618	0.338567403	-0.332786837	0.347433634	-0.521973529	0.121721352	0.507001139	0.134742592	-0.237760533	0.508316376	-0.364735231	0.300078508	-0.296511529	0.405461786	-0.104929143	0.77297803	-0.298536592	0.402107292	0.167006729	0.644692826	-0.228828453	0.524835224	-0.319963735	0.367440727	0.317128859	0.371939321	0.270451793	0.449793738	0.055347972	0.879296528	-0.055764102	0.878394646	-0.081914889	0.822008712	0.49972397	0.141368157	-0.031418912	0.931338936	-0.009360082	0.979526615	-0.124150165	0.732568856	-0.558876119	0.093070875	-0.439853683	0.203360368	0.189992497	0.599071567
ASHG19A3A045849	black	-0.338282882	0.339031708	-0.003669745	0.991972542	-0.415602193	0.232295292	0.089355355	0.806088364	-0.537133692	0.109364841	-0.276107552	0.439991849	-0.307893128	0.386782252	-0.291800011	0.413317642	-0.154344345	0.670300476	-0.162959745	0.652842168	-0.598883552	0.067330228	0.024911066	0.945540848	0.63258755	0.049673211	0.047984235	0.895275834	0.33771384	0.339896748	-0.15777764	0.663325649	-0.104272654	0.774367476	0.618830608	0.056453988	0.087513076	0.810024533	-0.26644165	0.45680282	-0.045295714	0.901118666	-0.534506498	0.111447034	-0.789886587	0.006559562	0.315264294	0.374912914
ASHG19A3L0001393	black	-0.336402793	0.341894048	0.001964112	0.995703522	-0.411315316	0.237638891	0.247977403	0.489693529	-0.728913717	0.016775567	-0.276800421	0.438797825	-0.358442881	0.309119127	-0.544339688	0.10377991	-0.049096851	0.89285915	-0.156735785	0.665439772	-0.637008605	0.047615087	0.300066999	0.399581032	0.639176166	0.04662715	0.219760393	0.541825616	0.115074418	0.751581687	0.068243481	0.851410679	-0.534559377	0.111404881	0.632790672	0.049577377	0.116738416	0.748086433	-0.065576859	0.857165909	-0.077080517	0.832384606	-0.1148137	0.7521297	-0.546921484	0.101823702	0.097325765	0.789105109
ASHG19A3A036653	black	-0.3348179	0.344316504	0.12280356	0.735381862	-0.371695562	0.290244146	0.130842617	0.718631643	-0.5586688	0.093218419	-0.295770997	0.406691786	-0.346342432	0.326901323	-0.556788828	0.094563169	0.098145163	0.787363551	-0.216129013	0.548690189	-0.555323569	0.095619798	0.328303992	0.354363949	0.802059949	0.005248634	0.072303933	0.842659419	0.294053848	0.409550734	0.012623676	0.972390109	-0.37119144	0.290950546	0.530162769	0.114943899	0.355540371	0.313337089	-0.228162214	0.52607606	0.090818811	0.802964368	-0.224383847	0.533135587	-0.651395613	0.041313284	-0.023730797	0.948118105
ASHG19A3H0000129	black	-0.334652508	0.344569801	0.028973751	0.936673099	-0.478994084	0.161316465	0.030656043	0.933002893	-0.437716447	0.205821733	-0.413317117	0.235135112	-0.231721362	0.51946125	-0.200918411	0.577807566	-0.222330792	0.53698746	0.07138609	0.84463627	-0.413431586	0.23499239	-0.024362214	0.946739276	0.729036231	0.016747991	-0.270531931	0.449654168	0.630284524	0.05076842	-0.242158336	0.500264169	-0.006990033	0.984710049	0.759191043	0.010872477	0.298284471	0.402524203	-0.349658868	0.321976042	0.240444038	0.503396546	-0.377726911	0.281864277	-0.916007843	0.00019655	0.217899785	0.545338538
CUST_81_PI426073487	black	-0.333317017	0.346618575	0.019538695	0.957275419	-0.325592632	0.358589098	0.059437185	0.870439512	-0.721367802	0.018535554	-0.516319945	0.126542062	-0.539637044	0.107403719	-0.32145387	0.365086965	0.024441395	0.946566377	-0.174699975	0.629295213	-0.383669173	0.273737808	0.305237194	0.39110316	0.637247627	0.047505466	-0.025451037	0.944361906	0.512678347	0.129708843	-0.371204511	0.290932218	-0.349142833	0.322739862	0.7419089	0.014022608	0.295924393	0.406436854	-0.154297622	0.670395552	0.215224735	0.550404894	-0.199173404	0.581184587	-0.680923581	0.030187751	0.071213264	0.845008591
ASHG19A3A037305	black	-0.333202536	0.346794487	-0.036967821	0.919243316	-0.484119539	0.156235576	0.06254635	0.86371385	-0.52229108	0.121454025	-0.318383398	0.369945179	-0.216829746	0.547362899	-0.255209104	0.476692228	-0.30358918	0.393795985	0.001755711	0.996159393	-0.584554952	0.075933577	-0.018270642	0.960046309	0.607365845	0.062551181	-0.106019892	0.770670767	0.453261776	0.188310272	-0.16638087	0.64595091	-0.050962396	0.88880884	0.730663832	0.01638463	0.085341253	0.814669721	-0.264900258	0.459509867	0.003000026	0.993437502	-0.472205414	0.168197095	-0.883399118	0.000700948	0.388231446	0.267586292
ASHG19A3H0000199	black	-0.333075748	0.346989364	0.131409882	0.717453665	-0.151920551	0.675238204	0.097109385	0.789565145	-0.641458069	0.045601994	-0.235294866	0.512854469	-0.609314514	0.061485695	-0.24891027	0.488007911	0.321418648	0.365142513	-0.436892221	0.206775542	-0.377414386	0.282295245	0.173723326	0.631242958	0.649005123	0.042319068	0.206687772	0.566695355	0.20746964	0.565195743	-0.219072409	0.543123514	-0.31343356	0.377843905	0.385423594	0.271363208	0.222786743	0.536131057	-0.394658494	0.259050265	0.154875419	0.669220087	0.059482844	0.870340689	-0.333462534	0.346395039	-0.114115234	0.75359832
ASHG19A3A019139	black	-0.332271718	0.348226468	0.165549595	0.647623163	-0.30588427	0.390048293	0.105088225	0.772641423	-0.386039452	0.270532324	-0.403564786	0.247473666	-0.470285576	0.170174203	-0.26419201	0.460756111	0.244100501	0.496725436	-0.204991924	0.569953181	-0.22843049	0.525576264	0.124811012	0.731189419	0.859213636	0.001445095	-0.074059291	0.83888094	0.486641427	0.153771546	-0.249780404	0.486437901	-0.14644076	0.686442538	0.506011432	0.135632229	0.51952719	0.12379304	-0.452023965	0.189671376	0.395416999	0.258052911	-0.182529436	0.613755955	-0.622493618	0.054592133	-0.210013973	0.56032633
ASHG19A3A029848	black	0.331266207	0.349776717	-0.045145802	0.901444591	0.365255501	0.299337367	0.013759321	0.969907183	0.413659684	0.234708139	0.380573563	0.277955181	0.358386471	0.309200816	0.356678854	0.31167905	0.005087839	0.988870641	0.139137852	0.701460109	0.431578005	0.212986463	-0.188652856	0.601698079	-0.656933985	0.039045061	0.139300472	0.701124664	-0.555332594	0.095613267	0.242389793	0.499841883	0.021729468	0.952489226	-0.532197621	0.113297338	-0.347592481	0.325040304	0.362449279	0.303346455	-0.166338768	0.646035571	0.350995128	0.320002528	0.785280648	0.007111212	-0.137927645	0.703957925
ASHG19A3A050620	black	-0.331025182	0.350148836	0.145271461	0.688840581	-0.257409847	0.472765926	0.162993463	0.652774133	-0.389894376	0.265363099	-0.112975144	0.755997045	-0.402924175	0.248296537	-0.305231719	0.391112091	0.242354398	0.49990645	-0.373594662	0.28759131	-0.460507628	0.180458105	0.018108813	0.960399959	0.745441439	0.013332661	0.214826971	0.551159806	0.117578331	0.746323744	-0.012405995	0.972866063	-0.141732904	0.696112728	0.27713393	0.438223617	0.231410742	0.520037181	-0.468051811	0.172491973	0.054691759	0.880718997	-0.23736886	0.509036131	-0.449939488	0.191976485	-0.067842438	0.852275833
ASHG19A3A034363	black	0.32903839	0.353223863	-0.044934668	0.901903643	0.229035512	0.52444983	-0.070029692	0.847559108	0.553452311	0.096980087	0.322453635	0.363511993	0.544009987	0.104031419	0.517311375	0.12568828	-0.24565647	0.493898083	0.348896981	0.323104096	0.441523542	0.201449199	-0.42389724	0.222150409	-0.554976959	0.09587084	-0.14338036	0.6927242	-0.291933559	0.413093985	0.152230507	0.674606138	0.29480578	0.408297643	-0.348073654	0.324325422	-0.310848599	0.382001491	0.263244879	0.462425053	-0.06554057	0.857244272	0.049070808	0.892915709	0.446782777	0.195498394	0.044101006	0.903716456
ASHG19A3A045541	black	-0.327899726	0.354992326	0.117116699	0.747292419	-0.293660416	0.410207112	0.049988826	0.890922287	-0.571235876	0.084542446	-0.298425426	0.402291093	-0.456809146	0.184441438	-0.168136874	0.642423102	0.079412071	0.827377444	-0.277124515	0.438239823	-0.431821915	0.212699076	0.031081213	0.932075491	0.726725883	0.01727334	0.012646805	0.972339537	0.391692675	0.262970383	-0.291341654	0.414085702	-0.134093172	0.711888866	0.592389158	0.071146271	0.209267716	0.561752854	-0.425928544	0.219705353	0.180717671	0.617339776	-0.26878831	0.452695314	-0.662990681	0.036662333	0.085997575	0.813265396
ASHG19A3A017174	black	0.327206588	0.356071016	0.163896654	0.650952553	0.202609389	0.574542159	0.031626683	0.930885789	0.472058821	0.168347575	0.229238816	0.524071539	0.423101016	0.223113028	-0.312661916	0.379082663	0.225134758	0.531729544	0.121824014	0.737429879	0.268788654	0.452694714	0.444320875	0.198271092	-0.220333848	0.540744724	-0.000177757	0.999611157	-0.407792677	0.242081126	0.488646283	0.151829569	-0.229938828	0.522769869	-0.461556168	0.179338148	0.170466598	0.63775262	0.3458522	0.327632662	0.001887484	0.995871143	0.353972872	0.31562748	0.470717041	0.169728666	-0.460067185	0.180929777
ASHG19A3A019980	black	-0.326890333	0.356563733	0.06015171	0.868893196	-0.113630167	0.754618661	0.023278987	0.949104803	-0.350567594	0.320633263	-0.230685638	0.52138264	-0.571618548	0.084286745	-0.180213112	0.618339136	0.320645496	0.366362908	-0.469587778	0.170896236	-0.286340028	0.422510428	0.055962514	0.877964669	0.540895336	0.106426399	0.198779187	0.581948513	0.277785037	0.437103591	-0.299703703	0.400180039	0.00557612	0.987802617	0.152155621	0.674758831	0.262784432	0.463237376	-0.397199262	0.25571779	0.081524264	0.822846199	-0.390239786	0.264902592	-0.382864556	0.274830623	-0.018989977	0.958474402
ASHG19A3A036441	black	-0.326293545	0.357494446	0.113286642	0.755341473	-0.362003381	0.303986088	-0.010680121	0.9766399	-0.253945125	0.478953683	-0.472710243	0.167679498	-0.329722592	0.352163367	-0.240438555	0.503406577	0.075614592	0.835535566	0.014999763	0.967195401	-0.158994549	0.660859014	0.100795158	0.781737068	0.791433924	0.006381271	-0.344352266	0.329875544	0.733928033	0.015672491	-0.280253543	0.432869268	0.033985097	0.925743406	0.537272388	0.109255602	0.608785577	0.061773716	-0.450194374	0.191693745	0.477253734	0.163063975	-0.175106526	0.62848503	-0.75503761	0.011578762	-0.115676168	0.750317229
ASHG19A3A001786	black	-0.326090471	0.357811424	0.069251576	0.849236591	-0.070142308	0.847316372	-0.104957002	0.772919081	-0.644269986	0.044359602	-0.028353432	0.938026706	-0.52985506	0.115194186	-0.107004776	0.76858883	0.165329782	0.648065591	-0.510939792	0.131237805	-0.554084585	0.096519095	0.014922614	0.96736405	0.387534331	0.268521299	0.181676364	0.61544249	0.196904902	0.585585667	-0.253896815	0.479040209	-0.028859606	0.936922166	0.243040083	0.498656257	-0.082079435	0.821655979	-0.517827515	0.125245216	-0.085390197	0.81456498	0.035645635	0.922124173	-0.329686517	0.352219242	0.25389757	0.479038858
ASHG19A3A047954	black	-0.324757344	0.359895804	-0.054505639	0.881122502	-0.298724437	0.401796803	0.165452842	0.64781789	-0.742575655	0.013890516	-0.425363032	0.220384501	-0.545798131	0.102671965	-0.009830897	0.97849699	-0.070971751	0.845528931	-0.133591527	0.712928291	-0.301710545	0.396876519	-0.040708306	0.911098003	0.509956256	0.13210767	0.09130294	0.801931462	0.339383652	0.337361553	-0.405306629	0.245243955	-0.307274106	0.387787247	0.759486189	0.01082347	0.043985536	0.90396758	-0.16503964	0.648649727	0.156921163	0.665063448	-0.148470241	0.682286386	-0.510352974	0.131756376	0.139260512	0.701207087
CUST_234_PI426073487	black	-0.323336985	0.36212324	-0.022041897	0.951806768	-0.326805341	0.356696208	0.068818945	0.850169505	-0.640671475	0.045953655	-0.535219151	0.110879779	-0.47419037	0.166167429	0.023838221	0.947883514	-0.099048716	0.785444115	0.091656358	0.801177607	-0.119815476	0.741633938	-0.016290296	0.964374433	0.556424877	0.094824923	-0.242897275	0.498916526	0.635700851	0.048217842	-0.44915917	0.192843595	-0.215918079	0.549089977	0.820531054	0.003632485	0.276204192	0.43982522	-0.263889451	0.46128896	0.436085758	0.207711264	0.166067785	0.646580567	-0.564797505	0.088919511	0.016256982	0.964447249
ASHG19A3L0000418	black	-0.322826604	0.362925309	0.127267131	0.726068672	-0.289010175	0.418002925	0.035541343	0.922351447	-0.46335923	0.177421922	-0.310300804	0.382885413	-0.468286813	0.172247254	-0.281893633	0.430066474	0.165855568	0.647007479	-0.306885912	0.388418136	-0.412855782	0.235710808	0.142841498	0.693832009	0.72359548	0.01800327	-0.006058818	0.986746823	0.415837103	0.232004458	-0.268729302	0.452798396	-0.075434315	0.835923211	0.487249335	0.153181125	0.30707504	0.388110705	-0.480034526	0.160277144	0.194653133	0.589966436	-0.2606246	0.467056214	-0.666007008	0.03551322	0.019626506	0.957083552
ASHG19A3A051834	black	-0.322499867	0.363439244	0.102140173	0.778884794	-0.232609703	0.517815599	0.081466471	0.822970121	-0.663354388	0.03652246	-0.163783967	0.651179731	-0.475814624	0.16451755	-0.391059327	0.263811722	0.163250459	0.652255648	-0.419113901	0.227969056	-0.601440107	0.065865527	0.232073558	0.51880855	0.616223944	0.057804166	0.231399471	0.520058083	0.14285713	0.693799865	-0.095924612	0.79208508	-0.307922824	0.386734071	0.422118807	0.22430377	0.098621358	0.78635183	-0.326229672	0.357594129	-0.045474716	0.900729515	-0.124865517	0.731075677	-0.476440125	0.16388481	0.0913114	0.801913414
ASHG19A3A000153	black	-0.320320358	0.366876734	-0.051301961	0.888071853	-0.515190873	0.12751874	0.127610508	0.725353539	-0.479045607	0.161264903	-0.454127574	0.187361657	-0.231686352	0.519526149	-0.206138681	0.567749411	-0.303952262	0.393201948	0.117649086	0.746175301	-0.412199541	0.236531092	-0.025210824	0.944886361	0.651339535	0.041336692	-0.169734156	0.639219746	0.531398535	0.113942168	-0.231719521	0.519464663	-0.10590702	0.77090945	0.823766223	0.003391609	0.207790401	0.56458097	-0.178948414	0.620846545	0.153353462	0.672317732	-0.485803198	0.154587918	-0.890040177	0.000559017	0.261862962	0.464864944
ASHG19A3A030358	black	0.316462735	0.373000308	0.511093239	0.131102412	0.217973253	0.545199657	-0.570659072	0.084928807	-0.179001539	0.620741149	-0.053878214	0.882482938	0.050567946	0.889665046	0.464314262	0.17641189	0.068429245	0.851009986	-0.208226108	0.563746302	0.076136875	0.83441269	0.15436759	0.670253177	0.200148894	0.579295864	-0.64855267	0.042511267	0.498975435	0.14206074	-0.714112841	0.020344562	0.241369383	0.501704724	0.559765343	0.092439723	-0.027931712	0.938947028	-0.473367765	0.167006775	0.535987781	0.110270004	0.069616472	0.848449871	-0.536168122	0.110127241	0.107268577	0.76803141
ASHG19A3A006217	black	-0.315677801	0.374252448	0.066140139	0.855949699	-0.501435899	0.139791964	0.307539338	0.387356483	-0.547193983	0.101618604	-0.565398658	0.088504814	-0.352257293	0.318144253	-0.553024388	0.097292879	0.022654006	0.950469786	0.050918768	0.888903536	-0.317872395	0.370756799	0.37554668	0.284878198	0.880329415	0.000774741	-0.029235755	0.93610142	0.40097788	0.25080591	-0.051109438	0.888489693	-0.557211432	0.094259809	0.798780333	0.005581495	0.534949754	0.111093999	-0.025890162	0.943403217	0.3183312	0.370028044	-0.202569233	0.574619622	-0.709695294	0.021503852	-0.216478991	0.548027122
ASHG19A3A006258	black	-0.315458788	0.374602191	-0.048518831	0.894114554	-0.217683445	0.545747584	-0.123631642	0.733651693	-0.525211952	0.119012257	-0.214582827	0.551623367	-0.376750563	0.283211827	0.248532499	0.488690213	-0.202075712	0.575571977	-0.101712045	0.779792437	-0.327646743	0.355385837	-0.3389599	0.338003996	0.338032534	0.339412141	-0.171645046	0.635394494	0.524661392	0.119470148	-0.468153563	0.172385989	0.216830678	0.547361134	0.550473178	0.099171	-0.086569511	0.812042021	-0.49906037	0.14198205	0.1217532	0.737577994	-0.100948544	0.781411674	-0.566903848	0.087471919	0.416463269	0.23123023
ASHG19A3A049297	black	-0.315395788	0.374702826	-0.033729186	0.926301289	-0.288632285	0.418639468	0.333810176	0.345861303	-0.544074391	0.103982259	-0.155772999	0.667395339	-0.350701395	0.320435799	-0.720740352	0.018687424	0.15429713	0.670396553	-0.273836189	0.443916496	-0.571124091	0.084617234	0.415221092	0.232767558	0.517330698	0.125671675	0.485081843	0.155292556	-0.165705193	0.647310042	0.303903694	0.393281386	-0.62203706	0.054821944	0.219024674	0.543213612	0.174059334	0.63057262	0.124460479	0.731921026	-0.243825256	0.497226301	-0.16660664	0.64549698	-0.212679722	0.55524204	-0.082251312	0.821287563
ASHG19A3A013758	black	-0.313541676	0.377670501	0.033620744	0.926537699	-0.41126681	0.237699745	0.093988685	0.796206391	-0.621845622	0.054918495	-0.312430453	0.379454629	-0.18266437	0.613489336	-0.668478025	0.03459021	-0.112019399	0.75800936	0.010279223	0.977516575	-0.593454004	0.070511156	0.449387048	0.192590134	0.648876978	0.042373444	-0.033355608	0.927115734	0.331079384	0.350065135	0.154735015	0.669505664	-0.503554654	0.137856166	0.586616412	0.074654204	0.323042507	0.362585908	0.02747125	0.93995197	0.020510839	0.95515141	-0.042665137	0.906839716	-0.61702073	0.057389216	0.073884421	0.839257223
ASHG19A3A031430	black	0.310378138	0.382760566	-0.163770477	0.651206929	0.378846118	0.280323825	0.071552563	0.844277662	0.266767736	0.456231055	0.064332753	0.859853089	0.078117361	0.830157235	0.235513095	0.512452137	0.099836785	0.783770852	0.08170564	0.822457316	0.563977452	0.089487218	0.110801509	0.760575516	-0.739019221	0.014605238	0.237937078	0.507992089	-0.448137894	0.193981918	-0.012164349	0.973394423	-0.183119131	0.612591072	-0.416686298	0.230954817	-0.2229317	0.535858902	0.637510066	0.047385299	-0.115045995	0.751641424	0.200997187	0.577655289	0.78343907	0.00734071	-0.2194079	0.542490448
ASHG19A3A027047	black	-0.30784774	0.386855896	0.108311162	0.76582933	-0.413181886	0.235303783	0.245652448	0.493905382	-0.542472689	0.10520921	-0.510360026	0.131750136	-0.455500402	0.185863281	-0.409728538	0.239634183	0.125718693	0.729295875	-0.114035033	0.753767	-0.302039378	0.396336473	0.285562312	0.42382755	0.856834169	0.001540649	0.01059062	0.976835617	0.389566517	0.265800614	-0.195194052	0.58891299	-0.421128918	0.225507474	0.733248752	0.015818875	0.460078842	0.180917284	-0.19962382	0.580312215	0.325060287	0.359421611	-0.233960778	0.515316868	-0.683641293	0.029279982	-0.18956148	0.599916169
ASHG19A3A019818	black	-0.307630565	0.387208373	0.091164935	0.802225872	-0.47372504	0.166641918	0.121230924	0.738670624	-0.453495	0.188054462	-0.116133466	0.749356666	-0.033002336	0.927885968	-0.619074922	0.056328519	-0.151384328	0.676332108	0.036207557	0.920899723	-0.68686917	0.028226218	0.24029245	0.503673925	0.70694276	0.022248785	-0.073870596	0.839286974	0.232376359	0.518247659	0.313496088	0.377743613	-0.290583463	0.415357668	0.504122249	0.137340392	0.233179355	0.516761454	-0.266852047	0.456083276	-0.022576788	0.950638441	0.039543622	0.913633462	-0.656088089	0.039385929	0.114987386	0.751764611
ASHG19A3A028794	black	0.305850645	0.390103074	0.512156985	0.130166191	0.224168355	0.533539362	-0.47864127	0.161669816	-0.222643479	0.536400087	0.044809538	0.902175714	0.025065656	0.945203314	0.48411788	0.156237205	0.098010526	0.787649653	-0.302889836	0.394941399	-0.002171581	0.995249689	0.067260623	0.853531208	0.211190201	0.558080735	-0.469164705	0.171334891	0.302201465	0.396070407	-0.638461967	0.046951142	0.187322031	0.604311399	0.519492313	0.123822732	-0.154599423	0.669781491	-0.488304502	0.152159574	0.421144724	0.225488225	0.030361639	0.933645105	-0.454760634	0.186669822	0.117963513	0.745515734
ASHG19A3A039284	black	0.304735832	0.391921431	0.055132873	0.879762761	0.136314582	0.707291183	0.036952468	0.919276762	0.743767021	0.013656662	0.242185624	0.500214376	0.596204228	0.068887946	0.021626778	0.952713543	-0.006619558	0.985520352	0.396103037	0.257152674	0.462944455	0.177861649	-0.026170138	0.942792013	-0.288036805	0.419643456	-0.177846796	0.623033499	-0.272791616	0.445726726	0.458789753	0.182301903	0.11217552	0.757680558	-0.495536576	0.145269165	0.146481197	0.686359653	0.285494695	0.423942154	0.070634002	0.8462567	0.180590259	0.617592083	0.433348511	0.210905435	-0.350236091	0.321122771
CUST_337_PI426073487	black	-0.301512909	0.397201269	0.03985752	0.912950052	-0.255217652	0.47667695	0.162616942	0.653534001	-0.695569875	0.025515441	-0.464718502	0.175985401	-0.651326801	0.041342009	-0.170910592	0.636863823	0.165532629	0.647657307	-0.26860406	0.453017215	-0.262478872	0.463776798	0.195221671	0.58885922	0.59257465	0.07103537	0.103163904	0.776715431	0.342798866	0.332206702	-0.426994551	0.218428397	-0.348418607	0.323813427	0.682525196	0.029650494	0.208583997	0.563061062	-0.275321173	0.441348819	0.255979745	0.475315724	-0.034818589	0.923926607	-0.490086484	0.150443758	-0.062218841	0.864421946
ASHG19A3A046452	black	-0.299410241	0.400664217	0.060085139	0.869037246	-0.381194368	0.277106603	0.059931693	0.869369295	-0.479690007	0.160620845	-0.449067923	0.19294514	-0.390457315	0.264612805	-0.110870282	0.760430552	-0.059640807	0.86999881	-0.065784159	0.856718285	-0.297044629	0.404577421	0.008641389	0.981098373	0.697709849	0.024877172	-0.171275017	0.636134623	0.56220188	0.090724348	-0.387834981	0.268117834	-0.062428336	0.863968994	0.744204279	0.013571527	0.282465088	0.429091879	-0.370112777	0.292465111	0.304339479	0.392568903	-0.326876303	0.3565856	-0.795143291	0.005967923	0.099998018	0.783428613
ASHG19A3A028230	black	-0.299404699	0.400673362	0.055175221	0.879670967	0.024383383	0.94669305	-0.204569241	0.570766287	-0.661890828	0.037087512	-0.093842756	0.796517239	-0.470933149	0.169505771	0.217040952	0.546963092	0.063820888	0.860959058	-0.307584533	0.387283103	-0.279620168	0.433953909	-0.185997487	0.606916412	0.312133105	0.379932737	-0.021986445	0.951927895	0.381832206	0.276236212	-0.385517494	0.271236434	-0.026652322	0.941739442	0.31428627	0.376477326	-0.037084447	0.918989245	-0.384712261	0.272324634	0.128160005	0.724209531	0.210247104	0.55988097	-0.205456374	0.569060237	0.213733474	0.553237232
ASHG19A3A016395	black	-0.298685308	0.401861471	0.081995137	0.821836684	-0.312171378	0.379871181	0.060981853	0.867097168	-0.589954878	0.072612132	-0.110624221	0.760949247	-0.29655662	0.405386948	-0.364541633	0.300354544	-0.031244483	0.931719376	-0.320269659	0.366956887	-0.697164243	0.025038852	0.119833282	0.74159664	0.610648491	0.060763233	0.170082511	0.638521829	0.147157259	0.684974357	-0.03419412	0.92528776	-0.201244429	0.577177458	0.480560696	0.159753079	0.007389495	0.983836362	-0.289396057	0.417353388	-0.14238956	0.69476152	-0.375277221	0.285251896	-0.63565021	0.048241284	0.271872926	0.44732157
ASHG19A3A053600	black	-0.297943608	0.403088185	0.179048203	0.620648574	-0.230067107	0.522531479	0.118517615	0.744353767	-0.439964017	0.203233767	-0.104616291	0.773640102	-0.377794685	0.281770864	-0.403117055	0.248048621	0.258355142	0.471083819	-0.407333606	0.24266344	-0.51395	0.128597495	0.167732946	0.643234026	0.734315915	0.015589327	0.215715929	0.549473225	0.101230546	0.780813514	0.017771024	0.961138159	-0.22956416	0.523466399	0.281563793	0.43062947	0.238145353	0.507609629	-0.390405463	0.264681864	0.024337648	0.946792919	-0.222310927	0.537024784	-0.455378726	0.185995799	-0.064533781	0.859418794
ASHG19A3A010908	black	-0.2957422	0.406739653	0.059714497	0.869839329	-0.426654482	0.218835298	0.237851835	0.508148657	-0.339805046	0.336723305	-0.399378122	0.252879006	-0.336406833	0.341887885	-0.428786026	0.216292003	0.06299014	0.862754489	-0.141369019	0.696861833	-0.373653526	0.287509293	0.181263792	0.616258735	0.780832713	0.007674422	0.080658786	0.824702329	0.299212146	0.400991208	-0.104275664	0.774361103	-0.222897798	0.535922549	0.550092438	0.099453246	0.382675547	0.275087675	-0.19196083	0.595219984	0.1384404	0.702899307	-0.586582462	0.07467516	-0.725160364	0.017635758	-0.050444017	0.889934072
ASHG19A3A053251	black	-0.294466496	0.408862832	0.172204388	0.634276257	-0.186607726	0.605715742	0.064173114	0.860197992	-0.571051859	0.084665583	-0.207791495	0.564578873	-0.516535196	0.126356392	-0.260339393	0.467561532	0.267993173	0.454085224	-0.443584478	0.199104877	-0.440902301	0.202158992	0.164592784	0.64954971	0.692705772	0.026387137	0.164328282	0.650082619	0.21669635	0.547615473	-0.218051424	0.545051899	-0.229432727	0.52371083	0.419698162	0.22725375	0.202233993	0.575266475	-0.422374843	0.223993028	0.122466716	0.736085959	-0.156792419	0.665324796	-0.480113024	0.160198894	-0.03566036	0.922092086
ASHG19A3A045906	black	-0.291159128	0.414391747	0.137417662	0.705011275	-0.192232169	0.594689745	0.011454326	0.974946948	-0.448014661	0.19411954	-0.218303033	0.544576421	-0.503215619	0.138164813	-0.156364527	0.66619364	0.221269142	0.538983656	-0.426279443	0.219284546	-0.394876571	0.258763299	0.051657876	0.887299463	0.635220257	0.048440624	0.091264972	0.802012458	0.306547421	0.388968655	-0.320958843	0.365868056	-0.012657827	0.972315439	0.384927965	0.272032896	0.183144659	0.612540662	-0.514309163	0.128284678	0.127916748	0.724715913	-0.3093776	0.384377349	-0.559163715	0.092866445	0.054669299	0.880767687
ASHG19A3A016269	black	-0.282156214	0.429618525	0.049367091	0.892272288	-0.520357438	0.123087506	0.286669391	0.421953202	-0.568478443	0.086399706	-0.424218476	0.221762712	-0.232762778	0.517532246	-0.545884843	0.102606329	-0.114864375	0.752023177	0.042226188	0.907794737	-0.488191991	0.152268303	0.314166569	0.376669015	0.785489042	0.007085566	0.015583921	0.96591845	0.273370622	0.444722903	0.036697721	0.919831759	-0.508071565	0.133784449	0.800234059	0.005432149	0.3156166	0.374350163	-0.029104728	0.93638731	0.129408718	0.721611645	-0.266289332	0.457070007	-0.744599528	0.013494891	-0.015813064	0.96541757
ASHG19A3A030839	black	0.281843747	0.430151601	-0.25099138	0.484256535	0.170435506	0.637814876	0.105044843	0.772733214	0.279378946	0.434367326	0.101369306	0.780519226	0.307239916	0.387842793	0.152568584	0.673916936	-0.236107663	0.511356648	0.31331467	0.378034635	0.350717121	0.320412596	0.012220686	0.973271241	-0.741098313	0.014184373	0.130145022	0.720080996	-0.41824738	0.229032283	0.156912275	0.665081491	-0.10797	0.766549744	-0.255572443	0.476043022	-0.346208206	0.32710148	0.658301173	0.038498341	-0.26248749	0.463761581	0.090662502	0.803297916	0.545329133	0.103027432	0.042768728	0.90661435
ASHG19A3A008180	black	-0.281507865	0.430724967	0.130908413	0.718494985	-0.085180728	0.815013268	-0.027814673	0.939202454	-0.646421665	0.043424381	-0.08732779	0.810420624	-0.531604908	0.113775414	-0.295125675	0.407765092	0.27021934	0.450198694	-0.540625399	0.106635586	-0.543693654	0.104273091	0.241656637	0.501180023	0.483676301	0.156671092	0.241857507	0.500813248	0.120824652	0.73952086	-0.181693996	0.615407616	-0.226231173	0.529679261	0.274186997	0.443309303	0.038467188	0.915977431	-0.396533789	0.25658832	-0.050276598	0.890297522	0.001803768	0.996054269	-0.332832938	0.347362723	0.088879738	0.807104185
ASHG19A3A034813	black	-0.277849964	0.436991976	-0.042507167	0.9071834	-0.286143433	0.422843196	0.383488427	0.273983087	-0.314082993	0.376802883	-0.075583091	0.835603299	-0.348975393	0.322987904	-0.039370267	0.914010907	0.046031467	0.899519254	-0.22440457	0.533096763	-0.323730533	0.361505381	-0.303647312	0.393700847	0.478715151	0.161595785	0.405150469	0.245443394	-0.15862192	0.66161401	-0.00454962	0.990047911	-0.131037522	0.718226846	0.296352762	0.405725344	-0.079419833	0.827360784	-0.276831616	0.438744101	-0.103823268	0.775318924	-0.358106111	0.309606983	-0.255604341	0.475986046	0.031206689	0.931801809
ASHG19A3A022076	black	-0.276417713	0.439457163	0.12069076	0.739801122	-0.239387349	0.505331439	0.155260051	0.668437951	-0.663407578	0.036502035	-0.407381149	0.242603097	-0.569126383	0.085960956	-0.269439942	0.451557684	0.214684624	0.551430065	-0.328278161	0.354404083	-0.323218126	0.362309949	0.261816157	0.464947681	0.70264198	0.02344802	0.152535018	0.673985354	0.272946716	0.445457728	-0.314088682	0.37679377	-0.423559368	0.222558599	0.628914266	0.051427607	0.269816971	0.450900049	-0.196020223	0.587305353	0.219280657	0.542730519	-0.208686952	0.562863995	-0.516142713	0.126695065	-0.108090094	0.766296129
ASHG19A3A036178	black	-0.276287729	0.439681206	0.108873095	0.764643077	-0.426799539	0.218661682	0.260866082	0.466628556	-0.595201626	0.069476836	-0.415542755	0.232368913	-0.341839884	0.33365005	-0.572473215	0.083717457	0.065364953	0.857623518	-0.095343943	0.793320758	-0.445503295	0.196936559	0.414353691	0.233844476	0.803864439	0.005071656	0.071967113	0.843384772	0.246001845	0.493271434	-0.002418095	0.994710448	-0.558576739	0.093283985	0.708840451	0.021733332	0.376794188	0.283151542	-0.07745795	0.831573671	0.178378835	0.621976953	-0.152665312	0.673719788	-0.638340855	0.047006233	-0.140290332	0.69908383
ASHG19A3L0002472	black	-0.276238831	0.439765502	0.108859969	0.764670781	-0.400991388	0.250788447	0.079398081	0.827407472	-0.351434919	0.319354386	-0.515937679	0.126872212	-0.348516722	0.323667876	-0.165002017	0.648725486	0.01162343	0.974577182	0.041279937	0.909853855	-0.151282359	0.676540188	0.083064415	0.819545109	0.775747695	0.008356195	-0.301668869	0.396944989	0.64961469	0.042061052	-0.351059947	0.319906958	-0.069590821	0.848505171	0.732643978	0.015950002	0.483974274	0.15637823	-0.40315919	0.247994481	0.483378751	0.156963869	-0.174505891	0.629682115	-0.785540293	0.007079269	-0.096215855	0.791465462
ASHG19A3A046809	black	-0.276074648	0.440048591	0.184490159	0.609885764	-0.162669444	0.653428028	0.034437074	0.924758174	-0.585023402	0.075641612	-0.190089604	0.598881338	-0.451460781	0.190292561	-0.421089634	0.225555319	0.281592661	0.430580182	-0.42861969	0.216489859	-0.480962542	0.159353535	0.337510411	0.340206268	0.673448127	0.032783207	0.170551821	0.637581987	0.188778225	0.601452103	-0.094168335	0.795823749	-0.352891832	0.31721216	0.355411543	0.313525	0.262272632	0.464141041	-0.275940251	0.440280382	0.077188783	0.832151976	-0.104870074	0.773103025	-0.4286503	0.216453441	-0.071352762	0.844708067
ASHG19A3A053696	black	-0.275946744	0.440269183	0.22413307	0.533605488	-0.129774636	0.720850852	-0.057947725	0.873664148	-0.413955489	0.234339803	-0.178708671	0.62132226	-0.480338383	0.159974376	-0.143732348	0.692000856	0.314477912	0.37617053	-0.435390902	0.208519448	-0.335302629	0.343574687	0.078175269	0.830032869	0.689853797	0.027275192	0.003504101	0.992334874	0.357002297	0.311208844	-0.295889578	0.406494707	-0.005483256	0.988005738	0.31920224	0.368646459	0.282798794	0.42852323	-0.596455321	0.068740975	0.240212117	0.503820947	-0.117817156	0.745822726	-0.49814109	0.142835159	-0.058832338	0.871748783
ASHG19A3A045366	black	0.272648903	0.445974306	-0.06459654	0.859283218	0.273355144	0.444749724	0.036944199	0.919294776	0.525098836	0.119106244	0.538767182	0.108082636	0.413346066	0.235099013	-0.065147348	0.858093474	0.055842452	0.878224852	-0.01359135	0.970274413	0.085020473	0.815356264	0.015558667	0.965973653	-0.639579373	0.046444898	0.295279015	0.407509933	-0.713171401	0.020587911	0.530474858	0.114690397	0.113044378	0.755851324	-0.778269257	0.008012985	-0.364237811	0.30078801	0.234864077	0.513649064	-0.47348599	0.166885988	0.209913939	0.56051747	0.691043218	0.026902381	-0.02801891	0.93875673
ASHG19A3L0003490	black	-0.27113098	0.448611471	0.182269855	0.614268977	-0.141834488	0.695903649	-0.158278796	0.662309468	-0.399521664	0.252692605	-0.154731683	0.669512442	-0.42420396	0.221780223	-0.046802781	0.897842889	0.178319717	0.62209432	-0.369305261	0.29360171	-0.36908342	0.29391437	-0.009527019	0.979161537	0.580997419	0.078174696	-0.122850904	0.735282913	0.461240531	0.179674849	-0.366714507	0.297264166	0.164880577	0.648970039	0.352523033	0.317753725	0.182095119	0.614614402	-0.67887117	0.030885872	0.21307294	0.554493595	-0.091442747	0.801633231	-0.577633553	0.080332763	0.117868689	0.745714628
ASHG19A3A004630	black	-0.270439657	0.449814875	0.030188095	0.93402369	-0.108424964	0.765589057	-0.12646338	0.727743341	-0.315332104	0.374804566	-0.384092245	0.27316415	-0.515023312	0.127664082	0.256659845	0.474102391	0.103810214	0.775346567	-0.167292695	0.644118257	0.017439686	0.961862287	-0.199242362	0.581050995	0.421102993	0.225539048	-0.224876527	0.532212899	0.650533146	0.041674288	-0.634534346	0.048759769	0.239013535	0.506016672	0.415593799	0.232305688	0.256485461	0.474413371	-0.501620918	0.139622262	0.405807076	0.244605423	-0.153783748	0.671441516	-0.479136059	0.161174406	0.057317706	0.875028629
ASHG19A3L0002206	black	-0.27017671	0.450272977	0.084008934	0.817521929	-0.242083877	0.500400049	0.140491595	0.698669089	-0.567065516	0.087361441	-0.538378868	0.10838658	-0.615937685	0.057953726	-0.147195133	0.684896775	0.209752296	0.560826386	-0.254191301	0.47851287	-0.141924511	0.695718378	0.199701825	0.580161183	0.679558596	0.030650835	0.044106589	0.903704314	0.429940004	0.214922216	-0.485660221	0.154727428	-0.307050838	0.38815004	0.669279514	0.034294354	0.361548139	0.304639861	-0.207772234	0.564615783	0.357794712	0.310058447	-0.294932459	0.408086711	-0.564339173	0.08923652	-0.145636979	0.688090693
ASHG19A3A027296	black	-0.266318861	0.457018204	0.197930466	0.583594458	-0.213933356	0.552857267	0.007277234	0.984081893	-0.519520431	0.123798794	-0.16337177	0.65201095	-0.365089308	0.299574008	-0.47336611	0.167008466	0.222548092	0.536579243	-0.390783131	0.264179084	-0.547119159	0.101674895	0.344718876	0.329326614	0.695580594	0.025512217	0.102083784	0.779004325	0.221041864	0.539411388	-0.048404181	0.894363588	-0.270780839	0.449220789	0.364793684	0.299995192	0.264807738	0.459672581	-0.332801825	0.347410578	0.052869032	0.884671712	-0.16462254	0.649489767	-0.536827087	0.109606571	-0.009839221	0.978478788
ASHG19A3A042396	black	-0.263870827	0.461321768	-0.477197281	0.163120849	0.009170681	0.979940822	0.449320259	0.192664401	0.016377058	0.964184793	-0.031515278	0.93112876	-0.221362286	0.538808402	-0.092450043	0.799485185	0.037977651	0.917043605	0.187109218	0.604729674	0.242224769	0.50014295	-0.231474028	0.519919818	-0.332327952	0.348139872	0.560414694	0.091980559	-0.377786023	0.281782803	0.401116047	0.250627308	-0.323462535	0.361926074	-0.500211817	0.140917889	0.018067415	0.960490429	0.531167584	0.114128964	-0.283829834	0.426768507	0.279330628	0.434450158	0.793406157	0.006159048	-0.235035817	0.513332227
ASHG19A3A009940	black	-0.262629902	0.463510141	0.120164828	0.740902266	-0.394244751	0.259595189	0.112904312	0.756146138	-0.474607513	0.165742764	-0.311786126	0.380491021	-0.294605392	0.40863141	-0.297537187	0.403761131	-0.028179098	0.938407146	-0.166308992	0.646095449	-0.479707936	0.160602947	0.118518943	0.744350983	0.747524545	0.012937132	-0.019009251	0.958432287	0.337104385	0.340824473	-0.179564516	0.619624611	-0.170439614	0.637806651	0.671027599	0.033655036	0.214013585	0.552704785	-0.318183155	0.370263118	0.131480467	0.717307127	-0.437637087	0.205913459	-0.791735455	0.006346932	0.109253361	0.763840576
ASHG19A3A006751	black	-0.260694989	0.466931539	0.241837247	0.500850236	-0.181938654	0.614923767	0.057726942	0.874142282	-0.356239726	0.31231803	-0.133138863	0.713866592	-0.390176883	0.264986423	-0.294999757	0.407974676	0.327529054	0.355568976	-0.415506237	0.232414152	-0.387492889	0.268576939	0.136361607	0.707193947	0.763688437	0.010142464	0.108276226	0.765903095	0.198003163	0.583453408	-0.097616779	0.788486487	-0.129139515	0.722171492	0.277826899	0.437031626	0.31539133	0.374709947	-0.491989888	0.148624052	0.167868634	0.642961582	-0.203489978	0.572844441	-0.473757727	0.166608561	-0.139887371	0.699914422
ASHG19A3A027396	black	0.260444481	0.467375313	-0.110547236	0.761111549	0.260204223	0.467801105	0.005813862	0.987282607	0.536302857	0.110020656	0.391178096	0.263653837	0.473721338	0.166645696	0.015759924	0.965533729	-0.049231104	0.892567597	0.200971584	0.57770478	0.266765986	0.456234123	-0.024439876	0.946569693	-0.625303199	0.053191953	0.132941456	0.714275895	-0.512513311	0.129853508	0.483910794	0.156440593	0.055598324	0.878753922	-0.688951857	0.02756024	-0.204441339	0.571012416	0.445596111	0.196832025	-0.316728935	0.372576132	0.187167473	0.604615165	0.68113677	0.030115858	-0.080063202	0.825980092
ASHG19A3A011624	black	0.260419791	0.467419062	0.412079594	0.236681197	0.107327503	0.76790691	-0.553202624	0.097162518	-0.196916406	0.585563317	0.168808671	0.64107516	0.191910092	0.595319153	0.272839272	0.445644066	-0.136587292	0.706727334	-0.272409632	0.446389535	-0.341866946	0.333609276	0.099677052	0.78410994	0.105352928	0.772081406	-0.470312374	0.170146511	0.288146537	0.419458362	-0.458135152	0.183007401	0.344606797	0.329494381	0.455102722	0.186296601	-0.31722288	0.371789686	-0.49180822	0.148797152	0.101008234	0.781285056	-0.181266959	0.616252467	-0.64780861	0.042828611	0.473678807	0.166689105
ASHG19A3A012429	black	0.26003445	0.468102084	0.55901656	0.09297101	-0.052311829	0.885880507	-0.194038138	0.591164986	-0.050655083	0.889475896	-0.001821041	0.996016485	0.141909914	0.695748417	-0.104402082	0.774093499	0.175102921	0.628492211	-0.280678597	0.432142074	-0.226951045	0.528334857	0.369608416	0.293174735	0.571783077	0.084176961	-0.311301636	0.381271227	0.128998412	0.722464985	-0.230331194	0.522040846	-0.00893675	0.980452422	0.515447094	0.127296694	0.121768997	0.737544951	-0.426086474	0.219515902	0.319698719	0.367860124	-0.310422793	0.382688485	-0.695278765	0.025603126	-0.084011285	0.817516894
ASHG19A3A044783	black	-0.25992706	0.468292513	0.17060945	0.637466611	-0.438021588	0.205469265	0.124850321	0.731107386	-0.291733006	0.41342988	-0.407222779	0.242804138	-0.203146281	0.573506839	-0.2318964	0.519136822	-0.012743208	0.972128759	0.049086549	0.892881523	-0.242677659	0.499316891	0.041141813	0.910154465	0.888157304	0.000596893	-0.252315846	0.481875589	0.527626434	0.117017103	-0.162401356	0.65396921	-0.112682343	0.756613395	0.697072847	0.025066006	0.482526689	0.157804087	-0.370613384	0.291761678	0.415532076	0.232382142	-0.304427283	0.392425424	-0.813467239	0.004200717	-0.108864043	0.764662182
ASHG19A3A005442	black	-0.257452678	0.472689654	0.247666775	0.490255363	-0.154183127	0.670628557	-0.029549715	0.935416413	-0.473836829	0.166527854	-0.368107166	0.295292402	-0.518150945	0.124968073	-0.106699751	0.769233478	0.320637004	0.366376324	-0.29356486	0.410366607	-0.150028153	0.679101158	0.15754816	0.663791124	0.77316253	0.008718721	-0.13730183	0.705250585	0.513678431	0.128834333	-0.402598144	0.248715911	-0.154332386	0.670324811	0.517096072	0.125873386	0.452939456	0.188664143	-0.497764744	0.143185317	0.482082987	0.158242692	0.025673663	0.943875865	-0.523565615	0.120384751	-0.225951634	0.530201691
ASHG19A3A027366	black	0.257154509	0.473220739	-0.03470783	0.924168016	0.271958225	0.447173382	-0.202376081	0.57499228	0.558718445	0.093183074	0.179161568	0.620423696	0.327564362	0.355514028	0.687795616	0.027928628	-0.128399184	0.723711735	0.310551393	0.382480938	0.604530086	0.06412326	-0.489339072	0.151161982	-0.520024689	0.123369971	-0.347437535	0.325270681	0.042553821	0.907081898	-0.161592921	0.655602054	0.529720557	0.115303697	-0.321996466	0.364231768	-0.156918989	0.665067861	-0.042278526	0.907680861	0.192821776	0.593538149	0.23357459	0.516030589	0.379055821	0.280035703	-0.008617456	0.981150715
ASHG19A3A006994	black	-0.256884674	0.473701584	0.080059465	0.825988109	-0.057142289	0.875408594	-0.138513618	0.702748182	-0.626280274	0.052710658	-0.171189676	0.636305362	-0.510083989	0.1319945	0.249223118	0.487443178	0.055531084	0.878899652	-0.322064526	0.364124569	-0.272508354	0.446218192	-0.186430871	0.606063623	0.36871644	0.294431976	-0.047131539	0.897128478	0.392291434	0.262176351	-0.518876829	0.124347457	0.043351018	0.905347662	0.482818073	0.157516448	-0.069873985	0.847894742	-0.511000724	0.131184031	0.184518712	0.609829468	0.076266643	0.834133739	-0.381965828	0.276054061	0.223224972	0.535308459
ASHG19A3A045413	black	-0.256777124	0.473893298	0.238359138	0.507217178	-0.279758096	0.433717603	-0.103995448	0.77495435	-0.439931855	0.203270666	-0.320289085	0.366926174	-0.308751034	0.385391519	-0.274647119	0.44251348	0.108603889	0.765211321	-0.186596314	0.605738189	-0.375630041	0.284762643	0.218404466	0.544384785	0.79741379	0.005724529	-0.260447813	0.46736941	0.584869604	0.075737387	-0.263851134	0.46135646	-0.07415247	0.838680451	0.58469439	0.075846595	0.419468221	0.227535113	-0.479959739	0.160351716	0.350926152	0.320104245	-0.146969665	0.685358665	-0.774144976	0.008579667	-0.006268541	0.986288105
ASHG19A3A054155	black	-0.256418243	0.474533267	0.150706282	0.677716114	-0.096367837	0.791142165	-0.023321328	0.949012332	-0.3848945	0.272078147	-0.193111872	0.592971847	-0.556234028	0.094962367	-0.151830711	0.675421441	0.34450501	0.32964678	-0.507269904	0.134501624	-0.314626747	0.375932347	0.118678936	0.744015559	0.54497285	0.103297988	0.12179549	0.737489538	0.269204722	0.451968186	-0.356365262	0.312135291	0.020392323	0.95541034	0.244487512	0.496021557	0.198777213	0.581952338	-0.540328944	0.106865621	0.138722261	0.702317582	-0.219819202	0.541714728	-0.431743673	0.212791241	-0.020617774	0.954917786
ASHG19A3A013736	black	-0.256229255	0.474870428	0.174933606	0.628829584	-0.339962681	0.33648471	0.036183781	0.920951528	-0.407457651	0.242506017	-0.29214427	0.412741216	-0.271174032	0.448536578	-0.205748705	0.568498478	0.017387604	0.961976114	-0.167988004	0.642721934	-0.399180594	0.253135635	0.049614398	0.89173527	0.789480414	0.006606944	-0.106670588	0.769295119	0.42117409	0.225452466	-0.21651232	0.547963993	-0.08534108	0.814670092	0.614231129	0.058850642	0.290107361	0.416157331	-0.384072107	0.27319144	0.228047123	0.526290531	-0.423863588	0.222191045	-0.779197116	0.007889244	0.061298583	0.866412062
ASHG19A3A036123	black	0.255281988	0.476561969	-0.220688181	0.54007728	0.394044586	0.259859044	0.024954494	0.945446025	0.340935104	0.335014771	0.243969169	0.496964395	0.138085507	0.70363196	0.444884273	0.19763456	-0.006713618	0.985314622	0.08136645	0.823184593	0.499739736	0.141353591	-0.237392269	0.508993102	-0.828865354	0.003035551	0.250577212	0.485002111	-0.485077914	0.155296399	0.02482422	0.94573047	0.081184114	0.823575603	-0.557088319	0.094348119	-0.408535629	0.24114038	0.455289041	0.18609351	-0.237796198	0.508250858	0.186527825	0.605872903	0.83370139	0.002723487	-0.02813422	0.938505084
ASHG19A3A012819	black	0.254535669	0.477896526	0.048117582	0.894986153	0.294185151	0.409331787	-0.125114888	0.730555346	0.515053308	0.127638056	0.027166816	0.94061643	0.294556904	0.408712191	0.23647389	0.51068236	0.128642905	0.723204579	0.343682705	0.330879303	0.703159297	0.023301472	0.028222878	0.938311608	-0.34166461	0.3339142	-0.319711308	0.367840196	0.045650494	0.900347391	0.072584205	0.842055926	0.065161143	0.85806368	-0.397145658	0.25578785	0.276762675	0.438862835	0.267718908	0.454565089	0.352975821	0.317088893	0.502550835	0.138771242	0.53896309	0.107929497	-0.448467979	0.193613574
ASHG19A3A053133	black	-0.252455542	0.481624759	0.171890706	0.634903288	-0.127892048	0.724767335	0.036865733	0.919465721	-0.334232514	0.345213448	-0.165822375	0.647074261	-0.489571771	0.150938147	-0.255699609	0.475815896	0.358495987	0.309042232	-0.504825518	0.136702975	-0.352425836	0.317896535	0.15260073	0.673851415	0.621140745	0.055274969	0.185784209	0.607336243	0.185650286	0.607599921	-0.227021208	0.528203896	-0.049114438	0.892820957	0.20493646	0.57005985	0.247775041	0.49005951	-0.461709212	0.179175025	0.093873456	0.796451843	-0.345160554	0.328665911	-0.43892474	0.204428085	-0.07139456	0.844618025
ASHG19A3L0003056	black	-0.251873027	0.482671063	0.216794928	0.54742882	-0.31797446	0.370594619	0.095428591	0.793140599	-0.296575321	0.405355911	-0.312302858	0.379659754	-0.310832561	0.382027357	-0.349607101	0.322052624	0.198261407	0.582952451	-0.219236407	0.542814016	-0.321553947	0.364929156	0.18570656	0.60748912	0.858334813	0.00147987	-0.052532111	0.885402601	0.372577478	0.289010579	-0.138241553	0.703309787	-0.141534326	0.696521498	0.478157426	0.162155153	0.462084303	0.178775603	-0.387559498	0.268487513	0.286949993	0.421478743	-0.382792183	0.274929035	-0.693641442	0.026100155	-0.15139739	0.676305455
ASHG19A3A044763	black	0.251745252	0.482900702	-0.067289645	0.853468582	0.079033459	0.828190161	0.294185337	0.409331476	0.695268477	0.025606229	0.1157253	0.75021401	0.369354152	0.293532827	-0.088468451	0.807982818	0.101458276	0.780330547	0.285932068	0.4232011	0.48592606	0.154468096	0.036349663	0.920590093	-0.298417125	0.402304818	0.145855801	0.687641881	-0.471242021	0.169187503	0.428864605	0.216198571	-0.053684494	0.882903034	-0.49409876	0.146623608	0.126515629	0.727634445	0.423968936	0.222063847	-0.037647134	0.917763514	-0.036238465	0.920832378	0.514504358	0.128114868	-0.446528146	0.195784114
ASHG19A3A011806	black	-0.251360349	0.483592742	0.147114262	0.685062435	-0.024025719	0.947474066	-0.162610797	0.653546404	-0.43695856	0.206698678	0.080903578	0.824177261	-0.418861932	0.228277934	-0.109931975	0.762408958	0.224867739	0.532229351	-0.586863613	0.074501734	-0.554878843	0.095941979	0.004789142	0.989523992	0.388707972	0.266948179	0.170187569	0.638311399	0.136920341	0.706038905	-0.214872061	0.551074211	0.133722696	0.712656465	0.090927892	0.802731615	-0.077365318	0.831772682	-0.599364231	0.067053227	-0.123562928	0.733795222	-0.163868802	0.6510087	-0.364392852	0.30056677	0.25429295	0.478330905
ASHG19A3A006785	black	0.250655649	0.484860872	-0.094072733	0.796027371	0.224842661	0.532276303	0.343132366	0.331705511	0.383250248	0.274306488	0.041470525	0.909439082	0.060451647	0.868244215	0.165552559	0.647617197	0.223461813	0.534864097	0.122535319	0.735942547	0.612330311	0.059860375	-0.010257052	0.977565058	-0.410821068	0.238259376	0.326434888	0.357273905	-0.563067142	0.090120119	0.153150408	0.672731345	-0.256168728	0.474978432	-0.368972528	0.294070726	-0.045427954	0.900831174	0.472384095	0.168013786	0.022156012	0.951557508	0.20246932	0.574812378	0.751602631	0.012186715	-0.505442407	0.136145349
ASHG19A3A018482	black	-0.249342438	0.487227864	0.090691084	0.803236922	-0.438161975	0.205307222	0.011628331	0.974566465	-0.39232059	0.26213772	-0.504469201	0.1370257	-0.220239817	0.540921901	-0.272605752	0.446049177	-0.137554087	0.704729449	0.085858556	0.813562814	-0.291871077	0.413198618	0.182148955	0.614507971	0.73777614	0.014860992	-0.335622765	0.343085206	0.667976099	0.034776366	-0.290734635	0.41510391	-0.106049669	0.770607802	0.791326554	0.00639353	0.428801579	0.216273509	-0.241392561	0.501662379	0.357913273	0.309886517	-0.366048574	0.298209484	-0.914832124	0.000207486	0.072463942	0.842314873
ASHG19A3A048208	black	-0.248422025	0.488889819	0.181606177	0.615581323	-0.224666153	0.532606807	0.041172385	0.910087928	-0.523121208	0.120756919	-0.008180665	0.982105993	-0.303701612	0.39361199	-0.256226646	0.474875084	0.10174067	0.779731742	-0.401544988	0.250073284	-0.623004128	0.054335922	0.058187889	0.873144087	0.623727706	0.053974144	0.164089469	0.650563892	0.073447881	0.840196692	-0.044883686	0.902014492	-0.14003973	0.699600342	0.392842148	0.261447199	-0.009515004	0.979187814	-0.466514271	0.174098195	-0.062716749	0.863345472	-0.186574488	0.605781117	-0.522518211	0.121263042	0.158216313	0.662436137
ASHG19A3A026655	black	-0.247016611	0.491432212	0.109917496	0.762439495	-0.129581671	0.721252025	-0.208781374	0.562683286	-0.588540149	0.073473001	-0.373314212	0.287982245	-0.504828559	0.136700223	-0.089979072	0.804756629	0.101010947	0.781279302	-0.282992245	0.428193741	-0.29334294	0.410737133	0.2223155	0.537016192	0.472384376	0.168013498	-0.199249157	0.581037833	0.618368811	0.056691651	-0.538418192	0.108355776	-0.032404986	0.929188482	0.553148797	0.097201876	0.224133644	0.533604411	-0.396346105	0.256834132	0.277489904	0.437611111	-0.058887368	0.871629653	-0.612363632	0.059842578	0.146925885	0.685448362
ASHG19A3A020765	black	-0.24597272	0.493324267	0.151941687	0.675195097	-0.195258909	0.588786728	0.021836917	0.952254515	-0.595092615	0.069541062	-0.260286656	0.467654995	-0.517830646	0.125242532	-0.11536319	0.750974823	0.169041683	0.640607847	-0.384754523	0.272267462	-0.3913782	0.263387946	0.113775381	0.754313166	0.601200208	0.066002074	0.057536753	0.874554188	0.296513949	0.405457769	-0.383966771	0.273334216	-0.144788243	0.689832312	0.566097967	0.088023965	0.10191791	0.779355967	-0.467224952	0.173354668	0.172762023	0.633162095	-0.133133185	0.713878364	-0.559832613	0.092392088	0.063362086	0.861950561
ASHG19A3A054457	black	-0.245462471	0.494250223	0.086831546	0.81148165	-0.119069854	0.743196168	-0.206442925	0.56716528	-0.395017909	0.258577407	-0.049060446	0.892938211	-0.239650828	0.504848692	-0.234434577	0.514441791	0.017445965	0.961848565	-0.365850986	0.298490276	-0.554835566	0.095973368	0.103632334	0.775723256	0.409425271	0.240016593	0.022210696	0.951438064	0.308983385	0.385015281	-0.152888425	0.673265111	0.072695677	0.841815921	0.196943	0.585511651	0.058254561	0.87299972	-0.290345349	0.415757515	-0.125514219	0.729722319	-0.452684238	0.18894462	-0.546070687	0.102465744	0.340392155	0.335835099
ASHG19A3A027900	black	-0.244845531	0.495370784	0.187553169	0.603857227	-0.160255127	0.658306961	-0.064801728	0.858839984	-0.45499356	0.18641565	0.022750696	0.950258604	-0.334311559	0.345092263	-0.061501615	0.865972935	0.112467451	0.757065825	-0.423796006	0.222272667	-0.542087936	0.105505297	-0.090899974	0.802791184	0.552727756	0.097510079	0.061318212	0.866369605	0.179127103	0.62049206	-0.190007866	0.599041459	0.081900541	0.822039473	0.337339466	0.340466475	-0.048014316	0.895210485	-0.648853998	0.0423832	0.004313809	0.990563719	-0.125305943	0.730156763	-0.513464047	0.129021491	0.21295449	0.554719008
ASHG19A3A009903	black	-0.244329526	0.496308843	0.192004569	0.595134499	-0.145589957	0.688187148	-0.056998029	0.87572109	-0.378759655	0.280442669	0.03073668	0.932826998	-0.312498259	0.379345645	-0.017948628	0.960750023	0.129305263	0.72182678	-0.428642968	0.216462164	-0.492642701	0.148003042	-0.161675457	0.65543529	0.579414205	0.079185667	0.080275856	0.825523822	0.172218199	0.634248653	-0.185361445	0.60816875	0.12271589	0.735565099	0.280351924	0.432700904	-0.012268222	0.973167302	-0.62189385	0.054894161	0.011296909	0.975291166	-0.268904857	0.452491749	-0.503870124	0.137569351	0.188708553	0.601588797
ASHG19A3A010169	black	0.243964171	0.49697349	-0.028476646	0.937757826	0.10452771	0.773827587	0.020822413	0.954470716	0.738079322	0.014798329	0.476205661	0.164121817	0.686976878	0.02819151	-0.020326194	0.955554817	-0.152013791	0.67504805	0.288572378	0.41874042	0.145953173	0.687442194	-0.193628043	0.591964706	-0.389737034	0.265573016	0.007172341	0.98431131	-0.462160059	0.178694997	0.633755062	0.049124056	0.261712839	0.465130341	-0.657690206	0.038742016	-0.133983184	0.712116729	0.242061556	0.500440787	-0.30433943	0.392568983	-0.071496807	0.844397766	0.406314309	0.243959183	-0.023816758	0.947930384
ASHG19A3A046503	black	-0.242588271	0.499479886	0.199941644	0.579696944	-0.134899069	0.710219915	0.002408022	0.994732481	-0.407283033	0.242727638	-0.153908389	0.671187769	-0.47571807	0.164615351	-0.13379819	0.712500028	0.291231747	0.414269973	-0.484250211	0.15610732	-0.370565501	0.291828921	0.059660587	0.869956002	0.641042368	0.045787616	0.120583385	0.740025899	0.226995209	0.528252422	-0.297083438	0.404513078	-0.02333101	0.948991188	0.325540563	0.358670484	0.171583485	0.635517608	-0.529557197	0.11543679	0.134317962	0.711423233	-0.297801434	0.403323535	-0.49823759	0.142745459	-0.003637165	0.992043807
ASHG19A3A005903	black	-0.24249879	0.499643074	-0.458938961	0.182141317	0.075534377	0.835708047	0.360014458	0.306847848	-0.008720963	0.980924344	0.134669705	0.710694798	-0.22687099	0.528484295	-0.142543208	0.694445466	0.068002192	0.851931185	-0.004777371	0.98954974	0.047320891	0.896717037	-0.18448919	0.609887673	-0.446275405	0.196067954	0.66127575	0.037326734	-0.50409068	0.137369047	0.424615903	0.221283597	-0.222352534	0.536946609	-0.633354062	0.049312213	-0.171933652	0.634817429	0.414558144	0.233590386	-0.488821505	0.151660552	0.253617409	0.479540779	0.806750532	0.004797514	-0.068239728	0.851418774
ASHG19A3A049334	black	0.242431607	0.499765612	-0.197451476	0.58452414	0.148747715	0.681718745	0.262829598	0.463157666	0.454356672	0.187111115	0.080164259	0.825763259	0.294009359	0.409624932	-0.002530617	0.994464312	-0.022801226	0.95014824	0.309317574	0.384474452	0.475394265	0.164943595	0.051952722	0.886659666	-0.533416018	0.112318549	0.227590229	0.527142305	-0.501135328	0.14006792	0.345741172	0.327798412	-0.210279341	0.559819398	-0.426645858	0.218845624	-0.064554322	0.859374419	0.677465422	0.031370322	-0.156677343	0.665558425	0.070317362	0.84693908	0.660754669	0.037530211	-0.291642886	0.413580857
ASHG19A3A001803	black	-0.242197371	0.500192941	0.187237232	0.604478056	-0.461160319	0.179760474	0.073119008	0.840904574	-0.336621209	0.34156089	-0.179337346	0.620075068	0.014789592	0.967654843	-0.374957789	0.28569524	-0.147697626	0.683867716	0.133777937	0.712541995	-0.472514874	0.167879695	0.088794707	0.807285819	0.799309273	0.005526821	-0.293223045	0.410937382	0.395014748	0.258581564	0.144103944	0.69123746	-0.154900262	0.66916956	0.627609579	0.052060513	0.327070212	0.356283445	-0.405745807	0.244683547	0.244014898	0.496881185	0.059438335	0.870437023	-0.742515875	0.013902324	0.0154635	0.966181681
ASHG19A3A017461	black	-0.242087989	0.500392545	0.255642196	0.475918432	-0.251252036	0.483787561	-0.032715461	0.928511477	-0.292493469	0.412156906	-0.27476998	0.44230109	-0.32667067	0.356906164	-0.261731985	0.46509649	0.225774104	0.530533586	-0.258298915	0.471183798	-0.304989709	0.391506975	0.16262828	0.653511115	0.815301751	0.004047429	-0.159315633	0.660208677	0.471671306	0.168745751	-0.228570572	0.525315371	-0.014978305	0.967242307	0.440367611	0.202771058	0.449522929	0.192439092	-0.530699187	0.114508396	0.341978134	0.333441773	-0.24894584	0.487943688	-0.692635809	0.026408682	-0.112537191	0.756918989
ASHG19A3A004803	black	-0.24142547	0.501602256	-0.485993846	0.154402011	-0.039801889	0.913071168	0.274026293	0.443587409	0.119464466	0.742369269	-0.096956154	0.78989096	-0.109522688	0.76327232	-0.293593418	0.410318937	-0.051364372	0.887936406	0.265245183	0.458903475	0.162813191	0.653137909	0.001528283	0.996656889	-0.382965057	0.274693995	0.330996013	0.350193883	-0.142132195	0.695291011	0.386872785	0.269410249	-0.175101316	0.628495409	-0.507191937	0.1345715	0.13662943	0.706640223	0.529130394	0.115784969	-0.290947325	0.414747011	0.18797313	0.603032339	0.565760754	0.088255625	-0.107211445	0.768152123
ASHG19A3A038951	black	-0.239981864	0.504242444	0.217646528	0.545817396	-0.196682845	0.586017137	0.008918056	0.980493304	-0.483623577	0.156722946	-0.228693492	0.525086484	-0.448900043	0.193132049	-0.141234925	0.697137942	0.2190445	0.543176191	-0.38535157	0.271460471	-0.370150396	0.292412218	0.094052435	0.796070603	0.710016493	0.021418061	0.01928166	0.957837046	0.314482327	0.376163463	-0.318230905	0.37018729	-0.099640126	0.784188333	0.499760805	0.141334128	0.21059675	0.559213284	-0.50715225	0.134607077	0.22293144	0.53585939	-0.220801378	0.539864124	-0.593313253	0.070594892	-0.011560199	0.974715444
ASHG19A3A022963	black	-0.239479128	0.505163258	0.191787926	0.595557957	-0.318576354	0.369638938	0.060147426	0.868902464	-0.456106636	0.185203858	-0.380060094	0.278658103	-0.381536614	0.276639391	-0.327697907	0.355306235	0.140817184	0.697998304	-0.231061396	0.520685228	-0.361878061	0.304165987	0.263862254	0.461336871	0.790639279	0.006472397	-0.074370378	0.838211621	0.421573668	0.224966205	-0.267071784	0.455698221	-0.202094037	0.575536603	0.631797957	0.050046914	0.372153534	0.289603213	-0.354915981	0.314248385	0.281073791	0.431466472	-0.321624521	0.364817891	-0.747771505	0.012890792	-0.057909508	0.87374691
ASHG19A3A011587	black	0.239451285	0.505214277	-0.196160275	0.587032988	0.130679256	0.718970977	0.013854846	0.969698342	0.566772847	0.087561506	0.258323616	0.471139876	0.540837824	0.106470947	0.031866268	0.93036328	-0.245492142	0.494196358	0.41244489	0.236224225	0.296855057	0.404891799	-0.070170303	0.847256034	-0.633874266	0.049068215	-0.032367494	0.929270238	-0.331836013	0.34889779	0.428851248	0.216214451	0.127593275	0.725389426	-0.517624262	0.125419577	-0.165810636	0.647097879	0.490409897	0.150133618	-0.26041251	0.467431963	0.106186909	0.770317619	0.500702138	0.140466222	0.018454432	0.959644674
ASHG19A3L0002534	black	-0.237495883	0.508802661	0.199140468	0.581248396	-0.11478959	0.752180381	-0.022868398	0.950001533	-0.573548206	0.083004934	-0.180509938	0.617751157	-0.523362095	0.1205551	-0.215771596	0.549367678	0.289019319	0.417987528	-0.515503693	0.127247677	-0.439596655	0.203655469	0.216354051	0.548263796	0.60320638	0.064865877	0.143741738	0.691981562	0.217972407	0.545201255	-0.307624706	0.387217885	-0.176653578	0.625405296	0.400016669	0.252050389	0.133836366	0.712420923	-0.442533232	0.20029868	0.103623725	0.775741489	-0.165651413	0.647418261	-0.477227266	0.163090639	0.019695495	0.956932814
ASHG19A3A027885	black	-0.235226369	0.512980778	0.169974355	0.638738489	-0.217818737	0.545491765	0.085043456	0.815307072	-0.557722078	0.093894077	-0.237179449	0.509384352	-0.440918401	0.202140578	-0.368562945	0.294648618	0.214075128	0.552587829	-0.41845072	0.228782531	-0.480856678	0.159458735	0.297900507	0.403159526	0.670036832	0.034016382	0.183671261	0.6115011	0.166089216	0.64653746	-0.181374721	0.616039232	-0.310922343	0.381882576	0.475184943	0.165155994	0.188633372	0.60173631	-0.266451865	0.456784905	0.058559725	0.872338983	-0.324689259	0.360002418	-0.551195166	0.098637181	-0.004215797	0.990778108
ASHG19A3A051989	black	-0.23507872	0.513253088	0.125069654	0.730649723	-0.214596845	0.551596745	-0.056717964	0.87632781	-0.357427705	0.310590974	-0.096394633	0.791085166	-0.283820164	0.426784947	-0.484565174	0.155798443	0.151032974	0.677049173	-0.307914518	0.386747546	-0.539347022	0.107629778	0.344036264	0.330349075	0.478538261	0.16177307	-0.001899476	0.995844912	0.243762538	0.497340457	-0.018980439	0.958495245	-0.051070257	0.888574732	0.231462392	0.519941396	0.187512712	0.603936714	-0.450186056	0.191702967	-0.013489733	0.970496579	0.007545497	0.983495166	-0.501360228	0.139861406	0.090059501	0.804584934
ASHG19A3A023465	black	-0.234216402	0.514844671	0.198566885	0.582360073	-0.306702823	0.388715864	0.033833755	0.926073324	-0.485768737	0.154621536	-0.304232941	0.392743029	-0.357013193	0.311193011	-0.309018384	0.384958624	0.111183382	0.759770664	-0.267215857	0.455445835	-0.440458151	0.20266734	0.229939472	0.522768672	0.75699492	0.011242033	-0.052401948	0.885684989	0.371681974	0.290263174	-0.242889675	0.498930379	-0.172856941	0.632972514	0.617129339	0.057332807	0.275287261	0.441407379	-0.399183025	0.253132477	0.210023774	0.560307604	-0.299586829	0.400372832	-0.744137736	0.013584459	0.021223011	0.953595569
ASHG19A3A015667	black	-0.23237131	0.518257011	0.129564732	0.721287244	-0.483779521	0.156569605	0.317937998	0.370652553	-0.295998845	0.406313148	-0.468825354	0.171687224	-0.259895787	0.468347974	-0.559128488	0.09289147	0.107319266	0.767924312	0.034732209	0.924114879	-0.254505624	0.477950287	0.368675338	0.294489979	0.851296249	0.00178068	-0.064486154	0.859521684	0.314564544	0.376031883	0.006730969	0.985276672	-0.387697952	0.268301682	0.653286662	0.040529112	0.54733134	0.10151532	-0.195463709	0.58838809	0.338449629	0.338778437	-0.176794386	0.625125245	-0.684319569	0.029056363	-0.301634701	0.397001128
ASHG19A3A008159	black	-0.231975267	0.518990672	0.107777828	0.766955614	-0.331543189	0.349349331	-0.116776662	0.748006145	-0.370383189	0.292085026	-0.485209883	0.155167342	-0.279269292	0.434555317	-0.157790331	0.66329991	-0.070200276	0.847191433	0.032363041	0.929279948	-0.20882744	0.562595131	0.169877227	0.638933078	0.634649094	0.048706281	-0.422675969	0.223627874	0.761764355	0.010450413	-0.421173332	0.225453389	0.025185535	0.944941575	0.706004566	0.022506703	0.421824376	0.224661415	-0.362130595	0.303803529	0.425102735	0.220697506	-0.200265736	0.579069791	-0.842696247	0.002205506	0.078355353	0.829646129
ASHG19A3A011142	black	-0.230657565	0.52143476	0.083389997	0.818847597	-0.119331703	0.742647445	-0.053026857	0.884329363	-0.56918986	0.08591805	-0.081543178	0.822805644	-0.413890496	0.234420704	-0.412932948	0.235614458	0.161746142	0.655292484	-0.498667655	0.142346115	-0.618762842	0.056488822	0.348275123	0.324026341	0.38072018	0.277754643	0.238161692	0.50757963	0.093158468	0.797975202	-0.127151252	0.726310048	-0.19535873	0.588592416	0.253255649	0.480189229	-0.011393845	0.975079201	-0.256080837	0.475135285	-0.187488195	0.603984884	-0.220500424	0.54043091	-0.420646713	0.226095163	0.216327423	0.548314244
ASHG19A3A026890	black	-0.23053491	0.521662502	0.19244299	0.594277885	-0.119414401	0.742474167	0.003285346	0.992813383	-0.335203045	0.343727021	0.094693922	0.794704513	-0.297940733	0.403092943	-0.327415463	0.355745784	0.257552482	0.472511946	-0.535127658	0.110952503	-0.591261391	0.071822965	0.101881332	0.779433515	0.552021601	0.09802838	0.267234475	0.455413224	-0.025482925	0.944292286	0.033168607	0.927523442	-0.035134774	0.923237489	0.076564122	0.833494337	0.040329503	0.911922561	-0.47266495	0.167725898	-0.153197812	0.672634778	-0.303432819	0.394051941	-0.383686939	0.273713705	0.095334476	0.793340908
ASHG19A3A033763	black	-0.230205827	0.522273734	0.119943834	0.741365087	-0.26600181	0.457574553	-0.17579867	0.627106529	-0.395857419	0.257474781	-0.442469115	0.200371626	-0.318438384	0.369857898	-0.098919798	0.785717914	-0.033315369	0.927203463	-0.053585526	0.883117665	-0.220921651	0.53963768	0.144287974	0.690859487	0.593856425	0.070272102	-0.394937559	0.258683077	0.75369976	0.011812954	-0.474497987	0.165854201	0.068427462	0.851013833	0.650542748	0.041670258	0.371075986	0.291112455	-0.396318022	0.256870924	0.396222529	0.256996052	-0.211902864	0.556721855	-0.804448238	0.005015323	0.119077556	0.743180026
ASHG19A3A036935	black	0.230021846	0.522615585	0.078892263	0.828493286	0.187696524	0.603575603	-0.012268851	0.973165928	0.61015193	0.061031507	0.549409944	0.09996046	0.567555307	0.087027282	-0.161950638	0.654879389	0.058946548	0.871501539	0.051602675	0.887419251	0.024335399	0.946797829	-0.011601707	0.974624682	-0.300317107	0.399168902	0.131553097	0.717156351	-0.556008668	0.095124827	0.67123248	0.03358064	0.135911635	0.708124541	-0.740557934	0.014292935	-0.109859508	0.762561805	0.153993848	0.671013807	-0.335251525	0.343652856	0.061008449	0.867039637	0.476384271	0.163941252	-0.114732069	0.752301302
ASHG19A3A012844	black	-0.22627971	0.529588572	0.170536526	0.63761261	0.010492192	0.977050857	-0.098746321	0.786086384	-0.580990935	0.07817882	-0.366505098	0.297561259	-0.693862237	0.026032748	0.052547211	0.885369842	0.375936825	0.284337597	-0.470722334	0.169723205	-0.095877578	0.792185154	0.157481265	0.663926834	0.513702864	0.128813014	0.012225134	0.973261515	0.442056269	0.200841691	-0.624068278	0.053804418	-0.135598822	0.708771678	0.435356021	0.208560066	0.256108175	0.475086494	-0.409137698	0.24037953	0.369926081	0.292727681	-0.027830438	0.939168048	-0.356520516	0.31190937	-0.113943081	0.753960405
ASHG19A3A005046	black	-0.225975363	0.530157337	0.236362991	0.510886506	-0.240301869	0.503656688	-0.023702597	0.948179688	-0.411347506	0.23759851	-0.227252299	0.527772657	-0.344823124	0.329170608	-0.209129839	0.56201657	0.162685894	0.653394825	-0.326517286	0.357145371	-0.406056302	0.244287778	0.127013602	0.726596803	0.751940454	0.012125953	-0.059782355	0.869692474	0.367611315	0.29599364	-0.262096356	0.464452466	-0.057651521	0.874305623	0.507601292	0.134204875	0.265102915	0.459153545	-0.48959265	0.150918073	0.220555979	0.540326265	-0.325755423	0.358334709	-0.698121312	0.024755718	0.019477758	0.957408565
ASHG19A3A001322	black	-0.22558089	0.530894896	0.230586041	0.521567558	-0.056489253	0.876823323	-0.03594632	0.921468951	-0.549453585	0.099927978	-0.180367493	0.618033301	-0.57247301	0.083717593	-0.202372777	0.574998656	0.396658633	0.256424881	-0.536917624	0.109535156	-0.348650639	0.323469269	0.258150236	0.471448216	0.588417361	0.073548029	0.120810929	0.739549584	0.226377767	0.529405375	-0.325225506	0.359163128	-0.184329008	0.610203526	0.33473314	0.344446302	0.195268413	0.588768227	-0.503916012	0.137527662	0.1899415	0.599171476	0.038521183	0.915859839	-0.370548729	0.291852478	-0.100670058	0.782002479
ASHG19A3A005599	black	-0.224130401	0.53361049	0.230163361	0.522352631	-0.030073457	0.934273779	-0.228434543	0.525568715	-0.313686987	0.377437501	-0.174086883	0.630517672	-0.456346168	0.184943691	0.022270303	0.951307866	0.303685421	0.393638485	-0.417308929	0.230186931	-0.210234289	0.559905449	0.028189058	0.938385411	0.548997304	0.100267918	-0.164964173	0.648801692	0.509154701	0.132819208	-0.455813867	0.185522141	0.203827745	0.572193752	0.249010329	0.48782726	0.276701567	0.43896809	-0.672380944	0.033165673	0.31872306	0.369406185	-0.072796179	0.841599546	-0.486456242	0.153951677	0.002140951	0.995316692
ASHG19A3A018634	black	-0.223786787	0.53425462	0.221337193	0.538855614	-0.103394095	0.776227832	0.043386161	0.90527122	-0.495481003	0.145321373	-0.138980865	0.70178398	-0.489476837	0.15102944	-0.395855802	0.257476902	0.395946843	0.257357483	-0.534832294	0.111187482	-0.437668722	0.205876891	0.355323862	0.313652926	0.624128459	0.053774463	0.228804389	0.524880019	0.094288111	0.795568658	-0.132306448	0.715592958	-0.282701827	0.42868843	0.258508867	0.470810523	0.224951356	0.532072817	-0.374647061	0.28612686	0.069140246	0.849476644	-0.098938109	0.785679023	-0.364060816	0.301040685	-0.127079398	0.726459732
ASHG19A3A049905	black	-0.220984542	0.539519287	0.237892059	0.508074773	-0.166542171	0.64562659	-0.006028105	0.986814	-0.396403155	0.256759399	-0.160700585	0.657405884	-0.43812485	0.205350067	-0.20293531	0.573913582	0.293638024	0.410244485	-0.437053607	0.206588582	-0.382564784	0.275238374	0.146282188	0.686767597	0.668552084	0.034562801	0.034367227	0.924910421	0.260126536	0.467938821	-0.263514651	0.461949413	-0.035626635	0.922165578	0.371896531	0.289962795	0.213609845	0.553472294	-0.595904616	0.069063584	0.191539115	0.596044425	-0.137297397	0.705259742	-0.537864915	0.108789692	-0.046104041	0.899361507
ASHG19A3A038134	black	-0.22043619	0.540551912	0.040743183	0.911022089	-0.083884907	0.817787542	0.207323707	0.565475526	-0.483343205	0.156998867	-0.025872001	0.943442864	-0.562024974	0.090848203	-0.148896733	0.681413951	0.297944153	0.403087284	-0.561086829	0.091506821	-0.413669783	0.234695559	0.04416381	0.903579873	0.327255764	0.355994433	0.489399702	0.151103642	-0.202277339	0.575182822	-0.166580551	0.645549428	-0.181801702	0.615194594	0.177562451	0.623598418	-0.158858658	0.661134317	-0.380615379	0.277897978	-0.163582021	0.651586924	-0.113372373	0.75516107	-0.138684706	0.702395083	0.032809471	0.92830649
ASHG19A3A029009	black	-0.22041761	0.540586913	0.162990451	0.65278021	-0.043736691	0.904508794	0.049742535	0.891457041	-0.528138041	0.116597049	-0.038932068	0.914965066	-0.548390414	0.1007212	-0.087983819	0.809018386	0.332846769	0.34734145	-0.591037159	0.071958008	-0.413172789	0.235315133	0.05313405	0.884096855	0.468852578	0.171658943	0.312127421	0.379941879	-0.005974435	0.986931391	-0.26177411	0.465022014	-0.129613742	0.721185346	0.247331392	0.490862282	-0.047345723	0.89666308	-0.494620901	0.146130859	-0.009646858	0.978899461	-0.084920245	0.815570798	-0.262281458	0.464125452	0.022933507	0.949859331
ASHG19A3A037597	black	-0.220090345	0.541203591	0.11100175	0.760153452	-0.308050442	0.38652705	0.199724188	0.580117887	-0.699940952	0.024223482	-0.296992827	0.404663316	-0.360981021	0.305455339	-0.407963565	0.24186456	0.04827491	0.894644391	-0.197028614	0.585345337	-0.474767069	0.165580502	0.34202296	0.333374256	0.633526455	0.049231264	0.154301915	0.670386816	0.11542439	0.750846226	-0.071042019	0.845377532	-0.559464173	0.09265318	0.683477638	0.029334112	0.135332808	0.709322134	-0.069957499	0.847714722	0.074847084	0.837186144	-0.064067497	0.860426191	-0.503739271	0.137688274	-0.023339773	0.94897205
ASHG19A3A022742	black	-0.219015521	0.54323089	0.149027845	0.681145816	-0.309215882	0.384638985	-0.023933579	0.947675274	-0.489899067	0.150623661	-0.494800638	0.145961473	-0.38412059	0.273125739	-0.175873138	0.626958278	0.030544343	0.933246551	-0.103594443	0.775803503	-0.238097049	0.50769832	0.224778475	0.53239648	0.70316225	0.023300638	-0.248678012	0.488427349	0.613606344	0.059181285	-0.445653251	0.196767687	-0.147240464	0.684803923	0.766828547	0.0096537	0.375813027	0.284509076	-0.308956157	0.38505936	0.399134964	0.253194939	-0.266724692	0.456306511	-0.800412257	0.005414041	0.005351454	0.98829403
ASHG19A3A050389	black	-0.218902523	0.543444198	0.182295642	0.614218008	-0.33251051	0.347858823	0.173544292	0.63160023	-0.264890352	0.459527286	-0.554432847	0.096265773	-0.38969571	0.265628164	-0.494902228	0.145865786	0.294101402	0.409471432	-0.074499994	0.837932771	-0.076220103	0.834233779	0.468230971	0.172305387	0.837577033	0.002490628	-0.139343526	0.701035862	0.483562095	0.156783427	-0.188993139	0.601030524	-0.336970005	0.341029202	0.54489725	0.103355455	0.718836668	0.019153469	-0.203687484	0.572463922	0.497937793	0.143024245	-0.166020824	0.64667503	-0.617027112	0.0573859	-0.424395797	0.221548872
ASHG19A3A038268	black	0.218672833	0.543877889	-0.124082792	0.732709527	0.344272292	0.329995353	-0.134449258	0.711151304	0.384887175	0.272088051	0.673906747	0.032619767	0.415547725	0.232362757	0.162159923	0.654456708	-0.104156378	0.774613632	-0.069832794	0.847983536	-0.055526257	0.878910112	-0.229645473	0.523315201	-0.786757132	0.006930925	0.279717182	0.433787694	-0.658784565	0.038306282	0.440749024	0.20233434	0.288732936	0.418469881	-0.805172883	0.004946023	-0.619718188	0.055999049	0.158404372	0.662054919	-0.625197897	0.053243997	0.195534866	0.588249609	0.694246732	0.025915649	0.296694176	0.405158687
CUST_291_PI426073487	black	-0.218653623	0.543914168	0.096972503	0.789856194	-0.292528161	0.412098877	-0.022862492	0.950014431	-0.413375341	0.235062511	-0.484221463	0.156135531	-0.339716355	0.336857585	0.069242132	0.849256954	-0.048259958	0.89467687	0.106507424	0.769640012	-0.02933621	0.93588224	-0.007446936	0.983710731	0.586779773	0.074553422	-0.412065009	0.236699452	0.693276422	0.026211856	-0.472616303	0.167775742	-0.032315609	0.929383382	0.76218473	0.010382578	0.354520026	0.314826999	-0.411664955	0.237200498	0.551730023	0.0982429	0.129502937	0.72141573	-0.643449483	0.044719754	-0.047683427	0.895929345
ASHG19A3A030253	black	-0.218361947	0.544465111	0.07908703	0.828075157	-0.194480285	0.590303205	-0.047194083	0.896992574	-0.437521301	0.20604733	0.074408213	0.838130223	-0.200464227	0.578685814	-0.201620286	0.576451345	-0.058986178	0.871415749	-0.41563212	0.232258229	-0.707062419	0.022216037	-0.02812028	0.938535505	0.407785247	0.242090544	0.210137449	0.560090431	0.031106898	0.932019466	-0.059389145	0.87054349	0.036781137	0.919650024	0.278063744	0.436624565	-0.199013841	0.581493748	-0.344685016	0.329377294	-0.299514897	0.400491514	-0.540610085	0.106647462	-0.559345998	0.092737023	0.437829295	0.205691342
ASHG19A3A041106	black	-0.217984611	0.545178187	-0.581726962	0.077711667	-0.072333741	0.842595232	0.393830633	0.260141239	0.190760827	0.597567046	-0.155387316	0.668179226	-0.088525323	0.80786131	0.119429164	0.742443234	-0.216444992	0.548091522	0.478121559	0.162191166	0.422979692	0.223259916	-0.407846883	0.24201242	-0.475922106	0.16440872	0.277456227	0.437669041	-0.13845048	0.702878503	0.236537751	0.510564821	-0.067111249	0.85385356	-0.36019127	0.306592867	0.0061229	0.986606658	0.535709279	0.110490703	-0.168381037	0.641933087	0.189458817	0.600117408	0.636198028	0.047988092	-0.095235256	0.793552093
ASHG19A3A022288	black	-0.217679651	0.545754757	-0.0920211	0.800399752	-0.156776219	0.665357685	0.017596322	0.961519962	-0.552825152	0.09743873	-0.156077227	0.666777208	-0.360014156	0.306848284	-0.281431072	0.430856105	-0.062531576	0.863745792	-0.358201002	0.30946948	-0.549741793	0.099713633	0.197126053	0.585156073	0.195822611	0.587689738	0.310657014	0.38231052	0.054209982	0.881763536	-0.183562822	0.611715119	-0.194523958	0.590218109	0.316468219	0.372991567	-0.15722766	0.664441399	0.046487543	0.898527978	-0.319317512	0.368463814	-0.559412211	0.092690041	-0.415450093	0.232483712	0.390221199	0.264927361
ASHG19A3A023085	black	-0.217379802	0.546321902	0.222538059	0.536598088	-0.153096795	0.672840565	-0.076936567	0.832693926	-0.557148193	0.094305164	-0.146703642	0.685903755	-0.408582938	0.241080545	-0.26165863	0.465226192	0.198159519	0.58315008	-0.460897444	0.180041256	-0.521372863	0.122228015	0.239321882	0.505451416	0.619525946	0.056097378	0.057763714	0.874062645	0.256562545	0.474275896	-0.2521316	0.482206497	-0.143171722	0.693153062	0.440843084	0.202226725	0.1202073	0.740813325	-0.44404734	0.198580564	0.075584208	0.835600898	-0.203542544	0.572743156	-0.581973847	0.077555376	0.103031818	0.776995254
ASHG19A3A000590	black	-0.217105547	0.546840839	0.158222126	0.662424351	-0.153189924	0.672650847	-0.25956688	0.46893145	-0.230400214	0.521912649	0.163878941	0.650988259	-0.069728951	0.848207388	-0.165488366	0.647746391	-0.042922342	0.906280168	-0.355421411	0.313510604	-0.669068172	0.0343722	-0.080933899	0.824112229	0.422303145	0.22408002	-0.075346288	0.836112505	0.257282943	0.472991945	-0.039373307	0.914004289	0.341843005	0.333645347	0.113785925	0.754290987	-0.061363238	0.866272219	-0.609626939	0.061315986	-0.176137102	0.626432873	-0.367192544	0.29658656	-0.618825084	0.056456827	0.446012947	0.196362962
ASHG19A3A024067	black	-0.216977055	0.547084035	0.25402079	0.478818174	-0.13597103	0.708001684	-0.090316327	0.804036724	-0.452274702	0.1893952	-0.113375792	0.755153876	-0.397476562	0.255355527	-0.3165602	0.372844974	0.285995947	0.423092919	-0.464069208	0.176670731	-0.481897855	0.158425915	0.277323221	0.437897866	0.632316933	0.04980108	0.015805948	0.965433126	0.268094777	0.453907512	-0.19459588	0.590077977	-0.081659643	0.822555933	0.325321177	0.359013494	0.208139048	0.563913042	-0.550485814	0.099161642	0.125147385	0.730487545	-0.061709424	0.865523508	-0.530343221	0.114797279	0.006045129	0.986776763
ASHG19A3A038230	black	-0.216574328	0.547846552	0.073759461	0.839526129	-0.455953341	0.185370472	0.086945729	0.81123749	-0.412606171	0.236022627	-0.308130967	0.386396452	-0.121366335	0.738387297	-0.311366021	0.3811675	-0.220508874	0.540414991	-0.008648563	0.981082683	-0.510867974	0.131301203	0.110549769	0.761106209	0.664623723	0.036037131	-0.11881932	0.743721278	0.365844255	0.298499843	-0.122533765	0.735945795	-0.128525092	0.723449723	0.73358935	0.015745358	0.15587421	0.667189677	-0.203016905	0.573756258	0.069895706	0.84784792	-0.538740637	0.108103396	-0.886460711	0.0006326	0.241901614	0.500732728
ASHG19A3A024714	black	0.215381186	0.550108079	0.344259883	0.330013944	0.130308791	0.719740671	-0.356962466	0.311266728	-0.342329777	0.332912318	-0.300894947	0.398217512	-0.215549254	0.549789296	0.296326953	0.405768195	0.117908584	0.745630947	-0.233669489	0.515855166	0.103737988	0.775499513	0.311812424	0.380448694	0.198194078	0.583083045	-0.4165336	0.23114336	0.464298983	0.176428022	-0.789351598	0.006622021	-0.008134842	0.98220621	0.662576833	0.036821929	0.040960418	0.910549262	-0.237722538	0.508386179	0.488067828	0.152388348	-0.065441005	0.85745928	-0.506380638	0.135299933	0.028507222	0.937691105
ASHG19A3A049874	black	-0.215344267	0.550178116	0.260886956	0.466591596	-0.239820623	0.504537696	-0.018641498	0.95923589	-0.412074724	0.236687292	-0.144444198	0.690538672	-0.280889593	0.431781306	-0.26652558	0.456655626	0.156073045	0.666785704	-0.341739511	0.333801305	-0.483043414	0.157294221	0.143611802	0.692248556	0.759422776	0.010833986	-0.023085278	0.949527858	0.282398504	0.429205383	-0.15136538	0.676370773	-0.091372333	0.801783433	0.464925605	0.175767136	0.226143472	0.529843143	-0.48377665	0.156572427	0.152836116	0.673371703	-0.296111457	0.406126072	-0.672511725	0.03311864	0.032431034	0.929131681
ASHG19A3A024416	black	-0.215173496	0.550502118	0.216312679	0.548342177	-0.22290398	0.535910942	0.050574476	0.889650872	-0.517917714	0.125167888	-0.213113555	0.554416312	-0.43286409	0.211473648	-0.241927708	0.500685093	0.211909854	0.556708533	-0.38040484	0.278186051	-0.430168868	0.214651146	0.200728217	0.57817528	0.678617308	0.030972979	0.052350418	0.885796784	0.23403939	0.515171634	-0.253289674	0.480128223	-0.179453853	0.61984403	0.528838752	0.116023262	0.165510175	0.647702497	-0.489169821	0.151324912	0.173913718	0.630863095	-0.116438822	0.748715432	-0.58066742	0.078384726	-0.016682573	0.963517026
ASHG19A3A014858	black	-0.215013843	0.550805095	0.255676414	0.47585732	-0.102090723	0.778989616	-0.056892565	0.875949556	-0.34201961	0.333379302	-0.13181605	0.71661055	-0.44856031	0.193510614	-0.068557468	0.850733429	0.330156366	0.351491861	-0.456655358	0.184608183	-0.296158296	0.406048272	0.03731303	0.918491292	0.647204839	0.043087286	0.00071957	0.998425942	0.295222521	0.40760393	-0.326257464	0.357550754	0.060887497	0.867301281	0.304062181	0.393022197	0.218127191	0.544908701	-0.657880431	0.038666037	0.245325626	0.494498683	-0.12446995	0.731901256	-0.481700812	0.158621067	-0.063352272	0.861971772
ASHG19A3A036621	black	-0.213604822	0.553481845	0.19389697	0.59144023	-0.329953885	0.351805232	-0.014664459	0.967928394	-0.336056505	0.342422593	-0.582125104	0.077459723	-0.307384884	0.387607304	-0.196172667	0.587008891	0.078669184	0.828972241	0.064882309	0.858665925	-0.039160188	0.914468334	0.244302971	0.496357139	0.818307152	0.003805025	-0.421636403	0.224889915	0.758145657	0.011047309	-0.391187532	0.263641295	-0.156685383	0.665542101	0.746913943	0.013052207	0.645620334	0.043771117	-0.288223045	0.419329333	0.625276922	0.053204937	-0.149087054	0.681024738	-0.7849452	0.007152631	-0.217564193	0.54597311
ASHG19A3L0001476	black	-0.211232693	0.557999676	0.168851734	0.640988788	-0.088562587	0.807781698	-0.095379733	0.793244584	-0.590188325	0.072470713	-0.257530979	0.47255023	-0.493891106	0.146819854	-0.275486099	0.441064065	0.243435888	0.497935198	-0.469063988	0.171439416	-0.408509634	0.241173261	0.352775537	0.317382882	0.532644697	0.112937565	0.087244114	0.810599513	0.305845323	0.390111745	-0.344761081	0.32926345	-0.231457527	0.519950418	0.413617378	0.234760846	0.18801414	0.602951809	-0.25355976	0.479644089	0.099921861	0.783590263	-0.253699917	0.479392938	-0.501080372	0.140118412	0.054160049	0.881871806
ASHG19A3A022124	black	0.211182015	0.558096351	-0.190319305	0.598431453	-0.076635033	0.833341934	0.346912585	0.326051821	0.485767489	0.154622754	0.239650528	0.504849241	0.501533184	0.139702717	-0.237329693	0.509108128	-0.221509836	0.538530826	0.348243176	0.324073757	0.086630608	0.811911357	0.023314439	0.949027377	-0.409576035	0.239826441	0.26149403	0.465517288	-0.639946872	0.046279202	0.628877147	0.051445543	-0.134652604	0.710730208	-0.346915332	0.32604773	-0.215512797	0.549858439	0.52375543	0.120226009	-0.402439655	0.248919919	-0.09752582	0.788679831	0.383089768	0.274524506	-0.065064439	0.858272541
ASHG19A3A053466	black	-0.209970233	0.560409904	0.243731567	0.497396835	-0.224864029	0.532236298	-0.033946372	0.925827823	-0.379101215	0.279973355	-0.288220531	0.419333572	-0.378403762	0.280932129	-0.255701279	0.475812913	0.221440013	0.538662172	-0.330010667	0.35171734	-0.342717117	0.332329615	0.226536914	0.529108101	0.74693478	0.013048269	-0.08897768	0.806894979	0.413927436	0.234374721	-0.303357871	0.394174655	-0.070612666	0.846302678	0.495132752	0.145648799	0.348108328	0.324273938	-0.470761672	0.169682619	0.278179504	0.436425672	-0.309141947	0.384758628	-0.695434256	0.025556265	-0.050766415	0.889234231
ASHG19A3A011940	black	0.20996235	0.560424967	-0.22525696	0.53150087	0.281810515	0.430208315	0.080502622	0.825037326	0.201792834	0.576118119	0.281730886	0.43034422	0.207457541	0.565218938	-0.010225222	0.977634666	-0.043550773	0.904913169	0.030826192	0.932631746	0.159123896	0.660597006	0.090862399	0.80287136	-0.734395033	0.015572401	0.394567979	0.259169425	-0.615257176	0.058310293	0.317850322	0.370791878	-0.175458388	0.627784117	-0.548976215	0.100283647	-0.389165776	0.266335924	0.633138385	0.049413611	-0.476930926	0.163389354	0.094384898	0.795362538	0.727556016	0.017083278	0.039116022	0.914564503
ASHG19A3A048871	black	-0.208086082	0.564014492	0.192689677	0.593796089	-0.291615485	0.413626767	-0.043866929	0.904225534	-0.456280892	0.185014568	-0.428755044	0.216328848	-0.351308811	0.319540168	-0.175663004	0.627376644	0.059255037	0.870833766	-0.15101839	0.677078942	-0.274117984	0.443428724	0.20286628	0.574046693	0.734658763	0.015516075	-0.236790089	0.510100483	0.576041103	0.08136766	-0.408453982	0.241243662	-0.110904099	0.760359273	0.717389214	0.019513165	0.363975946	0.301161883	-0.364813047	0.299967596	0.378579874	0.280689865	-0.296050482	0.406227361	-0.80387915	0.005070231	0.007024875	0.984633844
ASHG19A3A049990	black	-0.207378983	0.565369545	0.029866198	0.934725937	-0.088699409	0.807489398	-0.153904957	0.671194757	-0.277541731	0.437521969	-0.112075111	0.757892023	-0.300529711	0.398818732	-0.220673239	0.540105418	0.080465474	0.825117018	-0.38242201	0.275432691	-0.421254541	0.225354513	0.139941753	0.699802313	0.297104072	0.404478868	0.08227912	0.821227959	0.267292004	0.455312468	-0.23113692	0.5205451	0.116837882	0.747877634	0.118442036	0.744512231	0.072284285	0.84270173	-0.2340241	0.515199882	-0.126497795	0.727671614	-0.550983517	0.09879348	-0.475385688	0.164952295	0.279596053	0.433995231
ASHG19A3A036757	black	-0.206521975	0.567013547	0.196134198	0.587083698	-0.272388434	0.44642633	-0.025797148	0.943606279	-0.436830604	0.206846949	-0.324105709	0.360916858	-0.358231655	0.309425068	-0.092817769	0.798701314	0.069754113	0.848153146	-0.214989067	0.550852118	-0.315281883	0.374884809	0.080350129	0.825364474	0.696104714	0.02535488	-0.170130142	0.638426421	0.472236556	0.168165139	-0.395234198	0.258293081	-0.025960251	0.943250207	0.659183119	0.038148416	0.238224271	0.507464743	-0.489889317	0.150633023	0.312051664	0.380063738	-0.260830552	0.466691468	-0.752252518	0.012070015	0.054427296	0.881292357
ASHG19A3A010848	black	0.206119687	0.567785886	0.526420219	0.118011201	0.255883466	0.475487601	-0.707708659	0.022039748	-0.052208392	0.886104926	0.275750693	0.440607405	0.086141456	0.812957601	0.261324562	0.465817076	0.169416309	0.639856763	-0.449837306	0.192089902	-0.266452193	0.45678433	0.116327792	0.748948574	0.170840216	0.637004676	-0.546370383	0.102239292	0.398740262	0.253708239	-0.457298797	0.183911127	0.553438761	0.096989982	0.11842378	0.744550509	-0.111489621	0.759125368	-0.840314577	0.002335048	0.239284412	0.505520091	0.125998591	0.728712235	-0.498920857	0.14211132	0.284835619	0.42505999
ASHG19A3A019517	black	-0.205790136	0.56841888	0.248770232	0.488260789	-0.024782312	0.945821974	-0.121236153	0.738659684	-0.432591985	0.211793207	-0.063597619	0.861441536	-0.477115949	0.163202809	-0.177276003	0.624167695	0.370742064	0.291581008	-0.585223289	0.075517252	-0.413437108	0.234985507	0.184718525	0.609435564	0.547364677	0.101490264	0.107280686	0.768005825	0.207662024	0.564826989	-0.286549454	0.422156075	-0.013301637	0.970907816	0.203387034	0.573042812	0.137505465	0.704829888	-0.570153559	0.085268346	0.09525606	0.793507813	-0.120418737	0.740370604	-0.40547294	0.245031652	0.009641868	0.978910375
ASHG19A3A054419	black	0.205249549	0.569457808	-0.199940536	0.579699089	-0.062055932	0.864774197	0.083019677	0.819640964	0.607153766	0.062667867	0.157130281	0.664639013	0.659803724	0.037903473	0.035140161	0.923225748	-0.432533583	0.211861829	0.598228891	0.06770869	0.258852811	0.470199301	-0.192924208	0.593338167	-0.433811586	0.210363083	-0.165586964	0.647547958	-0.195309759	0.588687741	0.445844993	0.196551881	0.168749339	0.64119417	-0.27935639	0.434405994	-0.086003642	0.813252418	0.48740206	0.153033009	-0.184327577	0.610206348	-0.153961909	0.67107882	0.207582028	0.564980311	0.079005138	0.828250959
ASHG19A3A045414	black	-0.205235025	0.569485732	0.19463441	0.590002911	-0.432593666	0.211791231	0.194333192	0.59058985	-0.423489632	0.222642902	-0.424191447	0.221795318	-0.209688791	0.560947767	-0.547512938	0.101378873	0.061957278	0.864987523	-0.021514332	0.952959176	-0.358584063	0.308914726	0.421151575	0.225479883	0.870738654	0.001041947	-0.101728394	0.779757771	0.347799866	0.32473209	-0.016075255	0.964844466	-0.445274049	0.197194886	0.717514554	0.019481834	0.491743531	0.148858819	-0.131405998	0.717461729	0.30328986	0.394286028	-0.235001633	0.513395285	-0.74869546	0.01271845	-0.195353296	0.588602994
ASHG19A3A045880	black	-0.204542177	0.570818364	0.235402238	0.512656499	-0.274295148	0.443122187	0.027761732	0.939317994	-0.453285413	0.188284337	-0.174481673	0.629730398	-0.302343664	0.395837057	-0.416071492	0.231714474	0.163453152	0.651846812	-0.339527376	0.337143797	-0.536686586	0.109717456	0.30795926	0.386674959	0.717795737	0.019411675	0.016023006	0.964958672	0.230653166	0.521442927	-0.104990656	0.772847869	-0.185934883	0.607039635	0.491424592	0.149163087	0.217070116	0.546907895	-0.438919664	0.204433928	0.10451661	0.773851081	-0.204700447	0.570513842	-0.668137461	0.034716446	0.017437452	0.96186717
ASHG19A3A047000	black	-0.203958268	0.571942383	0.202225146	0.57528355	-0.107386641	0.767781968	0.134842135	0.710337784	-0.568252811	0.086552828	-0.089160153	0.806505244	-0.473500283	0.166871389	-0.353839337	0.315823003	0.357274373	0.310813601	-0.503008183	0.138353866	-0.445813397	0.196587432	0.304644777	0.39207013	0.575931618	0.081439126	0.316873094	0.372346522	-0.057877628	0.873815948	-0.063063028	0.862596939	-0.401185333	0.250537771	0.30350264	0.393937637	0.102762592	0.777565676	-0.317515761	0.371323759	0.020634702	0.954880805	0.040393621	0.911782988	-0.252585957	0.481390647	-0.138769473	0.702220157
ASHG19A3A020792	black	-0.203331375	0.573150077	0.250737135	0.484714162	-0.118181138	0.745059314	-0.030853343	0.932572522	-0.3814095	0.276812869	-0.108966794	0.76444532	-0.424237675	0.221739553	-0.199595498	0.580367055	0.318628075	0.369556873	-0.510107796	0.131973413	-0.408141796	0.241638806	0.145471165	0.688430842	0.64539736	0.043867927	0.100389487	0.782597807	0.198012731	0.583434845	-0.249678559	0.486621552	-0.031328855	0.931535354	0.297600431	0.403656378	0.177194897	0.624328913	-0.547818465	0.101149572	0.122367323	0.736293754	-0.263520146	0.461939727	-0.507931008	0.133910022	-0.017503661	0.96172247
ASHG19A3A004959	black	0.202391005	0.574963483	0.630706316	0.050566646	0.063058364	0.862607021	-0.380455779	0.278116337	-0.095383836	0.793235852	-0.032685848	0.928576046	-0.023498175	0.948626115	0.004945462	0.989182065	0.343405509	0.331295316	-0.383462373	0.274018453	-0.135560011	0.708851982	0.369370868	0.293509278	0.612403663	0.0598212	-0.474309775	0.166045804	0.380761012	0.277698808	-0.423448166	0.222693039	0.135634799	0.708697241	0.445402365	0.197050268	0.261453678	0.465588662	-0.691886241	0.026640266	0.523562839	0.120387073	-0.014008708	0.969361965	-0.662587203	0.036817925	-0.158549727	0.661760316
ASHG19A3A051785	black	-0.201967415	0.575781038	0.178258099	0.622216661	-0.108626598	0.765163383	0.106131554	0.77043466	-0.470809166	0.169633627	-0.198150588	0.583167405	-0.532619662	0.112957692	-0.247054517	0.491363566	0.360157919	0.306640955	-0.54093877	0.106392765	-0.352380714	0.317962844	0.229474662	0.523632837	0.593692126	0.070369638	0.292652	0.411891768	0.06325096	0.862190739	-0.262793536	0.463221309	-0.2457724	0.493687702	0.326584297	0.357040855	0.155224674	0.668509877	-0.314391536	0.376308791	0.06665645	0.854835141	-0.34814979	0.324212382	-0.390782383	0.264180078	-0.092294748	0.79981627
ASHG19A3A014947	black	0.201562874	0.576562237	-0.222162098	0.537304453	0.282534423	0.4289737	0.187493943	0.603973591	0.13096357	0.718380429	0.016685788	0.96351	0.011783172	0.974227889	0.308331457	0.386071382	0.02076586	0.954594264	0.161339175	0.656114831	0.538768196	0.108081843	-0.071813314	0.843716017	-0.627335996	0.052193881	0.280830467	0.431882388	-0.430331964	0.214458091	0.008953528	0.980415728	-0.26223027	0.464215874	-0.280034029	0.433245039	-0.236757605	0.510160249	0.621256668	0.055216239	-0.085448048	0.814441182	0.265738723	0.458036438	0.772312625	0.008840293	-0.214411917	0.551947966
ASHG19A3A045344	black	-0.200210095	0.579177444	0.226305854	0.529539726	-0.087003001	0.811115029	-0.195627912	0.588068544	-0.473870569	0.166493438	-0.337789752	0.339781285	-0.506394346	0.135287605	-0.039517881	0.913689507	0.251993603	0.482454405	-0.34979849	0.32176954	-0.197970266	0.583517236	0.199654689	0.580252446	0.581221416	0.078032339	-0.217587934	0.54592821	0.585616037	0.07527329	-0.552747968	0.09749527	0.013815767	0.969783777	0.501964462	0.139307494	0.310011973	0.383351871	-0.541048811	0.10630758	0.402382565	0.248993428	-0.02861769	0.937450046	-0.588267643	0.07363958	-0.019620015	0.957097735
ASHG19A3A017019	black	-0.19733432	0.584751614	0.263198	0.462507727	0.018847333	0.958786101	-0.094824205	0.794427126	-0.485217872	0.155159532	0.00627263	0.986279163	-0.478151267	0.162161337	-0.093231316	0.797819963	0.383163904	0.274423778	-0.604278464	0.064263992	-0.402728287	0.248548461	0.103843245	0.775276624	0.527116992	0.117436318	0.168906637	0.640878673	0.108161847	0.76614461	-0.252455852	0.481624203	-0.071492182	0.844407729	0.188005388	0.602968994	0.057065005	0.875576006	-0.565500371	0.088434771	0.080170346	0.825750199	-0.003943154	0.991374485	-0.288479895	0.418896292	-0.012086889	0.973563793
ASHG19A3A040081	black	-0.19638387	0.586598251	0.201582239	0.576524832	-0.01752347	0.961679178	-0.060189792	0.868810791	-0.449389423	0.192587493	-0.242030183	0.500498045	-0.594604405	0.069829177	-0.115350289	0.751001932	0.40696387	0.243133007	-0.56328667	0.089967229	-0.241579544	0.501320818	0.218046966	0.545060325	0.537072649	0.109412941	0.129958528	0.7204686	0.26960684	0.451266518	-0.454565169	0.186883273	-0.089260155	0.80629167	0.295327451	0.407429352	0.21704478	0.546955847	-0.427856452	0.21739905	0.198142114	0.583183842	-0.252202186	0.482079712	-0.399629644	0.252552436	-0.079658952	0.826847576
ASHG19A3A002671	black	-0.196029903	0.587286526	0.23246441	0.518084606	-0.22097154	0.539543764	-0.084936182	0.815536685	-0.497836538	0.143118478	-0.222304195	0.537037433	-0.337093394	0.340841216	-0.192045969	0.59505359	0.102331703	0.778478821	-0.334597446	0.34465415	-0.458288217	0.18284229	0.177874183	0.622979097	0.675435866	0.032078831	-0.089634983	0.805491257	0.38207905	0.275899769	-0.316613041	0.372760773	-0.074042276	0.838917551	0.576664091	0.080961776	0.171939724	0.63480529	-0.462021158	0.178842807	0.182609772	0.613597213	-0.286341737	0.422507536	-0.727027716	0.017204065	0.119074243	0.74318697
ASHG19A3A041514	black	-0.195935023	0.587471068	0.197378881	0.584665088	-0.321001739	0.365800339	0.161919525	0.654942234	-0.514605786	0.128026686	-0.475046906	0.16529615	-0.326834405	0.356650903	-0.551221497	0.098617747	0.182567816	0.613680115	-0.102739314	0.777615001	-0.270160558	0.450301124	0.547144492	0.101655834	0.811538848	0.004366282	-0.042755038	0.906644134	0.345784525	0.327733686	-0.089969864	0.804776286	-0.577910674	0.080153542	0.666418502	0.03535837	0.538553644	0.108249712	-0.012244847	0.973218412	0.342260344	0.333016825	-0.132738736	0.71469628	-0.599519064	0.066964161	-0.291712568	0.413464116
ASHG19A3A032256	black	-0.195347909	0.588613479	0.282123552	0.429674233	-0.166378214	0.645956251	0.041107707	0.910228692	-0.330074353	0.351618772	-0.110171787	0.761903198	-0.366454303	0.297633346	-0.153907484	0.671189611	0.306640231	0.388817672	-0.396497971	0.25663522	-0.33066506	0.350705202	0.064977275	0.858460805	0.723394124	0.018050941	0.03416842	0.925343781	0.193490557	0.592232905	-0.187589907	0.603785048	-0.051575646	0.887477908	0.354362639	0.315057146	0.229752006	0.523117134	-0.606960155	0.062774517	0.234321197	0.514651141	-0.106264575	0.77015341	-0.489191133	0.151304389	-0.128378745	0.723754271
ASHG19A3A001600	black	-0.195328564	0.588651135	-0.406596449	0.243600137	-0.056684647	0.87639999	0.371256122	0.290859859	0.208974888	0.562312999	-0.200561718	0.578497255	-0.097494284	0.788746866	0.073799104	0.839440819	-0.04108298	0.91028251	0.470938901	0.169499841	0.520181191	0.123237069	-0.294899158	0.408142155	-0.238603919	0.506767983	0.137931731	0.703949488	-0.033876375	0.925980413	0.237732778	0.508367366	-0.147737	0.683787101	-0.302939978	0.39485922	0.249721149	0.486544749	0.399478472	0.252748686	0.096401103	0.791071405	0.409245258	0.240243746	0.604640209	0.064061732	-0.359892123	0.307024332
ASHG19A3A014902	black	-0.194328658	0.590598687	0.141430196	0.696735875	-0.197567467	0.584298961	-0.196232436	0.586892672	-0.354246225	0.315227434	-0.202484729	0.574782648	-0.283656235	0.427063719	-0.063396191	0.861876851	-0.009356808	0.979533773	-0.268809693	0.452657963	-0.406729214	0.243431285	0.042172357	0.907911864	0.492535162	0.148105233	-0.197943616	0.583568944	0.497868973	0.143088289	-0.4051918	0.245390599	0.201215395	0.577233563	0.471361621	0.16906436	0.106107706	0.770485085	-0.512176486	0.130149066	0.134776984	0.710472674	-0.383111987	0.274494314	-0.750647111	0.01235973	0.289147174	0.417772267
ASHG19A3A035334	black	0.193700571	0.591823241	-0.098954579	0.785644044	0.146740897	0.685827411	0.054662751	0.880781883	0.506763844	0.134955567	0.12526999	0.730231765	0.40633581	0.243931811	0.258607229	0.470635688	-0.112938851	0.756073436	0.478189964	0.162122488	0.554113523	0.09649803	-0.225794583	0.530495295	-0.402140907	0.249304721	-0.16969473	0.639298751	-0.152487792	0.674081618	0.27381268	0.4439572	0.066287148	0.855632327	-0.362856291	0.302763225	0.048189366	0.894830216	0.338415592	0.338830128	0.118480152	0.744432313	0.390710381	0.264275893	0.546157061	0.102400447	-0.262921567	0.462995375
ASHG19A3A006065	black	-0.193120566	0.592954878	0.271110636	0.448646864	-0.145236689	0.688911929	-0.02691279	0.941170894	-0.554619364	0.096130277	-0.167973094	0.642751865	-0.416473982	0.231216997	-0.315413046	0.374675256	0.28035641	0.432693228	-0.454016765	0.187482907	-0.463399843	0.177378901	0.32396554	0.36113668	0.677707757	0.031286443	0.065801888	0.856680004	0.216961169	0.547114106	-0.209343961	0.561607042	-0.254258643	0.478392316	0.45140298	0.190356383	0.200098708	0.579392977	-0.423013242	0.223219291	0.152720162	0.673608001	-0.083278574	0.819086292	-0.525078908	0.119122807	-0.044551121	0.902737623
ASHG19A3A024238	black	-0.192266682	0.594622313	0.265231315	0.458927849	-0.082536693	0.82067592	-0.102465399	0.778195466	-0.426542529	0.218969348	-0.02731584	0.940291166	-0.390659626	0.264343446	-0.231796848	0.519321327	0.302119713	0.396204593	-0.546057155	0.102475976	-0.498096026	0.14287706	0.190508653	0.598060695	0.583851774	0.076373209	0.09124402	0.802057156	0.17300482	0.63267719	-0.206536178	0.566986286	-0.023060014	0.949583035	0.254387281	0.478162067	0.103451392	0.776106473	-0.575496733	0.081723396	0.052024325	0.886504301	-0.15364476	0.671724505	-0.481666603	0.158654961	0.05648213	0.876838754
ASHG19A3A009063	black	0.190457856	0.598160152	0.475914585	0.164416334	0.026857744	0.941291047	-0.554181953	0.096448228	-0.231816958	0.519284055	0.182795473	0.613230329	0.242880517	0.498947072	0.026959558	0.941068812	-0.098525322	0.786555844	-0.22962555	0.523352245	-0.469062226	0.171441245	0.242664499	0.499340886	0.296141949	0.406075424	-0.541945447	0.105615082	0.353988859	0.315604076	-0.255958987	0.47535278	0.246838159	0.491755436	0.450437238	0.191424568	-0.137312335	0.705228879	-0.560820362	0.091694446	0.14636238	0.686603204	0.018524652	0.959491226	-0.71218155	0.020845934	0.37835178	0.281003659
ASHG19A3A054437	black	-0.190324057	0.598422149	0.184874317	0.609128505	-0.379490347	0.279439195	0.163933351	0.650878575	-0.489234874	0.151262275	-0.423911405	0.222133305	-0.281243176	0.43117705	-0.459620306	0.181409086	0.072418427	0.842412878	-0.110455123	0.761305754	-0.36271667	0.302963229	0.397917041	0.254780673	0.806215502	0.004847516	-0.046269623	0.89900161	0.325643223	0.358510031	-0.132183736	0.715847551	-0.430299812	0.214496142	0.7358303	0.015267577	0.394252338	0.25958519	-0.124229433	0.732403357	0.264651493	0.459947425	-0.309672342	0.383900726	-0.735901855	0.01525249	-0.126681424	0.72728893
ASHG19A3A019187	black	0.189212657	0.600600025	-0.120063653	0.741114144	-0.056276955	0.877283308	0.277664579	0.437310702	0.67391781	0.032615832	0.195700069	0.587928145	0.447788456	0.194372305	-0.232499387	0.518019843	-0.057870092	0.873832268	0.31427416	0.376496716	0.213419657	0.553833985	0.024920063	0.945521202	-0.301655172	0.396967495	0.118617731	0.744143869	-0.46010229	0.180892156	0.547533839	0.101363177	0.070849224	0.845792936	-0.463346404	0.17743551	0.010939699	0.976072273	0.279727446	0.433770111	-0.213789924	0.553129914	-0.057678592	0.874246994	0.330780683	0.350526522	-0.214155219	0.552435639
ASHG19A3A035036	black	-0.18905989	0.600899607	0.123050532	0.734865734	-0.099373925	0.784753521	0.093537968	0.79716656	-0.608624119	0.061861811	-0.193095157	0.593004471	-0.564949122	0.088814803	-0.154260917	0.670470247	0.257237082	0.473073637	-0.535809445	0.110411295	-0.399843855	0.252274493	0.192636811	0.593899328	0.465224764	0.175452137	0.315728855	0.374170943	0.03244877	0.929093007	-0.344271064	0.329997192	-0.271418416	0.448111553	0.431300377	0.21331385	-0.029310607	0.935938103	-0.281827929	0.430178596	-0.004478495	0.990203489	-0.274404555	0.442932935	-0.375628913	0.284764207	0.048187354	0.894834586
ASHG19A3A045230	black	-0.188068563	0.602844945	0.241888198	0.500757219	-0.252656751	0.48126358	0.09273865	0.798869957	-0.466408525	0.174208992	-0.278851523	0.435271879	-0.385576005	0.271157454	-0.307035759	0.388174547	0.22109753	0.539306613	-0.337973835	0.339501373	-0.380554821	0.27798082	0.269331948	0.451746133	0.761168566	0.010547088	0.045469546	0.900740753	0.241362872	0.501716619	-0.225211874	0.531585233	-0.258695986	0.470477951	0.5690923	0.085984	0.273514124	0.444474272	-0.366255077	0.297916175	0.221091777	0.539317442	-0.278952137	0.435099254	-0.634756783	0.048656119	-0.098637016	0.78631857
ASHG19A3A054057	black	-0.188063987	0.60285393	0.257303975	0.472954483	-0.164116911	0.650508583	-0.111274184	0.759579315	-0.350812328	0.320272131	-0.171830471	0.635023718	-0.347529278	0.325134265	-0.114426526	0.752943698	0.195948361	0.587445124	-0.388484422	0.267247431	-0.372680638	0.288866469	0.089579475	0.805609781	0.665146773	0.035838419	-0.094307372	0.795527639	0.380762138	0.277697268	-0.341966735	0.333458943	0.077423924	0.831646771	0.4262853	0.219277526	0.209730697	0.560867668	-0.582071041	0.077493903	0.218665681	0.543891395	-0.31384105	0.377190545	-0.668189427	0.034697164	0.062174975	0.864516792
ASHG19A3A004810	black	-0.186939597	0.605063131	0.184442283	0.60998016	-0.251539487	0.483270606	-0.096930209	0.789946128	-0.235857723	0.511817042	0.107611435	0.767307081	-0.03370248	0.926359508	-0.36957417	0.293222952	0.000705755	0.998456161	-0.186394465	0.606135245	-0.613117145	0.059441028	0.125797508	0.729131518	0.476590959	0.16373245	-0.130407465	0.719535639	0.18486468	0.609147497	0.141351689	0.696897514	0.114915392	0.751915938	0.215269245	0.550320445	0.054650864	0.880807654	-0.619959114	0.055875979	-0.045653719	0.90034038	0.131870765	0.716496994	-0.533763087	0.112040708	0.193837085	0.591557006
ASHG19A3A020738	black	-0.186421445	0.606082167	0.221807742	0.537970569	-0.095134706	0.793766121	-0.046823325	0.897798242	-0.46908119	0.171421561	-0.365409497	0.299118183	-0.551405057	0.098482336	-0.098672275	0.786243669	0.327956677	0.354903769	-0.424586854	0.221318597	-0.178339216	0.622055607	0.231552356	0.519774576	0.64039135	0.046079327	-0.01182712	0.974131793	0.408389126	0.241325723	-0.507434985	0.134353748	-0.140074511	0.69952865	0.49125355	0.149326416	0.318499755	0.369760493	-0.381799354	0.276281006	0.341940594	0.333498321	-0.272421564	0.446368825	-0.538140743	0.108573234	-0.11777351	0.745914282
ASHG19A3A024160	black	-0.185233284	0.608421205	0.255305379	0.476520168	-0.255397692	0.476355215	-0.063270051	0.862149475	-0.292062241	0.41287853	-0.08347185	0.818672256	-0.20295566	0.573874343	-0.244237233	0.496476706	0.103586858	0.775819565	-0.320048069	0.367307316	-0.509879851	0.132175394	0.095725547	0.792508647	0.691403769	0.026790062	-0.089932736	0.804855548	0.292353339	0.412391337	-0.147364079	0.684550738	0.083700821	0.818181807	0.414708115	0.233404104	0.16671981	0.645269482	-0.597037789	0.068400831	0.111394234	0.759326349	-0.325258885	0.359110918	-0.730218101	0.016483589	0.120550523	0.740094695
ASHG19A3A033504	black	0.184304068	0.61025271	-0.25549692	0.476177934	0.298783158	0.401699768	0.241429568	0.501594769	0.136831027	0.706223502	-0.027742719	0.939359489	-0.200135861	0.579321083	0.27660418	0.439135858	0.170592257	0.637501032	-0.027252968	0.940428391	0.531758059	0.113651763	-0.005703246	0.987524556	-0.678385401	0.031052698	0.421759994	0.224739663	-0.488254534	0.152207857	-0.13656909	0.706764964	-0.185292309	0.608304931	-0.33372577	0.345990853	-0.28046179	0.432512922	0.475400472	0.164937299	-0.130658018	0.719015097	0.203617076	0.57259956	0.778138599	0.008030519	-0.229443956	0.523689944
ASHG19A3A038965	black	-0.184175334	0.6105066	0.2852825	0.424301901	-0.192760824	0.593657161	0.052051746	0.886444803	-0.415749259	0.232113191	-0.294904917	0.408132566	-0.445076432	0.19741773	-0.265949216	0.457666871	0.340120544	0.336245855	-0.368779605	0.294342851	-0.271547301	0.447887473	0.285717977	0.423563765	0.775131688	0.008441593	-0.013444868	0.970594666	0.307046889	0.388156459	-0.286187933	0.422767861	-0.209002653	0.562259878	0.502359893	0.138945724	0.369589785	0.293200965	-0.470748501	0.169696207	0.342408777	0.33279343	-0.126646339	0.727362042	-0.569749763	0.08554019	-0.216657484	0.547689071
ASHG19A3L0000731	black	0.183995668	0.610861003	0.549259775	0.100072281	0.022845962	0.950050535	-0.289820718	0.416639127	-0.212721772	0.555161984	-0.249648384	0.486675969	-0.127701604	0.725163852	-0.062230013	0.86439779	0.322851819	0.362885663	-0.314596444	0.375980835	-0.041235034	0.90995158	0.50743187	0.134356537	0.617993483	0.056885298	-0.425074204	0.220731829	0.437757542	0.205774244	-0.511385786	0.130844523	-0.086254619	0.812715533	0.598575027	0.067508414	0.358062228	0.309670583	-0.412651144	0.235966428	0.575715389	0.081580387	-0.128840856	0.722792737	-0.675085375	0.032202277	-0.227717143	0.526905646
ASHG19A3A002716	black	-0.183102867	0.612623188	-0.490450992	0.150094237	-0.093971225	0.796243582	0.404827363	0.245856334	0.0994692	0.784551226	-0.143967019	0.691518725	0.025873796	0.943438947	-0.190560462	0.597959263	-0.185674137	0.607552958	0.483218361	0.157121822	0.291196474	0.41432912	-0.095832893	0.792280233	-0.347268117	0.325522673	0.306219453	0.38950242	-0.216283475	0.548397508	0.464570522	0.176141454	-0.372996969	0.288424811	-0.326477505	0.357207423	0.126192044	0.728308923	0.756889279	0.01126003	-0.206107474	0.56780934	0.216575612	0.547844119	0.615104563	0.058390456	-0.196154228	0.587044747
ASHG19A3A012195	black	0.182910325	0.613003458	0.121006339	0.739140599	0.299072275	0.401222167	-0.204556588	0.570790635	0.378058363	0.281407597	0.391327322	0.263455537	0.29593165	0.406424795	-0.215951214	0.549027168	0.239361864	0.505378143	-0.082419759	0.820926529	0.063946515	0.860687599	0.274599798	0.442595295	-0.314294217	0.376464601	-0.006178732	0.986484541	-0.272740551	0.445815307	0.405741035	0.244689633	0.079224461	0.827780142	-0.680924176	0.03018755	0.038067808	0.916847242	0.036850619	0.919498649	-0.147599498	0.684068637	0.442393346	0.200457848	0.481845742	0.158477513	-0.183437419	0.611962649
ASHG19A3A054631	black	-0.182903917	0.613016115	0.321776072	0.364579015	-0.096626236	0.790592561	-0.119089466	0.743155066	-0.461436114	0.179466169	-0.264118222	0.460886037	-0.414045913	0.234227272	-0.312535438	0.379285894	0.365254556	0.299338713	-0.393396633	0.260714184	-0.2909873	0.414679949	0.40244788	0.248909329	0.734171798	0.01562019	-0.10618649	0.770318505	0.416428425	0.231273275	-0.275645857	0.440788314	-0.221900525	0.537796123	0.411314397	0.237640042	0.435448879	0.208451945	-0.415554252	0.232354672	0.35385743	0.315796507	-0.016688889	0.963503222	-0.526641801	0.117828191	-0.193649901	0.591922071
ASHG19A3A021126	black	0.182573512	0.613668861	-0.219012019	0.543237499	0.39491712	0.25870996	-0.048227931	0.894746441	0.343640543	0.330942561	0.331686653	0.349128069	0.160551161	0.657708096	0.344967271	0.328954957	0.010611151	0.976790721	0.075860757	0.835006293	0.39662812	0.256464822	-0.226031392	0.53005261	-0.812995272	0.004240815	0.203707253	0.57242584	-0.432110194	0.212359699	0.152236485	0.67459395	0.146434684	0.686454993	-0.691635593	0.026718015	-0.360900696	0.305570934	0.333341223	0.346581386	-0.274685839	0.44244654	0.388134002	0.267716882	0.866403835	0.001182427	-0.004047707	0.991145786
ASHG19A3A011057	black	-0.182108824	0.614587307	0.16596703	0.646783242	-0.294428031	0.408926931	-0.049219069	0.892593733	-0.252734108	0.481124753	-0.480953267	0.159362751	-0.304106705	0.392949396	-0.106800775	0.769019958	0.058969948	0.871450884	-0.035260976	0.922962445	-0.093877881	0.796442415	0.142447941	0.694641424	0.686474556	0.028353631	-0.357251353	0.310847032	0.671567059	0.033459387	-0.449130187	0.192875845	0.038543735	0.915810727	0.649716532	0.042018048	0.468452053	0.172075305	-0.397859889	0.254855219	0.488591697	0.151882245	-0.299129964	0.401126901	-0.791589921	0.006363489	-0.066894567	0.854321196
ASHG19A3A016841	black	0.181501195	0.615789002	-0.042928106	0.906267627	0.107098671	0.768390415	0.104325559	0.774255483	0.142048894	0.695462417	0.17582772	0.627048695	0.324184878	0.36079273	0.061234457	0.866550765	-0.109401162	0.763528717	0.335832026	0.342765442	0.250876434	0.484463408	-0.000472435	0.998966549	-0.334952577	0.344110315	-0.017022539	0.962773985	-0.32081003	0.366103028	0.355276502	0.313722036	-0.246015312	0.493247007	-0.161401537	0.655988796	-0.122056311	0.736944061	0.347569874	0.325073911	-0.017857202	0.960949824	0.613860426	0.059046675	0.511505965	0.130738673	-0.194293548	0.590667114
ASHG19A3L0000546	black	0.181092638	0.616597461	-0.199785531	0.57999913	-0.196928118	0.585540562	0.338374729	0.338892191	0.51202671	0.130280626	-0.021975863	0.951951009	0.516563077	0.126332354	-0.150951493	0.677215497	-0.331965233	0.348698622	0.618872941	0.056432235	0.290313786	0.41581053	-0.016993675	0.96283707	-0.258002363	0.471711263	-0.045471297	0.900736947	-0.280862453	0.431827703	0.470208035	0.170254348	-0.11067096	0.760850714	-0.07623748	0.834196426	0.03888197	0.915074159	0.536987659	0.109479933	-0.083631382	0.818330536	-0.079086459	0.828076383	0.173029417	0.632628072	-0.1561841	0.666560108
ASHG19A3A003140	black	-0.180502516	0.617765857	0.184924666	0.609029282	-0.264951683	0.459419437	-0.015032142	0.96712462	-0.535608025	0.110571011	-0.074151376	0.838682805	-0.236134149	0.511307869	-0.310911172	0.381900587	0.000326573	0.999285621	-0.339014543	0.337921116	-0.65692851	0.039047261	0.19745001	0.584526986	0.571604803	0.084295921	0.050905158	0.888933076	0.14991787	0.679326488	-0.112855535	0.75624881	-0.137971379	0.703867616	0.534157864	0.1117252	-0.036013221	0.921323173	-0.408396612	0.24131625	-0.060298198	0.868576227	-0.25116011	0.483952932	-0.676108905	0.031842683	0.251042964	0.484163709
ASHG19A3A030875	black	-0.179878528	0.619002143	0.199070234	0.581384476	-0.279861544	0.43354041	0.106163546	0.770367016	-0.610587177	0.060796317	-0.418496366	0.228726488	-0.360993275	0.305437706	-0.520458736	0.123001595	0.168389502	0.641916101	-0.180503623	0.617763664	-0.354508832	0.314843365	0.567269534	0.08722215	0.724020202	0.017903004	-0.017664395	0.961371191	0.307404	0.387576257	-0.13959825	0.700510542	-0.56435052	0.089228663	0.681770685	0.029902774	0.398942832	0.25344473	-0.065771553	0.856745505	0.269143094	0.452075766	-0.04524326	0.901232707	-0.584468375	0.075987616	-0.187153151	0.604643318
ASHG19A3A039082	black	0.179878349	0.619002499	0.473947183	0.166415301	-0.057718557	0.874160442	-0.227480688	0.527346601	-0.184716057	0.609440429	-0.335089935	0.343900089	-0.095896083	0.79214578	-0.062761701	0.863248296	0.21361565	0.553461257	-0.175532762	0.627635998	0.005264249	0.988484774	0.48539974	0.154981787	0.583688683	0.07647541	-0.469919953	0.170552297	0.48089241	0.159423222	-0.518354844	0.12479355	-0.089596127	0.805574225	0.689064678	0.027524473	0.366007058	0.298268472	-0.33541809	0.343398108	0.590894288	0.072044138	-0.164994074	0.648741481	-0.726526756	0.017319148	-0.204057121	0.571752033
ASHG19A3A043769	black	-0.1797132	0.619329846	0.25345409	0.47983348	-0.288640319	0.41862593	0.023204872	0.949266667	-0.298207322	0.402651818	-0.255848821	0.475549455	-0.257430348	0.472729417	-0.208479018	0.563262027	0.12953797	0.721342886	-0.232715033	0.517620618	-0.337392528	0.340385695	0.116900095	0.747747043	0.785095728	0.007134023	-0.120306999	0.74060456	0.368543249	0.294676423	-0.236136293	0.511303921	-0.03812377	0.916725358	0.551095515	0.098710752	0.314337791	0.376394835	-0.471783913	0.168629988	0.279089644	0.434863383	-0.389869469	0.265396323	-0.751871725	0.012138298	-0.035230341	0.923029211
ASHG19A3A051380	black	-0.178226361	0.622279679	0.074995988	0.83686587	-0.298161776	0.402727166	0.181110733	0.616561647	-0.395837278	0.257501204	-0.273030148	0.445313059	-0.355540497	0.313336906	-0.037443395	0.918207312	0.006886427	0.984936655	-0.203942038	0.571973637	-0.296880093	0.404850273	-0.04922321	0.892584739	0.542731166	0.105010593	0.084836025	0.815751077	0.173248061	0.632191526	-0.317305372	0.371658425	-0.089885974	0.804955379	0.616404604	0.057709909	0.025046056	0.945246108	-0.33598683	0.34252899	0.121076893	0.738992947	-0.407687581	0.242214367	-0.598404562	0.067606998	0.089584571	0.805598899
ASHG19A3A016333	black	-0.178098647	0.622533284	0.16411112	0.650520254	-0.262702838	0.463381391	-0.09604179	0.791835771	-0.377408065	0.282303964	-0.412549832	0.236093038	-0.315708027	0.374204193	-0.161273516	0.656247537	0.032497922	0.928985826	-0.153081292	0.672872149	-0.258728816	0.470419611	0.208679953	0.562877391	0.633889249	0.049061199	-0.255524463	0.47612873	0.586929314	0.074461244	-0.436705562	0.206991901	-0.015280671	0.966581336	0.646868954	0.043231643	0.33076936	0.350544018	-0.340410873	0.335806801	0.327899253	0.354993061	-0.391581343	0.263118169	-0.80666397	0.004805579	0.074459559	0.838019759
ASHG19A3A035120	black	-0.177531214	0.623660489	0.143408867	0.69266561	-0.152101215	0.674869769	-0.177549535	0.623624084	-0.261496103	0.465513622	-0.323336574	0.362123886	-0.367903693	0.295580048	-0.08739725	0.810272133	0.133261514	0.713612323	-0.244152786	0.496630317	-0.196701376	0.585981127	0.155369236	0.66821598	0.48457151	0.155792233	-0.243724691	0.497409351	0.576088503	0.081336732	-0.477697367	0.162617442	0.174096947	0.630497599	0.410454727	0.238719873	0.295622946	0.406937907	-0.481263489	0.159054708	0.296817636	0.40495387	-0.276098079	0.440008185	-0.658071573	0.038589792	0.079077287	0.828096074
ASHG19A3A043389	black	-0.17725673	0.624206003	-0.406509728	0.243710465	-0.115947391	0.749747481	0.464350659	0.176373464	0.307613536	0.387236018	-0.05526244	0.879481917	0.040261604	0.912070368	-0.160679136	0.657449263	-0.052133722	0.886266938	0.439802052	0.203419628	0.339864282	0.336633636	-0.211975932	0.556582605	-0.234317287	0.514658361	0.289473361	0.417223323	-0.271571491	0.447845423	0.520144264	0.123268419	-0.193656023	0.59191013	-0.441497923	0.201478441	0.190174956	0.598714157	0.44997716	0.191934681	-0.121162105	0.738814629	0.293684867	0.410166305	0.61904821	0.056342228	-0.336495504	0.341752613
ASHG19A3A001318	black	0.176481813	0.625746974	-0.289172627	0.417729419	0.317501524	0.371346401	0.010205312	0.977678206	0.399923575	0.252171099	0.263214025	0.462479464	0.192154976	0.594840574	0.268252772	0.453631232	-0.066607563	0.854940664	0.149342952	0.680501526	0.389993319	0.265231143	-0.196352723	0.586658803	-0.83290566	0.002773169	0.215543737	0.549799759	-0.42279548	0.223483046	0.173381551	0.631925047	0.151055936	0.677002303	-0.660232234	0.037734967	-0.341040611	0.334855481	0.433077325	0.211223421	-0.324318848	0.360582729	0.208633937	0.562965468	0.788038686	0.00677709	0.036337664	0.920616235
ASHG19A3A027403	black	-0.176146373	0.626414423	0.242010856	0.500533321	-0.120825364	0.739519371	-0.057996991	0.873557462	-0.458612714	0.182492548	-0.113420884	0.755058992	-0.372259718	0.289454716	-0.306548555	0.38896681	0.256896081	0.473681252	-0.504429208	0.137061952	-0.494977994	0.145794447	0.282265425	0.429432281	0.605607363	0.063523025	0.119809282	0.741646911	0.170448257	0.637789345	-0.203266578	0.573274962	-0.144490351	0.690443904	0.340478383	0.33570475	0.140980447	0.697662018	-0.387397072	0.268705608	0.036339134	0.920613032	-0.327614355	0.355436232	-0.539649097	0.10739433	0.052461421	0.885555961
ASHG19A3A002944	black	-0.175546448	0.627608744	0.1939585	0.591320254	-0.281859546	0.430124641	0.014719741	0.967807543	-0.482248153	0.158079338	-0.545590913	0.102828926	-0.385565973	0.271170994	-0.161301473	0.656191032	0.09283965	0.798654676	-0.07953365	0.827116498	-0.123172806	0.734610239	0.276823329	0.438758372	0.747763636	0.012892267	-0.253867003	0.479093608	0.596315497	0.068822792	-0.457963339	0.18319284	-0.259948867	0.468253841	0.804596408	0.005001097	0.455481104	0.185884295	-0.224570368	0.532786197	0.501907344	0.139359797	-0.231094187	0.520624385	-0.746616715	0.013108482	-0.137036108	0.705799654
ASHG19A3A029090	black	-0.17552846	0.627644566	0.299798093	0.400024366	-0.077197589	0.832133054	-0.055827754	0.878256702	-0.35593499	0.31276186	-0.182387316	0.614036815	-0.449880302	0.192042174	-0.126110018	0.728479925	0.384013775	0.273270501	-0.485889882	0.154503373	-0.261711901	0.465132	0.159039815	0.660767318	0.693221835	0.026228588	0.017599147	0.961513788	0.287837204	0.419980239	-0.341516706	0.334137186	-0.048856773	0.893380552	0.333565403	0.34623706	0.290086917	0.416191685	-0.539970284	0.107144342	0.281313279	0.431057294	-0.221749244	0.538080564	-0.494076169	0.14664495	-0.138019483	0.703768287
ASHG19A3A047402	black	-0.175505284	0.62769072	0.194273669	0.590705859	0.018011715	0.960612154	-0.130714173	0.718898445	-0.581036606	0.07814978	0.037247521	0.918633996	-0.454041208	0.187456157	-0.122603069	0.735800922	0.256732033	0.473973684	-0.635671223	0.048231556	-0.542213054	0.105408954	0.152385858	0.674289413	0.379024299	0.280079003	0.237573945	0.508659204	0.043076794	0.905944173	-0.268047768	0.45398973	-0.08841104	0.80810548	0.226745362	0.52871884	-0.131706129	0.716838695	-0.44560733	0.196819392	-0.109618973	0.763069194	-0.13834535	0.703095511	-0.329572585	0.352395737	0.201676165	0.576343423
ASHG19A3A017721	black	-0.173354125	0.631979792	0.235146509	0.513128058	-0.202359955	0.575023396	-0.037240981	0.918648242	-0.451533851	0.190211899	-0.262451549	0.463825045	-0.381214617	0.277078949	-0.224726673	0.532493476	0.182705371	0.613408331	-0.372262723	0.289450514	-0.391022604	0.263860551	0.241092785	0.502210181	0.674175214	0.03252435	-0.031332238	0.931527975	0.33741225	0.340355673	-0.337347687	0.340453959	-0.112249957	0.757523801	0.54210191	0.105494534	0.219934468	0.541497414	-0.415980169	0.231827435	0.201170908	0.577319532	-0.348505711	0.323684209	-0.687405232	0.028053763	0.029846612	0.934768667
ASHG19A3A046447	black	-0.172320075	0.634045058	0.27206525	0.446987481	-0.090307795	0.804054936	-0.077332027	0.831844206	-0.435828635	0.208010111	-0.178852418	0.621037013	-0.439267085	0.204034221	-0.131790261	0.716664074	0.303534863	0.393884891	-0.492367775	0.148264382	-0.344375665	0.329840494	0.174638804	0.629417148	0.646685539	0.043310607	0.03571072	0.921982344	0.278095109	0.436570672	-0.360350408	0.306363472	-0.071298519	0.844824922	0.39630263	0.25689109	0.197634406	0.584169022	-0.483118491	0.157220224	0.201538917	0.576608513	-0.288373659	0.419075376	-0.543799026	0.10419255	-0.020645201	0.954857866
ASHG19A3A050731	black	-0.170888214	0.63690861	0.208810363	0.562627809	-0.30307383	0.394639891	0.017772229	0.961135525	-0.511847777	0.130437903	-0.45112825	0.190659899	-0.358050762	0.309687201	-0.23160944	0.519668737	0.076052489	0.834594096	-0.141002829	0.697615919	-0.271118035	0.44863399	0.302615818	0.395390633	0.733510305	0.015762399	-0.200570866	0.578479563	0.499659675	0.141427564	-0.383219125	0.274348762	-0.245695176	0.493827837	0.790195387	0.006523702	0.347052373	0.325843717	-0.305493497	0.390685168	0.388709142	0.266946613	-0.198429876	0.582625732	-0.772772257	0.008774399	-0.055949505	0.87799286
ASHG19A3A053437	black	0.170611351	0.637462804	-0.27564655	0.440787118	0.328073695	0.354721845	0.086582173	0.812014943	0.181969422	0.614862927	-0.073159745	0.840816883	-0.089743549	0.805259455	0.337795506	0.339772533	0.065557301	0.857208143	0.150122357	0.6789087	0.63474064	0.048663636	-0.034918253	0.923709387	-0.717452235	0.019497407	0.187090437	0.604766592	-0.246000819	0.493273296	-0.147241009	0.684802805	-0.115452577	0.750786999	-0.354937931	0.314216325	-0.150312192	0.678520918	0.562789666	0.090313604	-0.018849987	0.958780302	0.290067143	0.416224914	0.768397004	0.009415894	-0.200056495	0.579474665
ASHG19A3A014667	black	0.168424327	0.64184622	-0.305450885	0.390754647	-0.005546383	0.98786766	0.303281361	0.394299946	0.528836176	0.116025369	0.114579803	0.752621421	0.360922914	0.305538957	0.177604335	0.623515195	-0.267113799	0.455624613	0.43899606	0.204345996	0.389283954	0.266177999	-0.309997434	0.383375359	-0.545629026	0.102800045	0.158387638	0.662088838	-0.433376643	0.210872465	0.313316099	0.378032343	0.082417818	0.820930689	-0.331050584	0.350109608	-0.228416077	0.525603111	0.475149937	0.165191531	-0.231465669	0.519935319	-0.094769923	0.794542695	0.472159881	0.168243827	-0.038586161	0.915718334
ASHG19A3A019469	black	-0.167044546	0.644616835	0.275793561	0.440533441	-0.33369643	0.346035891	-0.042600743	0.906979813	-0.236590721	0.510467333	-0.36159035	0.304579211	-0.178467689	0.621800562	-0.257386145	0.472808137	0.083565822	0.818470965	-0.054654452	0.880799875	-0.239079926	0.505894943	0.211625302	0.557250946	0.83022633	0.002945257	-0.36345609	0.301904825	0.58507526	0.075609335	-0.245944854	0.493374815	-0.020857523	0.954394012	0.631154974	0.050352607	0.49931163	0.14174942	-0.472388829	0.168008931	0.458827661	0.182261096	-0.231273299	0.520292102	-0.841166287	0.002288108	-0.110254621	0.761728522
ASHG19A3A025465	black	-0.164849433	0.649032761	0.109723099	0.762849537	-0.141974616	0.695615266	0.008568609	0.981257545	-0.624578773	0.053550672	-0.095129641	0.793776903	-0.367148424	0.296649065	-0.233016621	0.517062504	0.061998056	0.864899345	-0.458796248	0.18229491	-0.582951126	0.076938705	0.213015314	0.554603254	0.407188151	0.242848108	0.254388441	0.478159991	0.023055644	0.949592579	-0.210255204	0.5598655	-0.250655795	0.484860609	0.452335038	0.189328777	-0.141103958	0.697407642	-0.18933542	0.60035932	-0.163012461	0.652735801	-0.37036931	0.292104527	-0.482440075	0.157889648	0.261234834	0.46597584
ASHG19A3A014329	black	0.16462232	0.649490212	-0.268464605	0.453260924	0.167950933	0.642796353	0.112498214	0.757001054	0.309965966	0.383426197	-0.17771342	0.623298461	0.065979954	0.856295535	0.330059239	0.351642163	-0.086567256	0.812046845	0.411531981	0.237367173	0.699368939	0.024389937	-0.100987284	0.781329496	-0.575926311	0.081442591	-0.059736909	0.869790825	-0.048435229	0.894296148	-0.110607517	0.760984461	-0.034760931	0.924052277	-0.185716453	0.607469642	0.010180951	0.977731477	0.520694274	0.122801982	0.148172679	0.682895282	0.262157342	0.464344713	0.551344632	0.098526898	-0.228019699	0.526341642
ASHG19A3A051296	black	-0.163929717	0.650885902	0.27106915	0.448719041	-0.253649891	0.479482575	0.048703797	0.893712804	-0.416657282	0.230990638	-0.321891022	0.364397884	-0.366676444	0.297318155	-0.280865517	0.431822465	0.224693176	0.532556203	-0.293949338	0.409725044	-0.31547134	0.374582141	0.290285962	0.415857267	0.777683655	0.008091784	-0.067991029	0.851955266	0.34003765	0.336371267	-0.28459043	0.425476195	-0.203480702	0.572862315	0.604725805	0.064013935	0.340040238	0.336367351	-0.414377262	0.233815175	0.318780381	0.369315263	-0.243411557	0.497979512	-0.688182471	0.027805001	-0.130328355	0.719700018
ASHG19A3A019200	black	0.163301394	0.652152903	0.510039583	0.132033836	0.070892666	0.845699331	-0.182537529	0.613739963	-0.332507665	0.347863201	-0.077847254	0.830737381	-0.232000201	0.518944468	-0.082065449	0.821685961	0.388115488	0.267741697	-0.547587011	0.10132325	-0.228561892	0.525331536	0.454736848	0.186695789	0.523856861	0.120141235	-0.080139955	0.825815405	0.097221799	0.789326138	-0.424845544	0.221007024	-0.161999681	0.654780333	0.477859288	0.162454646	0.082212962	0.821369763	-0.427783133	0.217486506	0.295289659	0.407492225	-0.172477731	0.633730031	-0.510672848	0.131473547	-0.134051188	0.711975843
ASHG19A3A027517	black	0.162691861	0.653382781	0.475351443	0.164987033	0.149327073	0.680533988	-0.660153741	0.037765795	-0.038477836	0.915954241	0.255468597	0.476228532	0.1653541	0.64801664	0.278448982	0.435962836	0.01753984	0.961643401	-0.343769031	0.330749801	-0.323842936	0.361329009	-0.016383487	0.96417074	0.234422286	0.514464484	-0.564502737	0.089123307	0.433452205	0.210783919	-0.408948445	0.240618548	0.587948971	0.073834692	0.204675041	0.570562721	-0.127103755	0.726408991	-0.792516026	0.006258651	0.19621454	0.58692747	-0.078708676	0.828887447	-0.626603085	0.052552283	0.386668094	0.269685627
ASHG19A3A049689	black	-0.161925359	0.65493045	0.232279257	0.518427498	-0.142821283	0.693873577	-0.037788886	0.917454754	-0.462185948	0.178667456	-0.248137821	0.489403487	-0.399066261	0.253284244	-0.361926486	0.304096465	0.268982116	0.452356829	-0.437917724	0.205589199	-0.401562699	0.250050422	0.403185002	0.247961319	0.628949721	0.05141048	0.064286204	0.859953656	0.257112409	0.473295748	-0.258796892	0.47029865	-0.230761189	0.521242386	0.422280139	0.224107938	0.261954622	0.464702933	-0.2783006	0.436217659	0.134511602	0.711022191	-0.340865397	0.335120031	-0.575343588	0.081823653	-0.034142129	0.925401092
ASHG19A3A030800	black	-0.161345444	0.656102161	0.151674089	0.675740924	-0.328896035	0.35344471	0.107107254	0.76837228	-0.576059226	0.081355834	-0.37761642	0.282016602	-0.344760345	0.329264551	-0.292476972	0.412184502	0.018809071	0.958869711	-0.165497599	0.647727808	-0.387598951	0.268434552	0.315250943	0.374934248	0.637669371	0.047312455	-0.046040441	0.899499749	0.303081036	0.394628084	-0.282548183	0.428950249	-0.331109206	0.350019087	0.786202398	0.006998276	0.171848901	0.634986871	-0.236164915	0.511251212	0.211177736	0.558104513	-0.185390153	0.608112205	-0.706864711	0.022270163	0.025700452	0.943817381
ASHG19A3A041120	black	-0.161259604	0.656275657	0.312283291	0.379691216	0.001240472	0.997286471	-0.211468116	0.557550664	-0.385889884	0.270733985	0.116598893	0.748379346	-0.313178261	0.378253528	-0.056272104	0.877293819	0.28284254	0.42844871	-0.536440004	0.10991223	-0.472666163	0.167724655	0.03627363	0.920755756	0.507501748	0.134293972	-0.004559763	0.990025727	0.177121068	0.624475682	-0.203234912	0.573335996	0.117607284	0.746263	0.171532426	0.635619726	0.007836018	0.982859764	-0.726924122	0.01722782	0.076498358	0.833635683	0.066788578	0.854549953	-0.389703582	0.265617659	0.1038849	0.77518842
ASHG19A3A042438	black	-0.160737359	0.657331514	0.283256155	0.427744437	-0.199722946	0.580120292	0.002702673	0.994087946	-0.440717291	0.202370653	-0.267753977	0.454503717	-0.404597961	0.246149752	-0.196077	0.587194931	0.256036941	0.475213631	-0.332834433	0.347360423	-0.303242866	0.394362992	0.242489618	0.499659802	0.71659619	0.019712201	-0.086911495	0.811310692	0.337403368	0.340369194	-0.328277685	0.354404823	-0.143944014	0.691565985	0.567590592	0.08700324	0.275295325	0.441393453	-0.530455983	0.114705719	0.334033062	0.345519325	-0.057704709	0.874190432	-0.615299726	0.058287955	-0.1175133	0.746460184
ASHG19A3A048041	black	-0.160690035	0.657427221	0.198395603	0.582692193	-0.123803542	0.733292665	-0.302037929	0.396338853	-0.53493111	0.111108834	-0.386527207	0.269875258	-0.2983378	0.402435999	0.108713145	0.76498069	-0.032123513	0.929802283	-0.02854703	0.937604237	-0.119881969	0.741494661	0.113474066	0.754947091	0.509262163	0.132723678	-0.511881999	0.130407814	0.7859752	0.007025994	-0.556644753	0.094666733	-0.013332785	0.970839717	0.711964888	0.020902707	0.292936176	0.411416693	-0.390277652	0.264852135	0.520637136	0.122850386	0.173070229	0.632546579	-0.646223121	0.043510119	0.08924756	0.806318569
ASHG19A3A049680	black	0.160663648	0.657480585	-0.214081867	0.552575023	0.066607194	0.854941459	0.225309163	0.531403194	0.580800759	0.078299818	0.297381235	0.404019497	0.404619338	0.246122402	0.330972693	0.350229899	-0.220107555	0.541171154	0.299547097	0.400438384	0.319810412	0.367683337	-0.530425536	0.114730437	-0.470871607	0.169569228	0.194924631	0.589437604	-0.492768188	0.147883849	0.332302691	0.34817877	0.245163223	0.494793617	-0.456340686	0.184949642	-0.310034006	0.383316279	0.29351904	0.410443097	-0.277407586	0.437752717	-0.21639409	0.548187946	0.47888237	0.161428299	0.02576279	0.943681286
ASHG19A3A036511	black	-0.157862757	0.663153025	0.2149153	0.550992134	-0.081975796	0.821878144	-0.075347493	0.836109915	-0.302758443	0.395156778	-0.057501591	0.874630344	-0.381848111	0.276214527	-0.193032431	0.593126906	0.285127498	0.424564774	-0.545550817	0.102859315	-0.430375934	0.214406061	0.155860487	0.667217561	0.504560151	0.136943281	0.128806679	0.72286384	0.14615291	0.687032638	-0.265382652	0.458661901	0.069612682	0.848458042	0.207638865	0.564871373	0.079266035	0.827690902	-0.518185482	0.124938501	0.00859768	0.981193966	-0.393325907	0.260807619	-0.499582865	0.141498556	0.088629492	0.807638763
ASHG19A3A016566	black	0.155731906	0.667478845	0.428408976	0.216740649	0.194531681	0.590203061	-0.505285889	0.136286698	-0.315934305	0.373843041	0.399847625	0.252269603	0.089237059	0.806340996	-0.099745333	0.783964986	0.121219079	0.73869541	-0.520908958	0.122620216	-0.594781379	0.069724647	0.332998717	0.347107789	0.101220154	0.780835556	-0.1606067	0.657595764	-0.008192619	0.982079849	-0.085483266	0.814365818	0.128488484	0.7235259	0.07928785	0.827644078	-0.316202987	0.373414432	-0.536752385	0.109665517	-0.142295479	0.694955063	0.227424618	0.527451186	-0.314786082	0.375677443	0.347463256	0.325232432
ASHG19A3A025657	black	-0.15572953	0.667483672	0.295309136	0.40745982	-0.270911406	0.448993531	0.07969235	0.826775899	-0.229804098	0.523020295	-0.290165901	0.416058968	-0.257875037	0.471937813	-0.187706394	0.603556215	0.216876921	0.547273588	-0.19007855	0.598902992	-0.194177322	0.590893655	0.121588069	0.737923411	0.845206214	0.002074688	-0.138971287	0.70180374	0.357067526	0.311114062	-0.216869553	0.547287537	-0.097946843	0.787784985	0.534949063	0.111094549	0.429518031	0.215422525	-0.458637107	0.182466273	0.407640117	0.242274556	-0.293315021	0.41078376	-0.670445825	0.0338669	-0.219380422	0.542542287
ASHG19A3A014289	black	-0.155113421	0.668736085	0.248416239	0.488900275	-0.248416723	0.4888994	0.162266786	0.654240916	-0.44949167	0.192473832	-0.210923414	0.558589765	-0.332942181	0.347194719	-0.469066401	0.171436911	0.262808983	0.463194048	-0.362448526	0.303347534	-0.44061553	0.202487129	0.400968214	0.250818408	0.731106578	0.016286744	0.161569398	0.655649584	0.063732985	0.86114901	-0.054008776	0.88219982	-0.390073871	0.265123739	0.48293339	0.157402702	0.253010436	0.480628985	-0.265391304	0.458646698	0.116068758	0.749492567	-0.231008103	0.520784116	-0.536415995	0.109931206	-0.158412046	0.662039364
ASHG19A3A023781	black	-0.151647126	0.675795929	0.222188143	0.537255506	-0.168227636	0.642240935	-0.039810972	0.913051391	-0.266261984	0.457117988	-0.15933747	0.660164455	-0.234331305	0.514632475	-0.297767433	0.403379828	0.183004239	0.612817967	-0.360452024	0.30621704	-0.387581036	0.2684586	0.220277734	0.540850454	0.635030486	0.048528782	0.034948914	0.923642561	0.23352088	0.516129885	-0.155833641	0.667272111	-0.070750177	0.846006359	0.313349867	0.377978166	0.25652739	0.474338591	-0.277645022	0.437344332	0.082129059	0.821549608	-0.563938107	0.089514514	-0.606189457	0.063200235	0.022439553	0.950938187
ASHG19A3H0000184	black	-0.150601545	0.677929978	0.224737817	0.532472609	-0.161738297	0.655308331	-0.089344729	0.806111057	-0.490427125	0.150117108	-0.14565067	0.68806261	-0.335789277	0.342830753	-0.218482602	0.54423718	0.132034989	0.716156194	-0.436010553	0.207798646	-0.509009651	0.132948221	0.229644708	0.523316623	0.56637013	0.087837278	0.027916252	0.938980767	0.239355797	0.50538926	-0.295723766	0.406770296	-0.083342575	0.818949184	0.484150793	0.156204894	0.056105466	0.877654899	-0.410124002	0.23913603	0.049560631	0.891852019	-0.359472578	0.307629987	-0.653852311	0.040296511	0.170464305	0.637757211
ASHG19A3A002638	black	0.150345684	0.67845251	0.48927541	0.151223254	-0.042710021	0.90674207	-0.199595309	0.580367421	-0.197969232	0.583519241	-0.386771237	0.269546846	-0.171595267	0.635494044	-0.20440717	0.571078177	0.346839179	0.326161128	-0.188576991	0.601846944	0.053440361	0.883432493	0.644473666	0.0442705	0.630234707	0.050792287	-0.460063991	0.1809332	0.500762303	0.140410861	-0.464304093	0.176422626	-0.20099866	0.577652442	0.626299298	0.052701316	0.521033635	0.122514733	-0.327867385	0.355042618	0.66695375	0.035157634	0.041145751	0.910145894	-0.635785563	0.048178644	-0.376230391	0.283931183
ASHG19A3A037626	black	0.150176569	0.678797951	-0.19985993	0.57985511	0.172314568	0.634056064	0.01040344	0.977244939	0.366540718	0.297510713	-0.205050435	0.56984066	0.04026893	0.91205442	0.017997891	0.960642363	0.054546023	0.881034949	0.231893115	0.51914291	0.5500231	0.099504702	0.204251318	0.571378161	-0.462304882	0.178540963	-0.042190974	0.907871358	0.02819829	0.938365264	-0.081132644	0.823685983	-0.012444923	0.972780947	-0.307658233	0.38716346	0.192669099	0.593836274	0.520332724	0.123108472	0.082690614	0.820346065	-0.030869788	0.932536653	0.380624575	0.277885399	-0.231965691	0.519008416
ASHG19A3L0000374	black	-0.148297755	0.682639322	0.228151608	0.526095822	-0.29524379	0.407568542	0.150123346	0.67890668	-0.467252066	0.173326338	-0.353000037	0.317053357	-0.308554793	0.385709425	-0.355927641	0.312772567	0.150710527	0.677707448	-0.21803047	0.545091504	-0.327252066	0.356000191	0.339968378	0.336476087	0.772296332	0.008842636	0.02313278	0.949424114	0.232548138	0.517929579	-0.180165824	0.618432827	-0.39610546	0.257149498	0.66730748	0.035025398	0.320703662	0.366271025	-0.1696622	0.639363939	0.250256644	0.485579532	-0.338112651	0.33929037	-0.654158408	0.040171016	-0.145276012	0.688831243
ASHG19A3A024485	black	-0.148234981	0.682767781	0.267741008	0.454526413	0.010778358	0.97642508	-0.163203306	0.652350768	-0.512817225	0.129587184	-0.03161273	0.930916221	-0.455500635	0.185863027	-0.195830414	0.587674557	0.344280712	0.329982738	-0.617504241	0.057138375	-0.47087731	0.169563347	0.284183684	0.42616706	0.465316655	0.175355448	0.114229375	0.753358274	0.15318839	0.67265397	-0.301428399	0.397340174	-0.077441565	0.831608872	0.250699064	0.484782703	0.033635608	0.926505293	-0.521891956	0.121790082	0.040332907	0.91191515	-0.05387719	0.882485158	-0.395448365	0.258011714	0.071447245	0.844504531
ASHG19A3A051736	black	-0.148036324	0.683174357	0.273141623	0.445119795	-0.115701508	0.750263992	-0.11458679	0.75260673	-0.443787592	0.198874699	-0.28014127	0.433061442	-0.449337313	0.192645435	-0.137381317	0.705086361	0.274543985	0.442691803	-0.420777183	0.225936067	-0.287609299	0.420364933	0.261892829	0.46481215	0.634032998	0.048993923	-0.095230494	0.793562229	0.408925056	0.240648097	-0.458840613	0.182247155	-0.060065533	0.869079672	0.507922586	0.133917549	0.254709909	0.477584807	-0.494990311	0.145782853	0.303974874	0.393164968	-0.213469644	0.553738915	-0.627990108	0.051875386	-0.030366522	0.933634452
ASHG19A3A020437	black	-0.147632168	0.684001742	0.23444432	0.514423802	-0.408351108	0.241373833	0.197333894	0.58475244	-0.282654488	0.428769091	-0.412257706	0.236458323	-0.135979299	0.707984581	-0.615537106	0.058163443	0.125694306	0.729346731	0.002939447	0.993570015	-0.280788516	0.431954114	0.508184164	0.133683906	0.86699576	0.001162477	-0.13080097	0.718718149	0.317820866	0.370838691	0.050969852	0.888792657	-0.443962896	0.198676159	0.625531716	0.053079129	0.583962141	0.076304098	-0.095772765	0.792408174	0.341829165	0.333666201	-0.234771677	0.513819564	-0.706566188	0.022352062	-0.307037671	0.388171441
ASHG19A3A033709	black	0.147542832	0.68418467	-0.12948291	0.72145737	0.163010311	0.65274014	-0.053761988	0.88273498	0.488004337	0.152449755	0.603428033	0.064741136	0.590092631	0.072528662	0.089712714	0.805325291	-0.249025372	0.487800105	0.208387966	0.563436356	-0.032099087	0.92985555	-0.339065487	0.337843859	-0.561171018	0.091447592	0.108410098	0.765620443	-0.509845757	0.13220562	0.624600702	0.053539789	0.277697872	0.437253454	-0.699159773	0.024451	-0.402635876	0.248667356	0.187652845	0.603661406	-0.496358541	0.144498301	0.162226578	0.654322107	0.540129732	0.107020376	0.221510202	0.538530138
ASHG19A3A018529	black	-0.147131511	0.685027101	0.328160453	0.354586997	-0.015434196	0.966245737	-0.037495037	0.91809482	-0.457429338	0.183769897	-0.216135005	0.548678836	-0.524674886	0.119458913	-0.271634814	0.447735353	0.512056138	0.13025477	-0.534315628	0.11159927	-0.234519655	0.514284722	0.409369614	0.240086812	0.66074911	0.037532385	0.072872241	0.841435794	0.223533973	0.534728738	-0.303148446	0.394517649	-0.269547502	0.451370028	0.314728565	0.37576945	0.349894915	0.321626967	-0.439018245	0.204320465	0.311750728	0.380547998	0.041894977	0.908515423	-0.349915579	0.321596418	-0.288678489	0.418561614
ASHG19A3A016025	black	-0.146623345	0.686068312	0.197767837	0.583910047	-0.39863174	0.25384947	0.051837792	0.886909051	-0.467258226	0.173319902	-0.142325142	0.694894038	0.039131602	0.914530579	-0.512299079	0.130041445	-0.155790119	0.66736055	0.040815914	0.910863783	-0.586239509	0.074887063	0.34398598	0.330424458	0.662317481	0.036922184	-0.174057962	0.630575358	0.226976369	0.528287587	0.177203922	0.624310974	-0.356608307	0.311781658	0.654398647	0.040072706	0.182386443	0.614038541	-0.187372561	0.604212101	0.081552109	0.822786496	0.033870286	0.925993687	-0.692626977	0.026411403	0.086194834	0.812843418
ASHG19A3L0000834	black	-0.146297146	0.686736932	0.180377038	0.618014392	-0.254878391	0.477283473	0.237877851	0.50810087	-0.546141021	0.102412571	-0.393018281	0.261214233	-0.408051108	0.24175366	-0.540004339	0.107117858	0.263353241	0.462233971	-0.267813449	0.454399651	-0.310633175	0.38234898	0.57206695	0.083987758	0.685292649	0.028737591	0.182025786	0.614751482	0.096468773	0.790927467	-0.101766163	0.779677692	-0.627202002	0.052259284	0.590855685	0.072067421	0.348538882	0.323635006	0.005328736	0.988343721	0.188682636	0.601639647	-0.171129051	0.636426661	-0.464830815	0.175867014	-0.273533422	0.444440841
ASHG19A3A002562	black	-0.144949015	0.689502306	0.20996417	0.560421488	-0.213760742	0.553185392	0.003218028	0.992960636	-0.561329912	0.091335874	-0.128652433	0.723184754	-0.305126832	0.391283209	-0.215657312	0.549584374	0.065266209	0.857836768	-0.373411348	0.28784681	-0.544204232	0.103883195	0.195770215	0.587791669	0.572270453	0.083852291	0.07200963	0.843293205	0.141680748	0.696220084	-0.224322626	0.533250286	-0.191344448	0.596425134	0.581694589	0.077732176	-0.025614339	0.944005382	-0.372489034	0.289134162	0.022619937	0.950544197	-0.258166242	0.471419748	-0.628077597	0.051832885	0.170349572	0.637986954
ASHG19A3A037070	black	-0.144621866	0.690173874	0.36085354	0.305638807	-0.107549511	0.767437891	-0.019073753	0.958291341	-0.327965495	0.354890058	-0.212908318	0.554806886	-0.385220946	0.271636915	-0.331179574	0.349910447	0.448179797	0.193935136	-0.422612422	0.223704905	-0.249235533	0.487420774	0.375733496	0.284619269	0.777132357	0.008166468	-0.03026351	0.933859172	0.276727909	0.438922715	-0.199745183	0.580077241	-0.205737597	0.568519821	0.339370436	0.337381579	0.447710364	0.194459611	-0.474770205	0.165577314	0.3547897	0.31443286	-0.057816457	0.873948421	-0.48094567	0.159370298	-0.307327202	0.387700996
ASHG19A3A038263	black	0.143124675	0.69324978	-0.203124942	0.573547975	0.321152862	0.365561819	0.011427041	0.975006613	0.332489945	0.347890477	0.090484998	0.803676729	-0.051729952	0.887143057	0.585058924	0.075619502	0.063882029	0.860826941	0.105545221	0.771674641	0.608550338	0.061902095	-0.383978608	0.273318169	-0.648210065	0.042657193	0.067505458	0.853002896	-0.18655546	0.605818545	-0.203618931	0.572595987	0.269557913	0.451351866	-0.422777275	0.223505104	-0.237644594	0.508529386	0.099557598	0.784363544	0.038258869	0.916431119	0.347369285	0.325372185	0.682680526	0.029598739	-0.111365002	0.759387945
ASHG19A3A019803	black	-0.142990642	0.693525342	0.182164926	0.614476397	-0.285499222	0.423934481	0.13621505	0.707497005	-0.580891404	0.07824213	-0.2562493	0.474834663	-0.319074998	0.368848122	-0.363059301	0.302472544	0.079077767	0.828095043	-0.275766959	0.440579338	-0.479801318	0.160509749	0.346232095	0.327065852	0.628648695	0.051556019	0.104160264	0.774605406	0.116777668	0.748004033	-0.158130903	0.662609295	-0.397796285	0.254938196	0.671311223	0.033552076	0.096962862	0.789876695	-0.200839212	0.577960676	0.080372556	0.825316359	-0.225667906	0.530732164	-0.61468439	0.058611535	0.020610795	0.954933035
ASHG19A3A030992	black	0.142837299	0.693840642	0.401610014	0.249989355	-0.07511511	0.83660967	-0.097908347	0.787866796	-0.177555005	0.623613215	-0.403174446	0.24797488	-0.190526566	0.598025624	-0.071894617	0.843540907	0.258475545	0.470869757	-0.193934075	0.591367879	0.071074485	0.845307584	0.454387673	0.187077227	0.585303634	0.075467303	-0.318492947	0.369771298	0.401364592	0.250306202	-0.523177256	0.120709942	-0.164444516	0.649848417	0.660378709	0.037677483	0.390144834	0.265029141	-0.224880852	0.532204803	0.561133659	0.091473872	-0.303699711	0.393615101	-0.652935122	0.040674122	-0.274567398	0.442651317
ASHG19A3A053735	black	-0.142618181	0.694291263	0.321936314	0.364326526	-0.035673259	0.922063976	-0.191259175	0.596591931	-0.462563574	0.178266011	0.037321315	0.918473244	-0.317981638	0.370583216	-0.198941768	0.581633412	0.273006449	0.445354149	-0.54866046	0.100519344	-0.531956328	0.11349181	0.216821529	0.547378456	0.553672071	0.096819701	0.022835056	0.950074353	0.177160787	0.624396722	-0.201307862	0.577054889	-0.027281409	0.940366316	0.273924137	0.443764237	0.048328862	0.894527194	-0.584216372	0.076145054	0.053665676	0.882943844	-0.060145052	0.868907602	-0.48144994	0.158869739	0.102244008	0.778664696
ASHG19A3A025462	black	-0.142599939	0.694328781	0.236481375	0.510668584	-0.096066485	0.791783233	0.078216471	0.829944382	-0.580853073	0.078266521	-0.32252153	0.363405159	-0.578724115	0.079628958	-0.161175093	0.656446483	0.366371851	0.297750381	-0.460247525	0.180736562	-0.222542106	0.536590485	0.322612378	0.363262231	0.609109385	0.061597289	0.131851846	0.716536259	0.187826494	0.603320314	-0.422339145	0.224036339	-0.349153327	0.322724319	0.551010681	0.098773411	0.201956978	0.575801187	-0.329878387	0.351922114	0.283591912	0.427173128	-0.071097787	0.845257379	-0.415774998	0.232081328	-0.190561588	0.597957059
ASHG19A3A018147	black	0.142329454	0.694885168	0.507090473	0.134662469	-0.074880235	0.837114837	-0.043118185	0.905854134	-0.162184823	0.654406424	-0.161724434	0.655336339	-0.098202493	0.787241732	-0.308913873	0.385127821	0.372018682	0.289791859	-0.354746172	0.314496461	-0.177499714	0.623723085	0.542831928	0.104933231	0.694891228	0.025720177	-0.133740071	0.712620458	0.119451417	0.742396609	-0.201143404	0.577372686	-0.254502279	0.477956272	0.477765328	0.162549102	0.337593818	0.340079346	-0.315992697	0.373749871	0.372816267	0.288677061	-0.244401678	0.496177631	-0.581454003	0.077884702	-0.318754838	0.369355778
ASHG19A3A003463	black	-0.141632014	0.6963204	0.295689927	0.406826549	-0.072331317	0.842600452	-0.072533676	0.842164722	-0.484725727	0.155641134	-0.19075898	0.597570662	-0.471628698	0.168789566	-0.157279478	0.66433625	0.342012012	0.333390746	-0.518903154	0.124324986	-0.340708018	0.335357743	0.264239914	0.460671772	0.626426226	0.052639013	0.041348682	0.909704243	0.249867731	0.486280455	-0.385186549	0.271683388	-0.135336084	0.709315353	0.435814885	0.208026099	0.180043794	0.618674624	-0.489354547	0.15114709	0.222362692	0.536927525	-0.173792357	0.63110522	-0.519257177	0.124023033	-0.057643576	0.87432283
ASHG19A3A008929	black	-0.141332524	0.696936975	0.218758183	0.543716718	-0.12906677	0.722322797	-0.216787708	0.54744249	-0.657320256	0.03889007	-0.151038748	0.677037387	-0.286463316	0.422301805	-0.162609091	0.653549849	0.017679896	0.961337314	-0.255210006	0.476690616	-0.478461453	0.161850086	0.290611732	0.41531021	0.443856257	0.198796918	-0.206644902	0.566777622	0.393885961	0.260068248	-0.300770774	0.398421866	-0.159818939	0.659189671	0.600685756	0.066295518	0.026361027	0.942375307	-0.422649141	0.223660392	0.167469609	0.643762881	0.240533212	0.503233403	-0.564452421	0.089158124	0.198414049	0.582656421
ASHG19A3A008511	black	-0.141305125	0.69699339	0.256337636	0.474677059	0.025408629	0.944454492	-0.247403018	0.490732638	-0.296303326	0.405807424	0.211679105	0.557148373	-0.226433215	0.529301795	-0.113737036	0.754393833	0.21951684	0.542284943	-0.60255998	0.065230556	-0.580636	0.078404743	0.030137446	0.934134182	0.388775519	0.266857795	0.10695195	0.768700464	0.06990833	0.847820708	-0.129703282	0.72099919	0.203897639	0.57205914	0.015547933	0.965997118	-0.10251897	0.778081934	-0.605745719	0.063446205	-0.15207998	0.674913071	-0.269999505	0.450581819	-0.399013685	0.253352598	0.271315776	0.448290038
ASHG19A3A008766	black	-0.140721897	0.698194597	0.206066051	0.567888891	-0.356700948	0.311646919	0.206447313	0.567156856	-0.395927024	0.257383477	-0.375398508	0.285083657	-0.240879716	0.50259969	-0.436527451	0.207198474	0.108230037	0.766000622	-0.138164357	0.70346916	-0.324537281	0.360240461	0.370285175	0.292222761	0.788319347	0.006743727	0.014251718	0.968830698	0.215243707	0.550368898	-0.099826089	0.783793556	-0.414260016	0.233960946	0.674137565	0.03253772	0.364001454	0.301125454	-0.10987352	0.762532249	0.237085788	0.50955658	-0.398706158	0.253752618	-0.689380035	0.027424667	-0.167685767	0.643328764
ASHG19A3A047080	black	-0.140565104	0.698517629	0.220911054	0.53965763	-0.196262236	0.586834731	0.065460097	0.857418051	-0.628251472	0.051748487	-0.188185541	0.602615276	-0.338384292	0.338877666	-0.402202509	0.249225348	0.162438486	0.653894247	-0.366267971	0.297897865	-0.511286696	0.130931839	0.422799182	0.223478561	0.601639464	0.065752196	0.138284368	0.703221399	0.084066825	0.817397955	-0.120238753	0.740747464	-0.444764247	0.197770067	0.563264039	0.089982983	0.099668145	0.784128848	-0.19105124	0.596998726	0.050573992	0.889651922	-0.112318146	0.757380209	-0.511447085	0.130790526	-0.003419528	0.99251987
ASHG19A3H0000518	black	-0.140417026	0.698822744	0.320594622	0.366443282	-0.007331088	0.983964108	-0.09188158	0.800697277	-0.461416805	0.179486765	-0.144820382	0.689766338	-0.489206236	0.151289847	-0.235467461	0.512536258	0.451045233	0.19075167	-0.581333773	0.077960997	-0.329322116	0.3527839	0.353001494	0.317051219	0.609846871	0.061196705	0.086337409	0.812538447	0.201128068	0.577402323	-0.315180107	0.375047451	-0.176980736	0.624754684	0.296038796	0.406246775	0.234695115	0.513960856	-0.478586324	0.161724888	0.210348125	0.559688029	-0.067274634	0.853500974	-0.401129076	0.25061047	-0.144596471	0.690226014
ASHG19A3A002008	black	-0.1397332	0.700232279	0.202655136	0.574453914	-0.180226835	0.618311947	-0.215856893	0.549205966	-0.484192097	0.156164352	0.00603822	0.986791876	-0.125805372	0.72911512	-0.31160156	0.380788147	-0.051089175	0.888533672	-0.344446513	0.329734381	-0.699338698	0.02439876	0.252468185	0.481602061	0.450158095	0.191733973	-0.072796	0.84159993	0.24286232	0.498980241	-0.114083419	0.753665232	-0.01080916	0.976357724	0.418544472	0.228667432	-0.059913175	0.869409369	-0.392603894	0.261762512	-0.115414805	0.750866366	-0.259227437	0.469533954	-0.690115404	0.027192893	0.384244408	0.272957987
ASHG19A3A020315	black	-0.13402272	0.712034819	0.23178689	0.519339786	-0.176684355	0.625344079	0.029223979	0.936127115	-0.577647691	0.080323614	-0.235338472	0.512774065	-0.410292347	0.238924147	-0.338236305	0.33910247	0.216944666	0.547145344	-0.422497461	0.223844297	-0.453241046	0.188333019	0.407451279	0.242514101	0.600865451	0.066192923	0.10178161	0.779644941	0.161109556	0.656578963	-0.260931933	0.466511966	-0.327278869	0.355958454	0.562364381	0.090610674	0.126742269	0.727162138	-0.293265972	0.410865679	0.110377876	0.761468626	-0.19137679	0.596361877	-0.567734258	0.086905398	-0.005564876	0.987827211
ASHG19A3L0000153	black	0.133249261	0.713637723	-0.250679124	0.484818605	0.303308499	0.394255503	0.158972565	0.660903549	0.077430717	0.831632177	-0.062055943	0.864774172	-0.132442981	0.715309718	0.082458319	0.820843887	0.147280545	0.684721826	-0.016143067	0.964696242	0.442522939	0.200310389	0.147110744	0.685069642	-0.583746718	0.076439032	0.41490242	0.233162878	-0.394285423	0.259541593	-0.014703393	0.967843281	-0.326130003	0.357749707	-0.385740654	0.270935274	-0.116313739	0.748978083	0.726684331	0.017282892	-0.182328253	0.61415355	0.000439628	0.999038314	0.72448484	0.017793759	-0.212155288	0.556240851
ASHG19A3A035765	black	-0.133095338	0.713956831	0.295390011	0.407325283	0.010471625	0.977095832	-0.091654803	0.801180924	-0.462691982	0.178129626	-0.029727472	0.935028592	-0.465444101	0.175221401	-0.152473859	0.67411002	0.398529534	0.253982522	-0.636676325	0.047767758	-0.410789352	0.238299224	0.226638871	0.528917689	0.523717861	0.120257417	0.168214404	0.642267492	0.085342426	0.814667211	-0.297426907	0.403943824	-0.094021658	0.796136158	0.246141263	0.49301857	0.053052025	0.884274773	-0.532878393	0.112749789	0.076771327	0.833049021	-0.118141946	0.745141505	-0.367848934	0.295657485	-0.015202449	0.966752327
ASHG19A3A021267	black	-0.133081771	0.713984961	-0.452234445	0.189439525	-0.036240251	0.920828487	0.328001267	0.354834441	0.028647211	0.937385628	-0.284665763	0.425348298	-0.105006182	0.772815017	-0.082583956	0.820574632	-0.114472101	0.752847869	0.478828434	0.16148231	0.447247786	0.194977237	0.009745856	0.978682965	-0.391155492	0.263683881	0.15773333	0.66341552	-0.048515529	0.894121727	0.203240135	0.573325929	-0.367529339	0.296109656	-0.182594286	0.613627813	0.176578971	0.625553698	0.673170415	0.032882446	0.001807981	0.996045055	0.43789794	0.205612049	0.595708701	0.069178591	-0.271482229	0.448000601
ASHG19A3A052134	black	-0.133025442	0.71410175	0.284576317	0.425500157	-0.075332629	0.83614188	-0.168473567	0.641747418	-0.440046508	0.203139144	-0.343065201	0.331806417	-0.484131715	0.156223623	-0.107566954	0.767401045	0.319474829	0.368214623	-0.359255127	0.307944147	-0.162312889	0.654147828	0.328978787	0.353316322	0.592448492	0.071110784	-0.223069851	0.535599578	0.526405163	0.118023642	-0.529408238	0.115558234	-0.058476541	0.872519084	0.517513572	0.125514595	0.343919886	0.330523558	-0.532660504	0.112924858	0.447576429	0.194609402	0.050052405	0.89078425	-0.56894888	0.086081009	-0.124131951	0.732606885
ASHG19A3A019948	black	-0.132661535	0.714856392	0.220214584	0.540969449	0.035345164	0.922778972	-0.092641241	0.799077593	-0.577171674	0.080632048	-0.092124941	0.800178329	-0.553768696	0.096749235	-0.021542012	0.952898711	0.332531368	0.347826718	-0.631969557	0.049965539	-0.369045015	0.293968515	0.17450908	0.629675757	0.402021262	0.249458923	0.196829357	0.585732443	0.101652947	0.779917745	-0.447630065	0.194549408	-0.114518668	0.752749957	0.340741423	0.33530728	-0.06715237	0.853764818	-0.461405649	0.179498665	0.058728137	0.871974368	-0.116292705	0.749022254	-0.336623904	0.34155678	0.075400938	0.835994985
ASHG19A3A041287	black	-0.132100942	0.716019341	0.064534787	0.85941662	-0.362533202	0.303226149	0.099799392	0.783850228	-0.551226044	0.098614391	-0.128189661	0.724147804	-0.096071365	0.791772851	-0.284841321	0.425050313	-0.249324496	0.487260238	-0.105191837	0.772422207	-0.63069626	0.050571451	0.150964459	0.677189028	0.439878477	0.203331915	0.052384067	0.885723781	0.0717851	0.843776786	-0.045402582	0.900886332	-0.252391714	0.481739358	0.695988013	0.025389855	-0.165647327	0.647426483	-0.138893246	0.70196476	-0.141315557	0.69697191	-0.318095803	0.370401854	-0.683115033	0.029454289	0.350484073	0.320756556
ASHG19A3A009233	black	-0.13201114	0.716205682	0.332566416	0.347772778	0.006406656	0.985986014	-0.064396889	0.859714527	-0.314911214	0.375477318	-0.104647387	0.773574291	-0.45475014	0.186681279	-0.19602423	0.58729756	0.499031285	0.142008994	-0.588329765	0.073601584	-0.262152385	0.464353471	0.263324658	0.462284369	0.630101689	0.050856049	0.10866136	0.765090004	0.160912252	0.656977862	-0.278858451	0.435259991	-0.087391692	0.810284014	0.183363896	0.612107792	0.27536809	0.441267805	-0.517434034	0.125582899	0.220662518	0.540125609	-0.16783088	0.643037383	-0.363550845	0.301769336	-0.20382669	0.572195784
ASHG19A3A046681	black	0.131991053	0.716247367	0.499046417	0.141994975	-0.106387696	0.769893115	-0.370306839	0.292192314	-0.171002405	0.636680083	0.064060034	0.860442317	0.187917145	0.603142281	-0.103955994	0.775037887	-0.003590673	0.992145503	-0.151703189	0.675681561	-0.398228241	0.254374969	0.276857382	0.43869973	0.527027868	0.117509753	-0.540766916	0.106525886	0.374986895	0.285654829	-0.175327118	0.628045577	0.153171952	0.672687457	0.527127337	0.117427796	0.086063329	0.81312473	-0.636625441	0.047791167	0.305109195	0.391311987	0.086887758	0.811361448	-0.765386659	0.009876022	0.134782066	0.710462151
ASHG19A3A011588	black	0.131791551	0.716661397	-0.120101351	0.741035196	0.120008747	0.741229134	-0.158668856	0.661518897	0.438641007	0.204754852	0.216396886	0.548182649	0.495180131	0.145604227	0.123389287	0.734157949	-0.252391489	0.481739763	0.484259363	0.15609834	0.293820041	0.409940744	-0.150462961	0.678212986	-0.461602013	0.179289275	-0.321428037	0.365127705	0.014430214	0.968440478	0.341434529	0.334261111	0.218190892	0.544788319	-0.408338239	0.24139012	-0.003536562	0.992263867	0.226472237	0.529228905	-0.016270735	0.964417189	0.477824658	0.162489455	0.39491446	0.25871346	0.007517717	0.983555923
ASHG19A3A010869	black	-0.129695497	0.721015375	0.236107702	0.511356575	-0.030071937	0.934277094	-0.208631547	0.562970042	-0.362650936	0.303057415	-0.326242683	0.357573823	-0.488247779	0.152214385	0.147844718	0.683566574	0.260107495	0.467972577	-0.32802544	0.354796859	-0.045733303	0.900167377	0.085405576	0.814532069	0.492532677	0.148107595	-0.264419319	0.46035597	0.575786649	0.081533817	-0.660195497	0.037749393	0.130485444	0.719373622	0.482610677	0.157721145	0.258366043	0.471064436	-0.591097501	0.071921651	0.471261365	0.169167582	-0.026360743	0.942375928	-0.532802706	0.112810582	-0.042918897	0.90628766
CUST_113_PI426075208	black	-0.128288918	0.723941217	0.276454483	0.439393796	-0.017299919	0.96216775	-0.192495947	0.594174445	-0.452660417	0.188970811	-0.174350074	0.629992789	-0.460655792	0.180299599	-0.124819626	0.731171443	0.319270482	0.368538327	-0.539404525	0.107584933	-0.340788005	0.335236916	0.279882086	0.433505228	0.519149624	0.124114719	-0.024430143	0.946590947	0.330614605	0.350783187	-0.454077068	0.187416916	-0.016409843	0.964113133	0.366047778	0.298210615	0.153544091	0.671929499	-0.503443141	0.137957637	0.19247031	0.594224519	-0.200563156	0.578494474	-0.529685803	0.115332004	0.039674205	0.913349154
ASHG19A3A021189	black	0.126900927	0.726831554	0.291928758	0.413102024	0.217301458	0.546470122	-0.402646983	0.248653065	0.042540833	0.907110155	0.283706129	0.426978863	-0.071961642	0.843396554	0.541016128	0.106332876	0.122724587	0.735546922	-0.475237228	0.165102925	-0.139280341	0.701166186	-0.341693969	0.333869946	0.018385012	0.959796378	-0.168769781	0.641153165	0.110508905	0.761192362	-0.50973663	0.132302398	0.654555638	0.040008551	0.010385537	0.977284088	-0.356212529	0.312357628	-0.774334941	0.008552961	0.046748641	0.897960544	-0.228149091	0.526100513	-0.293243967	0.410902434	0.341376112	0.334349221
ASHG19A3A013368	black	-0.12582279	0.729078798	0.34279696	0.332209567	-0.211027934	0.558390318	-0.048546825	0.894053748	-0.329264827	0.352872712	-0.289285118	0.417540078	-0.295795507	0.406651048	-0.267902777	0.454243359	0.258517627	0.470794951	-0.288523677	0.418822499	-0.276937084	0.438562489	0.314761587	0.375716626	0.80085111	0.005369627	-0.185425774	0.608042048	0.415791142	0.232061345	-0.287341511	0.42081716	-0.121651908	0.737789868	0.551386647	0.098495912	0.413356094	0.235086509	-0.47835843	0.161953423	0.392032673	0.26251934	-0.211632101	0.557237985	-0.712883205	0.020662805	-0.162523756	0.653722106
ASHG19A3A024592	black	-0.125632246	0.729476159	0.213657629	0.553381436	-0.232801566	0.517460455	-0.042341305	0.907544267	-0.343656484	0.330918643	-0.423031952	0.223196638	-0.342502577	0.332652298	-0.037232041	0.918667718	0.098279471	0.787078173	-0.158943955	0.66096151	-0.133000283	0.714153916	0.147345897	0.684587976	0.655082939	0.039793571	-0.2526696	0.481240521	0.535902079	0.110337889	-0.505794085	0.135828082	-0.027800963	0.939232374	0.69163174	0.026719211	0.323943903	0.361170617	-0.393555275	0.260504672	0.434348959	0.209734723	-0.324180789	0.36079914	-0.750275145	0.012427544	-0.039592709	0.913526587
ASHG19A3A015103	black	-0.125151539	0.730478879	0.313646412	0.377502555	-0.220775596	0.53991267	-0.142695437	0.694132375	-0.449859247	0.192065545	-0.194312276	0.590630614	-0.17007569	0.638535493	-0.280817579	0.431904423	0.068120599	0.851675752	-0.25160487	0.483153053	-0.465545763	0.175114516	0.298001345	0.402992629	0.71901084	0.019110499	-0.206557761	0.566944861	0.402881355	0.248351594	-0.209239107	0.56180757	-0.140284741	0.699095352	0.59903896	0.067240589	0.246592351	0.492200809	-0.378572211	0.280700403	0.226032341	0.530050837	-0.249533454	0.48688326	-0.770861814	0.00905058	0.077156533	0.83222127
ASHG19A3A052754	black	0.124950353	0.730898649	-0.234887439	0.51360596	0.091720682	0.801040418	0.015705544	0.965652595	0.450252409	0.191629401	0.293318719	0.410777584	0.513890878	0.128649033	0.231978287	0.518985075	-0.352167526	0.318276229	0.493144157	0.147527088	0.275307353	0.441372683	-0.374706243	0.286044625	-0.565865648	0.088183523	-0.079729017	0.826697211	-0.245874975	0.493501588	0.422928946	0.22332137	0.185314197	0.608261816	-0.444843271	0.197680845	-0.223750928	0.534321858	0.364018598	0.30110097	-0.214686258	0.551426962	0.267925807	0.454203069	0.515753844	0.127031173	0.096027435	0.791866311
ASHG19A3A048260	black	-0.124424177	0.731996805	0.173236526	0.632214554	-0.309617475	0.383989428	-0.085398201	0.814547852	-0.334023999	0.345533227	-0.380468806	0.278098512	-0.167628178	0.643444412	-0.002233135	0.995115042	-0.127193788	0.726221443	0.008930351	0.980466416	-0.213263635	0.554130771	0.042095296	0.90807954	0.617120509	0.057337392	-0.375821906	0.284496776	0.594099032	0.070128239	-0.428480799	0.216655147	0.040263946	0.912065269	0.773963654	0.008605212	0.24163854	0.501213071	-0.357410014	0.310616656	0.377982938	0.281511484	-0.347719927	0.324850877	-0.855887713	0.001579901	0.132918995	0.714322469
ASHG19A3A046171	black	0.12394575	0.732995688	-0.310182678	0.383076152	0.375670775	0.284706187	-0.068202534	0.851499005	0.063614664	0.861404701	0.252811757	0.480985418	0.016716585	0.963442688	0.410717968	0.238388924	-0.109460294	0.763403958	0.00995108	0.978234169	0.265878491	0.457791029	-0.245762624	0.493705441	-0.87696969	0.000861834	0.286430873	0.422356698	-0.390298463	0.264824407	-0.019119809	0.958190703	0.071119886	0.845209767	-0.499923844	0.141183573	-0.537719496	0.108903921	0.421848889	0.224631627	-0.383943877	0.273365252	0.268368926	0.453428165	0.778167977	0.008026574	0.219718857	0.541903939
ASHG19A3A019661	black	-0.12352546	0.733873487	0.239205975	0.505663864	-0.018431299	0.959695228	-0.306991612	0.388246305	-0.350827155	0.32025026	0.100096683	0.783219199	-0.187790862	0.603390299	-0.107389695	0.767775514	0.097685646	0.788340109	-0.504265933	0.137210015	-0.573919588	0.082759686	0.088460737	0.807999299	0.387721231	0.268270444	-0.023433526	0.948767301	0.223219816	0.535318133	-0.225904646	0.530289527	0.187346709	0.604262903	0.183425954	0.611985281	-0.074906938	0.837057402	-0.50499215	0.136552213	-0.100177153	0.783048414	-0.367850744	0.295654925	-0.551221223	0.098617949	0.355291254	0.313700508
ASHG19A3A002959	black	0.123041599	0.7348844	0.497254651	0.143660751	-0.103345958	0.776329791	-0.005478623	0.988015873	-0.117913617	0.745620389	-0.181925938	0.614948912	-0.134742646	0.71054377	-0.219778334	0.541791785	0.381822083	0.276250015	-0.301224129	0.397676016	-0.099373467	0.784754493	0.438437122	0.204989845	0.70682361	0.022281427	-0.191490915	0.596138681	0.162721694	0.653322568	-0.245151284	0.494815304	-0.171075758	0.636533297	0.502593421	0.138732346	0.352714083	0.317473117	-0.462864624	0.177946357	0.466855872	0.17374057	-0.091042394	0.802487312	-0.567996838	0.086726752	-0.370129999	0.292440896
ASHG19A3A017542	black	-0.122710224	0.735576943	0.277092167	0.438295503	-0.194206639	0.590836509	-0.024142102	0.947219921	-0.378730246	0.280483098	-0.138867831	0.7020172	-0.278307752	0.436205376	-0.19920548	0.581122445	0.164928661	0.648873206	-0.394276652	0.25955315	-0.441239621	0.20177341	0.175758827	0.627185854	0.661817928	0.037115811	0.005263169	0.988487138	0.206733685	0.566607253	-0.249609967	0.486745254	-0.066320498	0.855560333	0.491303433	0.149278772	0.122712869	0.735571414	-0.460948975	0.179986194	0.128341611	0.723831552	-0.390077563	0.265118816	-0.671878106	0.033346929	0.061202907	0.866619006
ASHG19A3A048375	black	0.122322994	0.736386434	0.415885692	0.231944328	-0.106879959	0.768852607	-0.262040984	0.464550311	-0.228173118	0.52605574	-0.310215286	0.383023493	-0.054928094	0.880206658	-0.192982221	0.593224917	0.123423677	0.734086107	-0.152325358	0.674412753	-0.144178741	0.691083829	0.530246739	0.114875658	0.56121507	0.091416611	-0.464929835	0.175762679	0.509966586	0.132098515	-0.420333646	0.22647718	-0.084903673	0.81560627	0.657353018	0.038876943	0.347705213	0.324872743	-0.288962784	0.418082728	0.465550958	0.175109055	-0.206364282	0.567316248	-0.783053952	0.007389359	-0.075542916	0.835689684
ASHG19A3A039135	black	-0.121682256	0.737726388	0.313870826	0.377142825	-0.220396509	0.540626667	-0.033336974	0.92715636	-0.284787758	0.425141218	-0.179612494	0.61952949	-0.228597768	0.525264727	-0.205741635	0.568512062	0.180248382	0.618269259	-0.316676695	0.372659355	-0.362581624	0.303156745	0.169550507	0.639587782	0.749081886	0.012646852	-0.104915656	0.773006569	0.30380276	0.393446497	-0.234960666	0.51347086	-0.027803906	0.939225952	0.496100103	0.144740403	0.262306126	0.464081879	-0.49489233	0.145875107	0.247027397	0.49141268	-0.38057597	0.277951888	-0.720054344	0.018854451	-0.028354671	0.938024002
ASHG19A3A035340	black	-0.120933028	0.739294029	0.298311492	0.402479511	-0.017870809	0.960920089	0.001047441	0.997708725	-0.426674736	0.218811052	-0.17073357	0.637218141	-0.531715897	0.113685796	-0.23575048	0.512014639	0.490897479	0.14966678	-0.594933984	0.069634592	-0.276770765	0.4388489	0.358035802	0.309708885	0.586562547	0.074687454	0.167878107	0.642942563	0.112350673	0.757311717	-0.326648079	0.356941391	-0.208348145	0.563512604	0.295299278	0.407476222	0.215927785	0.549071579	-0.458344683	0.182781403	0.203370625	0.573074434	-0.096535068	0.790786461	-0.355432887	0.313493862	-0.205582531	0.56881778
ASHG19A3A038754	black	-0.120918219	0.739325024	0.33774937	0.339842704	-0.196261724	0.586835726	-0.013162009	0.971213093	-0.398093689	0.254550336	-0.295292838	0.407486936	-0.317319403	0.371636102	-0.320283951	0.366934291	0.277707576	0.43723677	-0.320159405	0.367131226	-0.299295268	0.400853984	0.382408456	0.275451142	0.796394661	0.005832886	-0.100797905	0.781731241	0.342562771	0.332561745	-0.254421921	0.478100072	-0.247502596	0.490552426	0.559382585	0.09271106	0.397625873	0.255160586	-0.36668428	0.29730704	0.348099358	0.324287257	-0.228760952	0.524960885	-0.663402793	0.036503872	-0.184768965	0.609336143
ASHG19A3A027669	black	0.120610981	0.739968128	-0.205186815	0.569578422	-0.040702207	0.911111279	0.417404833	0.230068782	0.348465353	0.323744077	0.152955563	0.673128312	0.303731595	0.39356293	-0.24373033	0.497399086	-0.067607708	0.852782272	0.324742718	0.359918704	0.193360715	0.592486232	0.053445039	0.883422347	-0.341586202	0.334032401	0.32218484	0.363935103	-0.607872764	0.062272852	0.608671382	0.061836015	-0.305092777	0.391338777	-0.358302558	0.309322354	-0.083504873	0.818601517	0.516962234	0.125988538	-0.269271627	0.451851407	0.226316972	0.529518954	0.564582416	0.089068189	-0.271847644	0.447365495
ASHG19A3A015126	black	-0.120407393	0.740394354	0.156989452	0.664924837	-0.311927653	0.380263257	0.057009651	0.875695914	-0.596658333	0.068622297	-0.249853876	0.486305434	-0.203786596	0.572273008	-0.362701912	0.302984374	-0.075313085	0.836183907	-0.173921597	0.630847377	-0.535028681	0.111031211	0.355702555	0.313100608	0.561496448	0.091218877	-0.006474346	0.985837962	0.190848005	0.597396423	-0.14539211	0.688593033	-0.365133717	0.299510766	0.736542907	0.015117789	0.043784408	0.904405011	-0.131916185	0.716402734	0.039959574	0.912727873	-0.247192735	0.491113295	-0.699841379	0.024252401	0.160864196	0.65707503
ASHG19A3A049798	black	-0.11990533	0.741445732	0.310409559	0.382709846	-0.250842931	0.484523711	0.025149766	0.945019672	-0.431806033	0.212717782	-0.318720283	0.36941059	-0.289731912	0.416788448	-0.30303044	0.394710983	0.190737915	0.597611891	-0.251821289	0.482764043	-0.319212079	0.368630868	0.349154746	0.322722218	0.792879176	0.006217878	-0.116523707	0.748537203	0.340725284	0.335331659	-0.252770037	0.48106028	-0.270718009	0.449330166	0.658234647	0.038524824	0.349972232	0.32151267	-0.340408393	0.335810549	0.33889918	0.338096103	-0.23381682	0.515582871	-0.71179159	0.020948194	-0.138354994	0.703075602
ASHG19A3A028135	black	0.119604465	0.742075963	0.070811389	0.845874459	0.21435902	0.552048446	0.009235451	0.979799174	0.339482628	0.337211587	0.255183479	0.476738028	0.221148792	0.539210135	0.242452517	0.499727472	0.142631188	0.694264511	0.177247108	0.624225129	0.390691968	0.264300399	-0.223764422	0.534296555	-0.181190077	0.616404613	-0.079717331	0.826722289	-0.199261311	0.581014289	0.261241977	0.465963201	0.05592689	0.878041867	-0.409670867	0.239706878	0.053553057	0.883188079	-0.03454315	0.924526959	0.165214472	0.648297721	0.641535778	0.045567351	0.56787963	0.086806465	-0.353430808	0.316421564
ASHG19A3A051170	black	-0.119142687	0.743043532	0.35632764	0.312190051	-0.108954821	0.764470589	-0.093190944	0.797905995	-0.34703706	0.32586651	-0.173466022	0.631756442	-0.355489114	0.313411846	-0.141538609	0.69651268	0.32481824	0.359800457	-0.434656503	0.209375594	-0.296424132	0.405606856	0.209420492	0.561460699	0.719092084	0.019090478	-0.088837154	0.807195147	0.318816514	0.369257956	-0.337489105	0.340238694	-0.039809505	0.913054587	0.434876005	0.209119491	0.275761017	0.440589592	-0.574009811	0.082700176	0.316872265	0.372347841	-0.193121795	0.592952479	-0.600072139	0.066646641	-0.108100013	0.766275183
ASHG19A3A004919	black	-0.119073379	0.743188781	0.32281231	0.362947785	-0.194751127	0.58977554	-0.056829871	0.876085373	-0.430608534	0.214130948	-0.455158661	0.186235613	-0.361905273	0.304126919	-0.336813806	0.341267253	0.289573357	0.417055107	-0.161104912	0.656588351	-0.127212254	0.726182978	0.523661229	0.120304773	0.764164612	0.01006725	-0.304972859	0.391534477	0.553586218	0.096882338	-0.339693403	0.33689234	-0.313807921	0.377243643	0.652086792	0.041025497	0.568355724	0.086482966	-0.343014553	0.331882518	0.567725973	0.086911038	0.134370062	0.711315323	-0.628363808	0.051694008	-0.320254805	0.366980373
ASHG19A3L0002818	black	0.118439686	0.744517158	0.48246523	0.157864796	-0.073792343	0.839455367	-0.058722489	0.871986595	-0.258015019	0.471688749	-0.201835461	0.576035808	-0.170908351	0.636868309	-0.217023012	0.546997049	0.33868917	0.338414772	-0.364027438	0.301088347	-0.175982893	0.626739798	0.48541539	0.154966498	0.678164653	0.031128711	-0.144497995	0.690428208	0.173531936	0.631624889	-0.309847881	0.383617001	-0.245613875	0.493975391	0.564978604	0.088794452	0.283247909	0.427758471	-0.343874805	0.330591159	0.393719116	0.260288392	-0.219906258	0.541550595	-0.605046145	0.063835261	-0.259968337	0.468219314
ASHG19A3A011729	black	-0.118155875	0.745112293	0.250429155	0.48526876	0.056439328	0.876931491	-0.315468072	0.374587362	-0.456190651	0.18511258	-0.268877637	0.45253929	-0.492534418	0.14810594	0.230785419	0.521197408	0.249050927	0.487753972	-0.34654656	0.326597049	-0.051426032	0.887802589	0.078321271	0.829719319	0.401967919	0.24952769	-0.312766796	0.378914177	0.603667275	0.064606672	-0.696088647	0.025359693	0.12665891	0.727335845	0.463550201	0.177219679	0.184189128	0.610479394	-0.605769951	0.063432756	0.473434929	0.166938149	0.183534755	0.611770517	-0.444136252	0.198479941	0.01004997	0.978017912
ASHG19A3A015419	black	0.117157115	0.747207598	0.461433506	0.179468951	0.182530007	0.613754826	-0.336093645	0.342365886	-0.449135232	0.192870231	0.028631256	0.937420443	-0.326390077	0.357343817	-0.001731866	0.996211554	0.390895844	0.264029132	-0.674870419	0.032278146	-0.327724931	0.355264194	0.412013807	0.236763546	0.34082277	0.335184408	-0.05720989	0.875262162	0.122097221	0.736858512	-0.500434999	0.140712191	-0.042189375	0.907874837	0.348159528	0.324197925	-0.082406761	0.820954387	-0.541622317	0.105864316	0.174545157	0.629603831	0.013714726	0.97000468	-0.403781453	0.2471957	0.045699119	0.900241687
ASHG19A3A020103	black	-0.116774002	0.74801173	0.359829105	0.307115265	0.110995655	0.760166299	-0.235552333	0.512379812	-0.439167189	0.204149105	-0.057566658	0.874489419	-0.479196465	0.161113985	-0.026476054	0.942124214	0.4661342	0.174496611	-0.619605862	0.056056488	-0.262109308	0.464429581	0.214398995	0.55197251	0.528479571	0.116317162	-0.00349318	0.992358761	0.265154905	0.459062152	-0.413647208	0.234723681	-0.023978031	0.947578204	0.213543678	0.553598119	0.171556651	0.635571275	-0.596175281	0.068904902	0.259485078	0.469076615	0.047234454	0.896904853	-0.324209193	0.360754611	-0.093702133	0.796816808
ASHG19A3A044006	black	-0.116657579	0.748256138	0.320988061	0.365821931	-0.218937127	0.543378871	0.086848978	0.811444374	-0.329357517	0.352729023	-0.328178994	0.354558182	-0.352659627	0.317553087	-0.334397292	0.34496085	0.33347211	0.34638033	-0.309447763	0.384263864	-0.224576778	0.532774191	0.377065584	0.282776657	0.808099036	0.004673124	-0.044233819	0.903427625	0.280686332	0.432128846	-0.240987288	0.502403023	-0.26515289	0.459065694	0.538124751	0.108585776	0.434909923	0.209079934	-0.371239544	0.290883101	0.376421766	0.283666413	-0.229575148	0.523445965	-0.616195235	0.057819154	-0.286996217	0.421400611
ASHG19A3A039277	black	0.115699988	0.750267187	-0.24926017	0.487376314	0.087119126	0.810866738	0.241867074	0.500795783	0.211071857	0.558306512	-0.069064153	0.849640724	0.136497357	0.706913267	0.320862934	0.366019485	-0.156882125	0.665142692	0.441523622	0.201449107	0.560177576	0.092148059	-0.248390565	0.488946669	-0.439268373	0.20403274	0.056422218	0.876968562	-0.21643366	0.548112988	0.091333599	0.801866059	-0.170398561	0.637888855	-0.119427798	0.742446097	-0.079078801	0.828092823	0.522787865	0.121036546	0.067552391	0.852901627	0.302142389	0.39616737	0.572207062	0.083894474	-0.220923656	0.539633906
ASHG19A3L0000424	black	-0.115138119	0.751447807	0.309486805	0.384200721	-0.087129809	0.810843897	-0.061749168	0.865437559	-0.503871512	0.137568091	-0.367909162	0.295572315	-0.509918969	0.132140718	-0.145219998	0.68894618	0.359502905	0.307586186	-0.409196255	0.240305602	-0.17104419	0.636596466	0.367786534	0.295745742	0.673797466	0.032658662	-0.085354855	0.814640613	0.397881676	0.2548268	-0.49908006	0.141963812	-0.234481373	0.514355396	0.584145333	0.076189474	0.338595756	0.338556566	-0.401275277	0.250421565	0.424276896	0.221692247	-0.092883279	0.798561687	-0.554755046	0.096031786	-0.196485267	0.586401143
ASHG19A3A033229	black	-0.11381273	0.754234599	0.220167762	0.541057686	-0.273459608	0.44456872	0.013170768	0.971193942	-0.457367532	0.183836756	-0.392627159	0.261731714	-0.313666307	0.377470657	-0.259369817	0.46928119	0.084603163	0.816249572	-0.204325501	0.571235365	-0.308028893	0.386562003	0.345246554	0.328537344	0.670008575	0.034026727	-0.134333419	0.711391218	0.393933408	0.260005663	-0.361706507	0.304412345	-0.226714602	0.528776275	0.730908345	0.016330521	0.271277735	0.448356198	-0.265069283	0.459212669	0.292680811	0.41184359	-0.333726158	0.345990257	-0.766001973	0.009780711	-0.013463848	0.97055317
ASHG19A3A045600	black	0.11378867	0.754285211	0.494799376	0.145962661	-0.096642603	0.790557751	-0.096208384	0.791481356	-0.220126412	0.541135615	-0.293372313	0.410688083	-0.146681596	0.685948934	-0.273109085	0.445176203	0.339908834	0.336566203	-0.266958928	0.455895965	-0.099822305	0.783801589	0.5713006	0.084499162	0.727419095	0.017114526	-0.282267998	0.429427893	0.324188	0.360787835	-0.320569066	0.366483661	-0.256132587	0.475042929	0.598879631	0.067332491	0.444584088	0.197973563	-0.317264683	0.371723167	0.517928954	0.125158254	-0.153344501	0.672335984	-0.655855787	0.039479889	-0.336872675	0.341177525
ASHG19A3A020408	black	0.11347344	0.754948409	-0.172145636	0.634393682	0.244894445	0.4952819	0.337419805	0.340344173	0.174923713	0.6288493	0.145159498	0.68907033	-0.067549269	0.852908363	-0.075455038	0.835878649	0.279877171	0.433513647	-0.052173841	0.88617989	0.335719938	0.342936701	0.113834862	0.754188043	-0.456775807	0.184477579	0.553372283	0.097038535	-0.67951646	0.030665207	0.323457439	0.361934076	-0.379552082	0.279354503	-0.542669474	0.105057977	-0.123989036	0.732905298	0.496902577	0.143989463	-0.237241811	0.509269692	0.330977912	0.350221839	0.876185211	0.000883155	-0.400673054	0.251200198
ASHG19A3A001995	black	-0.113276464	0.75536289	0.162214781	0.654345929	-0.198050108	0.583362329	-0.111009771	0.760136549	-0.225767553	0.530545834	-0.474117313	0.16624187	-0.313934487	0.37704081	0.083765637	0.818042983	0.054858122	0.880358342	-0.045632226	0.900387102	0.031604001	0.930935258	0.071333644	0.844749253	0.54725806	0.101570414	-0.389054918	0.266484111	0.675039219	0.032218557	-0.592241163	0.071234835	0.110983983	0.7601909	0.637930838	0.047193058	0.379302421	0.279697091	-0.381304111	0.276956743	0.522727353	0.121087351	-0.288705467	0.41851616	-0.713771141	0.020432655	-0.038271155	0.91640436
ASHG19A3A013469	black	-0.113111555	0.75570994	0.209245006	0.561796288	-0.036364667	0.920557402	-0.015251849	0.96664434	-0.49535326	0.145441425	-0.016505156	0.963904804	-0.403552428	0.247489525	-0.26412014	0.46088266	0.283740752	0.426919983	-0.616564369	0.057626638	-0.519229108	0.124046957	0.291234759	0.414264923	0.424236822	0.221740582	0.30762732	0.387213642	-0.065036412	0.858333074	-0.199049532	0.581424588	-0.199507204	0.580538031	0.259975843	0.468206005	-0.072761952	0.841673234	-0.310076332	0.383247908	-0.125831562	0.729060507	-0.324075565	0.360964125	-0.372905844	0.288552003	0.103448018	0.776113618
ASHG19A3A009200	black	0.112548777	0.756894596	0.340653611	0.335439943	0.153900427	0.671203977	-0.357924345	0.309870464	-0.278737822	0.435466994	0.241919701	0.500699711	-0.141454108	0.696686645	0.005551381	0.987856729	0.194679958	0.589914178	-0.669927887	0.034056276	-0.514636234	0.128000222	0.212033962	0.556472023	0.139490714	0.7007323	0.048392931	0.894388024	-0.039906987	0.912842358	-0.33305534	0.347020735	0.21095733	0.558525043	0.129816855	0.720763087	-0.335808934	0.342800721	-0.527986262	0.116721569	-0.171801003	0.635082638	-0.304849565	0.391735734	-0.414422041	0.233759515	0.360498762	0.306149702
ASHG19A3A021050	black	-0.111559893	0.758977314	0.279131279	0.434791977	-0.189538852	0.599960524	-0.346443304	0.326750944	-0.286220671	0.422712443	-0.018868644	0.958739532	0.008450306	0.981516276	-0.17025695	0.638172443	-0.094017355	0.796145324	-0.200315015	0.578974453	-0.553972621	0.096600627	0.126467318	0.727735133	0.536302844	0.110020666	-0.374931438	0.28573183	0.495771374	0.145048709	-0.186336124	0.606250026	0.227748063	0.526847995	0.432777291	0.211575554	0.102933968	0.777202562	-0.5512209	0.098618187	0.103931829	0.775089054	-0.261988127	0.464643719	-0.827727246	0.003112573	0.351100725	0.319846843
ASHG19A3A014595	black	-0.110587354	0.761026969	0.27887623	0.435229486	-0.240392661	0.50349055	0.106646051	0.769346981	-0.423346967	0.222815426	-0.204366228	0.571156977	-0.278448473	0.435963709	-0.379837894	0.278962587	0.209868256	0.560604768	-0.345172452	0.328648122	-0.426164638	0.219422172	0.354138279	0.315385379	0.72160107	0.018479312	0.084623094	0.816206903	0.108156518	0.766155864	-0.124185661	0.732494744	-0.316353136	0.373175018	0.54189948	0.105650514	0.213115809	0.554412022	-0.291163599	0.414384249	0.143480817	0.692517736	-0.310852601	0.381995038	-0.613207174	0.05939317	-0.097163206	0.789450713
ASHG19A3A030914	black	-0.10972203	0.762851792	0.259206783	0.469570624	-0.288269086	0.419251693	0.165934802	0.646848075	-0.373024072	0.288386987	-0.496546166	0.144322691	-0.340564626	0.335574405	-0.213996155	0.552737911	0.20592917	0.568151795	-0.076055034	0.834588625	-0.044399173	0.903068041	0.309625899	0.383975809	0.80676262	0.004796389	-0.162992937	0.652775194	0.393888889	0.260064385	-0.322886682	0.36283085	-0.366884142	0.297023619	0.758878282	0.010924578	0.490028964	0.150498957	-0.230182856	0.522316411	0.542202771	0.10541687	-0.132181643	0.715851895	-0.628718932	0.051522037	-0.350606882	0.320575276
ASHG19A3A038542	black	-0.108422041	0.765595226	0.231491886	0.519886702	-0.331162992	0.349936046	0.086194852	0.812843378	-0.412547545	0.236095896	-0.415902818	0.231923136	-0.250715176	0.484753695	-0.326234223	0.357587027	0.07010801	0.847390299	-0.120576696	0.740039902	-0.285189771	0.424459154	0.366434274	0.297661773	0.744016223	0.013608096	-0.147099819	0.685092022	0.371533313	0.290471397	-0.266942189	0.455925298	-0.297631681	0.403604622	0.76402451	0.010089339	0.345979482	0.327442697	-0.212862205	0.554894656	0.330166833	0.351475667	-0.331773635	0.348993953	-0.781210322	0.007625421	-0.096308205	0.791269011
ASHG19A3A002357	black	0.107648332	0.767229143	0.355624438	0.313214499	0.248069427	0.489527137	-0.489572709	0.150937246	-0.067958589	0.85202525	0.144690953	0.690032037	-0.15948758	0.659860491	0.467906863	0.172643018	0.207465312	0.56520404	-0.528057313	0.116663268	-0.111098865	0.759948778	-0.16390822	0.650929237	0.149846221	0.679472893	-0.241196158	0.502021251	0.291388121	0.414007809	-0.624846404	0.053417961	0.539722707	0.107337005	0.099485347	0.784516943	-0.167831736	0.643035665	-0.691439564	0.026778929	0.178571785	0.621593937	-0.299133265	0.401121451	-0.388678786	0.266987238	0.264724105	0.459819687
ASHG19A3A045193	black	-0.107408695	0.767735374	0.351086823	0.319867337	-0.088753464	0.807373923	-0.084829214	0.815765655	-0.341517745	0.334135618	-0.08307434	0.819523844	-0.299397786	0.400684771	-0.354924549	0.31423587	0.358492923	0.309046668	-0.501871707	0.139392437	-0.425745985	0.219924465	0.376390779	0.283709275	0.669421695	0.03424205	0.034462642	0.924702443	0.16933165	0.640026471	-0.153470197	0.672079981	-0.138933423	0.701881862	0.290676324	0.415201783	0.253382637	0.479961561	-0.456488053	0.184789684	0.145823741	0.687707632	-0.219517801	0.542283129	-0.526472914	0.117967663	-0.096575181	0.790701147
ASHG19A3A008186	black	-0.106665422	0.769306038	0.295604259	0.406968977	-0.35377419	0.315918413	0.144038713	0.691371452	-0.20977256	0.560787656	-0.388515123	0.267206321	-0.134432883	0.711185216	-0.489311619	0.151188402	0.177713603	0.623298096	-0.046542303	0.898408968	-0.207343399	0.56543777	0.433473885	0.210758518	0.88254603	0.000720917	-0.178669117	0.621400759	0.34637499	0.326852781	-0.043692002	0.90460599	-0.334185606	0.345285374	0.603829761	0.064515454	0.586188818	0.074918417	-0.194139004	0.59096835	0.413199261	0.235282108	-0.291378583	0.414023797	-0.720763673	0.018681764	-0.328106392	0.354671022
ASHG19A3A018890	black	-0.105528599	0.7717098	0.274730215	0.442369827	-0.276274508	0.439703997	0.182743568	0.613332868	-0.421391266	0.225188102	-0.421049104	0.225604687	-0.299318899	0.400814977	-0.512519922	0.129847711	0.267874963	0.454292022	-0.16735999	0.643983071	-0.216137456	0.548674191	0.566189025	0.087961477	0.804553737	0.005005191	-0.017753795	0.961175812	0.235453567	0.51256187	-0.106022934	0.770664335	-0.552748126	0.097495154	0.636978801	0.047628767	0.503830755	0.137605125	-0.077592022	0.831285644	0.368233421	0.295113992	-0.141633695	0.696316939	-0.567277394	0.087216787	-0.369586852	0.293205095
ASHG19A3A051760	black	-0.104791233	0.773269865	0.362698424	0.30298937	-0.02686243	0.941280817	-0.128266183	0.723988536	-0.29931791	0.40081661	-0.03321597	0.927420179	-0.363621372	0.301668511	-0.080734399	0.824540136	0.383924232	0.273391886	-0.53839895	0.108370849	-0.323220045	0.362306935	0.138352132	0.70308151	0.61550743	0.058178999	-0.015730598	0.965597831	0.205796712	0.568406245	-0.311251778	0.381351561	0.063519293	0.861610807	0.268727997	0.452800675	0.158715472	0.661424437	-0.68532662	0.028726506	0.226688025	0.528825901	-0.108937203	0.764507771	-0.473247831	0.167129361	-0.071246515	0.844936955
ASHG19A3A020961	black	-0.103892335	0.775172677	0.18845737	0.602081697	0.065912319	0.856441565	-0.142774687	0.693969397	-0.626565315	0.052570797	-0.247202129	0.491096286	-0.629655847	0.051070155	0.016682046	0.963518178	0.333339786	0.346583594	-0.553632322	0.096848698	-0.218022982	0.545105657	0.295459802	0.407209201	0.311749316	0.380550271	0.070746274	0.846014769	0.25872284	0.47043023	-0.615999078	0.057921629	-0.155816785	0.667306362	0.4415943	0.201368447	0.004324962	0.990539322	-0.392678527	0.261663718	0.200665031	0.57829746	0.047372424	0.896605065	-0.323540866	0.361803088	0.024392937	0.946672189
ASHG19A3A002758	black	-0.101338606	0.780584333	0.32615039	0.357717882	-0.191287531	0.596536463	-0.026568427	0.941922574	-0.320488372	0.366611171	-0.235701213	0.512105424	-0.299117746	0.401147077	-0.265916308	0.45772464	0.260100325	0.467985289	-0.359974816	0.306905031	-0.324697774	0.359989084	0.306889993	0.388411502	0.734445343	0.015561645	-0.083793665	0.817982955	0.301212777	0.397694682	-0.280541455	0.432376638	-0.108738631	0.764926894	0.506621868	0.13508309	0.306374174	0.389250569	-0.458245441	0.182888424	0.283283077	0.427698613	-0.316349522	0.37318078	-0.685937911	0.028527531	-0.104112314	0.77470692
ASHG19A3A005224	black	-0.1011156	0.781057316	0.257065257	0.473379762	-0.213858789	0.552999003	-0.097963962	0.787748605	-0.376231747	0.283929308	-0.263091197	0.462696108	-0.279230191	0.43462236	-0.053869525	0.882501781	0.071398009	0.844610594	-0.243515922	0.497789451	-0.302570316	0.395465255	0.136574654	0.706753462	0.612654822	0.05968719	-0.223712396	0.534394113	0.430762272	0.213949221	-0.432025257	0.212459659	0.029507347	0.935508848	0.650169129	0.04182729	0.161795596	0.655192575	-0.514776749	0.127878135	0.305295526	0.39100801	-0.253210146	0.480270819	-0.759538531	0.010814796	0.085249893	0.814865242
ASHG19A3A006117	black	-0.100872126	0.781573785	0.15833816	0.66218913	-0.154663224	0.669651699	0.024389275	0.946680184	-0.649956866	0.041916681	-0.343141782	0.331691365	-0.457276801	0.183934929	-0.071377784	0.844654163	0.096697231	0.79044157	-0.303001857	0.394757818	-0.281560004	0.43063594	0.266040913	0.457505919	0.464247173	0.176482731	0.018582083	0.959365727	0.249813148	0.486378864	-0.478680925	0.161630078	-0.312057294	0.380054682	0.734900587	0.015464552	0.024015804	0.947495718	-0.221040115	0.539414681	0.209587505	0.561141383	-0.125884115	0.728950924	-0.538010417	0.108675475	0.053107843	0.8841537
ASHG19A3A011645	black	-0.099526758	0.784429019	0.34576139	0.327768226	0.007484759	0.983628006	-0.244961412	0.495160224	-0.260780874	0.466779438	-0.100367618	0.782644213	-0.363331579	0.302082913	0.054769429	0.880550615	0.331762376	0.349011311	-0.489814546	0.150704836	-0.22570193	0.530668538	0.07261707	0.841985165	0.56864936	0.086283831	-0.159607543	0.659617606	0.393213475	0.260956189	-0.470359665	0.170097648	0.200634805	0.578355912	0.293262541	0.410871411	0.197653999	0.584130992	-0.690489642	0.027075456	0.312813754	0.378838752	-0.192830011	0.593522071	-0.540355139	0.106845283	-0.004864676	0.989358773
ASHG19A3L0003498	black	-0.098125365	0.787405621	0.335558332	0.343183694	-0.145195582	0.688996282	0.042846166	0.906445884	-0.367971876	0.295483642	-0.20762248	0.564902777	-0.364366505	0.30060436	-0.303850797	0.393367911	0.36184792	0.304209262	-0.441772131	0.201165582	-0.315223079	0.374978774	0.35615617	0.312439692	0.72932584	0.01668293	0.057229822	0.875218988	0.161856951	0.655068633	-0.231531985	0.519812349	-0.237073345	0.509579462	0.44666384	0.195631822	0.289733742	0.41678537	-0.404538108	0.24622634	0.248976402	0.487888511	-0.247111889	0.491259676	-0.547407779	0.101457873	-0.199299759	0.580939811
ASHG19A3A024538	black	-0.0978468	0.787997598	0.311804483	0.380461474	-0.25437481	0.478184386	0.067090503	0.853898331	-0.418427438	0.228811119	-0.395103217	0.258465243	-0.303787791	0.393470985	-0.39204774	0.262499361	0.240031116	0.504152272	-0.216091261	0.548761734	-0.246710047	0.491987538	0.482752221	0.157581427	0.802292741	0.005225559	-0.117895706	0.745657959	0.342811405	0.33218785	-0.237803484	0.508237473	-0.379169428	0.279879679	0.672194933	0.033232645	0.448579222	0.19348953	-0.240016402	0.504179209	0.395909657	0.257406257	-0.19189651	0.595345702	-0.679569273	0.030647194	-0.253861202	0.479103999
ASHG19A3A017035	black	-0.097028648	0.789736812	0.289027188	0.417974278	-0.333291426	0.346657894	0.076253796	0.834161354	-0.329108936	0.353114443	-0.326247295	0.357566625	-0.142042276	0.695476035	-0.318792895	0.369295414	0.068552845	0.8507434	-0.099555132	0.784368778	-0.30259205	0.395429611	0.294347241	0.409061579	0.814697183	0.004097495	-0.176116433	0.626474007	0.338629409	0.338505481	-0.157664276	0.663555583	-0.256777542	0.473892551	0.703990568	0.023067309	0.370785733	0.291519709	-0.260342013	0.467556889	0.33571713	0.342940992	-0.344797585	0.329208824	-0.782031805	0.007519587	-0.122391683	0.736242825
ASHG19A3A032177	black	0.096986393	0.78982666	-0.039487731	0.913755153	0.196938691	0.585520022	-0.213788675	0.553132287	0.369220284	0.293721454	-0.125256242	0.730260446	0.070745684	0.846016041	0.437293887	0.206310409	0.025573289	0.944095001	0.343289077	0.331470137	0.65671686	0.039132365	-0.191460667	0.596197835	-0.288500566	0.418861451	-0.483026673	0.157310724	0.398396815	0.254155352	-0.26045651	0.467353999	0.341281496	0.334491953	-0.185130446	0.608623805	0.250582609	0.484992392	-0.062715788	0.863347551	0.462670583	0.178152351	0.505441939	0.136145771	0.279254856	0.434580069	-0.233025293	0.517046458
ASHG19A3A053201	black	-0.096438529	0.790991796	0.359178473	0.308054933	0.059290823	0.870756307	-0.162358661	0.654055411	-0.443223858	0.199513932	-0.0613167	0.866372877	-0.441943313	0.200970414	-0.230415374	0.521884491	0.473643775	0.166724865	-0.627316334	0.052203474	-0.351379841	0.319435521	0.387313259	0.268818184	0.548208389	0.100857406	0.077342481	0.831821747	0.158976909	0.660894749	-0.29015732	0.416073385	-0.152652149	0.673746614	0.219621642	0.542087273	0.18587601	0.607155523	-0.492918282	0.14774136	0.173199046	0.63228938	-0.00746842	0.983663743	-0.348434702	0.323789548	-0.121940058	0.737187178
ASHG19A3A032222	black	0.096173956	0.791554596	-0.315779369	0.374090309	0.326721088	0.356827553	-0.025483778	0.944290425	0.266366466	0.456934694	0.405181461	0.245403805	0.135691157	0.708580642	0.303207014	0.394421713	-0.099705042	0.784050519	0.022779713	0.950195228	0.181372281	0.61604406	-0.324498638	0.360300999	-0.86079543	0.001384002	0.322159042	0.363975725	-0.4960504	0.144786993	0.208983268	0.562296965	0.220479173	0.54047094	-0.7141272	0.020340866	-0.528974019	0.115912701	0.283785135	0.42684451	-0.493190776	0.147482887	0.264820965	0.459649317	0.806500144	0.004820868	0.218060592	0.545034571
ASHG19A3A024110	black	0.095560191	0.792860528	0.40988774	0.239433571	-0.032377702	0.929247978	-0.094244822	0.795660851	-0.379427088	0.279525993	-0.157521982	0.66384423	-0.227239375	0.527796772	-0.359351386	0.307805057	0.332768529	0.347461796	-0.464512516	0.176202647	-0.325681076	0.358450877	0.636542355	0.047829405	0.528966598	0.115918765	-0.01299205	0.971584688	0.086822183	0.811501671	-0.262329411	0.464040751	-0.323405311	0.362015933	0.475969155	0.164361094	0.169294309	0.640101327	-0.23572375	0.512063894	0.192767834	0.593643473	-0.194857176	0.589568978	-0.528615	0.116206292	-0.13692339	0.706032604
ASHG19A3A012576	black	-0.094659672	0.794777437	-0.253156957	0.480366198	-0.120987099	0.739180864	0.292040958	0.41291416	0.542769622	0.104981064	0.037785391	0.917462366	0.27850913	0.43585956	-0.189933652	0.599186852	-0.071095668	0.845261945	0.482823237	0.157511354	0.313289061	0.378075724	-0.19182148	0.595492364	-0.12612315	0.728452546	0.032599062	0.928765285	-0.132849999	0.714465542	0.575755009	0.081554492	0.037900598	0.917211431	-0.496166897	0.144677807	0.308442843	0.38589084	0.278314151	0.436194385	-0.033678903	0.926410908	0.181514791	0.615762106	0.413992631	0.234293576	-0.315773114	0.374100292
ASHG19A3A029126	black	-0.094399524	0.79533139	-0.290672917	0.415207502	-0.084646838	0.816156071	0.351805571	0.318808671	0.348240875	0.324077172	-0.112792239	0.756382048	0.140746608	0.698143691	0.169224557	0.640241168	-0.140218545	0.699231778	0.522011251	0.121689577	0.505536716	0.136060224	-0.423998286	0.222028415	-0.116767543	0.748025288	0.064786163	0.858873604	-0.081860701	0.82212488	0.296230674	0.405928068	-0.080361588	0.825339889	-0.231665326	0.519565128	0.221040396	0.539414151	0.427393643	0.217951426	0.106250919	0.770182283	0.07114208	0.845161952	0.444332654	0.198257772	-0.314539313	0.37607226
ASHG19A3A047371	black	0.094079901	0.796012103	0.479404822	0.160905687	0.12404502	0.732788397	-0.28379163	0.426833466	-0.233700121	0.515798548	0.046753072	0.897950913	-0.239515039	0.50509746	-0.147012812	0.685270268	0.445444768	0.197002492	-0.660249898	0.037728031	-0.328802598	0.353589706	0.416607845	0.231051676	0.465298112	0.175374957	-0.038774428	0.915308346	0.108207904	0.766047357	-0.347707228	0.324869749	0.032943864	0.928013458	0.199149155	0.581231566	0.085578696	0.814161612	-0.548480024	0.10065419	0.159879905	0.659066272	-0.223710027	0.534398556	-0.461990015	0.178875958	-0.043612523	0.90477886
ASHG19A3A023634	black	0.093563748	0.797111633	0.312602684	0.379177834	0.250463303	0.485207254	-0.501400992	0.139823995	-0.281835151	0.430166272	0.039611358	0.913485986	-0.292398602	0.412315607	0.154943841	0.669080932	0.269813336	0.450906389	-0.599574336	0.066932385	-0.233655019	0.515881913	0.254027205	0.478806688	0.068452841	0.850959093	-0.174042983	0.630605235	0.29308744	0.411163922	-0.614996215	0.058447411	0.2885774	0.418731957	0.147046383	0.685201491	-0.134665774	0.710702938	-0.539081755	0.107836804	0.102000859	0.779180117	-0.097786929	0.788124841	-0.365466574	0.299036966	0.253299936	0.480109825
ASHG19A3A011916	black	-0.092752129	0.798841226	-0.495876029	0.144950513	-0.169473775	0.639741577	0.471658304	0.168759121	0.198644778	0.582209061	-0.288356818	0.419103769	0.056278133	0.877280756	-0.027351978	0.940212291	-0.27742444	0.437723724	0.633418505	0.049281943	0.472764857	0.16762356	-0.165787148	0.647145139	-0.359731491	0.307256145	0.16612719	0.64646108	-0.135647558	0.708670845	0.277177821	0.438148075	-0.295900158	0.406477125	-0.095644931	0.792680195	0.120014049	0.741218029	0.733799374	0.015700144	-0.041733983	0.908865754	0.127749955	0.725063176	0.47437846	0.165975866	-0.223079284	0.535581873
ASHG19A3A050170	black	-0.091890616	0.800678008	0.220012177	0.541350928	-0.297262413	0.404216403	0.07904333	0.828168971	-0.504338248	0.137144425	-0.235732273	0.512048188	-0.135737355	0.708485065	-0.477443439	0.16287294	0.011102371	0.975716557	-0.172480719	0.633724061	-0.496841026	0.144046977	0.454616743	0.18682694	0.646391238	0.043437513	0.00442022	0.990330958	0.147119299	0.685052117	-0.025840388	0.94351188	-0.443364996	0.19935378	0.651931998	0.041089831	0.180457582	0.617854854	-0.057308552	0.875048457	0.075628881	0.83550484	-0.286042443	0.423014184	-0.663318235	0.036536348	0.016833248	0.963187701
ASHG19A3A044990	black	-0.090768837	0.803071004	0.381908973	0.276131556	0.0376568	0.917742461	-0.196646184	0.586088384	-0.477239183	0.163078633	-0.030804782	0.932678447	-0.372902336	0.2885569	-0.148873099	0.681462288	0.381324532	0.276928862	-0.579196018	0.07932565	-0.389195106	0.266296724	0.293032479	0.411255757	0.58007027	0.078765714	0.010565645	0.976890232	0.193492498	0.592229118	-0.29484289	0.408235845	-0.124158978	0.732550454	0.304845733	0.39174199	0.132368044	0.715465173	-0.518934949	0.124297849	0.184096578	0.610661942	-0.020726156	0.954681006	-0.417737721	0.229658946	-0.044740252	0.902326367
ASHG19A3A025397	black	-0.090344035	0.803977584	0.36049985	0.306148135	-0.221163157	0.539183101	-0.040057864	0.912513896	-0.374034451	0.286978839	-0.283969491	0.426531082	-0.245069933	0.494963073	-0.385936468	0.270671168	0.243066264	0.498608548	-0.270233536	0.450173959	-0.330876524	0.350378449	0.45813456	0.18300804	0.789978169	0.006548913	-0.177081557	0.62455423	0.363562965	0.301752008	-0.209875045	0.560591795	-0.243454905	0.497900566	0.585813879	0.075150592	0.408439316	0.241262218	-0.383625658	0.273796849	0.356397621	0.312088197	-0.153135445	0.672761827	-0.710885257	0.021187201	-0.174665868	0.629363199
ASHG19A3A042576	black	0.090151471	0.804388609	-0.400882647	0.250929057	0.041924563	0.908451045	0.144579788	0.690260267	0.422450573	0.223901163	0.259856558	0.468417548	0.394405734	0.25938309	0.258215273	0.471332543	-0.425175504	0.220609976	0.428879384	0.216181001	0.216011245	0.548913385	-0.45898447	0.182092356	-0.723719003	0.017974069	0.143322844	0.692842419	-0.387854925	0.26809108	0.346670848	0.326411857	0.227166733	0.527932316	-0.443398411	0.199315874	-0.427367962	0.2179821	0.436030963	0.20777493	-0.426463953	0.219063461	-0.001762081	0.996145461	0.521587203	0.122047068	0.2588342	0.470232366
ASHG19A3L0002582	black	0.087043419	0.811028608	0.485253634	0.15512457	0.03852705	0.915847063	-0.276818918	0.438765969	-0.386054548	0.270511975	-0.178224436	0.622283501	-0.289923713	0.416465981	-0.102069792	0.779033986	0.367128802	0.296676866	-0.438539158	0.204872221	-0.190842796	0.597406618	0.499039683	0.142001214	0.542727097	0.105013718	-0.291531828	0.413766949	0.364084418	0.301006984	-0.492473159	0.148164172	-0.101100806	0.781088695	0.533857911	0.111964873	0.222658114	0.536372603	-0.552096222	0.097973527	0.449551344	0.192407515	0.139669686	0.700363239	-0.561973382	0.090884344	-0.148690585	0.681835606
ASHG19A3A046020	black	-0.086732615	0.811693209	0.307581182	0.387288544	-0.212161409	0.55622919	-0.014309949	0.968703396	-0.420451592	0.226333214	-0.341382671	0.334339328	-0.301959134	0.396468227	-0.274641787	0.442522697	0.197645494	0.5841475	-0.277929913	0.436854556	-0.284008337	0.426465053	0.38460293	0.272472568	0.73610864	0.015208948	-0.123952203	0.732982213	0.358296529	0.309331087	-0.326648321	0.356941014	-0.250339917	0.485429507	0.65356071	0.040416308	0.335419789	0.34339551	-0.297492014	0.403835962	0.337095168	0.340838512	-0.307624415	0.387218357	-0.71563687	0.019954847	-0.115552632	0.750576772
ASHG19A3A018887	black	0.086250082	0.812725238	-0.208163338	0.563866519	0.091602031	0.801293479	0.344066398	0.330303904	0.512533877	0.129835475	-0.028049502	0.938689967	0.102427011	0.778276823	0.238872745	0.506274855	0.071542005	0.844300405	0.297032138	0.404598132	0.633840693	0.049083938	-0.311336684	0.381214762	-0.288469775	0.41891335	0.208313368	0.563579197	-0.317577756	0.371225171	0.178394709	0.621945439	-0.022232412	0.951390631	-0.40291783	0.248304694	0.106335141	0.770004221	0.413132427	0.23536549	0.061364099	0.866270357	-0.050280064	0.890289996	0.597603125	0.068071745	-0.410462383	0.238710244
ASHG19A3A019383	black	0.085359602	0.814630454	-0.308882518	0.385178589	0.24470981	0.495617442	0.057557237	0.874509822	0.397970282	0.254711238	0.259989457	0.468181863	0.165984489	0.646748119	0.270448156	0.449800072	-0.076434983	0.833771899	0.213052746	0.554532022	0.375348309	0.285153282	-0.310435955	0.382667241	-0.734686783	0.015510099	0.177214192	0.624290558	-0.359648584	0.307375828	0.2320768	0.518802543	0.195059905	0.589174179	-0.653171556	0.040576555	-0.276905061	0.438617627	0.293101718	0.411140067	-0.267443396	0.455047363	0.357103271	0.311062129	0.775661825	0.008368062	0.000181696	0.999602541
ASHG19A3A010645	black	-0.084423433	0.816634367	0.341422419	0.334279375	-3.54E-05	0.999922596	-0.292753774	0.411721597	-0.422115778	0.224307448	0.087687067	0.809652623	-0.249167781	0.487543049	-0.108128101	0.76621587	0.208433228	0.563349695	-0.555681257	0.095361172	-0.547633078	0.101288667	0.180577899	0.617616561	0.46806694	0.172476213	-0.057438648	0.874766673	0.209185261	0.561910558	-0.273725814	0.444107616	0.101899857	0.779394241	0.280459019	0.432517664	-0.04771651	0.895857468	-0.63285084	0.049549014	0.027851335	0.939122442	-0.118867054	0.743621222	-0.540589505	0.106663421	0.223881689	0.534076688
CUST_201_PI426075208	black	0.084304648	0.816888701	-0.362080754	0.303875047	-0.034980645	0.923573405	0.270463226	0.449773825	0.500189526	0.140938443	0.141496136	0.696600118	0.362701936	0.302984339	0.242390786	0.499840071	-0.35130223	0.319549865	0.498397281	0.142597096	0.348440393	0.323781105	-0.462776102	0.178040314	-0.549834701	0.099644598	0.110852374	0.760468298	-0.348096139	0.324292036	0.334298166	0.345112794	0.174759724	0.629176121	-0.351015772	0.319972089	-0.249149919	0.487575288	0.402170666	0.249266376	-0.248785444	0.488233316	-0.021883159	0.952153506	0.467737405	0.172819703	0.05398085	0.882260375
ASHG19A3A011162	black	-0.082565284	0.820614647	-0.199620287	0.580319055	-0.120132164	0.740970667	0.334667334	0.344547091	0.368595403	0.2946028	0.113970801	0.753902099	0.296566306	0.405370873	-0.114665821	0.752440575	-0.112691181	0.756594791	0.466460328	0.174154709	0.23083385	0.521107511	-0.262955923	0.462934756	-0.070871183	0.84574562	0.091956816	0.800536835	-0.252732287	0.48112802	0.622889146	0.054393558	-0.112928198	0.75609586	-0.364659212	0.300186881	0.172292937	0.63409929	0.280917013	0.431734432	-0.052845735	0.884722246	0.32134296	0.365261894	0.452648896	0.18898348	-0.297129297	0.40443705
ASHG19A3A021459	black	0.082003803	0.821818107	-0.369427901	0.293428939	0.225075948	0.531839609	0.214636742	0.551520984	0.213340769	0.55398404	0.109961165	0.762347392	0.047874418	0.895514408	0.285454391	0.424010473	-0.091457597	0.801601554	0.199195856	0.58114109	0.426705096	0.21877471	-0.271532738	0.447912791	-0.705306266	0.022700003	0.371189574	0.290953162	-0.462373879	0.178467604	0.155383133	0.66818773	-0.098160377	0.787331223	-0.472314456	0.168085215	-0.307414725	0.387558839	0.606153405	0.063220196	-0.289380481	0.417379599	0.132294861	0.715616997	0.808183176	0.00466544	-0.047335828	0.89668458
ASHG19A3A033165	black	-0.081981811	0.821865251	0.273535149	0.444437851	-0.218171278	0.544825383	-0.014600195	0.96806888	-0.342928316	0.332012116	-0.334400297	0.344956245	-0.321386993	0.365192439	-0.121728859	0.737628907	0.164480096	0.649776732	-0.248660794	0.48845845	-0.215854261	0.549210956	0.231504174	0.519863917	0.664841425	0.035954333	-0.17393783	0.630814993	0.390258173	0.264878091	-0.424431754	0.221505524	-0.076027976	0.834646794	0.654024739	0.040225786	0.264259783	0.460636793	-0.443505898	0.19919397	0.368870675	0.294214377	-0.273246857	0.444937388	-0.721270308	0.018559095	-0.068327765	0.851228875
ASHG19A3L0001167	black	0.080765148	0.824474181	-0.256559418	0.474281474	0.252875778	0.480870551	0.127078685	0.726461218	0.266114637	0.457376534	0.207886105	0.564397593	0.087345334	0.810383118	0.435375618	0.208537244	-0.047075118	0.897251079	0.201016575	0.577617813	0.454736494	0.186696176	-0.4279581	0.217277839	-0.609190473	0.06155316	0.211133427	0.558189043	-0.374098125	0.286890222	0.136511841	0.706883322	0.06606393	0.856114229	-0.485037536	0.1553359	-0.283377883	0.427537268	0.301636108	0.396998817	-0.141685412	0.696210483	0.382145015	0.275809898	0.79369292	0.006127202	-0.090249732	0.804178867
ASHG19A3A034439	black	0.080761053	0.824482964	-0.289420179	0.417312801	0.121202798	0.738729478	0.171076601	0.63653161	0.418243949	0.229036497	-0.075878803	0.834967495	0.081962675	0.821906273	0.484249015	0.156108494	-0.123406728	0.734121515	0.345496629	0.328163638	0.636379552	0.047904391	-0.461252709	0.179661851	-0.457553645	0.183635472	0.055736047	0.878455446	-0.10791331	0.76666947	-0.079511595	0.827163833	0.170253488	0.638179375	-0.277406403	0.437754752	-0.054667093	0.880772471	0.391590845	0.263105553	0.05192779	0.886713765	-0.126260392	0.728166446	0.481845539	0.158477715	-0.124800585	0.731211178
ASHG19A3A033849	black	-0.080620953	0.824783484	0.27039856	0.44988646	-0.264410754	0.460371045	0.227371256	0.527550727	-0.357530576	0.31044166	-0.2903453	0.415757596	-0.2760631	0.440068505	-0.523991362	0.12002888	0.287256919	0.420960062	-0.271750989	0.447533445	-0.310023523	0.383333212	0.514888752	0.127780872	0.741623168	0.014079482	0.123844856	0.733206385	0.044804616	0.902186415	-0.034024386	0.925657758	-0.483873861	0.156476884	0.525725376	0.118586238	0.355185032	0.313855535	-0.142376765	0.694787841	0.207937126	0.564299842	-0.240446696	0.503391682	-0.524543306	0.119568501	-0.303430021	0.394056521
ASHG19A3A034786	black	0.079821007	0.8264998	0.453047269	0.188545733	-0.105936978	0.770846098	-0.109968415	0.762332101	-0.254209733	0.478479872	-0.282116402	0.429686429	-0.191791062	0.595551826	-0.188018916	0.602942429	0.291111674	0.41447133	-0.301144222	0.397807427	-0.144143317	0.691156588	0.460063387	0.180933847	0.695064327	0.025667849	-0.257264975	0.473023951	0.34108315	0.33479127	-0.392276991	0.262195488	-0.165418801	0.647886406	0.616196123	0.05781869	0.353412783	0.316447988	-0.379314834	0.279680053	0.464928463	0.175764125	-0.235889786	0.511757972	-0.695354715	0.02558023	-0.222394079	0.536868557
ASHG19A3A031873	black	-0.079706889	0.826744698	0.16167262	0.655441022	0.014342364	0.968632532	-0.174188653	0.630314694	-0.50656079	0.135137973	-0.145401341	0.688574095	-0.470049607	0.170418164	0.09776262	0.788176508	0.162546591	0.65367601	-0.519173667	0.124094219	-0.320306685	0.36689835	0.112893946	0.756167956	0.268996674	0.452331409	0.053624086	0.88303404	0.224685024	0.532571467	-0.581890942	0.077607836	0.045323364	0.901058554	0.427341309	0.218013939	-0.143054567	0.693393912	-0.421672567	0.224845944	0.057121749	0.875453088	-0.274891225	0.442091541	-0.463774993	0.176981795	0.244281217	0.496396705
CUST_484_PI426073487	black	0.07861426	0.829090171	-0.190786173	0.597517439	0.286026765	0.423040732	0.004286454	0.990623553	-0.007859168	0.982809131	-0.298714365	0.401813449	-0.235080685	0.513249464	0.103777196	0.775416485	0.180788798	0.617198943	0.06560183	0.857111988	0.56671232	0.087602918	0.256892624	0.473687414	-0.41408935	0.234173226	0.106906693	0.768796108	0.03849045	0.915926771	-0.249234242	0.487423105	-0.303530659	0.393891773	-0.191928876	0.595282439	0.178706937	0.621325702	0.644888584	0.044089362	0.141653354	0.696276473	0.118707831	0.743954984	0.526413611	0.118016662	-0.298807973	0.401658764
ASHG19A3L0001602	black	0.078498815	0.829338062	0.465636826	0.175018807	-0.071095585	0.845262124	-0.119385453	0.742534819	-0.274535249	0.44270691	-0.175564788	0.627572221	-0.195586269	0.588149577	-0.246884146	0.491672134	0.332810641	0.347397018	-0.41337981	0.235056939	-0.256570508	0.474261695	0.485964611	0.15443051	0.662593154	0.036815627	-0.150728782	0.677670174	0.221039487	0.539415862	-0.319145194	0.368736863	-0.166659538	0.64539064	0.515274563	0.127446187	0.2668603	0.45606881	-0.411349532	0.237595968	0.338686454	0.338418893	-0.24030161	0.503657162	-0.643359728	0.044759269	-0.175147623	0.628403149
ASHG19A3A033345	black	-0.0766047	0.833407125	0.171500761	0.635683056	-0.239335801	0.505425908	0.017819403	0.961032431	-0.356012705	0.312648641	-0.284661401	0.425355703	-0.257787004	0.472094478	-0.16911996	0.640450886	0.031406809	0.931365333	-0.253424407	0.479886684	-0.334407559	0.344945115	0.214479403	0.551819784	0.531549259	0.113820365	-0.033253187	0.927339036	0.257067272	0.473376172	-0.351256726	0.319616916	-0.094788621	0.794502887	0.614175063	0.058880263	0.099610699	0.784250806	-0.250230437	0.48562675	0.130968258	0.718370693	-0.542602798	0.105109203	-0.721843509	0.018420984	0.117184372	0.747150396
ASHG19A3A052401	black	0.074626261	0.837661145	0.299757052	0.40009205	-0.03950635	0.913714613	-0.286990064	0.421411009	-0.240478546	0.503333411	-0.053329483	0.88367297	-0.001996604	0.995632447	-0.237863408	0.508127399	0.044056109	0.903814099	-0.324100538	0.360924966	-0.408478664	0.241212438	0.408594881	0.241065442	0.352830471	0.317302232	-0.168132333	0.642432216	0.235439457	0.512587883	-0.231047354	0.520711282	-0.0072865	0.984061627	0.357490284	0.310500138	0.051026901	0.888668835	-0.18044224	0.617885242	0.023515357	0.948588591	-0.480418298	0.159894805	-0.640800942	0.04589565	0.218020976	0.545109448
CUST_27_PI426247286	black	0.074172349	0.83863768	0.391492342	0.263236345	-0.053755482	0.882749089	-0.069200632	0.849346438	-0.348718375	0.323368838	-0.161039771	0.656720042	-0.224671919	0.532596009	-0.326805664	0.356695703	0.313045827	0.378466103	-0.45876572	0.182327776	-0.32162118	0.364823158	0.556777107	0.094571591	0.556857901	0.094513543	0.010162607	0.977771593	0.087005673	0.811109315	-0.263091296	0.462695934	-0.285559186	0.423832848	0.468712952	0.171804022	0.171509806	0.635664967	-0.233605361	0.515973706	0.179121303	0.620503566	-0.315404367	0.37468912	-0.553633186	0.096848068	-0.118699312	0.743972845
ASHG19A3A045834	black	0.073360198	0.840385415	0.433671481	0.21052709	-0.165078448	0.648571587	-0.039836279	0.912996297	-0.314805698	0.375646068	-0.253196002	0.480296181	-0.113658755	0.754558517	-0.342382671	0.332832714	0.226493731	0.529188758	-0.240916855	0.502531787	-0.249644297	0.486683341	0.547949703	0.101051176	0.710802097	0.021209225	-0.196718703	0.585947454	0.239270916	0.505544828	-0.214041098	0.552652499	-0.327419255	0.35573988	0.644071413	0.044446585	0.333030602	0.347058767	-0.247114787	0.491254428	0.371807985	0.290086739	-0.188424332	0.602146539	-0.678230675	0.031105964	-0.217669452	0.545774045
ASHG19A3A051291	black	-0.072700117	0.841806363	-0.433509918	0.210716305	-0.069366357	0.848989109	0.363238077	0.302216684	0.492743818	0.147906991	0.064000939	0.860570004	0.233901507	0.515426382	0.139406861	0.700905235	-0.254252169	0.478403904	0.471314903	0.169112456	0.369239827	0.293693913	-0.509014296	0.132944088	-0.405845109	0.244556935	0.242518009	0.499608023	-0.306124927	0.389656326	0.415741631	0.232122634	0.104017743	0.774907147	-0.477234163	0.16308369	-0.048957576	0.893161624	0.480499726	0.159813751	-0.247264298	0.490983737	-0.154448583	0.670088376	0.530820387	0.11441014	-0.062811617	0.863140391
ASHG19A3A035760	black	-0.072512413	0.842210506	0.291225762	0.414280008	-0.337035862	0.34092886	0.112065036	0.757913242	-0.310614676	0.382378827	-0.381049419	0.277304608	-0.177237938	0.624243357	-0.32339896	0.362025907	0.10764658	0.767232843	-0.0783561	0.829644526	-0.227879318	0.526603299	0.348202121	0.324134697	0.802774277	0.005178057	-0.193919376	0.59139654	0.343610684	0.330987365	-0.199468181	0.580613603	-0.283113259	0.427987689	0.738235092	0.014766205	0.405657736	0.244795872	-0.268959549	0.452396238	0.402435271	0.248925564	-0.263452515	0.462058946	-0.763130382	0.010231114	-0.200359667	0.578888072
ASHG19A3A046586	black	-0.07222149	0.842836952	0.307209612	0.387892028	-0.047697528	0.895898709	-0.271950401	0.447186972	-0.466358294	0.174261636	-0.171890605	0.63490349	-0.271981713	0.447132581	-0.303630072	0.393729061	0.205707322	0.568577989	-0.406973943	0.243120207	-0.417021889	0.230540756	0.486857322	0.153561705	0.506951567	0.134787067	-0.160852711	0.657098253	0.383881145	0.273450305	-0.313402072	0.377894415	-0.130349707	0.719655652	0.421632109	0.224895136	0.209612723	0.561093175	-0.333011003	0.3470889	0.174433674	0.629826098	-0.136534559	0.706836354	-0.60344459	0.064731825	0.07592128	0.834876173
ASHG19A3A049608	black	0.071519659	0.844348541	0.435177204	0.208768364	-0.061789447	0.865350453	-0.048247065	0.894704877	-0.35140821	0.319393729	-0.257612014	0.472405957	-0.271621737	0.447758083	-0.289181393	0.417714663	0.375737027	0.284614377	-0.406429867	0.243812091	-0.194481111	0.590301595	0.570906952	0.08476263	0.657150979	0.038957941	-0.076442734	0.833755238	0.186560607	0.605808421	-0.328416311	0.354189464	-0.333348676	0.346569936	0.551527426	0.098392131	0.310264276	0.38294439	-0.267238451	0.45540626	0.363333165	0.302080645	-0.19793203	0.583591423	-0.560971866	0.091587739	-0.268503399	0.453193123
ASHG19A3A006717	black	-0.071337647	0.84474063	0.322396433	0.363602014	-0.170771115	0.637142986	-0.171049083	0.636586676	-0.387636847	0.268383687	0.069244392	0.849252081	-0.043159493	0.905764276	-0.391780821	0.262853407	0.058588425	0.872276845	-0.365158825	0.299475012	-0.674991869	0.032235265	0.334305059	0.345102227	0.557640226	0.09395264	-0.070948327	0.8455794	0.136311597	0.707297355	0.005770673	0.987377074	-0.076537266	0.833552057	0.379217956	0.279813048	0.018814981	0.958856796	-0.436917974	0.206745701	-0.052654747	0.885136556	-0.189464387	0.600106489	-0.660393977	0.037671495	0.214123488	0.552495933
ASHG19A3A012879	black	-0.070974876	0.845522196	0.374464978	0.286379946	-0.09045028	0.803750825	-0.055477594	0.879015583	-0.387290014	0.268849412	-0.188710418	0.601585137	-0.367433547	0.296245255	-0.259465922	0.469110613	0.378289216	0.281089763	-0.479815306	0.160495792	-0.313830263	0.377207834	0.385679176	0.271018222	0.694733605	0.025767889	-0.012760189	0.972091631	0.220887443	0.53970208	-0.302792459	0.395101014	-0.185925247	0.607058602	0.44474553	0.197791203	0.272362008	0.446472202	-0.461803126	0.179074969	0.27941768	0.43430093	-0.181113373	0.616556421	-0.558886244	0.093063673	-0.166117212	0.646481149
ASHG19A3A053124	black	0.070612697	0.846302612	0.258955628	0.470016654	-0.004400353	0.990374413	-0.207824443	0.564515741	-0.286898128	0.421566422	0.058888696	0.871626778	-0.134892702	0.710233096	-0.166695494	0.645318361	0.107958197	0.766574671	-0.513106881	0.129333669	-0.500612597	0.140548638	0.314637744	0.375914752	0.234351346	0.514595469	0.056203028	0.877443494	0.009449978	0.979330018	-0.27468693	0.442444652	0.056859572	0.87602103	0.28374308	0.426916024	-0.197978267	0.583501711	-0.331270188	0.349770572	-0.146603153	0.686109695	-0.464986345	0.175703152	-0.537067033	0.109417367	0.302895095	0.394932779
ASHG19A3A043419	black	0.070560676	0.846414714	0.331519582	0.349385747	0.094508282	0.795099794	-0.436340632	0.207415274	-0.130120448	0.720132068	0.320894314	0.365969936	0.023795034	0.947977824	-0.108864359	0.764661516	0.113984925	0.753872392	-0.539436603	0.107559922	-0.584329975	0.076074055	0.193693491	0.59183705	0.153973907	0.671054398	-0.110996032	0.760165504	0.067971523	0.851997348	-0.150113898	0.67892598	0.3662391	0.297938862	0.001490118	0.996740375	-0.240587195	0.503134653	-0.626509787	0.052598024	-0.188791235	0.601426581	-0.199253202	0.581029997	-0.469279582	0.171215717	0.407504681	0.242446346
ASHG19A3A052430	black	0.069272145	0.849192241	-0.199038452	0.581446058	-0.011389694	0.975088275	0.245663149	0.493885961	0.672029325	0.033292349	0.304007593	0.39311146	0.42782261	0.217439414	-0.197998686	0.583462094	-0.067312557	0.85341914	0.252848093	0.480920223	0.138767396	0.702224442	-0.163394157	0.651965797	-0.324361955	0.360515171	0.242410132	0.499804783	-0.48673492	0.153680654	0.651758457	0.041162037	0.147582833	0.68410276	-0.689178539	0.027488409	-0.015890828	0.965247591	0.309691848	0.383869194	-0.364545795	0.300348608	-0.175893966	0.626916816	0.448532099	0.19354207	-0.117496732	0.746494945
ASHG19A3A014685	black	-0.069243636	0.849253712	-0.331035625	0.350132709	0.020777215	0.954569458	0.306804802	0.388550019	0.102810467	0.777464235	-0.412307623	0.236395882	-0.238652258	0.506679295	0.387449674	0.268634966	-0.025575484	0.944090208	0.37687147	0.283044764	0.718322662	0.019280671	-0.307567032	0.387311518	-0.223022832	0.535687831	0.069008944	0.849759777	0.10316923	0.77670415	-0.24469501	0.495644341	-0.152327889	0.674407594	0.025203147	0.944903122	0.198906994	0.581700803	0.470518868	0.169933216	0.295449387	0.407226522	0.051035102	0.888651034	0.421521409	0.225029767	-0.336312183	0.342032308
ASHG19A3A027390	black	0.06900282	0.849772981	-0.337783091	0.339791414	0.310923722	0.381880352	0.126756113	0.727133293	0.315382943	0.374723345	0.09069595	0.80322654	-0.045010064	0.901739713	0.296118117	0.40611501	0.069426223	0.848860036	0.088980222	0.806889549	0.517198028	0.125785709	-0.234363705	0.514572649	-0.701948859	0.023645362	0.340893483	0.335077617	-0.363958438	0.301186887	0.056139254	0.877581683	0.034775112	0.92402137	-0.631199751	0.050331279	-0.18061794	0.617537265	0.496488652	0.144376508	-0.214092625	0.552554579	0.104739077	0.773380242	0.840078938	0.002348156	-0.126686281	0.727278807
ASHG19A3A027452	black	0.068945652	0.849896261	0.36857854	0.294626604	-0.010169901	0.977755642	-0.436546801	0.207176026	-0.389627265	0.265719518	0.005828189	0.98725127	-0.058690321	0.872056238	0.036371404	0.920542721	-0.014357175	0.968600153	-0.335928943	0.342617398	-0.442774165	0.200024708	0.227954671	0.52646284	0.337243327	0.340612859	-0.374755462	0.285976245	0.395010289	0.258587428	-0.436823057	0.206855695	0.174784481	0.629126779	0.529375196	0.115585183	-0.107849992	0.766803197	-0.553623082	0.09685544	0.157122329	0.664655151	-0.086028728	0.813198751	-0.713289494	0.020557276	0.35038719	0.320899606
ASHG19A3A023580	black	-0.068548998	0.850751698	0.267095399	0.455656849	-0.153818669	0.671370419	-0.108379579	0.765684877	-0.247610325	0.490357493	-0.273609232	0.444309525	-0.151871082	0.6753391	-0.36302684	0.302519014	0.164505913	0.649724719	-0.230450424	0.521819396	-0.267239905	0.455403714	0.42825408	0.216925111	0.624427185	0.053625937	-0.146758771	0.685790784	0.367324421	0.296399772	-0.190284189	0.598500223	-0.173851379	0.630987464	0.411674721	0.237188259	0.401361547	0.250310135	-0.126422733	0.727828059	0.231823338	0.51927223	-0.467679893	0.172879692	-0.646070856	0.043575949	-0.072876574	0.841426465
ASHG19A3A043820	black	-0.067907755	0.852134918	0.294042465	0.409569717	0.026505024	0.942060976	-0.110276932	0.761681476	-0.391684108	0.262981753	-0.132349624	0.715503386	-0.499922471	0.14118484	-0.046794757	0.897860325	0.405666576	0.244784597	-0.6044863	0.064147735	-0.260807777	0.466731797	0.240966041	0.502441865	0.461959408	0.17890854	0.076593415	0.83343138	0.171623181	0.635438219	-0.482115924	0.158210108	-0.012814487	0.971972912	0.323501242	0.361865298	0.071400258	0.844605749	-0.552638463	0.097575522	0.189880841	0.599290322	-0.163578501	0.651594023	-0.417666318	0.22974682	-0.041854695	0.908603078
ASHG19A3A030315	black	0.067884022	0.852186118	-0.215996971	0.548940438	0.13494157	0.71013193	0.220604834	0.540234247	0.513401522	0.129076106	0.140521438	0.698607599	0.242756457	0.499173224	-0.031656185	0.930821448	0.0476227	0.896061282	0.25891738	0.470084594	0.41187372	0.236938956	-0.12259326	0.735821428	-0.379715559	0.279130301	0.237914301	0.508033922	-0.382767222	0.274962981	0.449559658	0.192398277	-0.054999492	0.880051885	-0.641690851	0.045498271	0.09327107	0.79773525	0.511297911	0.130921954	-0.163039618	0.652681007	0.027484007	0.939924127	0.669365201	0.034262826	-0.300601634	0.398700303
ASHG19A3A043736	black	0.067726865	0.852525179	-0.25479573	0.477431304	-0.016430059	0.964068946	0.278935382	0.435127999	0.572390154	0.083772674	0.054350595	0.881458656	0.364753636	0.300052274	0.086896206	0.811343383	-0.164068937	0.650605274	0.531854426	0.113574001	0.486727698	0.153687673	-0.294726089	0.40843036	-0.329935371	0.351833892	0.033174575	0.927510431	-0.244557101	0.495895036	0.430529095	0.214224884	0.026066809	0.943017583	-0.415908979	0.231915512	0.106864695	0.768884864	0.461072763	0.179853965	-0.031000173	0.932252252	0.076899751	0.83277304	0.510666836	0.131478859	-0.26176967	0.465029864
ASHG19A3A037608	black	-0.067280147	0.853489077	0.349127226	0.322762979	-0.240035079	0.504145016	0.010460297	0.977120603	-0.336633071	0.341542801	-0.383989605	0.273303262	-0.258373087	0.471051912	-0.240840669	0.502671085	0.214417218	0.551937897	-0.176228459	0.626251067	-0.16821258	0.642271154	0.359540677	0.307531637	0.810060234	0.004496355	-0.236877894	0.50993895	0.424735853	0.221139107	-0.321900976	0.364382201	-0.23635409	0.510902893	0.696577362	0.025213566	0.448041004	0.194090116	-0.351428395	0.319363996	0.488731585	0.151747274	-0.19863363	0.582230673	-0.728743601	0.016813909	-0.239999294	0.50421053
ASHG19A3A022258	black	-0.067147866	0.853774537	0.344548582	0.329581538	-0.167648145	0.643404315	-0.015393906	0.96633381	-0.351797568	0.318820449	-0.214669602	0.551458588	-0.269565653	0.451338365	-0.254022987	0.478814241	0.252022184	0.482403056	-0.371221427	0.2909085	-0.327620481	0.355426701	0.321364748	0.365227527	0.725176975	0.017631885	-0.042685642	0.906795106	0.233395476	0.516361752	-0.260921202	0.466530965	-0.185311084	0.608267948	0.526151376	0.118233483	0.265749395	0.458017697	-0.372084639	0.289699582	0.257796014	0.472078443	-0.352969631	0.317097977	-0.65506059	0.039802667	-0.10716513	0.768249985
ASHG19A3A008473	black	0.06577226	0.856743977	0.464140179	0.176595744	0.152098418	0.674875474	-0.24883969	0.488135356	-0.317160633	0.37188875	-0.05082888	0.889098642	-0.395978377	0.257316127	-0.082397562	0.820974103	0.531300095	0.114021764	-0.682400272	0.029692164	-0.218762786	0.543708027	0.426007945	0.219610093	0.470616415	0.169832512	-0.024502444	0.946433072	0.157429771	0.664031305	-0.471465821	0.168957117	-0.030596557	0.933132653	0.252112834	0.482240208	0.133673267	0.712758895	-0.572487696	0.083707833	0.272535788	0.446170582	-0.068917929	0.849956044	-0.388350919	0.267426229	-0.1472708	0.684741786
ASHG19A3A026779	black	-0.064272142	0.859984038	0.211242983	0.557980046	-0.31634319	0.373190875	0.107026238	0.768543477	-0.209246122	0.561794154	-0.525652588	0.118646576	-0.236882088	0.509931236	-0.114049859	0.753735817	0.083642426	0.818306882	0.079436043	0.827325992	0.058327795	0.872841148	0.23097454	0.5208464	0.687252547	0.02810281	-0.345681704	0.327887209	0.518476713	0.124689311	-0.391616195	0.2630719	-0.160673808	0.657460038	0.768517056	0.009397864	0.481378465	0.158940631	-0.280842315	0.43186213	0.595974992	0.069022302	-0.134016386	0.712047943	-0.697746267	0.024866406	-0.274490886	0.442783625
ASHG19A3A054087	black	-0.064097581	0.860361191	0.201723602	0.576251813	-0.318730125	0.369394978	0.030640574	0.933036637	-0.508873202	0.133069653	-0.25605975	0.475172921	-0.123942818	0.733001809	-0.201680279	0.576335479	-0.125474624	0.729804907	-0.059904447	0.869428257	-0.412982293	0.235552857	0.241812017	0.5008963	0.566932357	0.08745243	-0.171393461	0.63589768	0.269229636	0.451924698	-0.212516363	0.55555309	-0.261098584	0.466216965	0.818718993	0.003772638	0.050188431	0.890488929	-0.235529624	0.512421669	0.185343713	0.608203677	-0.140881484	0.697865855	-0.736949518	0.015032781	0.12974605	0.72091028
ASHG19A3A011885	black	-0.063008674	0.862714427	-0.305446218	0.390762257	-0.006648904	0.985456166	0.079570504	0.8270374	0.047730625	0.895826802	-0.268139166	0.453829884	0.070494551	0.846557215	-0.065787114	0.856711905	-0.184558978	0.609750082	0.541832582	0.105702094	0.415890761	0.231938055	0.096475989	0.79091212	-0.307767615	0.386985922	-0.159394374	0.660049222	0.199275203	0.580987377	0.151701254	0.675685509	-0.268423707	0.453332407	-0.088254283	0.808440422	0.275065292	0.441790775	0.601586107	0.065782516	0.142264559	0.695018675	0.464853414	0.175843199	0.388388193	0.267376302	-0.201697709	0.576301817
ASHG19A3A013961	black	0.062925341	0.862894559	-0.195822468	0.587690016	0.083980735	0.817582317	0.345442697	0.328244215	0.398672029	0.253797033	-0.021493364	0.95300498	0.119835544	0.741591903	0.16546094	0.647801591	0.051914166	0.886743327	0.319153122	0.368724299	0.571345815	0.084468934	-0.248776777	0.488248969	-0.243125669	0.498500303	0.219675369	0.541985948	-0.327810802	0.35513062	0.262760895	0.463278918	-0.167322598	0.644058186	-0.362069845	0.303890701	0.124485013	0.731869815	0.498273861	0.142711753	0.049561241	0.891850696	0.052742372	0.884946468	0.622638085	0.054519548	-0.423959614	0.222075101
ASHG19A3A009826	black	0.062827308	0.863106472	-0.3457333	0.327810166	0.260832768	0.466687544	0.160927319	0.656947398	0.246223372	0.492869675	0.338698533	0.338400561	0.089616851	0.805529973	0.340809365	0.335204654	-0.092446184	0.799493411	0.066933896	0.854236315	0.252938449	0.480758118	-0.432528318	0.211868017	-0.750995763	0.012296402	0.448518764	0.193556939	-0.592814866	0.070891917	0.243034862	0.49866577	0.084497659	0.816475447	-0.632190051	0.049861108	-0.497743339	0.143205248	0.381035424	0.277323729	-0.459288563	0.181765388	0.155138479	0.668685133	0.843119134	0.002183059	0.103556751	0.775883329
ASHG19A3A034854	black	0.061676435	0.865594851	-0.303422387	0.394069021	0.001157869	0.997467165	0.029582602	0.93534466	0.491990238	0.148623719	-0.094403935	0.795321998	0.309182169	0.384693537	0.288018827	0.419673785	-0.323566419	0.361762973	0.606921499	0.062795826	0.537705457	0.108914953	-0.329276278	0.35285496	-0.452748997	0.188873429	-0.27328704	0.444867745	0.151016762	0.677082265	0.073056271	0.841039623	0.266087899	0.457423456	-0.231351661	0.520146753	0.083047191	0.819582011	0.364178753	0.300872307	0.094809677	0.794458058	0.072659556	0.841893691	0.290091693	0.41618366	-0.020652251	0.954842465
ASHG19A3A010521	black	-0.060912191	0.867247863	0.362925595	0.302663976	-0.185843478	0.607219565	0.073450935	0.840190119	-0.366050299	0.298207034	-0.331858538	0.348863066	-0.346909252	0.326056782	-0.30054788	0.398788813	0.35237369	0.317973166	-0.291582954	0.413681276	-0.174259468	0.630173468	0.435282533	0.208645655	0.776790179	0.008213067	-0.092774227	0.798794123	0.26900106	0.452323751	-0.274481065	0.44280061	-0.323968566	0.361131934	0.598935401	0.067300313	0.414085956	0.234177448	-0.379110091	0.279961166	0.444267489	0.19833147	-0.047328376	0.896700773	-0.573222437	0.083220445	-0.33963123	0.336986493
ASHG19A3A030600	black	-0.059022389	0.871337362	0.346799954	0.326219544	0.020127143	0.955989706	-0.150782908	0.677559665	-0.353546013	0.31625271	-0.089802908	0.805132721	-0.387021466	0.26921032	-0.229368228	0.523830797	0.417675081	0.229736034	-0.605877615	0.063373028	-0.347850454	0.32465693	0.378855436	0.28031102	0.539847216	0.107240085	0.065009627	0.858390928	0.162629733	0.653508182	-0.324101123	0.360924049	-0.082291833	0.821200711	0.252156723	0.48216137	0.172236309	0.634212459	-0.455584249	0.185771995	0.143589507	0.692294372	-0.254539475	0.477889717	-0.458397105	0.182724887	-0.065165553	0.858054155
ASHG19A3A024540	black	0.05632337	0.877182738	0.443692442	0.198982508	-0.11594731	0.749747653	-0.032527635	0.928921034	-0.314508088	0.376122232	-0.245301415	0.494542647	-0.224219958	0.533442659	-0.184046767	0.6107602	0.306518127	0.389016316	-0.324503744	0.360293	-0.176521783	0.625667459	0.413054485	0.23546275	0.713936104	0.020390093	-0.15866667	0.661523326	0.235940466	0.511664608	-0.334270645	0.345154987	-0.24274266	0.499198378	0.619531381	0.056094597	0.29831271	0.402477496	-0.381386275	0.276844572	0.425694681	0.219986064	-0.165099388	0.648529424	-0.623392621	0.054141482	-0.248011574	0.48963174
ASHG19A3A011273	black	0.055622953	0.878700545	-0.338235504	0.339103688	-0.02993036	0.934585957	0.345082201	0.328783068	0.549476391	0.099911006	-0.004987305	0.989090542	0.284890231	0.424967312	0.077718285	0.83101441	-0.179756647	0.619243724	0.482413828	0.157915582	0.479875866	0.160435371	-0.28890994	0.418171723	-0.396007063	0.25727851	0.166035187	0.646646137	-0.304957224	0.391559995	0.36661412	0.297406568	0.002251468	0.995074939	-0.408060769	0.241741423	0.04396892	0.904003717	0.575309837	0.08184576	-0.129843461	0.720707782	-0.152511289	0.674033722	0.505302474	0.136271717	-0.20226432	0.575207947
ASHG19A3A047107	black	0.055342058	0.879309344	0.270155021	0.450310774	-0.219378704	0.542545528	-0.060723624	0.867655793	-0.343113717	0.331733527	0.020328504	0.955549769	0.049909286	0.891094982	-0.255430032	0.476297433	-0.104195058	0.774531745	-0.24332151	0.498143521	-0.585379523	0.075420143	0.27055665	0.44961112	0.421595778	0.224939317	-0.051334481	0.888001277	0.011302395	0.975279168	-0.074425343	0.83809337	-0.10673077	0.769167915	0.565889571	0.088167084	-0.165940222	0.646837171	-0.278326681	0.436172863	-0.086839297	0.811465076	-0.364421638	0.300525702	-0.701230028	0.023851226	0.286017056	0.423057173
ASHG19A3A046302	black	-0.055265867	0.879474488	0.286774124	0.421776084	-0.332524378	0.347837477	0.066745118	0.854643757	-0.230976194	0.52084333	-0.452163319	0.189517855	-0.154864187	0.66924293	-0.210216496	0.559939434	0.077236519	0.832049408	0.030932412	0.932400055	-0.079764386	0.826621308	0.28715948	0.421124694	0.785179025	0.007123741	-0.348298239	0.323992035	0.490323058	0.150216854	-0.296019214	0.406279308	-0.188904794	0.60120381	0.77459758	0.008516136	0.483623748	0.156722778	-0.297849666	0.403243686	0.544063498	0.103990572	-0.212339933	0.555889105	-0.786666137	0.006941941	-0.23592926	0.511685252
ASHG19A3A022944	black	0.054218026	0.881746095	0.419745289	0.227196108	-0.052588494	0.885280284	-0.111980593	0.758091093	-0.319304856	0.368483864	-0.100464757	0.782438086	-0.239932246	0.504333293	-0.130064998	0.720247308	0.293396296	0.410648033	-0.481282488	0.159035853	-0.31738231	0.371536022	0.332986043	0.347127275	0.585675888	0.075236158	-0.058193015	0.873132988	0.142631803	0.694263248	-0.357530892	0.310441201	-0.087226927	0.810636259	0.488445541	0.152023342	0.096100909	0.791709996	-0.478060284	0.1622527	0.230555729	0.521623844	-0.280501122	0.432445635	-0.605151073	0.063776808	-0.04992259	0.891066098
ASHG19A3A007795	black	-0.052290228	0.885927372	0.33082512	0.350457864	0.006800346	0.985124932	-0.419394537	0.227625316	-0.427697554	0.217588609	-0.090145442	0.804401479	-0.237553444	0.508696877	0.11364739	0.754582425	0.087866807	0.809268459	-0.376822425	0.283112525	-0.342185304	0.333129792	0.114471958	0.752848169	0.436723361	0.206971264	-0.345654227	0.327928241	0.524578435	0.119539237	-0.534778081	0.111230646	0.197124151	0.585159768	0.483296608	0.157044752	0.037796311	0.917438582	-0.603536374	0.064680221	0.265829211	0.457877551	-0.098152663	0.787347615	-0.664661456	0.036022771	0.256742471	0.473955076
ASHG19A3A037008	black	-0.051899899	0.886774285	0.31521146	0.374997343	-0.098434617	0.786748546	-0.145078322	0.689236918	-0.265538105	0.458388789	-0.140615067	0.698414688	-0.29873574	0.401778124	-0.199995814	0.579592101	0.272085987	0.446951465	-0.434533807	0.209518828	-0.336363377	0.341954189	0.31244089	0.379437854	0.537477857	0.109093898	-0.113106708	0.755720141	0.286477458	0.422277877	-0.350156455	0.321240422	0.062321771	0.864199395	0.380133872	0.278557045	0.173555698	0.631577466	-0.57218421	0.083909684	0.209479644	0.561347597	-0.213047656	0.554541708	-0.621497916	0.055094148	0.005744067	0.987435268
ASHG19A3A038783	black	0.051689582	0.88723066	0.390234483	0.26490966	0.154582063	0.669816807	-0.355438483	0.313485699	-0.197986801	0.583485154	0.166333023	0.646047122	-0.194085507	0.591072638	-0.123423357	0.734086776	0.358529303	0.308993998	-0.675546209	0.032040034	-0.425652462	0.220036763	0.306784255	0.388583431	0.310305856	0.382877256	0.002442534	0.994656988	0.078801386	0.828688394	-0.28167818	0.430434187	0.180405849	0.617957323	0.027386295	0.940137391	-0.043739586	0.904502497	-0.556711489	0.094618753	-0.022755052	0.950249089	-0.266145211	0.45732288	-0.400227401	0.251777262	0.143077388	0.693346995
ASHG19A3A000954	black	0.051240991	0.888204177	-0.278166374	0.436448231	-0.177464646	0.623792771	0.435492858	0.208400749	0.047460576	0.896413529	-0.455597871	0.185757167	-0.027782499	0.939272671	-0.073104755	0.840935256	-0.14975202	0.679665395	0.534830742	0.111188718	0.499582509	0.141498886	0.1602447	0.658328058	-0.170780391	0.63712442	0.020071705	0.95611083	-0.037850499	0.917320552	0.021155469	0.953743118	-0.466721883	0.173880793	0.285310211	0.424254912	0.202984319	0.573819085	0.633709934	0.049145207	0.218116619	0.54492868	0.195524738	0.588269317	0.223788152	0.534252061	-0.368188916	0.295176875
ASHG19A3A042941	black	0.051092235	0.88852703	-0.095271727	0.793474466	0.035476961	0.922491749	0.291769488	0.413368768	0.662855116	0.036714561	0.234006103	0.515233128	0.292449795	0.412229964	-0.001591357	0.996518916	0.106984637	0.768631388	0.197179475	0.585052317	0.334611583	0.344632493	-0.3038495	0.393370033	-0.126280459	0.728124615	0.223360775	0.535053647	-0.422775243	0.223507566	0.50641398	0.135269949	0.127410394	0.725770283	-0.625580175	0.053055223	0.125971238	0.728769265	0.17013379	0.638419114	-0.106974384	0.768653056	-0.108246365	0.765966147	0.492360005	0.148271772	-0.348642156	0.323481849
ASHG19A3A012407	black	-0.050933499	0.888871561	0.329455752	0.35257677	-0.192306096	0.594545309	-0.020525762	0.955118808	-0.360017134	0.306843988	-0.253020625	0.480610709	-0.285021776	0.424744116	-0.273290325	0.444862052	0.229301743	0.523954472	-0.3418542	0.333628479	-0.326083365	0.357822518	0.379350697	0.27963083	0.680309754	0.030395404	-0.094758295	0.794567453	0.270496763	0.449715414	-0.308101529	0.386444192	-0.164315416	0.650108544	0.584606785	0.075901236	0.248499617	0.48874962	-0.414524853	0.233631748	0.278363519	0.436109597	-0.265867688	0.457809996	-0.694430206	0.025859899	-0.087826724	0.809354127
ASHG19A3A020426	black	-0.050926126	0.888887564	-0.325215188	0.359179267	-0.126731487	0.727184607	0.635711927	0.048212715	0.333880493	0.345753395	-0.060148286	0.868900603	0.013587929	0.970281892	-0.298378523	0.402368653	0.077437263	0.831618114	0.243528329	0.497766859	0.285604006	0.423756889	-0.020475696	0.955228189	-0.168191163	0.642314138	0.552991359	0.097317048	-0.579984942	0.078820251	0.524012092	0.120011569	-0.372947537	0.288493804	-0.377969977	0.281529338	0.112693604	0.756589689	0.575091576	0.081988808	-0.232676406	0.517692118	-0.098732052	0.786116693	0.563185015	0.090038006	-0.42693456	0.218500147
ASHG19A3A046757	black	0.048524962	0.894101237	-0.224627733	0.532678758	0.030255274	0.933877137	0.037914605	0.917180925	0.583717218	0.076457522	0.02467788	0.946050001	0.368622042	0.294565199	0.266120303	0.457366591	-0.224847115	0.532267964	0.571355711	0.084462319	0.534241467	0.111658456	-0.390925342	0.263989897	-0.34879791	0.323250932	-0.252667693	0.481243943	0.080845129	0.824302626	0.224008264	0.533839409	0.286229678	0.422697197	-0.379799055	0.279015826	0.155450237	0.668051321	0.265434991	0.45856994	0.116358396	0.74888431	0.155845136	0.667248754	0.374630754	0.286149521	-0.13513326	0.709735132
ASHG19A3A033065	black	0.048489816	0.894177578	-0.375843203	0.284467272	0.230371185	0.521966564	0.178735244	0.621269527	0.321231975	0.365436985	0.288637644	0.418630438	0.091737734	0.80100405	0.366201155	0.297992748	-0.110644455	0.76090659	0.122142706	0.736763399	0.316564313	0.372838421	-0.482036634	0.158288555	-0.741422178	0.014119586	0.409344684	0.240118269	-0.531951494	0.113495708	0.214906816	0.551008237	0.150371475	0.678399833	-0.634451914	0.048798217	-0.441509611	0.2014651	0.37468664	0.286071863	-0.417443263	0.230021448	0.082501003	0.820752408	0.809239393	0.004569747	0.088673853	0.807543992
ASHG19A3A018285	black	0.048382718	0.894410209	0.45110707	0.190683309	0.0892497	0.806313999	-0.414628228	0.233503322	-0.280135123	0.433071964	-0.04520145	0.901323605	-0.178829703	0.621082084	0.219314222	0.542667187	0.211243572	0.557978923	-0.423217086	0.222972555	-0.19055007	0.597979609	0.077552477	0.831370598	0.497081559	0.143822299	-0.352192681	0.318239243	0.449184657	0.192815236	-0.554621128	0.096128996	0.215377713	0.550114668	0.423679524	0.222413388	0.095238288	0.793545639	-0.622939525	0.0543683	0.376738521	0.283228469	-0.176477872	0.625754815	-0.604910387	0.063910942	0.094465847	0.795190157
ASHG19A3A000696	black	-0.047858029	0.895550011	0.186164241	0.606588232	0.050334253	0.890172356	-0.270940948	0.44894212	-0.402337432	0.249051551	-0.193332966	0.592540376	-0.446520125	0.195793119	0.217563244	0.545974906	0.173876499	0.630937347	-0.391856252	0.262753327	-0.133560587	0.712992415	0.087578624	0.809884417	0.216604758	0.547788921	-0.190163641	0.598736318	0.417186972	0.230337226	-0.682567432	0.029636415	0.185458457	0.607977679	0.427002074	0.218419401	-0.038514502	0.915874391	-0.561272351	0.091376335	0.268395925	0.453380969	0.025760738	0.943685766	-0.43759492	0.205962206	0.160581782	0.657646162
ASHG19A3A031016	black	-0.046856887	0.897725307	0.353418721	0.316439283	0.003064867	0.993295667	-0.058501752	0.872464499	-0.329313175	0.352797759	-0.133700317	0.712702838	-0.440881624	0.202182641	-0.121510141	0.738086434	0.453120179	0.188465682	-0.591295633	0.071802357	-0.242084234	0.500399398	0.285001223	0.424778985	0.578639875	0.079683181	0.088726679	0.807431142	0.12945512	0.721515156	-0.392980403	0.261264323	-0.084878245	0.815660701	0.319449397	0.368254902	0.17126682	0.636151021	-0.508129708	0.133732526	0.231108097	0.520598576	-0.241651689	0.501189059	-0.437221131	0.206394615	-0.154218847	0.670555862
ASHG19A3A044610	black	0.046610824	0.898260052	-0.272001402	0.447098379	0.231597126	0.519691568	0.195133402	0.589031072	0.126696663	0.727257173	-0.186742489	0.605450706	-0.170488673	0.63770842	-0.006655277	0.985442227	0.184392554	0.610078216	0.084193637	0.817126403	0.522805911	0.121021398	0.168514673	0.641664942	-0.443909088	0.198737087	0.330057304	0.351645158	-0.228141088	0.526115424	0.015264122	0.966617512	-0.338469397	0.338748419	-0.385069603	0.271841424	0.127678752	0.725211434	0.721328289	0.018545092	-0.043379086	0.905286611	0.033146032	0.927572662	0.679197886	0.030774012	-0.346473404	0.326706078
ASHG19A3A037206	black	-0.045440432	0.900804048	0.274305916	0.443103559	-0.245467882	0.4942404	0.064940022	0.858541268	-0.446399948	0.195928057	-0.237861512	0.508130882	-0.231706991	0.519487889	-0.192414057	0.594334402	0.083230774	0.819188694	-0.234484025	0.514350499	-0.348686033	0.323416789	0.266048357	0.457492855	0.632939495	0.049507241	-0.058052038	0.873438259	0.182027738	0.614747622	-0.263086897	0.462703694	-0.252165875	0.482144931	0.710489046	0.021292274	0.105731302	0.771281064	-0.324126328	0.360884527	0.225550257	0.530952189	-0.212768368	0.555073278	-0.666554371	0.035307341	-0.01665081	0.963586449
ASHG19A3A007946	black	-0.045067919	0.901613923	0.308621417	0.385601482	-0.09321759	0.797849212	-0.10281829	0.77744766	-0.54475504	0.103463611	-0.164601762	0.649531623	-0.300726416	0.398494878	-0.233526811	0.516118919	0.185410784	0.608071571	-0.436467753	0.207267738	-0.43541108	0.208495953	0.395836959	0.257501623	0.552666633	0.097554873	0.006381334	0.9860414	0.183405377	0.612025903	-0.309230141	0.384615911	-0.26448119	0.460247084	0.558261772	0.093508526	0.070808167	0.845881403	-0.28036475	0.432678957	0.125946798	0.728820225	-0.240154533	0.503926344	-0.588648827	0.073406637	0.057606629	0.87440285
CUST_725_PI426073487	black	-0.043918748	0.904112834	0.380266654	0.278375213	-0.019280018	0.957840635	-0.098638142	0.786316178	-0.500859282	0.140321654	-0.135065776	0.709874815	-0.386950146	0.269306213	-0.20248791	0.574776511	0.3699428	0.292704162	-0.539035238	0.107873134	-0.349833308	0.321718055	0.397511414	0.255310016	0.607423977	0.062519222	0.035693684	0.922019468	0.154804771	0.669363778	-0.331371398	0.349614375	-0.249773749	0.486449902	0.453337793	0.188226871	0.148259041	0.682718544	-0.415269024	0.23270813	0.221347337	0.538836527	-0.094235128	0.795681495	-0.477768527	0.162545886	-0.105954631	0.770808767
ASHG19A3A026355	black	0.043260962	0.905543554	-0.017336125	0.962088623	0.009720351	0.978738741	0.09699028	0.789818394	0.684907127	0.028863598	0.326094304	0.35780544	0.423519592	0.222606683	-0.14586261	0.687627915	0.039308393	0.914145629	0.122893074	0.735194782	0.086130387	0.812981278	-0.214440599	0.551893486	-0.044249701	0.903393087	0.103057612	0.776940607	-0.298499253	0.402169023	0.559659763	0.092514518	0.282714791	0.428666342	-0.656692627	0.039142117	0.139346737	0.701029239	0.066603732	0.854948931	-0.209576091	0.561163204	-0.330222627	0.351389343	0.235692797	0.512120934	-0.143242226	0.69300813
ASHG19A3A019186	black	0.042591146	0.907000692	-0.248740931	0.488313708	-0.083447023	0.818725438	0.208017563	0.564145744	0.604469986	0.064156856	0.370846765	0.29143405	0.491957347	0.148655049	-0.151107409	0.676897242	-0.24447654	0.496041506	0.348641141	0.323483353	0.007849889	0.982829426	-0.265537448	0.458389944	-0.403936056	0.246997463	0.145906805	0.687537283	-0.448451349	0.193632122	0.677818182	0.031248272	0.251308635	0.483685753	-0.598710457	0.06743016	-0.178829887	0.62108172	0.170445917	0.63779403	-0.430945484	0.21373277	0.026685841	0.941666276	0.378276727	0.281106952	0.07395523	0.839104855
ASHG19A3A040900	black	0.042422377	0.907367876	0.36949892	0.293328915	0.040976294	0.91051471	-0.386143483	0.270392108	-0.357288929	0.310792464	-0.087378909	0.810311342	-0.244128275	0.496674909	0.111951227	0.758152947	0.160380048	0.658054229	-0.437671817	0.205873314	-0.286646831	0.421991359	0.203008244	0.573772957	0.37912628	0.279938932	-0.304077612	0.392996964	0.420852804	0.225843882	-0.586699545	0.074602906	0.194808212	0.589664347	0.480566852	0.159746953	-0.006611476	0.985538029	-0.613106871	0.059446491	0.269311755	0.451781373	-0.130197926	0.719971053	-0.643291239	0.044789438	0.198239465	0.582995009
CUST_292_PI426073487	black	0.042193218	0.907866476	0.405510724	0.244983433	-0.120536831	0.740123359	0.047304949	0.896751675	-0.251465649	0.483403375	-0.23778361	0.508273982	-0.254721414	0.477564227	-0.286731111	0.421848822	0.370718782	0.291613693	-0.380849346	0.27757804	-0.186862916	0.605213897	0.458153672	0.182987419	0.700334392	0.024109445	-0.019698988	0.956925182	0.125831153	0.72906136	-0.260888643	0.466588609	-0.272935156	0.445477774	0.505027463	0.136520276	0.318242004	0.370169666	-0.315130081	0.375127406	0.336520438	0.341714579	-0.294396678	0.408979183	-0.564146575	0.089369948	-0.293350167	0.410725064
ASHG19A3A007019	black	-0.041740301	0.908852006	0.304847487	0.391739127	-0.079284732	0.827650769	-0.351581473	0.319138555	-0.272385986	0.446430579	0.155066777	0.668830931	-0.015778473	0.965493182	-0.14518059	0.689027046	-0.001444433	0.99684031	-0.406787455	0.243357234	-0.635848351	0.048149605	0.135680601	0.70860248	0.389564588	0.26580319	-0.185231257	0.608425197	0.242167367	0.500247689	-0.168709791	0.641273501	0.264514859	0.460187834	0.273550837	0.444410675	-0.115838585	0.749976033	-0.608946193	0.061686163	-0.07888589	0.828506968	-0.278833407	0.435302964	-0.687267974	0.028097852	0.411334818	0.237614425
ASHG19A3A004341	black	-0.040760676	0.910984014	0.306952397	0.388310051	0.064832612	0.858773272	-0.512950007	0.129470932	-0.360782094	0.305741655	0.103716812	0.775544356	-0.119389733	0.742525852	0.043195838	0.905685215	0.044226223	0.903444144	-0.43368072	0.210516272	-0.491276124	0.149304854	0.114538651	0.752707943	0.286229139	0.422698109	-0.293151453	0.411056974	0.413111445	0.23539167	-0.376847172	0.283078333	0.302487153	0.395601656	0.258152873	0.471443526	-0.095069049	0.793905884	-0.604848752	0.063945321	0.046296894	0.898942336	-0.105103991	0.772608066	-0.584430913	0.076011007	0.412122198	0.236627874
ASHG19A3A007675	black	0.040507848	0.911534341	0.262735475	0.463323785	0.06869762	0.850431157	-0.318681911	0.369471462	-0.187032289	0.6048809	0.197895166	0.583662955	-0.078163029	0.830059156	-0.178826355	0.621088727	0.143857593	0.691743528	-0.563037056	0.090141085	-0.54516648	0.103150893	0.260103901	0.467978949	0.177309622	0.624100872	0.042191562	0.907870078	0.01636917	0.964202034	-0.176099008	0.626508687	0.205814223	0.568372606	0.039531328	0.913660229	-0.190112171	0.598837135	-0.413922463	0.23438091	-0.223312482	0.535144255	-0.419929177	0.226971271	-0.449620231	0.192330975	0.350049631	0.321398274
ASHG19A3A047239	black	-0.040191878	0.912222154	0.320206504	0.367056746	0.045993029	0.899602806	-0.333460707	0.346397845	-0.138920149	0.70190925	0.280996475	0.431598609	-0.095521144	0.792943626	0.02182056	0.952290245	0.166969445	0.644767752	-0.565779964	0.088242417	-0.531883928	0.113550202	-0.052908227	0.884586689	0.332818245	0.347385323	-0.041276521	0.909861289	0.100150449	0.783105088	-0.195417381	0.588478257	0.410645756	0.238479683	0.022976919	0.949764516	-0.171648914	0.63538676	-0.746969044	0.013041794	-0.105598899	0.771561103	-0.302892526	0.394936991	-0.481465064	0.15885474	0.334025123	0.345531503
ASHG19A3L0000720	black	-0.039790071	0.913096897	0.297694752	0.403500173	-0.047274018	0.896818884	-0.007697948	0.983161737	-0.582528867	0.077204763	-0.219069862	0.543128321	-0.458304268	0.182824981	-0.18703112	0.604883199	0.322264874	0.363809096	-0.500818172	0.140359466	-0.313294627	0.378066794	0.420524778	0.226243909	0.52142243	0.122186156	0.109542154	0.763231253	0.103653571	0.775678282	-0.390459514	0.264609876	-0.350901097	0.320141196	0.552580371	0.097618112	0.074185132	0.838610177	-0.299377398	0.400718421	0.193111301	0.59297296	-0.08268265	0.820363132	-0.439940684	0.203260536	-0.09264265	0.79907459
ASHG19A3A032422	black	-0.039627853	0.913450072	0.358863001	0.308511095	-0.286322358	0.422540331	0.051525074	0.887587654	-0.242079833	0.50040743	-0.33152711	0.349374134	-0.13544051	0.709099255	-0.311493538	0.380962101	0.167949365	0.642799502	-0.118266339	0.744880642	-0.20479987	0.570322576	0.360138091	0.306669545	0.829163284	0.003015617	-0.234475635	0.514365989	0.352391434	0.31794709	-0.190228734	0.598608829	-0.233392556	0.516367151	0.66709828	0.035103563	0.448236154	0.193872227	-0.318372938	0.369961783	0.438238855	0.205218514	-0.268014588	0.454047766	-0.754008807	0.011758562	-0.241284211	0.501860345
ASHG19A3A035308	black	0.039068902	0.914667108	-0.335404082	0.343419529	0.189525844	0.599986021	0.072361311	0.842535864	0.484905017	0.15546558	0.029873455	0.934710104	0.061384915	0.866225336	0.421028246	0.225630097	-0.074988794	0.836881343	0.247608951	0.49035998	0.559194517	0.092844568	-0.446010431	0.196365791	-0.58458219	0.075916581	0.095362741	0.793280749	-0.113987884	0.753866169	-0.029205885	0.936166595	0.322938134	0.362749963	-0.52672603	0.117758671	-0.087753403	0.809510837	0.310286819	0.382907992	-0.083290428	0.819060897	-0.093018506	0.798273479	0.567263783	0.087226075	-0.035267956	0.922947234
ASHG19A3A049587	black	0.038821796	0.915205196	0.441253199	0.201757899	0.119953681	0.741344462	-0.207507548	0.565123076	-0.314777627	0.375690968	0.089059418	0.806720395	-0.332896244	0.34726536	-0.011145713	0.97562178	0.446030991	0.196342672	-0.690586007	0.027045273	-0.334258902	0.34517299	0.229823461	0.522984302	0.457288705	0.183922047	0.054813914	0.880454177	0.031376861	0.931430651	-0.370518165	0.291895406	0.043302231	0.905453786	0.215828502	0.549259791	-0.030655193	0.933004746	-0.655391981	0.039667937	0.140610394	0.698424316	-0.097987218	0.787699184	-0.371701947	0.290235205	-0.027846213	0.93913362
ASHG19A3A000387	black	0.03756299	0.917946801	0.446386876	0.195942737	0.079826352	0.826488329	-0.143790763	0.691880833	-0.272004332	0.447093291	-0.076707855	0.833185427	-0.382133847	0.275825112	-0.079486973	0.82721668	0.509810959	0.132236475	-0.630921915	0.050463716	-0.199669188	0.580224373	0.336019891	0.342478503	0.558621132	0.093252364	0.015614877	0.965850785	0.124747084	0.73132283	-0.421907017	0.224560999	-0.044633049	0.902559471	0.286374405	0.422452251	0.169791147	0.63910555	-0.562079981	0.09080968	0.286161439	0.422812713	-0.177266717	0.624186153	-0.420542975	0.226221707	-0.191955424	0.59523055
ASHG19A3A010305	black	-0.037554751	0.917964747	0.39317564	0.261006195	-0.033188602	0.927479848	-0.064652291	0.859162784	-0.381105082	0.277228562	-0.092846533	0.798640006	-0.358315089	0.309304202	-0.159039496	0.660767965	0.391958137	0.262618183	-0.54710163	0.101688085	-0.322968106	0.362702849	0.29836897	0.402384451	0.634400588	0.048822167	0.048236164	0.894728558	0.115861308	0.749928302	-0.311135184	0.381539458	-0.1439025	0.69165127	0.393014396	0.26121937	0.148994384	0.681214244	-0.507024669	0.134721486	0.223481716	0.534826761	-0.175303774	0.628092077	-0.486126763	0.15427248	-0.127919078	0.724711063
ASHG19A3A054599	black	-0.037145708	0.918855789	0.35047654	0.320767678	-0.12399495	0.732892949	-0.299849188	0.39994011	-0.181039693	0.616702257	-0.204655316	0.570600671	-0.145542569	0.688284359	0.012804031	0.971995773	0.104217913	0.77448336	-0.210041605	0.560273536	-0.202617192	0.574527107	0.136521252	0.706863865	0.593078087	0.070734944	-0.458274855	0.182856701	0.599616727	0.066908021	-0.46265324	0.178170769	0.245514858	0.494155121	0.514346416	0.128252258	0.280235778	0.432899673	-0.627212281	0.052254265	0.42618463	0.219398202	-0.212672589	0.555255621	-0.7880247	0.006778756	0.066070004	0.856101115
ASHG19A3A033883	black	-0.036872276	0.919451467	0.315716379	0.37419086	-0.137787432	0.704247485	0.03316394	0.927533618	-0.514272065	0.128316967	-0.260638993	0.46703072	-0.351507208	0.319247916	-0.351731419	0.318917807	0.283275725	0.427711127	-0.399245268	0.253051595	-0.342137854	0.333201235	0.521998733	0.121700121	0.625876828	0.052909039	0.05108746	0.888537395	0.134716259	0.710598404	-0.263620284	0.461763228	-0.410920672	0.238134258	0.590847806	0.072072174	0.2032592	0.573289182	-0.226209697	0.52971939	0.216084724	0.548774122	-0.156835184	0.665237981	-0.543007411	0.104798586	-0.147680885	0.683901993
ASHG19A3A027916	black	-0.035466563	0.922514409	0.346920668	0.326039786	-0.191469092	0.596181358	-0.19818719	0.583096405	-0.180579663	0.617613068	-0.05229187	0.88592381	-0.014157889	0.969035826	-0.201535893	0.576614354	0.046476623	0.898551712	-0.27548494	0.441066065	-0.455789345	0.185548814	0.18309188	0.612644886	0.631394094	0.050238778	-0.242648156	0.499370685	0.329119076	0.353098717	-0.184823058	0.609229527	0.133997124	0.712087849	0.439539745	0.203720843	0.158605954	0.661646366	-0.50318705	0.138190841	0.148289437	0.682656342	-0.459886451	0.181123537	-0.810171621	0.004486461	0.161174178	0.656448331
ASHG19A3A000755	black	0.034046515	0.925609519	0.245996669	0.493280823	-0.005593178	0.987765306	-0.427783708	0.217485819	-0.48609032	0.154307988	-0.131858429	0.716522597	-0.106985558	0.768629443	0.25217443	0.482129566	-0.152800052	0.673445193	-0.13567924	0.708605297	-0.250369214	0.485376731	0.079114494	0.828016202	0.220470916	0.540486494	-0.470718535	0.169727125	0.539560855	0.107463075	-0.571250173	0.084532883	0.128261717	0.723997829	0.658787753	0.038305017	-0.117724715	0.746016641	-0.402685522	0.248603478	0.273839074	0.443911502	0.075205565	0.836415133	-0.619641386	0.056038318	0.3668227	0.297110733
ASHG19A3A021995	black	-0.033930737	0.925861906	0.404644385	0.246090357	-0.117532989	0.746418875	-0.066152836	0.855922286	-0.316230039	0.373371293	-0.25938552	0.469253318	-0.316248727	0.373341491	-0.176901963	0.624911318	0.342083734	0.33328273	-0.374115783	0.28686565	-0.198507315	0.582475573	0.34649214	0.326678153	0.740169804	0.014371268	-0.153177842	0.672675458	0.32939502	0.352670894	-0.374237318	0.286696553	-0.138007662	0.703792696	0.542405719	0.105260709	0.348244041	0.324072472	-0.482113481	0.158212525	0.421942095	0.224518383	-0.190281381	0.598505721	-0.637136615	0.047556357	-0.216018739	0.548899181
ASHG19A3A012838	black	-0.033907643	0.925912251	-0.362861366	0.302755958	0.114610263	0.752557381	0.108047711	0.766385632	0.255787326	0.475659257	-0.021804931	0.952324386	0.019801484	0.956701234	0.386092655	0.27046061	-0.155539436	0.667870013	0.398284371	0.254301832	0.51662611	0.126278022	-0.414554643	0.233594736	-0.549711819	0.099735912	-0.003920431	0.99142419	-0.030917824	0.932431873	0.027749495	0.939344701	0.148671491	0.681874666	-0.339736266	0.336827438	-0.081440129	0.823026605	0.26668849	0.456369976	0.013876389	0.969651243	0.429595541	0.215330576	0.607584615	0.062430963	-0.068771299	0.850272259
ASHG19A3L0002389	black	0.033793633	0.926160792	0.383613469	0.273813387	-0.155175163	0.668610544	-0.125206219	0.730364803	-0.49441484	0.146325199	-0.254725668	0.477556618	-0.116754196	0.748053307	-0.197611685	0.584213126	0.07659349	0.833431219	-0.143450313	0.692580428	-0.274033329	0.443575232	0.440641959	0.202456874	0.628435824	0.051659103	-0.303299703	0.394269908	0.353435214	0.316415106	-0.279119015	0.43481301	-0.33698685	0.341003535	0.764851185	0.009959496	0.224540945	0.532841304	-0.243893127	0.497102776	0.390898395	0.264025739	0.05190792	0.88675688	-0.658918467	0.038253194	-0.078065541	0.830268531
ASHG19A3A044556	black	0.03222576	0.929579312	-0.37040458	0.29205497	-0.001943756	0.99574805	0.393410667	0.260695646	0.179906814	0.618946083	-0.296708491	0.405134937	-0.024625626	0.946164098	0.157809201	0.663261639	-0.118403601	0.74459282	0.455116287	0.18628181	0.616760036	0.057524763	-0.124126679	0.732617892	-0.380115831	0.278581755	0.189599666	0.599841326	-0.173901952	0.630886568	0.045559036	0.90054621	-0.31666612	0.372676203	-0.069826402	0.847997313	0.083166598	0.819326184	0.73897225	0.014614846	0.064940113	0.858541072	0.032140647	0.929764918	0.527157718	0.11740277	-0.307860156	0.38683575
ASHG19A3A007962	black	-0.030766303	0.932762381	0.366631661	0.297381683	-0.047219707	0.896936895	-0.145793512	0.687769629	-0.454092324	0.187400223	-0.0872168	0.810657909	-0.322861521	0.362870408	-0.155237807	0.668483176	0.27641215	0.43946675	-0.524584052	0.119534558	-0.416189067	0.23156909	0.321369816	0.365219532	0.560762365	0.091735316	-0.015365308	0.966396322	0.176378637	0.625952244	-0.353043757	0.316989204	-0.105741575	0.771259338	0.46643041	0.174186058	0.054736589	0.880621808	-0.496186531	0.144659411	0.160571204	0.657667556	-0.18487573	0.60912572	-0.574000125	0.082706564	0.035221647	0.923048159
ASHG19A3A028814	black	-0.03071118	0.932882621	0.329237945	0.352914391	-0.174925062	0.628846611	0.114638067	0.752498925	-0.350653445	0.320506556	-0.458615174	0.182489899	-0.395225432	0.258304602	-0.295596983	0.406981075	0.374878906	0.285804781	-0.253559481	0.479644589	-0.039312347	0.91413702	0.511402065	0.130830182	0.743207492	0.013766147	-0.08508722	0.8152134	0.298614902	0.40197784	-0.362841665	0.302784174	-0.401188443	0.250533753	0.645295569	0.04391217	0.485061212	0.155312737	-0.226360238	0.529438123	0.509648215	0.132380839	-0.135257578	0.709477827	-0.552748705	0.09749473	-0.419296118	0.227745833
ASHG19A3A033437	black	0.030709579	0.932886113	0.452475465	0.189174237	-0.143662512	0.692144354	-0.038290846	0.916361476	-0.224728255	0.532490514	-0.365892126	0.2984318	-0.21379047	0.553128875	-0.314279474	0.376488208	0.369302531	0.293605556	-0.214590855	0.55160812	-0.05516873	0.879685038	0.546459945	0.102171679	0.802179709	0.005236754	-0.283922301	0.4266113	0.395556042	0.257870315	-0.293255489	0.410883189	-0.283928874	0.426600127	0.588077272	0.073756097	0.569001211	0.086045604	-0.327011473	0.356374961	0.583056769	0.076872234	-0.08515806	0.815061783	-0.635026619	0.048530579	-0.422672694	0.223631843
ASHG19A3A052351	black	0.030049331	0.934326411	0.428623559	0.216485256	-0.132344207	0.715514622	-0.034032759	0.925639505	-0.26345672	0.462051534	-0.331996598	0.348650289	-0.272933222	0.445481128	-0.265219676	0.458948306	0.365788246	0.298579464	-0.294417911	0.408943796	-0.109851682	0.762578312	0.504146295	0.137318568	0.737725034	0.014871573	-0.215194038	0.55046314	0.337603077	0.340065258	-0.354845858	0.314350816	-0.229656885	0.523293981	0.589972997	0.07260115	0.442765585	0.200034461	-0.396669109	0.25641117	0.50673761	0.134979124	-0.112067308	0.757908456	-0.634816425	0.048628352	-0.336216472	0.342178382
ASHG19A3A050400	black	-0.029246193	0.936078647	0.223180981	0.535391012	-0.07443928	0.838063387	-0.041368516	0.909661079	-0.496205578	0.144641566	0.0279288	0.938953383	-0.236020327	0.511517502	-0.334152637	0.34533593	0.145264186	0.688855508	-0.522809063	0.121018752	-0.604107546	0.064359702	0.386483187	0.269934522	0.354270749	0.315191557	0.237838428	0.508173284	-0.112858079	0.756243453	-0.114852897	0.752047303	-0.243891922	0.497104969	0.347585599	0.325050534	-0.167636615	0.643427469	-0.220423701	0.540575438	-0.196826475	0.585738041	-0.307130359	0.388020806	-0.444798814	0.197731036	0.201596193	0.57649788
ASHG19A3A040437	black	-0.029206468	0.936165323	-0.371792295	0.290108705	0.088283824	0.808377301	0.253367867	0.479988038	0.053111728	0.884145273	-0.092466053	0.799451054	-0.000890656	0.998051692	-0.15319712	0.672636187	-0.057162382	0.875365071	0.280838588	0.431868503	0.308934112	0.385095052	0.116481811	0.748625169	-0.474125803	0.166233219	0.318777489	0.369319851	-0.285128919	0.424562364	0.306208876	0.38951964	-0.407005425	0.243080206	-0.35176815	0.318863744	0.025985238	0.943195658	0.787861802	0.006798177	-0.216195559	0.548564088	0.211839079	0.556843425	0.664877478	0.035940634	-0.188219703	0.602548208
ASHG19A3A020163	black	-0.028467386	0.937778034	0.256930936	0.473619129	-0.237499806	0.50879545	-0.109666036	0.76296991	-0.106171157	0.770350922	-0.371601154	0.290376365	-0.145963412	0.687421198	-0.06450271	0.859485916	0.058995606	0.871395341	-0.01904982	0.958343638	-0.051108759	0.888491168	0.194973912	0.589341632	0.583727097	0.07645133	-0.451336302	0.190430022	0.58381301	0.076397492	-0.428900139	0.216156328	0.12406192	0.732753109	0.61572648	0.058064237	0.382805502	0.274910923	-0.465398801	0.17526904	0.501644999	0.139600184	-0.204039948	0.571785098	-0.773418537	0.008682334	-0.076228143	0.834216498
ASHG19A3A049566	black	-0.026186655	0.942755957	0.415056017	0.23297229	-0.072426123	0.842396306	-0.15452631	0.669930233	-0.30355021	0.39385977	-0.094475616	0.795169353	-0.236778425	0.510121942	-0.230944352	0.520902423	0.315220515	0.374982872	-0.475179788	0.165161227	-0.370445508	0.291997469	0.347067504	0.325821196	0.665867462	0.035565837	-0.092614022	0.799135616	0.235938571	0.511668099	-0.272888278	0.445559071	-0.057340962	0.874978256	0.397980968	0.254697303	0.220449956	0.540525979	-0.509787841	0.132256976	0.232272573	0.518439879	-0.269205928	0.451966082	-0.627142201	0.05228849	-0.061179761	0.866669071
ASHG19A3A050074	black	0.025680864	0.943860144	-0.135716246	0.708528735	0.301090836	0.397895236	0.025948901	0.943274984	0.372871208	0.288600354	-0.070682005	0.846153258	-0.130022473	0.720335692	0.277998937	0.43673593	0.300722495	0.398501333	0.12731783	0.725963072	0.70764648	0.022056668	-0.13378471	0.712527959	-0.344301807	0.329951133	0.007805875	0.982925689	0.014785707	0.967663336	-0.065030867	0.858345051	0.081793165	0.822269668	-0.539669574	0.107378381	0.272891396	0.445553664	0.183285953	0.612261673	0.260657816	0.466997379	0.42253114	0.223803455	0.699834876	0.024254291	-0.468681498	0.171836715
ASHG19A3A004770	black	-0.023878044	0.947796549	0.396886488	0.256126736	-0.076144954	0.834395322	-0.092615115	0.799133285	-0.383392789	0.27411292	-0.150990466	0.677135941	-0.330354056	0.351186041	-0.156047499	0.666837603	0.33112141	0.350000245	-0.470105196	0.170360674	-0.309979342	0.383404587	0.327303609	0.355919929	0.644423638	0.044292374	-0.067759845	0.852454025	0.217477545	0.546137001	-0.361466991	0.304756476	-0.11657803	0.748423148	0.497464317	0.143465214	0.175790946	0.627121906	-0.533316709	0.112398129	0.289733436	0.416785885	-0.137070142	0.705729321	-0.583992071	0.076285363	-0.104045466	0.774848448
ASHG19A3A033265	black	-0.023483713	0.948657699	0.287559448	0.420449103	-0.292013958	0.412959365	-0.011712799	0.974381766	-0.372579167	0.289008219	-0.151093235	0.676926171	-0.035056005	0.923409159	-0.257573575	0.472474392	-0.058719152	0.871993821	-0.157449759	0.663990753	-0.473230274	0.16714731	0.255689658	0.475833667	0.631932607	0.049983054	-0.149489918	0.680201093	0.204931773	0.570068865	-0.137641217	0.704549476	-0.168213849	0.642268606	0.693214881	0.02623072	0.073764281	0.839515757	-0.300162946	0.399422906	0.132637488	0.714906266	-0.340631612	0.335473181	-0.788553722	0.006715955	0.126131117	0.728435937
ASHG19A3A023818	black	-0.022510564	0.950783085	-0.368207277	0.295150932	0.178519891	0.62169694	0.364742711	0.300067847	0.259599385	0.468873772	0.059126273	0.871112488	-0.136266814	0.70738996	-0.023891689	0.947766753	0.166872817	0.644961944	-0.0066249	0.985508666	0.347806861	0.324721697	-0.094569286	0.794969893	-0.516134412	0.126702234	0.620310928	0.055696587	-0.56469775	0.088988446	0.26528036	0.458841654	-0.190203499	0.598658253	-0.644896198	0.044086043	-0.103649526	0.775686847	0.577269103	0.080568857	-0.353720263	0.315997404	-0.072447339	0.842350623	0.815608567	0.004022189	-0.237119258	0.509495031
ASHG19A3A052887	black	-0.021797489	0.952340642	0.377451292	0.282244332	0.136341887	0.707234722	-0.238132102	0.507633959	-0.34227915	0.332988518	0.073972601	0.839067475	-0.384667792	0.2723848	0.053578359	0.883133207	0.415452315	0.232480959	-0.700356103	0.024103163	-0.330729383	0.350605794	0.134090638	0.711894116	0.422597241	0.223723309	0.076866085	0.832845387	0.090683585	0.803252925	-0.418167212	0.22913079	0.0996166	0.784238278	0.17138922	0.635906164	-0.042328204	0.907572772	-0.630220805	0.050798948	0.105750832	0.77123976	-0.180584051	0.617604376	-0.353908818	0.315721261	0.045340833	0.901020576
ASHG19A3A031450	black	-0.021238033	0.953562752	0.351317553	0.319527288	0.058204444	0.873108239	-0.082720892	0.820281182	-0.465806397	0.174840669	-0.045253616	0.90121019	-0.447054741	0.195193493	-0.165315768	0.648093802	0.444057089	0.19856953	-0.666431072	0.035353646	-0.35617546	0.312411603	0.372421984	0.289227869	0.470245073	0.170216064	0.180483852	0.617802821	-0.000481858	0.998945935	-0.342742359	0.33229166	-0.194275013	0.590703239	0.304429424	0.392421926	0.016471487	0.963978396	-0.451849057	0.18986417	0.102093711	0.778983283	-0.097358809	0.78903486	-0.340222932	0.336090984	-0.07901471	0.82823041
CUST_145_PI426075208	black	0.021117775	0.953825462	0.392067087	0.262473709	-0.265228534	0.458932737	-0.006850406	0.985015439	-0.094298945	0.795545585	-0.350565682	0.320636086	-0.030826682	0.932630678	-0.308059866	0.386511766	0.16510958	0.648508903	-0.036778706	0.919655319	-0.096942027	0.789921	0.40045343	0.251484491	0.813573957	0.004191687	-0.362581736	0.303156585	0.429006286	0.216030167	-0.188855697	0.601300121	-0.167221737	0.644260813	0.624570668	0.053554694	0.549569729	0.099841565	-0.28272425	0.428650225	0.52149296	0.122126608	-0.302304136	0.395901915	-0.774741749	0.008495969	-0.29650163	0.405478216
ASHG19A3A025449	black	-0.020583038	0.954993676	-0.19978824	0.579993886	-0.014332113	0.968654941	0.315661799	0.374277996	0.457406048	0.183795089	0.041195343	0.910037961	0.238733545	0.506530174	0.020446223	0.955292581	-0.022707152	0.95035371	0.432715748	0.211647826	0.446717693	0.195571401	-0.271556656	0.447871212	-0.147100159	0.685091327	0.103471344	0.776064214	-0.234045431	0.515160473	0.465771358	0.17487747	-0.089223548	0.806369851	-0.423522837	0.22260276	0.22391903	0.534006683	0.384110294	0.273139692	0.034864497	0.923826549	0.186562352	0.605804989	0.544871817	0.103374793	-0.391716756	0.262938423
ASHG19A3L0003161	black	-0.020536208	0.955095986	0.433394963	0.210850994	-0.041324496	0.909756881	-0.041798606	0.90872513	-0.28822053	0.419333574	-0.110342145	0.761543966	-0.33362712	0.346142297	-0.177869436	0.622988527	0.45143661	0.190319248	-0.501941421	0.139328591	-0.237598615	0.508613871	0.318533992	0.369706161	0.690039764	0.027216671	-0.012161675	0.973400271	0.140050642	0.69957785	-0.281378428	0.430946016	-0.132739939	0.714693784	0.369717891	0.293020628	0.256728448	0.473980075	-0.558918264	0.093040899	0.326118585	0.357767532	-0.086496359	0.812198474	-0.47035005	0.170107582	-0.254650671	0.477690775
ASHG19A3A001041	black	0.019941706	0.956394861	0.137168489	0.705526095	-0.0773189	0.831872411	-0.320637479	0.366375573	-0.067013579	0.854064344	-0.064390085	0.859729228	0.005188367	0.988650753	-0.027670491	0.939517123	-0.110392344	0.76143812	-0.190950596	0.597195657	-0.31224042	0.37976015	0.117335092	0.746834109	0.165456585	0.647810357	-0.272599525	0.446059981	0.372528363	0.289079204	-0.342487241	0.33267537	0.347733764	0.324830314	0.272516713	0.446203685	-0.032163374	0.929715357	-0.315552645	0.37445229	-0.0021603	0.995274367	-0.537631159	0.108973348	-0.658116922	0.038571718	0.395026745	0.258565789
ASHG19A3A024513	black	-0.01937117	0.957641462	-0.287393367	0.420729571	0.099599906	0.78427372	0.38949546	0.265895489	0.453639849	0.187895689	0.007020249	0.984643963	-0.056207449	0.877433915	-0.105216962	0.772369049	0.227910499	0.526545175	0.088653152	0.807588217	0.433699612	0.210494153	-0.070364943	0.846836535	-0.327788851	0.355164763	0.466288195	0.174335118	-0.447485662	0.194710953	0.326760089	0.35676675	-0.109753654	0.762785083	-0.64638623	0.043439675	0.136778274	0.706332541	0.449204961	0.192792647	-0.174989961	0.628717285	-0.077518536	0.831443511	0.695921611	0.02540977	-0.409053333	0.240486063
CUST_567_PI426073487	black	-0.019127904	0.958173015	0.40604621	0.244300635	0.041628254	0.909095832	-0.118648327	0.744079727	-0.336122218	0.342322263	-0.028786709	0.937081231	-0.373567062	0.287629771	-0.146305754	0.686719286	0.458647081	0.18245553	-0.635870244	0.048139482	-0.321391886	0.365184722	0.310333527	0.382832583	0.566854149	0.0875059	0.084260421	0.8169834	0.076577805	0.833464929	-0.32181992	0.364509917	-0.078786297	0.828720792	0.265315845	0.458779293	0.118718823	0.743931943	-0.543120002	0.104712255	0.177926034	0.622876105	-0.179747367	0.619262118	-0.416773024	0.230847773	-0.117771033	0.745919478
ASHG19A3A031127	black	0.018265078	0.96005847	-0.213825295	0.553062673	0.204695776	0.570522828	-0.032120946	0.929807882	0.329751116	0.35211919	0.574979691	0.0820622	0.336544578	0.341677759	0.215976579	0.548979089	-0.172602313	0.633481129	0.092766156	0.798811327	-0.023936571	0.947668741	-0.484090124	0.156264456	-0.591459776	0.071703625	0.227688432	0.526959179	-0.479531422	0.160779202	0.491911413	0.148698811	0.304758686	0.391884112	-0.737014885	0.015019146	-0.45912969	0.181936169	0.068617534	0.85060388	-0.5031609	0.138214667	0.300079717	0.39956007	0.660504176	0.037628291	0.243947461	0.497003897
ASHG19A3A008437	black	-0.017139694	0.962517931	-0.383797362	0.273563922	0.2419215	0.500696426	-0.041152741	0.910130681	0.200403498	0.578803284	-0.011925206	0.973917322	-0.030363547	0.933640943	0.29788223	0.40318978	-0.102254977	0.778641445	0.238778254	0.506448163	0.453047548	0.188545427	-0.229594762	0.523409494	-0.68577839	0.028579364	0.070095798	0.84741662	-0.017920766	0.960810911	-0.034977165	0.923580987	0.130712488	0.718901944	-0.482464307	0.157865708	-0.103723177	0.775530878	0.436092006	0.207704004	-0.124910454	0.730981905	0.240201671	0.503840066	0.647090789	0.043136266	0.038293795	0.916355055
ASHG19A3A001070	black	0.016964378	0.962901102	0.261351702	0.465769061	0.003893014	0.991484161	-0.232209444	0.518556812	-0.238201073	0.507507331	-0.197193719	0.585024653	-0.224684218	0.532572978	0.441730179	0.20121343	0.050579476	0.889640017	-0.187593366	0.603778252	0.038365409	0.916199088	-0.178476156	0.621783755	0.371447435	0.290591719	-0.336426618	0.341857699	0.462189815	0.178663342	-0.653790077	0.040322058	0.228900806	0.524700541	0.54451326	0.103647657	0.03809385	0.916790521	-0.489207192	0.151288927	0.435354272	0.208562102	-0.197037491	0.585328095	-0.524632795	0.119493962	0.089324142	0.806155021
ASHG19A3A037252	black	-0.01552675	0.96604342	0.398271197	0.254318997	-0.132207637	0.71579796	-0.082905492	0.819885619	-0.372635988	0.288928838	-0.287221163	0.421020471	-0.266492754	0.456713192	-0.332215827	0.348312546	0.304975051	0.391530898	-0.341973682	0.333448479	-0.26219249	0.464282616	0.526076126	0.118295747	0.72200721	0.018381672	-0.158315103	0.662235868	0.327377443	0.355804972	-0.301817262	0.396701218	-0.268237015	0.453658781	0.572609318	0.083627029	0.377254758	0.282515506	-0.3258793	0.358141191	0.372944578	0.288497934	-0.191798113	0.595538043	-0.660143827	0.03776969	-0.20128194	0.577104977
ASHG19A3L0001653	black	0.014897947	0.967417973	0.378048294	0.281421465	-0.13954334	0.700623774	-0.07694842	0.832668456	-0.299299234	0.400847438	-0.438731082	0.204651083	-0.283051858	0.428092231	-0.055191194	0.879636345	0.245757493	0.493714752	-0.163340862	0.652073294	0.021356438	0.953304094	0.34774553	0.32481283	0.710705718	0.021234769	-0.348738549	0.323338929	0.514157191	0.128416982	-0.518154151	0.124965328	-0.17244699	0.633791453	0.726599656	0.017302368	0.449300042	0.192686884	-0.350503814	0.320727412	0.626382499	0.052660471	-0.137707102	0.704413393	-0.682754861	0.029573992	-0.279199951	0.434674212
ASHG19A3A052018	black	0.014766511	0.9677053	0.268607794	0.45301069	0.082878158	0.81994419	-0.215327365	0.55021018	-0.411619033	0.237258051	0.077454803	0.831580432	-0.276028201	0.44012869	-0.15702747	0.664847674	0.238644058	0.506694339	-0.64564918	0.043758603	-0.502021153	0.139255593	0.32640888	0.357314481	0.253811769	0.47919255	0.174415955	0.629861426	-0.029251312	0.936067476	-0.290159452	0.416069804	-0.042735049	0.906687619	0.200847489	0.577944674	-0.182805608	0.613210307	-0.322726742	0.363082346	-0.151961571	0.675154545	-0.357843257	0.309988043	-0.390698855	0.264291233	0.235214968	0.513001802
ASHG19A3A015019	black	-0.014637196	0.967987994	-0.350114398	0.321302564	0.066434353	0.855314552	0.30112766	0.397834667	0.307454748	0.38749384	-0.291950935	0.413064889	-0.082560342	0.820625239	0.148007625	0.683233101	0.016328766	0.964290347	0.3458718	0.327603404	0.664391584	0.036125561	-0.138722314	0.702317473	-0.335104587	0.343877667	0.179911784	0.618936232	-0.069500489	0.848699919	0.002095743	0.995415582	-0.157906507	0.663064302	-0.274395358	0.442948842	0.231615396	0.519657695	0.656623493	0.039169947	0.094403708	0.795322482	-0.127762029	0.725038037	0.530660788	0.114539537	-0.351037496	0.319940059
ASHG19A3L0000188	black	-0.013945127	0.969500965	0.378844159	0.280326518	0.02077805	0.954567634	-0.10711858	0.768348347	-0.3101629	0.383108091	-0.094322253	0.795495947	-0.398102986	0.254538217	-0.11789816	0.745652812	0.439826559	0.203391499	-0.605127036	0.063790195	-0.269564085	0.4513411	0.305138917	0.391263492	0.548813394	0.100405142	0.054208959	0.881765755	0.127225576	0.726155228	-0.395973486	0.257322541	-0.042504506	0.907189189	0.310155922	0.38311936	0.134682893	0.71066749	-0.538721195	0.108118603	0.213062009	0.554514396	-0.236793709	0.510093822	-0.460103978	0.180890348	-0.11300868	0.755926459
ASHG19A3A045106	black	-0.013099547	0.971349659	0.378586711	0.280680462	-0.108118974	0.766235143	-0.055267849	0.879470193	-0.314997352	0.375339586	-0.227130095	0.528000684	-0.292271867	0.412527664	-0.306273881	0.389413814	0.341937715	0.333502658	-0.426914241	0.218524451	-0.281089965	0.431438832	0.465399039	0.17526879	0.673463294	0.032777793	-0.053093382	0.884185066	0.22689911	0.528431801	-0.29982007	0.399988125	-0.196019353	0.587307046	0.47363119	0.166737713	0.302054794	0.396311164	-0.364849423	0.299915755	0.283571134	0.427208473	-0.304203662	0.392790888	-0.616649238	0.057582436	-0.16987049	0.638946575
ASHG19A3A001850	black	-0.012307623	0.973081152	-0.269859404	0.450826063	0.320595667	0.366441633	-0.077185183	0.832159711	0.054217117	0.881748066	-0.216780991	0.547455208	-0.272666236	0.445944233	0.343929349	0.330509368	0.124122405	0.732626816	0.083145448	0.819371497	0.602909363	0.065033279	-0.069136183	0.849485405	-0.506761619	0.134957564	0.047737687	0.89581146	0.143092651	0.693315616	-0.320773034	0.366161455	-0.011934024	0.97389804	-0.327367763	0.355820042	0.096998922	0.789800018	0.429870021	0.215005146	0.131866934	0.716504945	0.20318127	0.573439392	0.590769912	0.072119173	-0.166859189	0.644989334
ASHG19A3A001391	black	-0.012108575	0.973516375	-0.410863769	0.238205733	0.098154283	0.787344172	-0.028572756	0.937548099	0.354213335	0.315275555	0.23986349	0.504459194	0.250398019	0.485324843	0.489696524	0.15081823	-0.41971226	0.227236505	0.350125216	0.321286579	0.229836752	0.522959596	-0.670928123	0.033691198	-0.705577492	0.022624788	0.02099823	0.95408662	-0.128303848	0.723910144	0.106412409	0.76984087	0.478325204	0.161986759	-0.44977957	0.192154003	-0.425466759	0.22025984	0.192337586	0.594483789	-0.336118542	0.342327875	0.008848958	0.98064442	0.447109256	0.195132409	0.390741244	0.264234821
ASHG19A3L0001563	black	0.01189617	0.973980811	0.328641406	0.353839914	-0.194606701	0.590056896	-0.045501817	0.900670599	-0.194944205	0.589399483	-0.325017248	0.35948896	-0.153819946	0.671367819	-0.291736147	0.413424618	0.183527956	0.611783936	-0.214038405	0.552657617	-0.190552784	0.597974295	0.429017308	0.216017069	0.669693207	0.034142319	-0.200246233	0.579107524	0.349366435	0.322408778	-0.296228834	0.405931123	-0.147218858	0.684848178	0.564517325	0.089113214	0.38266379	0.27510367	-0.235911462	0.51171804	0.344840607	0.329144448	-0.466683342	0.173921139	-0.738740267	0.014662362	-0.140977364	0.697668367
ASHG19A3A051409	black	0.011682689	0.974447605	0.381214117	0.277079631	0.049870285	0.891179661	-0.158501657	0.661857737	-0.410173233	0.239074056	0.006161164	0.986522964	-0.335112968	0.343864843	-0.028256505	0.938238224	0.333344686	0.346576066	-0.62250778	0.054585015	-0.372318667	0.289372294	0.226408138	0.52934864	0.475149587	0.165191887	0.07611511	0.834459478	0.056851324	0.876038898	-0.385853813	0.270782633	-0.049943527	0.891020639	0.354354515	0.315069028	-0.052793605	0.884835329	-0.512189419	0.13013771	0.106857063	0.768900994	-0.233012597	0.517069949	-0.452481878	0.189167182	0.043775529	0.904424322
ASHG19A3A001561	black	-0.011644358	0.97453142	-0.306053081	0.389773324	0.253355611	0.480010011	0.037799968	0.917430616	0.317802684	0.370867589	0.230644239	0.5214595	0.121005725	0.739141885	0.297955325	0.403068791	-0.061371044	0.866255337	0.181842134	0.615114634	0.3601929	0.306590518	-0.407314611	0.242687552	-0.58547374	0.075361621	0.216036429	0.548865652	-0.276350475	0.43957305	0.241079251	0.502234918	0.139253097	0.701222383	-0.668073938	0.034740026	-0.16971215	0.639263842	0.374779068	0.285943452	-0.245637955	0.493931686	0.181594495	0.615604431	0.759763076	0.010777637	-0.009345509	0.979558485
ASHG19A3A022565	black	-0.011585592	0.974659919	0.117815043	0.745827159	-0.070742113	0.846023735	-0.182945819	0.61293335	-0.425668651	0.220017321	0.106317286	0.77004197	-0.076365764	0.833920678	-0.188677376	0.601649968	-0.111728769	0.758621541	-0.406806609	0.243332883	-0.657950652	0.038638014	0.211897865	0.556731383	0.131889497	0.71645812	0.122228909	0.73658315	-0.032456506	0.929076138	-0.144730481	0.689950889	-0.005001502	0.989059488	0.309711613	0.383837243	-0.355130782	0.313934727	-0.177426913	0.623867759	-0.343918282	0.330525962	-0.457959613	0.183196862	-0.510556166	0.131576672	0.516552317	0.126341631
ASHG19A3A050408	black	-0.011050953	0.975828993	0.392902513	0.261367343	0.026406878	0.942275219	-0.123613352	0.733689896	-0.462415248	0.178423628	-0.114952247	0.75183847	-0.391769225	0.262868794	-0.246685084	0.492032768	0.427075855	0.218331179	-0.594697723	0.069774046	-0.342178177	0.333140522	0.480457597	0.159855683	0.555835002	0.095250143	0.062425948	0.863974157	0.117283435	0.746942508	-0.331182174	0.349906433	-0.244088207	0.496747804	0.377523398	0.282144878	0.149193243	0.680807608	-0.399146784	0.253179577	0.192555649	0.594057835	-0.104939903	0.772955262	-0.437613304	0.205940953	-0.124799244	0.731213975
ASHG19A3A001398	black	-0.010440677	0.977163509	0.261584074	0.465358036	-0.207476095	0.565183371	-0.097851926	0.787986704	-0.344985963	0.328926998	-0.036319881	0.920654983	-0.032203177	0.929628559	-0.241602178	0.50127948	-0.051984098	0.886591585	-0.293669738	0.410191554	-0.562546176	0.09048361	0.236684897	0.51029403	0.494550096	0.146197618	-0.053791817	0.882670293	0.123840496	0.733215491	-0.144387117	0.690655885	-0.056251893	0.877337612	0.526721081	0.117762755	-0.062161758	0.864545372	-0.29651696	0.405452771	-0.045482716	0.900712122	-0.497468076	0.14346171	-0.740662064	0.014271971	0.275177056	0.441597713
ASHG19A3A045508	black	0.010352131	0.977357141	-0.37546204	0.284995552	0.135886481	0.708176572	0.234144935	0.514976668	0.119218199	0.742885287	-0.046765497	0.897923913	0.00018691	0.999591133	-0.061688839	0.865568026	-0.05218796	0.886149257	0.187668417	0.603630815	0.311468004	0.381003226	0.039893532	0.912871652	-0.537142854	0.109357623	0.393878563	0.260078007	-0.354518255	0.314829588	0.233922381	0.515387812	-0.304956528	0.391561132	-0.412142302	0.236602716	-0.072365278	0.842527322	0.794756583	0.0060101	-0.298666098	0.40189322	-0.045469542	0.900740762	0.654544136	0.040013249	-0.107074666	0.768441141
ASHG19A3A040917	black	-0.009720055	0.978739389	-0.38967027	0.265662117	0.143154487	0.693188493	0.293585226	0.410332612	0.402696657	0.248589153	0.013133904	0.97127454	-0.060743228	0.867613381	0.152903523	0.673234347	0.047480902	0.896369366	0.10487223	0.773098463	0.441661297	0.201292005	-0.276316363	0.439631848	-0.528730858	0.116111498	0.444079751	0.198543881	-0.388387667	0.267377006	0.133993566	0.71209522	0.052871729	0.884665861	-0.593589659	0.070430512	-0.08788122	0.809237656	0.496906434	0.143985859	-0.270322744	0.450018533	-0.260649357	0.467012363	0.664824044	0.035960939	-0.137645869	0.704539867
ASHG19A3A052006	black	-0.007725388	0.983101723	0.434181499	0.209930421	0.015601892	0.965879168	-0.14975379	0.679661778	-0.35366224	0.316082405	-0.098043131	0.787580364	-0.355873559	0.312851369	-0.205617197	0.568751164	0.450071376	0.191830154	-0.576805115	0.080870079	-0.302373087	0.395788781	0.414835796	0.233245574	0.612970057	0.059519272	-0.022409271	0.951004329	0.178905937	0.620930823	-0.340672555	0.33541132	-0.119239493	0.742840666	0.347192307	0.325635466	0.210454677	0.559484551	-0.531266088	0.11404927	0.266263648	0.457115068	-0.108597452	0.765224911	-0.487951154	0.152501204	-0.157836681	0.663205907
ASHG19A3A014835	black	-0.006499498	0.985782948	0.259208812	0.469567022	0.025359033	0.944562775	-0.343266201	0.331504491	-0.223133573	0.535479981	0.213010801	0.554611843	0.013780388	0.969861124	-0.28261758	0.428831983	0.072391074	0.842471776	-0.465053824	0.175632086	-0.614893377	0.058501505	0.288262856	0.419262197	0.241492435	0.501479926	-0.019574418	0.957197363	0.074242471	0.838486807	-0.028788625	0.937077049	0.134060442	0.711956671	0.038326265	0.916284337	-0.112255516	0.757512095	-0.339622147	0.337000249	-0.231763413	0.519383301	-0.345550037	0.328083856	-0.468034209	0.172510311	0.35944413	0.307671077
ASHG19A3A011687	black	-0.005550135	0.987859454	0.387194637	0.26897756	-0.147981248	0.683287091	-0.228092746	0.526205509	-0.330920644	0.350310294	-0.386263475	0.270230428	-0.186362577	0.606197982	-0.20479194	0.570337831	0.169064459	0.640562176	-0.142547453	0.694436736	-0.139328833	0.701066168	0.475171351	0.165169792	0.688225423	0.027791297	-0.465816449	0.174830113	0.625394956	0.053146631	-0.431053125	0.213605659	-0.12875906	0.722962908	0.68503673	0.028821195	0.469827262	0.170648229	-0.357420459	0.310601493	0.55274305	0.097498873	-0.078328179	0.829704485	-0.775197366	0.008432459	-0.145014823	0.689367237
ASHG19A3A009123	black	-0.005532205	0.987898672	0.402341139	0.249046777	-0.1978529	0.583744971	-0.027075143	0.940816523	-0.143781604	0.691899652	-0.322687426	0.363144182	-0.162246043	0.654282802	-0.217115395	0.546822202	0.263278888	0.462365079	-0.18451109	0.609844496	-0.097288641	0.789184033	0.336164259	0.342258083	0.803666882	0.005090821	-0.278856945	0.435262574	0.404163022	0.246706601	-0.292180559	0.412680476	-0.114405347	0.752988232	0.569737585	0.085548398	0.495224225	0.145562754	-0.390683593	0.264311546	0.510152996	0.131933385	-0.305579729	0.390544585	-0.719419163	0.019010022	-0.288853948	0.418266029
ASHG19A3A005544	black	-0.004493313	0.990171077	0.407883466	0.241966056	0.014169688	0.969010031	-0.026842752	0.94132377	-0.309414656	0.384317411	-0.052462936	0.885552675	-0.383050212	0.274578258	-0.122358434	0.736312337	0.480605407	0.159708594	-0.584833958	0.075759596	-0.246114686	0.49306677	0.284185596	0.426163813	0.587149421	0.074325703	0.095880635	0.792178648	0.02585648	0.943476749	-0.305652583	0.390425832	-0.123631906	0.733651141	0.305500922	0.390673062	0.133188697	0.713763278	-0.562289888	0.090662773	0.240729171	0.502874976	-0.074931277	0.837005052	-0.369439375	0.293412777	-0.217808562	0.545511004
ASHG19A3A008657	black	0.004272419	0.990654254	0.383858392	0.273481157	-0.170497775	0.637690195	0.084307078	0.816883497	-0.233894865	0.515438654	-0.292756847	0.411716458	-0.271907915	0.447260781	-0.347543509	0.325113106	0.376268987	0.283877774	-0.320558223	0.366500794	-0.163454039	0.651845024	0.482051741	0.158273608	0.745725048	0.01327832	-0.054307298	0.881552533	0.182219572	0.614368372	-0.231529118	0.519817665	-0.285969808	0.423137185	0.51757009	0.125466073	0.408841662	0.24075347	-0.3312578	0.349789692	0.387755152	0.268224929	-0.226448043	0.529274098	-0.580182228	0.078694192	-0.351273906	0.3195916
ASHG19A3A012569	black	-0.00420475	0.990802272	0.421104438	0.225537289	-0.020231663	0.955761347	-0.078518677	0.829295411	-0.381582613	0.276576629	-0.031586546	0.930973326	-0.272967577	0.445421553	-0.272666123	0.445944429	0.387320379	0.26880862	-0.551577992	0.098354871	-0.392362046	0.262082797	0.405387468	0.245140748	0.622058199	0.054811289	0.072545744	0.842138739	0.03898942	0.91484018	-0.188955735	0.60110389	-0.225400333	0.531232628	0.347206671	0.325614092	0.140815633	0.6980015	-0.420525846	0.226242606	0.153080994	0.672872756	-0.160947758	0.656906072	-0.459204943	0.181855263	-0.128242085	0.724038691
ASHG19A3A047363	black	0.00348578	0.99237495	-0.215560478	0.549768009	-0.004831006	0.989432421	0.233465734	0.516231842	0.458245217	0.182888665	0.068619652	0.850599311	0.32093359	0.365907925	0.064591709	0.859293654	-0.125016964	0.73075966	0.506389307	0.135292137	0.433152959	0.211134707	-0.289853876	0.416583381	-0.23359866	0.515986092	0.002174937	0.995242347	-0.175238663	0.628221781	0.460054416	0.180943462	-0.030603564	0.933117368	-0.406147041	0.244172186	0.167605257	0.643490444	0.397047755	0.255915838	0.019628242	0.957079759	0.250060128	0.48593365	0.524789982	0.119363104	-0.291566384	0.413709043
ASHG19A3A033913	black	-0.000777106	0.998300081	0.456772407	0.184481264	0.023706117	0.948172002	-0.164139715	0.650462622	-0.320994772	0.365811337	-0.098813367	0.785943972	-0.336052389	0.342428879	-0.191406092	0.596304568	0.46426992	0.17645871	-0.565548902	0.088401363	-0.271767223	0.447505234	0.40458018	0.246172503	0.640627374	0.045973425	-0.05460868	0.880899107	0.20382933	0.572190699	-0.340074377	0.336315699	-0.103932766	0.775087069	0.336502282	0.341742273	0.251122955	0.48401978	-0.540247497	0.106928875	0.305016011	0.391464049	-0.116094414	0.749438683	-0.493015711	0.147648913	-0.188270746	0.602448006
ASHG19A3L0003042	black	0.00067369	0.998526304	0.388344144	0.267435304	-0.107324346	0.76791358	-0.072064662	0.843174686	-0.398742743	0.253705011	-0.211228975	0.558006769	-0.279172323	0.43472159	-0.28544928	0.424019138	0.295969393	0.406362082	-0.419980379	0.22690869	-0.32570977	0.35840604	0.473293466	0.167082711	0.65631203	0.039295494	-0.065002158	0.858407059	0.214702627	0.551395881	-0.307950712	0.386688827	-0.242344371	0.499924741	0.546705703	0.101986297	0.23313431	0.516844776	-0.353986016	0.315608238	0.268857995	0.452573595	-0.234652621	0.514039285	-0.62670489	0.052502402	-0.120982327	0.739190851
ASHG19A3A040806	black	0.000513626	0.998876444	0.371870246	0.289999585	-0.14602065	0.687303826	-0.003688785	0.991930893	-0.332077706	0.348525315	-0.268242826	0.453648621	-0.208373272	0.563464491	-0.454069607	0.18742508	0.306322564	0.389334569	-0.317513899	0.37132672	-0.27496154	0.441970034	0.601053919	0.066085431	0.702586956	0.023463644	-0.058574136	0.872307782	0.201062824	0.577528421	-0.159153503	0.660537037	-0.382091136	0.275883302	0.505103844	0.136451214	0.391687141	0.262977728	-0.164199295	0.650342548	0.288179026	0.419403567	-0.259394567	0.46923726	-0.588765624	0.073335357	-0.250522053	0.485101445
ASHG19A3A054215	blue	0.822865	0.00345752	0.796508465	0.005820715	0.712777317	0.02069037	-0.561931199	0.090913901	0.618734269	0.056503514	0.215523	0.549839088	0.335237209	0.343674756	0.53594038	0.110307548	0.663866285	0.036326209	-0.333494874	0.346345368	0.796138731	0.005860325	0.457680167	0.18349871	-0.148448111	0.682331665	-0.557172923	0.094287426	-0.044530987	0.902781404	-0.53404707	0.111813691	0.234538763	0.514249448	-0.183580906	0.611679426	0.161584714	0.655618636	-0.260440177	0.467382939	0.730447045	0.016432708	0.27892293	0.435149362	0.219936712	0.541493184	-0.640353044	0.04609653
ASHG19A3A031924	blue	0.821779389	0.003538133	0.766023368	0.009777409	0.66488372	0.035938262	-0.451481259	0.190269954	0.625004089	0.053339871	0.20678195	0.566514642	0.31300421	0.378532917	0.236946987	0.509811858	0.739184889	0.014571387	-0.380272149	0.27836769	0.69899361	0.024499584	0.709918362	0.021444247	-0.161126006	0.656545709	-0.409402818	0.240044919	-0.195313532	0.588680395	-0.372352509	0.289324983	0.079901623	0.826326806	-0.257005432	0.473486368	0.200637018	0.578351632	-0.162271224	0.654231956	0.608152182	0.062119783	0.293813558	0.409951561	0.262108852	0.464430387	-0.716934428	0.019627138
ASHG19A3A004543	blue	-0.799552079	0.005501852	-0.751133156	0.012271508	-0.678950856	0.030858564	0.336114014	0.342334789	-0.594174938	0.070083267	-0.252697662	0.481190158	-0.205788774	0.568421496	-0.404011768	0.246900415	-0.789280804	0.006630318	0.479985318	0.160326208	-0.722110906	0.0183568	-0.502052767	0.139226656	0.146702785	0.685905512	0.23790415	0.508052567	0.347141935	0.325710422	0.428902065	0.216154038	-0.096243235	0.791407217	0.256843164	0.473775574	-0.069252992	0.849233538	0.247506903	0.490544631	-0.572456677	0.083728449	-0.228989128	0.524536152	-0.345830849	0.327664532	0.728620493	0.016841695
ASHG19A3A026377	blue	-0.789607781	0.00659206	-0.805585142	0.004906903	-0.778030613	0.008045031	0.713821417	0.020419677	-0.504504957	0.136993294	-0.23008763	0.522493342	-0.230706405	0.521344086	-0.595764128	0.069146041	-0.692096454	0.02657518	0.407121492	0.242932764	-0.751947885	0.012124619	-0.482142782	0.158183541	0.221161833	0.539185593	0.657075087	0.038988395	-0.095143747	0.793746876	0.668661792	0.034522223	-0.336553148	0.341664688	0.185734499	0.607434111	-0.115809637	0.750036843	0.4459475	0.196436565	-0.766881336	0.009645628	-0.544313735	0.103799694	-0.222294454	0.537055737	0.553510971	0.096937259
ASHG19A3A002754	blue	0.775631208	0.008372297	0.771337642	0.008981226	0.730000583	0.016532031	-0.507112848	0.134642405	0.302040224	0.396335085	0.168276993	0.64214188	0.092481191	0.799418782	0.199244173	0.581047487	0.812706632	0.004265473	-0.594498459	0.069891803	0.551892921	0.098123015	0.857484088	0.001514108	-0.170121046	0.638444641	-0.280056211	0.43320706	-0.199942483	0.579695319	-0.518367911	0.124782371	-0.084173235	0.81717009	-0.156499453	0.665919631	0.098912775	0.78573283	-0.141483839	0.696625436	0.53773603	0.10889093	0.349721301	0.321883696	0.264548177	0.460129205	-0.631501437	0.050187734
ASHG19A3A010854	blue	0.767868729	0.009495523	0.736357838	0.015156591	0.800924416	0.005362234	-0.512517932	0.129849456	0.642190095	0.04527635	0.295077122	0.407845899	0.212166955	0.556218623	0.534508346	0.111445561	0.806650975	0.00480679	-0.451651232	0.190082363	0.828861208	0.003035829	0.411829307	0.236994584	-0.248845221	0.488125369	-0.37259836	0.288981405	-0.183436403	0.611964655	-0.475418682	0.16491883	0.242414398	0.499797	-0.431529241	0.213043946	0.130620319	0.719093412	-0.289520292	0.417144372	0.640164966	0.046181056	0.406825709	0.243308603	0.473556977	0.166813487	-0.711737623	0.020962373
ASHG19A3A028280	blue	-0.762659791	0.010306292	-0.650748068	0.041584131	-0.694542502	0.025825817	0.367095016	0.296724737	-0.641705637	0.045491688	-0.227391221	0.527513485	-0.284433193	0.425743203	-0.406910895	0.243200327	-0.701508768	0.023771253	0.261673865	0.465199253	-0.850564706	0.001814294	-0.476966162	0.163353818	0.274274782	0.44315742	0.353645025	0.316107628	0.245794631	0.493647363	0.323467326	0.361918551	-0.075895111	0.834932434	0.357346884	0.31070831	-0.16061628	0.657576386	0.102649912	0.777804445	-0.618593778	0.056575789	-0.500088542	0.141031585	-0.51222415	0.130107217	0.768916423	0.009338061
ASHG19A3A036390	blue	-0.756941999	0.011251046	-0.709700149	0.021502554	-0.64860112	0.042490658	0.326068403	0.357845879	-0.532124282	0.113356424	-0.160547544	0.657715413	-0.190759276	0.597570083	-0.211196484	0.558068748	-0.797577976	0.005707208	0.380213106	0.278448534	-0.734841931	0.015477038	-0.701065799	0.023898432	0.144744351	0.689922416	0.286765197	0.42179118	0.266168496	0.457282021	0.336310252	0.342035254	0.064149926	0.860248091	0.254539553	0.477889577	-0.220427085	0.540569065	0.118452679	0.744489914	-0.616985243	0.057407655	-0.44898299	0.193039686	-0.395578434	0.257840916	0.822865867	0.003457457
ASHG19A3A016690	blue	-0.752293313	0.012062715	-0.753986225	0.011762531	-0.761166326	0.010547453	0.426508312	0.219010328	-0.581464886	0.077877798	-0.282218405	0.429512461	-0.134978199	0.710056103	-0.433891926	0.210269072	-0.877253657	0.000854209	0.524422681	0.119669021	-0.762201354	0.010379902	-0.493599836	0.14709539	0.181854135	0.615090901	0.278136586	0.436499408	0.266217994	0.457195169	0.449792181	0.192140002	-0.154216603	0.670560429	0.389054089	0.26648522	-0.12682781	0.726983899	0.340199076	0.336127064	-0.620339136	0.05568222	-0.446802076	0.195476748	-0.460507498	0.180458243	0.767975803	0.009479345
ASHG19A3A006845	blue	-0.743975961	0.013615935	-0.708188333	0.021909522	-0.68171704	0.029920766	0.384638866	0.272423939	-0.602622638	0.065195147	-0.210965537	0.558509381	-0.24110183	0.502193648	-0.206804102	0.566472138	-0.799507648	0.005506415	0.387694478	0.268306343	-0.729755559	0.016586718	-0.667178032	0.035073751	0.157762196	0.663356973	0.299835314	0.399962987	0.243991879	0.496923071	0.287616108	0.420353439	-0.006623234	0.98551231	0.374812959	0.285896374	-0.252887022	0.480850378	0.103737568	0.775500402	-0.582183058	0.077423094	-0.374276576	0.286641944	-0.417590502	0.229840145	0.797614976	0.005703309
ASHG19A3A004739	blue	-0.727280727	0.017146145	-0.623478578	0.054098524	-0.712612302	0.020733377	0.336776017	0.341324856	-0.57962137	0.079052902	-0.252465136	0.481607536	-0.227201688	0.527867091	-0.3645323	0.300367855	-0.739377894	0.014532019	0.311805742	0.380459448	-0.811207232	0.004395217	-0.494665123	0.146089172	0.295878812	0.406512598	0.25836323	0.471069438	0.312630997	0.37913234	0.277887105	0.436928135	-0.010921602	0.976111846	0.412315799	0.236385655	-0.133918273	0.712251215	0.07863416	0.829047443	-0.558064203	0.09364955	-0.567628169	0.086977642	-0.599423234	0.067019278	0.779026984	0.007911831
ASHG19A3A015094	blue	-0.724993385	0.017674722	-0.833412707	0.002741437	-0.6487037	0.042447046	0.59070188	0.072160237	-0.473054204	0.167327383	-0.110423138	0.761373192	-0.228929164	0.524647758	-0.4425044	0.200331481	-0.70478717	0.022844435	0.336309898	0.342035794	-0.734032341	0.015650096	-0.538905617	0.107974408	-0.039863862	0.912936246	0.649972583	0.041910057	-0.146407613	0.686510483	0.57551651	0.081710454	-0.170888262	0.636908514	0.055272772	0.879459523	-0.320536776	0.366534682	0.367822009	0.295695565	-0.859175366	0.001446597	-0.416885938	0.230708446	-0.09307636	0.798150181	0.690853846	0.026961503
ASHG19A3A006060	blue	-0.718103545	0.019335073	-0.762968475	0.010256935	-0.605745958	0.063446072	0.298231478	0.402611858	-0.375300892	0.285219058	-0.239596771	0.504947719	-0.205953983	0.568104133	-0.22200606	0.537597731	-0.754009698	0.011758406	0.414957732	0.233094235	-0.578067033	0.080052533	-0.621577753	0.055053783	0.017055414	0.962702133	0.240518804	0.50325976	0.331842598	0.348887638	0.259362104	0.469294883	0.154262486	0.670467055	0.145051923	0.689291096	-0.133262235	0.713610827	0.185402399	0.608088086	-0.57780377	0.080222649	-0.511264822	0.130951118	-0.348837851	0.323191729	0.770077473	0.009165723
ASHG19A3A006001	blue	0.717339362	0.019525636	0.775488576	0.008392042	0.517212327	0.125773415	-0.54570105	0.102745482	0.549194862	0.100120643	0.077232665	0.83205769	0.362223755	0.303669876	0.445910041	0.196478701	0.51697211	0.125980039	-0.134659695	0.710715525	0.722572767	0.018246303	0.444576304	0.197982358	0.047384145	0.896579597	-0.766650408	0.009680974	0.212909871	0.55480393	-0.514720981	0.12792658	0.243193607	0.498376521	0.053269886	0.88380223	0.31476042	0.375718492	-0.360461322	0.306203643	0.864508391	0.001247984	0.3703525	0.292128148	-0.037533389	0.918011278	-0.609585709	0.061338365
ASHG19A3A029849	blue	0.710359897	0.021326601	0.766435905	0.009713887	0.714548876	0.020232529	-0.518051611	0.125053151	0.589945863	0.072617597	0.238684851	0.5066195	0.245051106	0.494997274	0.50849614	0.133405575	0.746062863	0.013213795	-0.36412727	0.300945803	0.789283252	0.006630031	0.378600626	0.280661324	-0.077844681	0.830742907	-0.482012974	0.158311968	-0.045240804	0.901238047	-0.449730521	0.19220847	0.216159183	0.548633017	-0.303125719	0.394554881	0.240989566	0.502398857	-0.32371859	0.361524125	0.734640927	0.01551988	0.408632951	0.2410173	0.333536466	0.346281495	-0.719781217	0.018921238
ASHG19A3A032159	blue	-0.709424439	0.021576381	-0.570922997	0.084751881	-0.667601656	0.034915682	0.261266363	0.46592005	-0.347738333	0.324823524	-0.01180989	0.974169468	-0.010020125	0.978083176	-0.36048577	0.30616842	-0.739012307	0.014606652	0.360822124	0.305684029	-0.835581967	0.002608624	-0.628114082	0.051815168	0.26314046	0.462609213	0.184608962	0.609651541	0.242169255	0.500244244	0.524315371	0.119758489	0.180290138	0.618186537	0.131111871	0.718072447	-0.133483317	0.713152562	-0.069262726	0.84921255	-0.612361887	0.059843509	-0.412023009	0.236752027	-0.482625313	0.157706696	0.772328833	0.008837964
ASHG19A3A054889	blue	0.70739738	0.022124541	0.594306789	0.070005195	0.450859881	0.190956661	-0.224715981	0.532513498	0.789029872	0.006659785	0.193968214	0.591301315	0.470146849	0.170317604	0.235075902	0.513258286	0.510251813	0.131845899	-0.045694841	0.900250987	0.739477443	0.014511743	0.404808837	0.245880022	-0.114956947	0.751828591	-0.409760659	0.239593699	-0.223166029	0.535419071	-0.106968341	0.768665826	0.124500807	0.731836847	-0.266083573	0.457431049	0.247332238	0.49086075	-0.087614073	0.809808645	0.56783084	0.086839661	0.257733666	0.472189409	0.274763895	0.442311608	-0.718663606	0.019196232
ASHG19A3A050948	blue	0.705523887	0.02263964	0.615846799	0.058001264	0.49257885	0.148063713	-0.193920508	0.591394334	0.35248699	0.317806679	0.132713438	0.714748746	0.104629771	0.773611572	0.067187628	0.85368873	0.663685628	0.036395387	-0.518074648	0.125033416	0.412005642	0.236773768	0.733906162	0.015677189	-0.118541452	0.74430379	-0.036896275	0.919399182	-0.4204469	0.22633894	-0.359087159	0.308186932	-0.125423075	0.729912428	-0.066136564	0.855957417	-0.015958086	0.965100575	-0.062087977	0.864704906	0.321289988	0.365345459	-0.012481242	0.972701535	0.148165114	0.682910765	-0.546892258	0.101845714
ASHG19A3A008638	blue	0.704785724	0.022844839	0.568591451	0.08632308	0.627007423	0.052354356	-0.156479725	0.665959693	0.638289785	0.047029476	0.366760198	0.297199364	0.281049215	0.431508471	0.211413756	0.557654329	0.710652001	0.021249016	-0.400300651	0.251682362	0.620653965	0.055522038	0.446149453	0.196209495	-0.268224217	0.453681159	0.032952446	0.927994746	-0.612808895	0.05960508	-0.060747229	0.867604726	-0.036895589	0.919400677	-0.512364795	0.129983777	0.002784346	0.993909289	0.0130646	0.971426064	0.27588926	0.440368341	0.202119556	0.575487345	0.59302445	0.070766912	-0.703631563	0.023168239
ASHG19A3A018819	blue	-0.704286711	0.02298428	-0.661123751	0.037386011	-0.741807803	0.014042713	0.465030975	0.175656148	-0.497862687	0.14309414	-0.135573535	0.708824	-0.138857377	0.70203877	-0.514805221	0.127853405	-0.739825386	0.014441028	0.313814686	0.3772328	-0.891077714	0.000538914	-0.454173328	0.187311603	0.228578274	0.525301028	0.426897582	0.218544379	0.056641446	0.876493586	0.514797433	0.127860169	-0.087033552	0.811049705	0.276082671	0.440034754	-0.217160838	0.546736203	0.160208873	0.658400547	-0.736387955	0.015150272	-0.560667345	0.0918023	-0.476322121	0.164004069	0.755135893	0.011561687
[truncated: 17,891 more rows]
[truncated: 32 more columns]
