# Supplementary material for: Long non‐coding RNAs and their targets as potential biomarkers in breast cancer
Source: IET Syst Biol. 2021 May 15;15(5):137–47. doi: 10.1049/syb2.12020 (PMC8675856; doi:10.1049/syb2.12020)
Supplement: Supplementary file 9 — Supplementary Material [file SYB2-15-137-s006.csv]

substanceBXH	moduleColor	GS.BC	p.GS.BC
IVGNh22504	blue	-0.938539099	4.45E-27
IVGNh18669	blue	-0.910372217	9.82E-23
IVGNh20662	blue	-0.900407541	1.56E-21
IVGNh26820	blue	-0.890271886	1.96E-20
IVGNh04913	blue	-0.884739076	7.02E-20
IVGNh36140	blue	-0.88157927	1.42E-19
IVGNh13260	blue	-0.880581219	1.76E-19
IVGNh03948	blue	-0.877907769	3.12E-19
IVGNh04142	blue	-0.876597461	4.11E-19
IVGNh19101	blue	-0.872409603	9.72E-19
IVGNh31961	blue	-0.868774728	2.00E-18
IVGNh07339	blue	-0.867388071	2.62E-18
IVGNh01457	blue	-0.866913288	2.88E-18
IVGNh21824	blue	-0.866800748	2.94E-18
IVGNh08095	blue	-0.864576326	4.50E-18
IVGNh32618	blue	-0.859558399	1.14E-17
IVGNh36731	blue	-0.858333574	1.43E-17
IVGNh04283	blue	-0.858070458	1.50E-17
IVGNh16388	blue	-0.856683172	1.92E-17
IVGNh25596	blue	-0.856612819	1.94E-17
IVGNh34534	blue	-0.853970613	3.09E-17
IVGNh10757	blue	-0.853274626	3.49E-17
IVGNh07147	blue	-0.852717174	3.85E-17
IVGNh03245	blue	-0.85214233	4.25E-17
IVGNh24927	blue	-0.850201765	5.92E-17
IVGNh34379	blue	-0.848841027	7.45E-17
IVGNh16128	blue	-0.84546037	1.31E-16
IVGNh24403	blue	-0.844395126	1.56E-16
IVGNh13547	blue	-0.842455646	2.13E-16
IVGNh26148	blue	-0.841335411	2.55E-16
IVGNh37147	blue	-0.837066598	4.98E-16
IVGNh14344	blue	-0.836615465	5.34E-16
IVGNh10861	blue	-0.835181039	6.66E-16
IVGNh19503	blue	-0.834905784	6.95E-16
IVGNh24464	blue	-0.833979972	8.00E-16
IVGNh05534	blue	-0.833409808	8.72E-16
IVGNh09371	blue	-0.833073877	9.18E-16
IVGNh25895	blue	-0.832773616	9.60E-16
IVGNh13455	blue	-0.832476837	1.00E-15
IVGNh22530	blue	-0.832242925	1.04E-15
IVGNh08586	blue	-0.831912584	1.09E-15
IVGNh09607	blue	-0.829761196	1.50E-15
IVGNh17459	blue	-0.829063267	1.67E-15
IVGNh15180	blue	-0.828313291	1.86E-15
IVGNh16666	blue	-0.828074767	1.93E-15
IVGNh33854	blue	-0.827881457	1.98E-15
IVGNh12847	blue	-0.826438899	2.44E-15
IVGNh31874	blue	-0.825932727	2.63E-15
IVGNh19237	blue	0.825425788	2.83E-15
IVGNh35747	blue	-0.824787779	3.10E-15
IVGNh38200	blue	-0.824562711	3.20E-15
IVGNh08847	blue	-0.824256786	3.34E-15
IVGNh04361	blue	-0.824103197	3.42E-15
IVGNh35601	blue	-0.823811964	3.56E-15
IVGNh19146	blue	-0.822660219	4.19E-15
IVGNh25016	blue	-0.822150826	4.51E-15
IVGNh12799	blue	-0.821421442	4.99E-15
IVGNh20590	blue	-0.821196586	5.15E-15
IVGNh15812	blue	-0.820993819	5.30E-15
IVGNh36893	blue	-0.820943076	5.34E-15
IVGNh19109	blue	-0.820935311	5.34E-15
IVGNh32478	blue	-0.820796349	5.45E-15
IVGNh26546	blue	-0.820401049	5.76E-15
IVGNh16368	blue	-0.819696681	6.35E-15
IVGNh07701	blue	-0.818938136	7.05E-15
IVGNh09608	blue	-0.818934754	7.05E-15
IVGNh30771	blue	-0.818393226	7.60E-15
IVGNh10588	blue	-0.818329114	7.67E-15
IVGNh33344	blue	-0.818213442	7.79E-15
IVGNh32408	blue	-0.81655461	9.77E-15
IVGNh13754	blue	-0.815723412	1.09E-14
IVGNh27997	blue	-0.815692742	1.10E-14
IVGNh30759	blue	-0.815646808	1.10E-14
IVGNh02640	blue	-0.81553469	1.12E-14
IVGNh37548	blue	-0.815368809	1.15E-14
IVGNh13493	blue	-0.815093395	1.19E-14
IVGNh34897	blue	-0.815074368	1.19E-14
IVGNh36418	blue	-0.814875846	1.23E-14
IVGNh01183	blue	-0.812759585	1.63E-14
IVGNh32772	blue	-0.811894869	1.82E-14
IVGNh34618	blue	-0.811154182	2.01E-14
IVGNh30968	blue	-0.810197338	2.28E-14
IVGNh05808	blue	-0.81004895	2.33E-14
IVGNh24912	blue	-0.80729346	3.32E-14
IVGNh11153	blue	-0.806664363	3.60E-14
IVGNh38494	blue	-0.806634041	3.62E-14
IVGNh29166	blue	0.80654873	3.66E-14
IVGNh03459	blue	-0.805948342	3.95E-14
IVGNh07161	blue	-0.805808492	4.02E-14
IVGNh36906	blue	-0.805345825	4.27E-14
IVGNh06157	blue	-0.80466086	4.65E-14
IVGNh14363	blue	-0.8026845	5.97E-14
IVGNh03963	blue	-0.802184795	6.35E-14
IVGNh16828	blue	-0.80204618	6.46E-14
IVGNh24903	blue	-0.800989574	7.37E-14
IVGNh27505	blue	-0.799899624	8.44E-14
IVGNh18052	blue	-0.799708972	8.64E-14
IVGNh05236	blue	-0.799684962	8.66E-14
IVGNh03098	blue	-0.799288184	9.10E-14
IVGNh33124	blue	-0.799228647	9.16E-14
IVGNh05775	blue	-0.798901182	9.54E-14
IVGNh30614	blue	-0.797712456	1.10E-13
IVGNh01464	blue	-0.797445212	1.14E-13
IVGNh35382	blue	-0.797341182	1.15E-13
IVGNh27542	blue	-0.797081618	1.19E-13
IVGNh15951	blue	-0.797059878	1.19E-13
IVGNh35543	blue	0.796989433	1.20E-13
IVGNh20862	blue	-0.796820725	1.23E-13
IVGNh38547	blue	-0.796468665	1.28E-13
IVGNh37547	blue	-0.796169045	1.33E-13
IVGNh21379	blue	-0.795795362	1.39E-13
IVGNh30534	blue	-0.79545578	1.45E-13
IVGNh11578	blue	-0.795183252	1.50E-13
IVGNh27607	blue	-0.793457308	1.84E-13
IVGNh14853	blue	-0.793043846	1.93E-13
IVGNh23372	blue	-0.792504524	2.06E-13
IVGNh05324	blue	-0.792380119	2.09E-13
IVGNh18766	blue	0.792103841	2.16E-13
IVGNh23494	blue	-0.791856092	2.23E-13
IVGNh15955	blue	0.790953407	2.48E-13
IVGNh03242	blue	-0.790645169	2.57E-13
IVGNh03083	blue	-0.790261678	2.68E-13
IVGNh38453	blue	-0.790026962	2.76E-13
IVGNh37591	blue	-0.789879598	2.81E-13
IVGNh03919	blue	-0.789742362	2.85E-13
IVGNh21037	blue	-0.789677694	2.87E-13
IVGNh29479	blue	-0.789565752	2.91E-13
IVGNh07644	blue	-0.789350259	2.99E-13
IVGNh25830	blue	-0.789336984	2.99E-13
IVGNh03477	blue	-0.789296855	3.00E-13
IVGNh07205	blue	0.789079456	3.08E-13
IVGNh14720	blue	-0.788742207	3.20E-13
IVGNh22598	blue	-0.787514346	3.69E-13
IVGNh22923	blue	-0.787491897	3.70E-13
IVGNh07365	blue	-0.786941145	3.94E-13
IVGNh19148	blue	-0.786824977	4.00E-13
IVGNh33944	blue	0.786468808	4.16E-13
IVGNh06361	blue	-0.786367982	4.21E-13
IVGNh35757	blue	-0.785434334	4.69E-13
IVGNh27416	blue	-0.78473394	5.08E-13
IVGNh13161	blue	-0.784692401	5.10E-13
IVGNh06751	blue	-0.784160624	5.42E-13
IVGNh27560	blue	-0.783902366	5.58E-13
IVGNh09532	blue	-0.783630466	5.75E-13
IVGNh21820	blue	0.783570651	5.79E-13
IVGNh04172	blue	-0.783566966	5.79E-13
IVGNh37666	blue	-0.782247055	6.72E-13
IVGNh13533	blue	-0.782057058	6.86E-13
IVGNh12524	blue	-0.782033372	6.88E-13
IVGNh34906	blue	-0.781964911	6.94E-13
IVGNh32519	blue	-0.781702922	7.14E-13
IVGNh36063	blue	-0.781146783	7.60E-13
IVGNh11338	blue	-0.781047773	7.68E-13
IVGNh36127	blue	-0.78042237	8.24E-13
IVGNh05639	blue	-0.780307297	8.34E-13
IVGNh23085	blue	-0.78011569	8.52E-13
IVGNh13053	blue	-0.779913503	8.71E-13
IVGNh06731	blue	-0.77948613	9.14E-13
IVGNh31487	blue	0.778991571	9.65E-13
IVGNh06576	blue	-0.777667335	1.12E-12
IVGNh31482	blue	-0.777655459	1.12E-12
IVGNh06017	blue	0.777632818	1.12E-12
IVGNh05337	blue	-0.777437835	1.14E-12
IVGNh20461	blue	-0.777286141	1.16E-12
IVGNh32771	blue	-0.776879977	1.22E-12
IVGNh19049	blue	-0.776783212	1.23E-12
IVGNh11257	blue	-0.776666725	1.24E-12
IVGNh11746	blue	-0.776420408	1.28E-12
IVGNh30048	blue	-0.776146155	1.32E-12
IVGNh30605	blue	-0.776137272	1.32E-12
IVGNh21997	blue	-0.775759643	1.37E-12
IVGNh19304	blue	0.775246107	1.45E-12
IVGNh28691	blue	-0.774609154	1.56E-12
IVGNh04947	blue	-0.774584357	1.56E-12
IVGNh02853	blue	-0.774509269	1.57E-12
IVGNh25987	blue	-0.774504384	1.57E-12
IVGNh03082	blue	-0.774314509	1.61E-12
IVGNh12393	blue	-0.774164554	1.63E-12
IVGNh35169	blue	-0.773708072	1.71E-12
IVGNh21998	blue	-0.773134527	1.82E-12
IVGNh14427	blue	-0.772511081	1.95E-12
IVGNh32769	blue	-0.772353945	1.98E-12
IVGNh27608	blue	-0.772091023	2.04E-12
IVGNh19808	blue	-0.772022511	2.05E-12
IVGNh04475	blue	-0.771389417	2.19E-12
IVGNh36814	blue	-0.77115512	2.25E-12
IVGNh37423	blue	-0.770497625	2.41E-12
IVGNh00143	blue	-0.769910663	2.56E-12
IVGNh08566	blue	-0.769741611	2.61E-12
IVGNh10772	blue	-0.768768338	2.89E-12
IVGNh13576	blue	-0.768680492	2.92E-12
IVGNh22049	blue	-0.768575345	2.95E-12
IVGNh20522	blue	-0.768414303	3.00E-12
IVGNh38549	blue	-0.768298018	3.04E-12
IVGNh26334	blue	-0.7677539	3.21E-12
IVGNh36334	blue	0.767700359	3.23E-12
IVGNh35383	blue	-0.767614311	3.26E-12
IVGNh13187	blue	-0.76729775	3.37E-12
IVGNh21847	blue	-0.766902821	3.51E-12
IVGNh16409	blue	-0.766607865	3.62E-12
IVGNh22857	blue	0.766550491	3.64E-12
IVGNh10831	blue	-0.766264123	3.75E-12
IVGNh11323	blue	-0.766244382	3.76E-12
IVGNh02298	blue	-0.765964485	3.87E-12
IVGNh15905	blue	-0.765943843	3.88E-12
IVGNh37146	blue	-0.765937353	3.88E-12
IVGNh00076	blue	-0.76543038	4.09E-12
IVGNh16915	blue	-0.765353905	4.12E-12
IVGNh31780	blue	-0.764991412	4.28E-12
IVGNh30521	blue	-0.764548936	4.48E-12
IVGNh00539	blue	-0.764447047	4.52E-12
IVGNh33202	blue	-0.764429416	4.53E-12
IVGNh02707	blue	-0.764397435	4.55E-12
IVGNh23129	blue	-0.764238114	4.62E-12
IVGNh36728	blue	-0.764228954	4.62E-12
IVGNh38324	blue	-0.763545893	4.96E-12
IVGNh16196	blue	-0.763491099	4.99E-12
IVGNh27240	blue	-0.762866091	5.31E-12
IVGNh34553	blue	-0.762726254	5.39E-12
IVGNh26158	blue	0.762560055	5.48E-12
IVGNh38039	blue	-0.762210824	5.68E-12
IVGNh16527	blue	-0.76187871	5.87E-12
IVGNh26179	blue	0.761837017	5.90E-12
IVGNh18781	blue	0.760998822	6.42E-12
IVGNh36607	blue	-0.760885982	6.49E-12
IVGNh21878	blue	-0.759797852	7.24E-12
IVGNh12298	blue	-0.759686196	7.32E-12
IVGNh10569	blue	-0.758970777	7.86E-12
IVGNh03647	blue	-0.75887236	7.94E-12
IVGNh15507	blue	-0.758838633	7.97E-12
IVGNh36811	blue	-0.758822106	7.98E-12
IVGNh29668	blue	-0.758746341	8.04E-12
IVGNh36730	blue	-0.757906006	8.74E-12
IVGNh13724	blue	-0.757764024	8.87E-12
IVGNh04911	blue	-0.757662408	8.96E-12
IVGNh29949	blue	0.757172088	9.40E-12
IVGNh32476	blue	-0.756974456	9.59E-12
IVGNh35483	blue	-0.756669939	9.88E-12
IVGNh29590	blue	-0.756210898	1.03E-11
IVGNh13492	blue	-0.756009685	1.05E-11
IVGNh34276	blue	-0.755991219	1.06E-11
IVGNh32520	blue	-0.755541175	1.10E-11
IVGNh09426	blue	-0.755410926	1.12E-11
IVGNh33570	blue	-0.755062777	1.16E-11
IVGNh27531	blue	-0.754711335	1.20E-11
IVGNh08981	blue	-0.754655687	1.20E-11
IVGNh26200	blue	0.754379095	1.24E-11
IVGNh00968	blue	-0.75434929	1.24E-11
IVGNh12902	blue	-0.754181972	1.26E-11
IVGNh26073	blue	-0.753485952	1.35E-11
IVGNh22010	blue	-0.753234474	1.38E-11
IVGNh08862	blue	-0.753137631	1.40E-11
IVGNh14074	blue	-0.752770715	1.45E-11
IVGNh29814	blue	-0.75241648	1.50E-11
IVGNh15914	blue	0.752357556	1.50E-11
IVGNh24862	blue	-0.75217558	1.53E-11
IVGNh15667	blue	-0.751662118	1.61E-11
IVGNh14080	blue	-0.751458993	1.64E-11
IVGNh16343	blue	-0.751183628	1.69E-11
IVGNh28338	blue	0.750707675	1.76E-11
IVGNh09611	blue	-0.750702339	1.76E-11
IVGNh36780	blue	-0.750586792	1.78E-11
IVGNh15536	blue	0.750367412	1.82E-11
IVGNh00453	blue	-0.749743778	1.93E-11
IVGNh10377	blue	-0.749538994	1.97E-11
IVGNh26999	blue	-0.74941903	2.00E-11
IVGNh23623	blue	-0.748204868	2.24E-11
IVGNh29525	blue	-0.748005574	2.28E-11
IVGNh10641	blue	-0.747672146	2.35E-11
IVGNh12581	blue	-0.747667176	2.36E-11
IVGNh25670	blue	-0.747127759	2.48E-11
IVGNh19515	blue	0.746511912	2.63E-11
IVGNh14102	blue	-0.746404861	2.65E-11
IVGNh37289	blue	-0.745802422	2.81E-11
IVGNh38314	blue	-0.745448868	2.90E-11
IVGNh38504	blue	-0.745443331	2.90E-11
IVGNh10567	blue	-0.745378862	2.92E-11
IVGNh08363	blue	0.745312982	2.94E-11
IVGNh24996	blue	-0.745261886	2.95E-11
IVGNh21760	blue	-0.745236028	2.96E-11
IVGNh16026	blue	-0.745211893	2.97E-11
IVGNh14299	blue	-0.744555742	3.15E-11
IVGNh26583	blue	-0.7441266	3.28E-11
IVGNh16817	blue	-0.74397277	3.33E-11
IVGNh06539	blue	-0.743670113	3.43E-11
IVGNh31975	blue	-0.743519081	3.47E-11
IVGNh09991	blue	-0.74323844	3.57E-11
IVGNh25465	blue	-0.74283922	3.70E-11
IVGNh37948	blue	-0.742834912	3.70E-11
IVGNh00857	blue	-0.742809803	3.71E-11
IVGNh04736	blue	-0.742728905	3.74E-11
IVGNh36590	blue	-0.742380455	3.86E-11
IVGNh22819	blue	-0.742360458	3.87E-11
IVGNh36504	blue	-0.742348703	3.87E-11
IVGNh17181	blue	-0.74231947	3.88E-11
IVGNh36537	blue	-0.74220842	3.92E-11
IVGNh30964	blue	-0.742050208	3.98E-11
IVGNh31909	blue	-0.741790539	4.07E-11
IVGNh30962	blue	-0.741562367	4.16E-11
IVGNh23347	blue	-0.741158803	4.32E-11
IVGNh26393	blue	-0.741035166	4.37E-11
IVGNh31022	blue	-0.740930436	4.41E-11
IVGNh38269	blue	-0.740815445	4.46E-11
IVGNh37997	blue	-0.740552112	4.56E-11
IVGNh34241	blue	-0.740125535	4.75E-11
IVGNh28413	blue	-0.740116755	4.75E-11
IVGNh28551	blue	-0.739170856	5.18E-11
IVGNh02741	blue	-0.738990231	5.26E-11
IVGNh15913	blue	-0.738394491	5.56E-11
IVGNh31775	blue	0.738070074	5.72E-11
IVGNh03064	blue	-0.738042391	5.74E-11
IVGNh10341	blue	-0.7373865	6.09E-11
IVGNh31717	blue	0.737372852	6.09E-11
IVGNh38164	blue	-0.737237415	6.17E-11
IVGNh30965	blue	-0.737070784	6.26E-11
IVGNh03081	blue	-0.736485905	6.60E-11
IVGNh10759	blue	-0.734901331	7.60E-11
IVGNh37826	blue	-0.734797258	7.67E-11
IVGNh07011	blue	-0.734710301	7.73E-11
IVGNh17722	blue	-0.734664691	7.77E-11
IVGNh26205	blue	0.734525877	7.86E-11
IVGNh07765	blue	-0.734377415	7.97E-11
IVGNh20454	blue	-0.734313083	8.01E-11
IVGNh14578	blue	0.734051598	8.20E-11
IVGNh35760	blue	-0.733873651	8.33E-11
IVGNh13059	blue	-0.733658156	8.49E-11
IVGNh13357	blue	0.733637965	8.51E-11
IVGNh37022	blue	-0.73342371	8.67E-11
IVGNh34665	blue	-0.733234688	8.82E-11
IVGNh27996	blue	-0.733190062	8.85E-11
IVGNh27563	blue	-0.733010536	8.99E-11
IVGNh34482	blue	-0.732859356	9.12E-11
IVGNh36601	blue	-0.732235534	9.63E-11
IVGNh34651	blue	-0.731994948	9.84E-11
IVGNh25351	blue	0.731843611	9.97E-11
IVGNh20030	blue	-0.731675984	1.01E-10
IVGNh10312	blue	-0.731620952	1.02E-10
IVGNh28329	blue	0.731410631	1.04E-10
IVGNh02128	blue	-0.730977581	1.08E-10
IVGNh38672	blue	-0.73075203	1.10E-10
IVGNh30049	blue	-0.730717259	1.10E-10
IVGNh05330	blue	-0.730504667	1.12E-10
IVGNh17000	blue	-0.730418306	1.13E-10
IVGNh19526	blue	0.73032813	1.14E-10
IVGNh02798	blue	-0.730228992	1.15E-10
IVGNh01283	blue	-0.730217405	1.15E-10
IVGNh22986	blue	0.729718543	1.20E-10
IVGNh13413	blue	-0.729615865	1.21E-10
IVGNh13656	blue	-0.72925877	1.25E-10
IVGNh22220	blue	-0.729239207	1.25E-10
IVGNh22791	blue	-0.729232401	1.25E-10
IVGNh29932	blue	0.729172262	1.26E-10
IVGNh04300	blue	-0.72915521	1.26E-10
IVGNh37267	blue	-0.729121522	1.26E-10
IVGNh14297	blue	0.728815727	1.30E-10
IVGNh01303	blue	0.728797275	1.30E-10
IVGNh36915	blue	-0.728581673	1.33E-10
IVGNh04811	blue	-0.727813874	1.42E-10
IVGNh10633	blue	-0.726960079	1.52E-10
IVGNh37433	blue	-0.726916906	1.53E-10
IVGNh13232	blue	-0.726881192	1.54E-10
IVGNh23348	blue	-0.726542987	1.58E-10
IVGNh17957	blue	0.726350961	1.61E-10
IVGNh11588	blue	-0.726092037	1.64E-10
IVGNh38248	blue	-0.725455716	1.73E-10
IVGNh35402	blue	-0.725116376	1.79E-10
IVGNh34224	blue	-0.724401482	1.90E-10
IVGNh32019	blue	-0.72386698	1.99E-10
IVGNh13866	blue	-0.723712241	2.01E-10
IVGNh30967	blue	-0.723686611	2.02E-10
IVGNh28142	blue	-0.723665637	2.02E-10
IVGNh10066	blue	-0.723449356	2.06E-10
IVGNh19488	blue	-0.723117473	2.12E-10
IVGNh20688	blue	-0.723032024	2.13E-10
IVGNh28009	blue	-0.723020307	2.13E-10
IVGNh15425	blue	-0.723004732	2.14E-10
IVGNh31171	blue	-0.722703578	2.19E-10
IVGNh23063	blue	-0.722268133	2.27E-10
IVGNh24487	blue	-0.722153845	2.30E-10
IVGNh17077	blue	-0.72215375	2.30E-10
IVGNh27257	blue	-0.722132739	2.30E-10
IVGNh13628	blue	-0.722067137	2.31E-10
IVGNh14499	blue	-0.721840169	2.36E-10
IVGNh14293	blue	-0.72150157	2.43E-10
IVGNh30098	blue	0.721369339	2.45E-10
IVGNh14976	blue	-0.721138953	2.50E-10
IVGNh08401	blue	-0.720619246	2.61E-10
IVGNh07015	blue	0.720568689	2.62E-10
IVGNh27601	blue	-0.720338025	2.67E-10
IVGNh28936	blue	-0.720294068	2.68E-10
IVGNh06194	blue	-0.720232097	2.70E-10
IVGNh38171	blue	-0.720116992	2.72E-10
IVGNh02270	blue	-0.720009002	2.75E-10
IVGNh28436	blue	-0.719614909	2.84E-10
IVGNh19817	blue	-0.719376593	2.90E-10
IVGNh29914	blue	0.719355325	2.90E-10
IVGNh36997	blue	-0.719283758	2.92E-10
IVGNh34617	blue	-0.719212173	2.94E-10
IVGNh37665	blue	-0.719116767	2.96E-10
IVGNh38820	blue	-0.719078083	2.97E-10
IVGNh23349	blue	-0.718975447	3.00E-10
IVGNh26684	blue	-0.718916152	3.01E-10
IVGNh36913	blue	-0.718673598	3.07E-10
IVGNh14368	blue	-0.718519806	3.11E-10
IVGNh36434	blue	-0.718514873	3.11E-10
IVGNh07446	blue	-0.718351996	3.16E-10
IVGNh07779	blue	-0.718176634	3.20E-10
IVGNh34949	blue	-0.71814129	3.21E-10
IVGNh12901	blue	-0.718134501	3.21E-10
IVGNh07047	blue	-0.718085857	3.23E-10
IVGNh31106	blue	0.717980144	3.25E-10
IVGNh18923	blue	-0.717904481	3.27E-10
IVGNh08712	blue	-0.717821508	3.30E-10
IVGNh36720	blue	-0.717777692	3.31E-10
IVGNh13307	blue	-0.717726542	3.32E-10
IVGNh36292	blue	-0.717294192	3.44E-10
IVGNh00427	blue	-0.717232508	3.46E-10
IVGNh18953	blue	-0.717110839	3.50E-10
IVGNh13322	blue	-0.717030169	3.52E-10
IVGNh08988	blue	-0.716655098	3.63E-10
IVGNh25292	blue	-0.716643318	3.63E-10
IVGNh37448	blue	-0.716289839	3.74E-10
IVGNh25886	blue	-0.716045131	3.82E-10
IVGNh03288	blue	-0.716009316	3.83E-10
IVGNh12403	blue	-0.716000556	3.83E-10
IVGNh09094	blue	-0.715923226	3.86E-10
IVGNh07298	blue	-0.715840709	3.88E-10
IVGNh16430	blue	-0.715700923	3.93E-10
IVGNh21726	blue	-0.7155849	3.96E-10
IVGNh03209	blue	-0.714713376	4.26E-10
IVGNh23470	blue	-0.714448871	4.35E-10
IVGNh23239	blue	-0.714026467	4.50E-10
IVGNh17607	blue	-0.713923886	4.54E-10
IVGNh36779	blue	-0.713923323	4.54E-10
IVGNh37449	blue	-0.713917949	4.54E-10
IVGNh16455	blue	-0.713744476	4.61E-10
IVGNh33865	blue	-0.713569235	4.67E-10
IVGNh12568	blue	-0.713217113	4.81E-10
IVGNh03268	blue	-0.713169308	4.83E-10
IVGNh11572	blue	-0.713159671	4.83E-10
IVGNh12048	blue	0.712332376	5.17E-10
IVGNh33587	blue	0.712085972	5.27E-10
IVGNh23006	blue	-0.711875868	5.36E-10
IVGNh08884	blue	-0.711556765	5.50E-10
IVGNh11804	blue	-0.711348169	5.59E-10
IVGNh27641	blue	-0.710687783	5.90E-10
IVGNh27672	blue	-0.710601311	5.94E-10
IVGNh06719	blue	-0.710576198	5.95E-10
IVGNh35623	blue	-0.710563554	5.96E-10
IVGNh34880	blue	0.710411759	6.03E-10
IVGNh20672	blue	-0.710382263	6.04E-10
IVGNh07695	blue	-0.710289594	6.09E-10
IVGNh14810	blue	-0.710284138	6.09E-10
IVGNh26827	blue	0.710239293	6.11E-10
IVGNh03087	blue	-0.709987319	6.24E-10
IVGNh21530	blue	-0.7098737	6.30E-10
IVGNh30208	blue	-0.709837394	6.31E-10
IVGNh38715	blue	-0.709742029	6.36E-10
IVGNh33589	blue	0.709612918	6.43E-10
IVGNh36132	blue	-0.709531624	6.47E-10
IVGNh07671	blue	-0.709527172	6.47E-10
IVGNh19903	blue	0.709485917	6.49E-10
IVGNh32456	blue	-0.709427822	6.52E-10
IVGNh35165	blue	-0.709331782	6.57E-10
IVGNh32864	blue	-0.708859126	6.83E-10
IVGNh10977	blue	0.70874265	6.89E-10
IVGNh34087	blue	-0.708521143	7.01E-10
IVGNh22823	blue	-0.708366157	7.10E-10
IVGNh22063	blue	-0.708358561	7.10E-10
IVGNh25593	blue	-0.708276833	7.15E-10
IVGNh13793	blue	-0.707872313	7.38E-10
IVGNh06753	blue	-0.7078227	7.41E-10
IVGNh03517	blue	-0.707753272	7.45E-10
IVGNh33126	blue	-0.707741005	7.46E-10
IVGNh25305	blue	-0.707676	7.50E-10
IVGNh14969	blue	-0.707475029	7.62E-10
IVGNh27587	blue	-0.70728984	7.73E-10
IVGNh38293	blue	-0.706724799	8.09E-10
IVGNh02988	blue	-0.706700567	8.10E-10
IVGNh37818	blue	-0.706609157	8.16E-10
IVGNh07873	blue	-0.706604882	8.16E-10
IVGNh36335	blue	0.70651822	8.22E-10
IVGNh02427	blue	-0.706487737	8.24E-10
IVGNh34267	blue	-0.706398529	8.30E-10
IVGNh15847	blue	-0.706349453	8.33E-10
IVGNh33355	blue	0.706307271	8.36E-10
IVGNh27571	blue	-0.705966388	8.58E-10
IVGNh29435	blue	-0.705746287	8.73E-10
IVGNh25129	blue	-0.705527997	8.89E-10
IVGNh01453	blue	-0.705410659	8.97E-10
IVGNh09505	blue	-0.705330398	9.03E-10
IVGNh19646	blue	0.705168609	9.14E-10
IVGNh26989	blue	-0.70512769	9.17E-10
IVGNh32831	blue	-0.705016681	9.25E-10
IVGNh32521	blue	-0.704979494	9.28E-10
IVGNh34981	blue	-0.70481099	9.40E-10
IVGNh25988	blue	-0.704758173	9.44E-10
IVGNh23682	blue	-0.704700352	9.48E-10
IVGNh23323	blue	-0.704674664	9.50E-10
IVGNh20465	blue	-0.704655049	9.52E-10
IVGNh36812	blue	-0.704633212	9.53E-10
IVGNh02368	blue	-0.704567011	9.58E-10
IVGNh32221	blue	0.704398474	9.71E-10
IVGNh28144	blue	-0.704355671	9.74E-10
IVGNh14902	blue	-0.703892735	1.01E-09
IVGNh16594	blue	-0.703699154	1.03E-09
IVGNh34898	blue	-0.703644283	1.03E-09
IVGNh27134	blue	-0.703243419	1.06E-09
IVGNh32339	blue	-0.703199532	1.07E-09
IVGNh11241	blue	-0.702886633	1.09E-09
IVGNh22314	blue	-0.702725984	1.11E-09
IVGNh11272	blue	-0.702350214	1.14E-09
IVGNh38495	blue	-0.702264987	1.15E-09
IVGNh02034	blue	-0.702019215	1.17E-09
IVGNh16048	blue	0.701943475	1.18E-09
IVGNh26596	blue	-0.701825773	1.19E-09
IVGNh06996	blue	-0.701803704	1.19E-09
IVGNh15773	blue	-0.701667099	1.20E-09
IVGNh01691	blue	-0.701609521	1.21E-09
IVGNh30213	blue	-0.701603014	1.21E-09
IVGNh20678	blue	-0.701597574	1.21E-09
IVGNh26735	blue	-0.701444679	1.22E-09
IVGNh07125	blue	-0.701431211	1.22E-09
IVGNh24816	blue	-0.700980025	1.27E-09
IVGNh15712	blue	-0.700841125	1.28E-09
IVGNh19490	blue	-0.700773867	1.29E-09
IVGNh11443	blue	-0.700553213	1.31E-09
IVGNh15270	blue	-0.700215128	1.34E-09
IVGNh27974	blue	0.700117522	1.35E-09
IVGNh12889	blue	-0.700028325	1.36E-09
IVGNh12857	blue	-0.699608663	1.41E-09
IVGNh33553	blue	-0.699534908	1.42E-09
IVGNh38294	blue	-0.699504617	1.42E-09
IVGNh08471	blue	-0.699435077	1.43E-09
IVGNh06380	blue	-0.699328891	1.44E-09
IVGNh36300	blue	-0.699227013	1.45E-09
IVGNh38316	blue	-0.699206665	1.45E-09
IVGNh36704	blue	-0.699077465	1.47E-09
IVGNh29837	blue	-0.698961202	1.48E-09
IVGNh20196	blue	-0.698835663	1.49E-09
IVGNh22457	blue	-0.698832281	1.49E-09
IVGNh14463	blue	0.698739185	1.50E-09
IVGNh23159	blue	-0.698612688	1.52E-09
IVGNh25595	blue	-0.698393182	1.54E-09
IVGNh28323	blue	0.698147365	1.57E-09
IVGNh38967	blue	-0.698065559	1.58E-09
IVGNh32885	blue	0.697771355	1.62E-09
IVGNh03882	blue	-0.697497101	1.65E-09
IVGNh35340	blue	-0.697464997	1.66E-09
IVGNh25965	blue	0.697390143	1.67E-09
IVGNh13258	blue	-0.697321628	1.68E-09
IVGNh28087	blue	-0.69721807	1.69E-09
IVGNh06556	blue	-0.697027341	1.71E-09
IVGNh24933	blue	-0.696991723	1.72E-09
IVGNh32131	blue	-0.696861326	1.74E-09
IVGNh24511	blue	-0.696708463	1.76E-09
IVGNh04143	blue	-0.696701835	1.76E-09
IVGNh25525	blue	-0.696532926	1.78E-09
IVGNh38255	blue	-0.696451062	1.79E-09
IVGNh03750	blue	-0.696094371	1.84E-09
IVGNh38607	blue	-0.695675459	1.90E-09
IVGNh23322	blue	-0.695581922	1.91E-09
IVGNh37983	blue	-0.695565118	1.91E-09
IVGNh36759	blue	-0.695262754	1.96E-09
IVGNh19225	blue	-0.695136005	1.98E-09
IVGNh16661	blue	0.695035089	1.99E-09
IVGNh00135	blue	-0.694785711	2.03E-09
IVGNh14856	blue	-0.694657701	2.05E-09
IVGNh15558	blue	-0.694653217	2.05E-09
IVGNh27908	blue	-0.694531465	2.07E-09
IVGNh14821	blue	-0.694380808	2.09E-09
IVGNh13739	blue	-0.694367366	2.09E-09
IVGNh28022	blue	-0.694017079	2.15E-09
IVGNh35453	blue	-0.693767905	2.19E-09
IVGNh20474	blue	-0.693747898	2.19E-09
IVGNh22820	blue	-0.69373953	2.20E-09
IVGNh23552	blue	-0.693623112	2.21E-09
IVGNh28314	blue	0.69354395	2.23E-09
IVGNh03976	blue	0.693486544	2.24E-09
IVGNh09274	blue	-0.693478404	2.24E-09
IVGNh38550	blue	-0.693402529	2.25E-09
IVGNh06743	blue	-0.693375094	2.26E-09
IVGNh19095	blue	-0.69319902	2.29E-09
IVGNh38492	blue	-0.693000149	2.32E-09
IVGNh10203	blue	-0.692937026	2.33E-09
IVGNh34257	blue	-0.692678468	2.38E-09
IVGNh20504	blue	-0.692494865	2.41E-09
IVGNh21886	blue	-0.69147879	2.60E-09
IVGNh32912	blue	0.691456843	2.60E-09
IVGNh36746	blue	-0.691363532	2.62E-09
IVGNh06866	blue	-0.690997433	2.69E-09
IVGNh28347	blue	-0.690201956	2.86E-09
IVGNh31720	blue	-0.69015768	2.87E-09
IVGNh14195	blue	-0.690155554	2.87E-09
IVGNh15966	blue	0.690141347	2.87E-09
IVGNh09765	blue	-0.689668653	2.97E-09
IVGNh06450	blue	-0.689648129	2.98E-09
IVGNh36712	blue	-0.689502318	3.01E-09
IVGNh30966	blue	-0.689450115	3.02E-09
IVGNh07094	blue	-0.689310065	3.05E-09
IVGNh27619	blue	-0.688976463	3.13E-09
IVGNh08487	blue	-0.688909376	3.14E-09
IVGNh28935	blue	0.688872468	3.15E-09
IVGNh14371	blue	-0.688725957	3.18E-09
IVGNh30138	blue	0.688723066	3.18E-09
IVGNh23576	blue	-0.688475514	3.24E-09
IVGNh14412	blue	-0.688195178	3.31E-09
IVGNh33718	blue	-0.688081299	3.34E-09
IVGNh27675	blue	-0.688069912	3.34E-09
IVGNh04926	blue	-0.687866552	3.39E-09
IVGNh36807	blue	-0.687713079	3.43E-09
IVGNh03481	blue	-0.68732766	3.53E-09
IVGNh37247	blue	0.687118647	3.58E-09
IVGNh27027	blue	-0.687113247	3.58E-09
IVGNh38658	blue	-0.687095032	3.59E-09
IVGNh17209	blue	-0.686980949	3.62E-09
IVGNh36500	blue	-0.686796209	3.67E-09
IVGNh35819	blue	-0.686642863	3.71E-09
IVGNh35404	blue	-0.686635426	3.71E-09
IVGNh19443	blue	-0.686619805	3.71E-09
IVGNh32415	blue	-0.686612919	3.72E-09
IVGNh23476	blue	-0.686582101	3.72E-09
IVGNh04948	blue	-0.686338936	3.79E-09
IVGNh12360	blue	-0.686144819	3.84E-09
IVGNh32813	blue	-0.686067813	3.87E-09
IVGNh26164	blue	-0.685793795	3.94E-09
IVGNh00353	blue	-0.685667593	3.98E-09
IVGNh17093	blue	-0.685570381	4.01E-09
IVGNh30325	blue	-0.685436232	4.05E-09
IVGNh09693	blue	-0.68514798	4.13E-09
IVGNh05269	blue	-0.684859869	4.22E-09
IVGNh07154	blue	-0.684571688	4.31E-09
IVGNh00984	blue	0.684414494	4.36E-09
IVGNh30515	blue	-0.6842027	4.42E-09
IVGNh35148	blue	-0.684077798	4.46E-09
IVGNh31135	blue	0.683947586	4.51E-09
IVGNh02589	blue	-0.683878726	4.53E-09
IVGNh36040	blue	-0.683705433	4.59E-09
IVGNh35644	blue	-0.683394719	4.69E-09
IVGNh34924	blue	-0.683298503	4.72E-09
IVGNh28042	blue	-0.683274093	4.73E-09
IVGNh29565	blue	-0.68315688	4.77E-09
IVGNh35924	blue	-0.682951946	4.84E-09
IVGNh02252	blue	-0.682920221	4.85E-09
IVGNh28271	blue	-0.682793994	4.90E-09
IVGNh16662	blue	0.682374729	5.05E-09
IVGNh24987	blue	0.682337883	5.06E-09
IVGNh13698	blue	-0.682279865	5.08E-09
IVGNh30877	blue	-0.68224438	5.09E-09
IVGNh24080	blue	-0.682048512	5.17E-09
IVGNh10657	blue	0.681998308	5.18E-09
IVGNh21349	blue	-0.681757146	5.27E-09
IVGNh08693	blue	-0.681756897	5.27E-09
IVGNh30963	blue	-0.681574301	5.34E-09
IVGNh00611	blue	-0.681123277	5.52E-09
IVGNh00484	blue	0.681011522	5.56E-09
IVGNh04292	blue	-0.681009683	5.56E-09
IVGNh34826	blue	-0.680867747	5.62E-09
IVGNh19087	blue	-0.680688647	5.69E-09
IVGNh19023	blue	-0.680521218	5.76E-09
IVGNh20426	blue	-0.680516135	5.76E-09
IVGNh06095	blue	-0.680476273	5.78E-09
IVGNh04537	blue	-0.680467906	5.78E-09
IVGNh28086	blue	-0.680453888	5.79E-09
IVGNh12007	blue	0.680325519	5.84E-09
IVGNh14415	blue	-0.680314239	5.84E-09
IVGNh20246	blue	0.680162545	5.91E-09
IVGNh35545	blue	-0.680110315	5.93E-09
IVGNh31586	blue	-0.680040178	5.96E-09
IVGNh19102	blue	-0.679994175	5.98E-09
IVGNh17095	blue	0.679969161	5.99E-09
IVGNh06991	blue	-0.679935404	6.00E-09
IVGNh29088	blue	-0.679921781	6.01E-09
IVGNh05556	blue	-0.679766879	6.08E-09
IVGNh30688	blue	-0.679535363	6.18E-09
IVGNh18796	blue	-0.679528243	6.18E-09
IVGNh28794	blue	-0.679491975	6.20E-09
IVGNh27758	blue	-0.679373137	6.25E-09
IVGNh29465	blue	0.678842586	6.49E-09
IVGNh21335	blue	-0.678501159	6.64E-09
IVGNh22886	blue	-0.678106756	6.83E-09
IVGNh07425	blue	-0.67807468	6.85E-09
IVGNh36538	blue	-0.678046802	6.86E-09
IVGNh09922	blue	-0.677304617	7.23E-09
IVGNh08842	blue	-0.676992732	7.39E-09
IVGNh19787	blue	0.676933756	7.42E-09
IVGNh25225	blue	0.676765449	7.51E-09
IVGNh15057	blue	-0.676618742	7.58E-09
IVGNh08285	blue	-0.676603971	7.59E-09
IVGNh10143	blue	-0.676568485	7.61E-09
IVGNh24950	blue	-0.67651482	7.64E-09
IVGNh31019	blue	-0.67638067	7.71E-09
IVGNh30062	blue	-0.676369389	7.72E-09
IVGNh12699	blue	-0.676018359	7.91E-09
IVGNh26035	blue	0.67584075	8.01E-09
IVGNh20972	blue	0.675782406	8.04E-09
IVGNh27803	blue	-0.675749726	8.06E-09
IVGNh03608	blue	-0.675720547	8.08E-09
IVGNh14237	blue	-0.675353954	8.29E-09
IVGNh08425	blue	-0.675271093	8.33E-09
IVGNh31925	blue	-0.675186769	8.38E-09
IVGNh16596	blue	-0.675128699	8.42E-09
IVGNh17509	blue	-0.674907354	8.55E-09
IVGNh02624	blue	-0.674724012	8.66E-09
IVGNh35622	blue	-0.67456945	8.75E-09
IVGNh12451	blue	0.674418536	8.84E-09
IVGNh15793	blue	0.674215365	8.97E-09
IVGNh25645	blue	-0.674211768	8.97E-09
IVGNh09842	blue	-0.674098673	9.04E-09
IVGNh27689	blue	0.674032532	9.08E-09
IVGNh01062	blue	-0.673981174	9.11E-09
IVGNh27649	blue	-0.67382516	9.21E-09
IVGNh16859	blue	-0.673583984	9.37E-09
IVGNh21756	blue	-0.673374126	9.51E-09
IVGNh21676	blue	-0.673317691	9.54E-09
IVGNh30504	blue	-0.673101503	9.69E-09
IVGNh33450	blue	0.672981415	9.77E-09
IVGNh11365	blue	-0.67279784	9.89E-09
IVGNh07565	blue	-0.672727354	9.94E-09
IVGNh28689	blue	-0.672723014	9.94E-09
IVGNh38025	blue	-0.672575136	1.00E-08
IVGNh08069	blue	-0.67250154	1.01E-08
IVGNh32514	blue	-0.672407577	1.02E-08
IVGNh12952	blue	-0.672376082	1.02E-08
IVGNh35731	blue	0.672323233	1.02E-08
IVGNh37001	blue	-0.67213349	1.04E-08
IVGNh38915	blue	-0.671975098	1.05E-08
IVGNh32489	blue	0.671853269	1.06E-08
IVGNh05585	blue	-0.671702381	1.07E-08
IVGNh17599	blue	-0.671657733	1.07E-08
IVGNh29174	blue	-0.671556221	1.08E-08
IVGNh05438	blue	-0.671521188	1.08E-08
IVGNh21696	blue	-0.671392727	1.09E-08
IVGNh34345	blue	-0.671159853	1.11E-08
IVGNh09569	blue	-0.671115649	1.11E-08
IVGNh31640	blue	-0.671092473	1.11E-08
IVGNh02636	blue	-0.670872404	1.13E-08
IVGNh16644	blue	-0.670309553	1.17E-08
IVGNh06911	blue	0.670299191	1.17E-08
IVGNh34397	blue	-0.67023854	1.18E-08
IVGNh19256	blue	-0.669958473	1.20E-08
IVGNh21314	blue	-0.669812772	1.21E-08
IVGNh29585	blue	-0.669762449	1.22E-08
IVGNh03511	blue	-0.669498237	1.24E-08
IVGNh17109	blue	-0.669215163	1.26E-08
IVGNh25986	blue	-0.66917086	1.27E-08
IVGNh21618	blue	-0.669037203	1.28E-08
IVGNh29641	blue	-0.668885207	1.29E-08
IVGNh32414	blue	-0.668832552	1.30E-08
IVGNh21600	blue	-0.668610823	1.32E-08
IVGNh32477	blue	-0.668202183	1.35E-08
IVGNh04728	blue	-0.668120039	1.36E-08
IVGNh22988	blue	-0.668032624	1.37E-08
IVGNh13432	blue	0.668012062	1.37E-08
IVGNh22535	blue	0.667928862	1.38E-08
IVGNh37628	blue	0.667814583	1.39E-08
IVGNh09552	blue	-0.667723386	1.40E-08
IVGNh09723	blue	-0.667656107	1.41E-08
IVGNh34702	blue	-0.667621499	1.41E-08
IVGNh03202	blue	-0.667512639	1.42E-08
IVGNh00717	blue	-0.667327904	1.44E-08
IVGNh30961	blue	-0.667130948	1.46E-08
IVGNh38789	blue	-0.666920015	1.48E-08
IVGNh00550	blue	-0.666870766	1.48E-08
IVGNh12603	blue	-0.666836827	1.49E-08
IVGNh15324	blue	-0.666739915	1.50E-08
IVGNh00111	blue	-0.666704378	1.50E-08
IVGNh34564	blue	-0.666464839	1.52E-08
IVGNh30855	blue	0.665786373	1.59E-08
IVGNh31202	blue	-0.66574959	1.60E-08
IVGNh03172	blue	-0.665725917	1.60E-08
IVGNh20400	blue	-0.665451093	1.63E-08
IVGNh08827	blue	-0.665393836	1.64E-08
IVGNh03729	blue	-0.6652932	1.65E-08
IVGNh31601	blue	-0.665257732	1.65E-08
IVGNh32647	blue	-0.664991196	1.68E-08
IVGNh12336	blue	0.664928252	1.69E-08
IVGNh28179	blue	-0.664768496	1.71E-08
IVGNh38507	blue	-0.664711083	1.71E-08
IVGNh38247	blue	-0.664647157	1.72E-08
IVGNh11760	blue	-0.664591378	1.73E-08
IVGNh28795	blue	-0.664450146	1.74E-08
IVGNh23073	blue	-0.664280958	1.76E-08
IVGNh29786	blue	-0.664153419	1.78E-08
IVGNh32820	blue	-0.664078845	1.79E-08
IVGNh06837	blue	0.663922164	1.81E-08
IVGNh35557	blue	-0.663729598	1.83E-08
IVGNh03888	blue	-0.663573968	1.85E-08
IVGNh14044	blue	-0.663344376	1.88E-08
IVGNh38650	blue	-0.663195828	1.90E-08
IVGNh01063	blue	-0.66307393	1.91E-08
IVGNh33687	blue	-0.663038375	1.92E-08
IVGNh13759	blue	-0.663028186	1.92E-08
IVGNh03479	blue	-0.663002512	1.92E-08
IVGNh34620	blue	-0.662951463	1.93E-08
IVGNh32989	blue	-0.662608889	1.97E-08
IVGNh13339	blue	-0.662590747	1.97E-08
IVGNh37513	blue	-0.662470597	1.99E-08
IVGNh25612	blue	-0.66244073	1.99E-08
IVGNh03851	blue	-0.662324693	2.01E-08
IVGNh13308	blue	-0.662265427	2.02E-08
IVGNh37637	blue	0.661964739	2.06E-08
IVGNh29278	blue	-0.661739424	2.09E-08
IVGNh29587	blue	-0.661529301	2.12E-08
IVGNh30969	blue	-0.661061414	2.18E-08
IVGNh00529	blue	-0.660678021	2.24E-08
IVGNh21675	blue	-0.660637803	2.25E-08
IVGNh08293	blue	-0.66063119	2.25E-08
IVGNh18604	blue	-0.660349886	2.29E-08
IVGNh07249	blue	-0.660323438	2.29E-08
IVGNh01743	blue	0.660190932	2.31E-08
IVGNh06805	blue	0.660063274	2.33E-08
IVGNh31173	blue	-0.659849856	2.36E-08
IVGNh13417	blue	-0.659812123	2.37E-08
IVGNh38774	blue	-0.659648328	2.40E-08
IVGNh04336	blue	0.659641198	2.40E-08
IVGNh29860	blue	-0.659274912	2.46E-08
IVGNh04473	blue	0.659147519	2.48E-08
IVGNh28146	blue	-0.659086337	2.49E-08
IVGNh04198	blue	-0.658601285	2.57E-08
IVGNh30235	blue	-0.65845113	2.59E-08
IVGNh36660	blue	0.658404719	2.60E-08
IVGNh35722	blue	-0.658128781	2.65E-08
IVGNh35535	blue	-0.658087639	2.65E-08
IVGNh25466	blue	-0.658030628	2.66E-08
IVGNh25818	blue	0.657727017	2.72E-08
IVGNh03772	blue	0.657582197	2.74E-08
IVGNh13194	blue	-0.65754452	2.75E-08
IVGNh31582	blue	-0.657261285	2.80E-08
IVGNh16846	blue	-0.657078065	2.83E-08
IVGNh29247	blue	-0.656407388	2.96E-08
IVGNh10274	blue	-0.656292702	2.98E-08
IVGNh01685	blue	-0.656267364	2.99E-08
IVGNh25098	blue	-0.656153358	3.01E-08
IVGNh26828	blue	-0.65608116	3.02E-08
IVGNh38076	blue	-0.656032647	3.03E-08
IVGNh18880	blue	-0.655816244	3.08E-08
IVGNh26968	blue	-0.655744909	3.09E-08
IVGNh10431	blue	0.655491614	3.14E-08
IVGNh38779	blue	-0.655189667	3.20E-08
IVGNh38337	blue	-0.655081785	3.23E-08
IVGNh02576	blue	-0.65505056	3.23E-08
IVGNh28007	blue	-0.655045884	3.23E-08
IVGNh32865	blue	-0.654823941	3.28E-08
IVGNh24953	blue	-0.654480702	3.35E-08
IVGNh09425	blue	0.654475687	3.35E-08
IVGNh27652	blue	-0.65420447	3.41E-08
IVGNh19066	blue	0.654054311	3.45E-08
IVGNh05377	blue	-0.654007522	3.46E-08
IVGNh15721	blue	-0.653998056	3.46E-08
IVGNh04790	blue	-0.653967619	3.47E-08
IVGNh25302	blue	0.653895408	3.48E-08
IVGNh29920	blue	-0.653892563	3.48E-08
IVGNh36927	blue	0.653672356	3.53E-08
IVGNh14705	blue	0.653216935	3.64E-08
IVGNh24256	blue	0.653111329	3.66E-08
IVGNh14507	blue	-0.653031218	3.68E-08
IVGNh33766	blue	0.652794788	3.74E-08
IVGNh33127	blue	-0.652764105	3.74E-08
IVGNh32815	blue	-0.652710826	3.76E-08
IVGNh17058	blue	0.652512201	3.80E-08
IVGNh01055	blue	-0.652490667	3.81E-08
IVGNh18966	blue	-0.652451944	3.82E-08
IVGNh10900	blue	-0.652374903	3.84E-08
IVGNh22355	blue	0.652207614	3.88E-08
IVGNh15430	blue	-0.652182858	3.89E-08
IVGNh34621	blue	-0.652158249	3.89E-08
IVGNh21450	blue	0.651840284	3.97E-08
IVGNh06555	blue	-0.651688659	4.01E-08
IVGNh32418	blue	-0.651564967	4.04E-08
IVGNh27639	blue	-0.651446783	4.07E-08
IVGNh21690	blue	-0.651312703	4.11E-08
IVGNh11299	blue	-0.651287625	4.11E-08
IVGNh37037	blue	-0.651260077	4.12E-08
IVGNh19804	blue	0.651038782	4.18E-08
IVGNh05260	blue	-0.650950158	4.20E-08
IVGNh37992	blue	0.650870437	4.22E-08
IVGNh01821	blue	0.650795541	4.24E-08
IVGNh29934	blue	0.650728439	4.26E-08
IVGNh01452	blue	-0.650702583	4.27E-08
IVGNh04056	blue	0.650342779	4.37E-08
IVGNh32536	blue	-0.650334869	4.37E-08
IVGNh03770	blue	-0.650325102	4.37E-08
IVGNh02657	blue	-0.650180539	4.41E-08
IVGNh26159	blue	0.65004425	4.45E-08
IVGNh05104	blue	0.649926749	4.48E-08
IVGNh34284	blue	-0.649172749	4.70E-08
IVGNh31014	blue	0.649141374	4.71E-08
IVGNh32903	blue	-0.64877451	4.82E-08
IVGNh16656	blue	-0.648749621	4.83E-08
IVGNh10234	blue	-0.648719133	4.84E-08
IVGNh25782	blue	0.648674215	4.85E-08
IVGNh13364	blue	0.648550041	4.89E-08
IVGNh06828	blue	0.648508692	4.90E-08
IVGNh31685	blue	0.648432631	4.93E-08
IVGNh24589	blue	-0.648389861	4.94E-08
IVGNh37556	blue	-0.648290025	4.97E-08
IVGNh11413	blue	-0.648111434	5.03E-08
IVGNh05017	blue	-0.647926682	5.09E-08
IVGNh17689	blue	-0.64779885	5.13E-08
IVGNh27640	blue	-0.647784381	5.13E-08
IVGNh25227	blue	0.647729004	5.15E-08
IVGNh02140	blue	-0.647712045	5.16E-08
IVGNh35262	blue	-0.647697495	5.16E-08
IVGNh08180	blue	-0.647662653	5.17E-08
IVGNh14016	blue	-0.647511123	5.22E-08
IVGNh26901	blue	-0.64744934	5.24E-08
IVGNh01238	blue	-0.647428955	5.25E-08
IVGNh17884	blue	0.647385313	5.26E-08
IVGNh20642	blue	-0.647369188	5.27E-08
IVGNh23311	blue	-0.647297286	5.29E-08
IVGNh18957	blue	-0.64720912	5.32E-08
IVGNh19476	blue	-0.64694858	5.41E-08
IVGNh20693	blue	-0.64693517	5.41E-08
IVGNh23693	blue	-0.646922004	5.42E-08
IVGNh34068	blue	-0.64688283	5.43E-08
IVGNh24452	blue	-0.646729389	5.48E-08
IVGNh08902	blue	-0.646722793	5.49E-08
IVGNh28341	blue	-0.646581459	5.53E-08
IVGNh29751	blue	-0.646379123	5.61E-08
IVGNh27276	blue	-0.646374162	5.61E-08
IVGNh16264	blue	-0.646370846	5.61E-08
IVGNh28920	blue	-0.646333676	5.62E-08
IVGNh38491	blue	-0.646230344	5.66E-08
IVGNh29757	blue	0.646065516	5.72E-08
IVGNh08037	blue	-0.646052062	5.72E-08
IVGNh04235	blue	-0.645680225	5.86E-08
IVGNh18673	blue	0.645006539	6.11E-08
IVGNh07621	blue	-0.644838473	6.17E-08
IVGNh14678	blue	-0.644747662	6.21E-08
IVGNh15364	blue	0.644638425	6.25E-08
IVGNh24992	blue	0.644358644	6.36E-08
IVGNh00235	blue	-0.644350063	6.36E-08
IVGNh08962	blue	-0.643221147	6.82E-08
IVGNh27200	blue	-0.642355436	7.19E-08
IVGNh22786	blue	-0.642299273	7.22E-08
IVGNh24588	blue	-0.642058515	7.33E-08
IVGNh09495	blue	0.64185618	7.42E-08
IVGNh00506	blue	-0.641808289	7.44E-08
IVGNh23651	blue	-0.64169669	7.49E-08
IVGNh32863	blue	-0.641514147	7.58E-08
IVGNh03859	blue	-0.641491313	7.59E-08
IVGNh16047	blue	-0.641350503	7.65E-08
IVGNh25859	blue	-0.641161049	7.74E-08
IVGNh23519	blue	-0.641022197	7.81E-08
IVGNh34483	blue	-0.640819278	7.91E-08
IVGNh08410	blue	-0.640789535	7.92E-08
IVGNh19548	blue	-0.640776982	7.93E-08
IVGNh24465	blue	-0.640655882	7.99E-08
IVGNh26597	blue	-0.640468529	8.08E-08
IVGNh12955	blue	-0.640437559	8.09E-08
IVGNh32153	blue	-0.640271834	8.18E-08
IVGNh36499	blue	-0.64010728	8.26E-08
IVGNh24574	blue	-0.640080668	8.27E-08
IVGNh01383	blue	-0.640066268	8.28E-08
IVGNh26354	blue	0.640009058	8.31E-08
IVGNh31468	blue	-0.63981854	8.41E-08
IVGNh20741	blue	-0.63976876	8.43E-08
IVGNh37031	blue	-0.639729915	8.45E-08
IVGNh30971	blue	-0.639620473	8.51E-08
IVGNh04314	blue	-0.639185104	8.74E-08
IVGNh22134	blue	-0.639138647	8.76E-08
IVGNh34979	blue	-0.638900933	8.89E-08
IVGNh38712	blue	-0.638241629	9.25E-08
IVGNh29392	blue	0.638211825	9.27E-08
IVGNh32528	blue	-0.637977062	9.40E-08
IVGNh37020	blue	-0.637955642	9.41E-08
IVGNh24456	blue	-0.637521482	9.66E-08
IVGNh36502	blue	-0.63734791	9.77E-08
IVGNh14742	blue	-0.637247437	9.83E-08
IVGNh12021	blue	-0.637161428	9.88E-08
IVGNh08557	blue	0.636975428	9.99E-08
IVGNh35460	blue	-0.636967531	9.99E-08
IVGNh37514	blue	-0.636749089	1.01E-07
IVGNh15330	blue	-0.63673749	1.01E-07
IVGNh28317	blue	0.636640549	1.02E-07
IVGNh31105	blue	0.636460791	1.03E-07
IVGNh07050	blue	-0.636405717	1.03E-07
IVGNh35384	blue	-0.636261661	1.04E-07
IVGNh14738	blue	-0.636197167	1.05E-07
IVGNh37249	blue	-0.636104125	1.05E-07
IVGNh05977	blue	-0.636030399	1.06E-07
IVGNh29477	blue	-0.635695176	1.08E-07
IVGNh13359	blue	-0.635614217	1.08E-07
IVGNh15992	blue	-0.635415779	1.10E-07
IVGNh06728	blue	-0.635251209	1.11E-07
IVGNh14552	blue	-0.635006251	1.12E-07
IVGNh21460	blue	-0.634996677	1.13E-07
IVGNh18609	blue	-0.634950128	1.13E-07
IVGNh18895	blue	-0.634908658	1.13E-07
IVGNh10408	blue	-0.6348631	1.13E-07
IVGNh26710	blue	-0.63475716	1.14E-07
IVGNh25961	blue	-0.634602289	1.15E-07
IVGNh29563	blue	0.634185951	1.18E-07
IVGNh25285	blue	-0.634017057	1.19E-07
IVGNh37617	blue	0.63364874	1.22E-07
IVGNh09970	blue	-0.633313955	1.24E-07
IVGNh11949	blue	-0.633099617	1.26E-07
IVGNh34877	blue	-0.633006944	1.27E-07
IVGNh32327	blue	-0.632663841	1.29E-07
IVGNh32816	blue	-0.632348626	1.32E-07
IVGNh29129	blue	0.632336055	1.32E-07
IVGNh35880	blue	-0.63233262	1.32E-07
IVGNh30346	blue	-0.632268234	1.32E-07
IVGNh08863	blue	-0.632212828	1.33E-07
IVGNh29586	blue	-0.632141493	1.33E-07
IVGNh19407	blue	0.63212457	1.34E-07
IVGNh18790	blue	-0.632093594	1.34E-07
IVGNh21838	blue	-0.632053953	1.34E-07
IVGNh19294	blue	0.631881172	1.36E-07
IVGNh17329	blue	-0.631868525	1.36E-07
IVGNh28272	blue	-0.63171228	1.37E-07
IVGNh17264	blue	-0.631699424	1.37E-07
IVGNh36055	blue	-0.631602621	1.38E-07
IVGNh27849	blue	-0.631514802	1.38E-07
IVGNh03931	blue	-0.631501593	1.39E-07
IVGNh30544	blue	-0.631486978	1.39E-07
IVGNh20416	blue	-0.631390473	1.39E-07
IVGNh22884	blue	-0.631346754	1.40E-07
IVGNh28788	blue	0.631237839	1.41E-07
IVGNh34563	blue	-0.631211105	1.41E-07
IVGNh36061	blue	-0.631014492	1.43E-07
IVGNh36364	blue	0.630961826	1.43E-07
IVGNh22732	blue	-0.630947909	1.43E-07
IVGNh17434	blue	-0.630895372	1.44E-07
IVGNh05726	blue	0.630628388	1.46E-07
IVGNh25714	blue	-0.630328583	1.49E-07
IVGNh13248	blue	-0.630266571	1.49E-07
IVGNh22874	blue	0.630209197	1.50E-07
IVGNh36797	blue	-0.630053635	1.51E-07
IVGNh22039	blue	-0.629998097	1.51E-07
IVGNh28556	blue	-0.629470126	1.56E-07
IVGNh32530	blue	-0.629446094	1.56E-07
IVGNh20074	blue	-0.629437763	1.57E-07
IVGNh11724	blue	0.629135995	1.59E-07
IVGNh29858	blue	-0.629110667	1.60E-07
IVGNh13625	blue	-0.629074654	1.60E-07
IVGNh03368	blue	-0.629008732	1.61E-07
IVGNh36185	blue	0.628978524	1.61E-07
IVGNh39101	blue	-0.628937081	1.61E-07
IVGNh28723	blue	-0.628824169	1.62E-07
IVGNh16618	blue	-0.628629134	1.64E-07
IVGNh30744	blue	-0.628564347	1.65E-07
IVGNh00794	blue	-0.628414151	1.66E-07
IVGNh27549	blue	-0.628374534	1.67E-07
IVGNh21131	blue	-0.628201018	1.68E-07
IVGNh12131	blue	-0.628132357	1.69E-07
IVGNh33809	blue	0.628033944	1.70E-07
IVGNh10693	blue	0.627961347	1.71E-07
IVGNh19799	blue	-0.627927166	1.71E-07
IVGNh06966	blue	-0.627890765	1.71E-07
IVGNh14674	blue	-0.62779963	1.72E-07
IVGNh30579	blue	-0.627786747	1.72E-07
IVGNh37839	blue	-0.627741808	1.73E-07
IVGNh23679	blue	0.62740555	1.76E-07
IVGNh35297	blue	-0.627282479	1.78E-07
IVGNh16761	blue	-0.627213979	1.78E-07
IVGNh27973	blue	-0.627091661	1.80E-07
IVGNh15465	blue	0.627009939	1.80E-07
IVGNh25710	blue	-0.626952249	1.81E-07
IVGNh34030	blue	-0.62694899	1.81E-07
IVGNh20001	blue	-0.626733163	1.83E-07
IVGNh05367	blue	-0.626689661	1.84E-07
IVGNh11930	blue	-0.626685118	1.84E-07
IVGNh20816	blue	-0.626641483	1.84E-07
IVGNh09726	blue	-0.626617431	1.85E-07
IVGNh23568	blue	-0.626601141	1.85E-07
IVGNh34526	blue	-0.626485319	1.86E-07
IVGNh35820	blue	-0.626471473	1.86E-07
IVGNh36062	blue	-0.626455201	1.86E-07
IVGNh01697	blue	-0.626369234	1.87E-07
IVGNh21782	blue	-0.626368686	1.87E-07
IVGNh26980	blue	-0.62626543	1.88E-07
IVGNh10469	blue	-0.626039369	1.91E-07
IVGNh00811	blue	0.625986996	1.92E-07
IVGNh15707	blue	-0.625977476	1.92E-07
IVGNh34256	blue	-0.625713819	1.95E-07
IVGNh00676	blue	-0.625592326	1.96E-07
IVGNh02634	blue	-0.625512469	1.97E-07
IVGNh09368	blue	-0.625426609	1.98E-07
IVGNh00532	blue	-0.624959779	2.03E-07
IVGNh33374	blue	-0.624897541	2.04E-07
IVGNh22811	blue	-0.624858989	2.04E-07
IVGNh18269	blue	0.624744679	2.06E-07
IVGNh25092	blue	-0.624298976	2.11E-07
IVGNh38342	blue	-0.62416396	2.13E-07
IVGNh19858	blue	-0.623994646	2.15E-07
IVGNh06625	blue	-0.623979398	2.15E-07
IVGNh29227	blue	0.623803416	2.17E-07
IVGNh07053	blue	-0.623791416	2.17E-07
IVGNh16810	blue	-0.623727625	2.18E-07
IVGNh09514	blue	0.623687181	2.19E-07
IVGNh05294	blue	0.623662141	2.19E-07
IVGNh26031	blue	-0.623601433	2.20E-07
IVGNh33678	blue	-0.623425361	2.22E-07
IVGNh06004	blue	-0.623242496	2.24E-07
IVGNh09501	blue	-0.623205328	2.25E-07
IVGNh37447	blue	-0.622940549	2.28E-07
IVGNh05712	blue	-0.622880645	2.29E-07
IVGNh04420	blue	-0.622822104	2.30E-07
IVGNh16611	blue	-0.622790452	2.30E-07
IVGNh29077	blue	-0.622705991	2.31E-07
IVGNh09809	blue	-0.622607942	2.33E-07
IVGNh10731	blue	-0.622476737	2.35E-07
IVGNh00315	blue	-0.62233177	2.36E-07
IVGNh32716	blue	-0.622245666	2.38E-07
IVGNh22586	blue	0.622178553	2.39E-07
IVGNh07116	blue	-0.621874135	2.43E-07
IVGNh32169	blue	0.621782931	2.44E-07
IVGNh24522	blue	-0.621631353	2.46E-07
IVGNh15309	blue	0.621591499	2.47E-07
IVGNh29220	blue	-0.621394815	2.50E-07
IVGNh17237	blue	-0.621205312	2.52E-07
IVGNh32977	blue	-0.621043538	2.55E-07
IVGNh27935	blue	-0.621025616	2.55E-07
IVGNh25143	blue	-0.620723164	2.59E-07
IVGNh26003	blue	-0.620567807	2.62E-07
IVGNh25711	blue	-0.620546838	2.62E-07
IVGNh19842	blue	-0.619997779	2.70E-07
IVGNh30560	blue	0.619917473	2.71E-07
IVGNh27797	blue	-0.619552916	2.77E-07
IVGNh00852	blue	-0.619498404	2.78E-07
IVGNh22661	blue	-0.619318508	2.81E-07
IVGNh30868	blue	-0.619213526	2.83E-07
IVGNh31094	blue	-0.619202645	2.83E-07
IVGNh19563	blue	-0.619130453	2.84E-07
IVGNh17778	blue	0.619084749	2.85E-07
IVGNh27678	blue	-0.619041307	2.85E-07
IVGNh38911	blue	-0.618931673	2.87E-07
IVGNh02512	blue	0.618764526	2.90E-07
IVGNh37521	blue	-0.618366408	2.96E-07
IVGNh03984	blue	-0.61829106	2.98E-07
IVGNh25579	blue	0.618244895	2.98E-07
IVGNh28617	blue	-0.617770582	3.07E-07
IVGNh36768	blue	-0.617677001	3.08E-07
IVGNh35758	blue	-0.617611005	3.09E-07
IVGNh32992	blue	-0.61744801	3.12E-07
IVGNh31516	blue	0.617427684	3.13E-07
IVGNh01982	blue	-0.61734897	3.14E-07
IVGNh38518	blue	-0.617224734	3.16E-07
IVGNh24671	blue	-0.616681426	3.26E-07
IVGNh27504	blue	-0.616511068	3.29E-07
IVGNh15525	blue	0.616480135	3.30E-07
IVGNh21994	blue	-0.616127197	3.36E-07
IVGNh26969	blue	-0.616094166	3.37E-07
IVGNh16098	blue	0.615923418	3.40E-07
IVGNh35476	blue	-0.615645699	3.45E-07
IVGNh26460	blue	-0.615516439	3.48E-07
IVGNh24913	blue	-0.615452844	3.49E-07
IVGNh11316	blue	-0.615375732	3.51E-07
IVGNh29808	blue	-0.615312713	3.52E-07
IVGNh18719	blue	-0.615249721	3.53E-07
IVGNh04535	blue	-0.615129416	3.56E-07
IVGNh03601	blue	0.615080492	3.57E-07
IVGNh29540	blue	-0.614935085	3.59E-07
IVGNh25226	blue	0.61492217	3.60E-07
IVGNh07745	blue	-0.614810921	3.62E-07
IVGNh18119	blue	0.614740932	3.63E-07
IVGNh24142	blue	0.614494173	3.68E-07
IVGNh36536	blue	-0.614494075	3.68E-07
IVGNh11217	blue	0.614386063	3.71E-07
IVGNh08952	blue	-0.614114125	3.76E-07
IVGNh05946	blue	-0.613991908	3.79E-07
IVGNh15723	blue	0.613823252	3.82E-07
IVGNh32387	blue	-0.613513332	3.89E-07
IVGNh32289	blue	-0.613361514	3.92E-07
IVGNh31636	blue	-0.613309627	3.94E-07
IVGNh31180	blue	-0.613278521	3.94E-07
IVGNh15953	blue	-0.613089692	3.98E-07
IVGNh00735	blue	-0.612856733	4.04E-07
IVGNh22575	blue	0.61275484	4.06E-07
IVGNh08464	blue	-0.612728148	4.06E-07
IVGNh38498	blue	-0.61263326	4.09E-07
IVGNh32224	blue	0.612622147	4.09E-07
IVGNh13597	blue	-0.612621539	4.09E-07
IVGNh21837	blue	-0.612271929	4.17E-07
IVGNh37955	blue	-0.612251016	4.17E-07
IVGNh14551	blue	-0.612169315	4.19E-07
IVGNh01505	blue	0.611825813	4.27E-07
IVGNh02883	blue	-0.611778294	4.28E-07
IVGNh16783	blue	-0.611698392	4.30E-07
IVGNh26306	blue	-0.611609231	4.32E-07
IVGNh33947	blue	0.611550144	4.34E-07
IVGNh14324	blue	-0.611391066	4.38E-07
IVGNh35981	blue	0.611298109	4.40E-07
IVGNh27862	blue	-0.611125373	4.44E-07
IVGNh15362	blue	-0.610941131	4.49E-07
IVGNh30055	blue	0.610760064	4.53E-07
IVGNh07492	blue	0.610384462	4.63E-07
IVGNh29804	blue	-0.610319975	4.64E-07
IVGNh37515	blue	-0.610217593	4.67E-07
IVGNh29840	blue	-0.609995025	4.73E-07
IVGNh05273	blue	-0.609828029	4.77E-07
IVGNh03789	blue	-0.609793638	4.78E-07
IVGNh01468	blue	-0.609560054	4.84E-07
IVGNh08618	blue	-0.609423528	4.88E-07
IVGNh22327	blue	-0.609284809	4.91E-07
IVGNh27210	blue	-0.608945594	5.01E-07
IVGNh28687	blue	-0.608932726	5.01E-07
IVGNh37346	blue	-0.60883597	5.04E-07
IVGNh26559	blue	-0.608758459	5.06E-07
IVGNh24900	blue	0.608680712	5.08E-07
IVGNh21246	blue	-0.608555489	5.11E-07
IVGNh34012	blue	-0.608535155	5.12E-07
IVGNh28941	blue	-0.608485149	5.13E-07
IVGNh25210	blue	-0.608366356	5.17E-07
IVGNh10425	blue	-0.60826429	5.20E-07
IVGNh31657	blue	-0.608210274	5.21E-07
IVGNh08102	blue	0.608113087	5.24E-07
IVGNh33487	blue	0.608000039	5.27E-07
IVGNh02345	blue	-0.607942075	5.29E-07
IVGNh35843	blue	-0.607793397	5.33E-07
IVGNh06145	blue	-0.60778754	5.33E-07
IVGNh21084	blue	-0.6077704	5.34E-07
IVGNh09246	blue	0.607688724	5.36E-07
IVGNh05030	blue	0.607505989	5.42E-07
IVGNh28486	blue	-0.607434237	5.44E-07
IVGNh25760	blue	0.607324917	5.47E-07
IVGNh13085	blue	0.607236837	5.50E-07
IVGNh26202	blue	0.60719855	5.51E-07
IVGNh37145	blue	-0.607159387	5.52E-07
IVGNh18680	blue	-0.607008095	5.56E-07
IVGNh05244	blue	-0.606938569	5.59E-07
IVGNh38783	blue	-0.606684685	5.66E-07
IVGNh07648	blue	-0.606583018	5.69E-07
IVGNh10875	blue	-0.606557308	5.70E-07
IVGNh11156	blue	-0.60647792	5.73E-07
IVGNh08846	blue	0.606054115	5.86E-07
IVGNh29274	blue	-0.605902591	5.91E-07
IVGNh28169	blue	-0.60581622	5.94E-07
IVGNh24895	blue	0.605813988	5.94E-07
IVGNh07715	blue	-0.60580941	5.94E-07
IVGNh10241	blue	0.605724279	5.97E-07
IVGNh27681	blue	-0.605550994	6.02E-07
IVGNh21933	blue	-0.605478774	6.05E-07
IVGNh04332	blue	0.605232615	6.13E-07
IVGNh23321	blue	-0.605144243	6.16E-07
IVGNh30553	blue	-0.604946278	6.22E-07
IVGNh16090	blue	-0.604864125	6.25E-07
IVGNh06019	blue	-0.604784891	6.28E-07
IVGNh20666	blue	-0.604752689	6.29E-07
IVGNh38198	blue	-0.604587617	6.34E-07
IVGNh02708	blue	-0.604349332	6.43E-07
IVGNh09299	blue	-0.604199835	6.48E-07
IVGNh07043	blue	-0.603892698	6.59E-07
IVGNh18428	blue	-0.603793789	6.62E-07
IVGNh06749	blue	-0.603712303	6.65E-07
IVGNh35603	blue	-0.603650547	6.67E-07
IVGNh22908	blue	-0.603552733	6.71E-07
IVGNh21167	blue	-0.603498948	6.73E-07
IVGNh03075	blue	-0.603369077	6.77E-07
IVGNh31976	blue	-0.603114648	6.87E-07
IVGNh22441	blue	0.60299425	6.91E-07
IVGNh08237	blue	-0.602840794	6.97E-07
IVGNh05996	blue	-0.602706157	7.02E-07
IVGNh20889	blue	-0.602620099	7.05E-07
IVGNh04038	blue	-0.602512795	7.09E-07
IVGNh00802	blue	0.602443479	7.12E-07
IVGNh11318	blue	-0.602422744	7.13E-07
IVGNh20915	blue	0.602336562	7.16E-07
IVGNh38610	blue	-0.602328639	7.16E-07
IVGNh06702	blue	-0.602136939	7.24E-07
IVGNh21179	blue	-0.602097716	7.25E-07
IVGNh18015	blue	-0.601950478	7.31E-07
IVGNh20787	blue	-0.601851052	7.35E-07
IVGNh35363	blue	-0.601758313	7.38E-07
IVGNh11364	blue	-0.601757038	7.38E-07
IVGNh37897	blue	-0.601631979	7.43E-07
IVGNh36345	blue	-0.601538002	7.47E-07
IVGNh02765	blue	-0.601365093	7.54E-07
IVGNh26756	blue	0.601268254	7.58E-07
IVGNh38190	blue	0.601136001	7.63E-07
IVGNh07482	blue	0.600951678	7.71E-07
IVGNh19164	blue	-0.600936828	7.71E-07
IVGNh07741	blue	-0.600809343	7.77E-07
IVGNh07387	blue	0.600746758	7.79E-07
IVGNh23757	blue	0.600531845	7.88E-07
IVGNh00879	blue	-0.600393414	7.94E-07
IVGNh00729	blue	-0.600351427	7.96E-07
IVGNh33856	blue	-0.600144933	8.05E-07
IVGNh11839	blue	-0.600070042	8.08E-07
IVGNh10576	blue	0.59988709	8.16E-07
IVGNh32972	blue	0.599830269	8.18E-07
IVGNh09351	blue	0.599797288	8.20E-07
IVGNh30828	blue	-0.599722532	8.23E-07
IVGNh34652	blue	-0.599609337	8.28E-07
IVGNh20837	blue	-0.599522776	8.32E-07
IVGNh34853	blue	-0.599242132	8.44E-07
IVGNh38088	blue	0.599176547	8.47E-07
IVGNh26403	blue	0.599109264	8.50E-07
IVGNh32911	blue	0.598837596	8.62E-07
IVGNh16107	blue	0.598751004	8.66E-07
IVGNh05546	blue	-0.598314667	8.86E-07
IVGNh35567	blue	-0.598146661	8.94E-07
IVGNh22417	blue	-0.598062417	8.98E-07
IVGNh11610	blue	-0.597927848	9.05E-07
IVGNh16158	blue	0.597820885	9.10E-07
IVGNh35933	blue	-0.597649154	9.18E-07
IVGNh12386	blue	-0.597513932	9.25E-07
IVGNh00843	blue	-0.597396469	9.30E-07
IVGNh15021	blue	-0.597393405	9.31E-07
IVGNh09598	blue	-0.597308415	9.35E-07
IVGNh12954	blue	0.597281372	9.36E-07
IVGNh25004	blue	-0.597079473	9.46E-07
IVGNh30046	blue	0.597036401	9.48E-07
IVGNh34747	blue	-0.596689638	9.66E-07
IVGNh07421	blue	0.596544367	9.73E-07
IVGNh32838	blue	-0.596521264	9.74E-07
IVGNh02764	blue	0.596496685	9.75E-07
IVGNh06343	blue	-0.596485515	9.76E-07
IVGNh19027	blue	-0.596401111	9.80E-07
IVGNh38317	blue	-0.596182948	9.92E-07
IVGNh29966	blue	0.595959543	1.00E-06
IVGNh37639	blue	-0.59591618	1.01E-06
IVGNh32786	blue	-0.595897373	1.01E-06
IVGNh28115	blue	0.595889406	1.01E-06
IVGNh30727	blue	-0.595884434	1.01E-06
IVGNh22271	blue	-0.59585525	1.01E-06
IVGNh30922	blue	0.595838851	1.01E-06
IVGNh23345	blue	-0.595278222	1.04E-06
IVGNh14607	blue	0.595212199	1.04E-06
IVGNh24566	blue	-0.595155156	1.05E-06
IVGNh35512	blue	0.595113892	1.05E-06
IVGNh27814	blue	-0.595109766	1.05E-06
IVGNh25244	blue	-0.595109236	1.05E-06
IVGNh29312	blue	0.59510305	1.05E-06
IVGNh12738	blue	-0.594482473	1.08E-06
IVGNh13296	blue	-0.594345343	1.09E-06
IVGNh18685	blue	-0.594272042	1.10E-06
IVGNh03093	blue	0.59413636	1.10E-06
IVGNh08568	blue	-0.593966288	1.11E-06
IVGNh32407	blue	-0.593838856	1.12E-06
IVGNh16901	blue	-0.593692828	1.13E-06
IVGNh01488	blue	0.593634511	1.13E-06
IVGNh30892	blue	-0.593618525	1.13E-06
IVGNh27101	blue	-0.593392638	1.15E-06
IVGNh35488	blue	0.593388758	1.15E-06
IVGNh16672	blue	-0.593360708	1.15E-06
IVGNh19035	blue	-0.593237276	1.16E-06
IVGNh26237	blue	0.593144136	1.16E-06
IVGNh16450	blue	-0.593142958	1.16E-06
IVGNh11342	blue	-0.592775344	1.18E-06
IVGNh27020	blue	-0.592569004	1.20E-06
IVGNh27901	blue	-0.592449373	1.20E-06
IVGNh21589	blue	-0.592402774	1.21E-06
IVGNh29600	blue	-0.59225282	1.22E-06
IVGNh16809	blue	-0.592153025	1.22E-06
IVGNh37478	blue	-0.592139702	1.22E-06
IVGNh28187	blue	-0.59207007	1.23E-06
IVGNh18113	blue	-0.59198264	1.23E-06
IVGNh27056	blue	-0.591943321	1.24E-06
IVGNh25634	blue	-0.591873013	1.24E-06
IVGNh32443	blue	-0.591775646	1.25E-06
IVGNh14030	blue	-0.591491729	1.27E-06
IVGNh15363	blue	-0.591393365	1.27E-06
IVGNh22850	blue	0.591373871	1.27E-06
IVGNh38286	blue	-0.591355848	1.27E-06
IVGNh06193	blue	0.591299171	1.28E-06
IVGNh37041	blue	-0.591295515	1.28E-06
IVGNh30885	blue	0.591212466	1.28E-06
IVGNh14910	blue	-0.59117808	1.29E-06
IVGNh33293	blue	0.591070211	1.29E-06
IVGNh11522	blue	0.590878926	1.31E-06
IVGNh04802	blue	-0.590812776	1.31E-06
IVGNh06665	blue	0.590734635	1.32E-06
IVGNh06836	blue	0.59064145	1.32E-06
IVGNh21717	blue	-0.590530411	1.33E-06
IVGNh29180	blue	-0.590463851	1.33E-06
IVGNh22254	blue	-0.590412844	1.34E-06
IVGNh33104	blue	-0.59020675	1.35E-06
IVGNh16876	blue	-0.589948993	1.37E-06
IVGNh27998	blue	-0.58983532	1.38E-06
IVGNh33721	blue	-0.589637776	1.39E-06
IVGNh03136	blue	0.589535499	1.40E-06
IVGNh16080	blue	-0.589385706	1.41E-06
IVGNh36245	blue	-0.589345749	1.41E-06
IVGNh15755	blue	-0.58907374	1.43E-06
IVGNh14532	blue	0.589031467	1.44E-06
IVGNh07308	blue	-0.58900769	1.44E-06
IVGNh14743	blue	0.588987665	1.44E-06
IVGNh07275	blue	-0.588972324	1.44E-06
IVGNh02858	blue	0.588945796	1.44E-06
IVGNh35931	blue	-0.588868323	1.45E-06
IVGNh08447	blue	-0.588794384	1.45E-06
IVGNh07127	blue	-0.588750958	1.46E-06
IVGNh19002	blue	0.588567214	1.47E-06
IVGNh34666	blue	-0.58814809	1.50E-06
IVGNh20743	blue	-0.588039763	1.51E-06
IVGNh33774	blue	-0.587539353	1.55E-06
IVGNh36912	blue	-0.587506644	1.55E-06
IVGNh28717	blue	-0.587434521	1.56E-06
IVGNh00613	blue	-0.587424919	1.56E-06
IVGNh11896	blue	-0.587364336	1.56E-06
IVGNh12456	blue	-0.587238155	1.57E-06
IVGNh00092	blue	0.587129524	1.58E-06
IVGNh37720	blue	-0.587032082	1.59E-06
IVGNh13981	blue	0.586962225	1.60E-06
IVGNh14317	blue	-0.586910134	1.60E-06
IVGNh28114	blue	-0.586867455	1.60E-06
IVGNh10336	blue	-0.586856845	1.60E-06
IVGNh00309	blue	-0.586582518	1.63E-06
IVGNh31252	blue	-0.586221159	1.66E-06
IVGNh06025	blue	-0.586199239	1.66E-06
IVGNh25857	blue	-0.586118582	1.67E-06
IVGNh35556	blue	-0.586035939	1.67E-06
IVGNh16174	blue	-0.585763489	1.70E-06
IVGNh28084	blue	-0.585435645	1.72E-06
IVGNh09617	blue	-0.585408987	1.73E-06
IVGNh12024	blue	0.585377576	1.73E-06
IVGNh25858	blue	-0.585359308	1.73E-06
IVGNh07188	blue	0.585333277	1.73E-06
IVGNh18238	blue	0.58529853	1.74E-06
IVGNh00181	blue	0.58522787	1.74E-06
IVGNh21784	blue	-0.585216834	1.74E-06
IVGNh35005	blue	0.585186825	1.75E-06
IVGNh12796	blue	-0.585062643	1.76E-06
IVGNh27841	blue	0.585058051	1.76E-06
IVGNh10548	blue	-0.584894115	1.77E-06
IVGNh36304	blue	0.584792172	1.78E-06
IVGNh01176	blue	-0.583997057	1.85E-06
IVGNh36878	blue	0.583987131	1.85E-06
IVGNh17144	blue	-0.583895666	1.86E-06
IVGNh35037	blue	0.583738969	1.88E-06
IVGNh01446	blue	-0.583471079	1.90E-06
IVGNh38041	blue	-0.583388097	1.91E-06
IVGNh18807	blue	-0.582725216	1.98E-06
IVGNh19138	blue	0.582665234	1.98E-06
IVGNh03723	blue	0.582662276	1.98E-06
IVGNh35241	blue	-0.582420879	2.01E-06
IVGNh24798	blue	-0.582405636	2.01E-06
IVGNh27541	blue	-0.582044366	2.04E-06
IVGNh18488	blue	0.581999804	2.05E-06
IVGNh11379	blue	-0.581771337	2.07E-06
IVGNh24935	blue	-0.581634918	2.09E-06
IVGNh02752	blue	0.58148675	2.10E-06
IVGNh13244	blue	0.581195665	2.13E-06
IVGNh18451	blue	-0.581185202	2.13E-06
IVGNh25568	blue	-0.581155904	2.14E-06
IVGNh06344	blue	0.580998943	2.15E-06
IVGNh38576	blue	-0.580863948	2.17E-06
IVGNh09169	blue	-0.58083252	2.17E-06
IVGNh32151	blue	-0.580707144	2.19E-06
IVGNh38170	blue	-0.580644787	2.19E-06
IVGNh09712	blue	-0.580611074	2.20E-06
IVGNh12041	blue	0.580022073	2.26E-06
IVGNh03178	blue	-0.579936072	2.27E-06
IVGNh34782	blue	-0.579842887	2.28E-06
IVGNh21429	blue	0.579828461	2.28E-06
IVGNh20734	blue	-0.579800957	2.29E-06
IVGNh29065	blue	-0.57978337	2.29E-06
IVGNh11030	blue	-0.579679397	2.30E-06
IVGNh32117	blue	0.579543677	2.32E-06
IVGNh14329	blue	0.579512085	2.32E-06
IVGNh11822	blue	0.5794921	2.32E-06
IVGNh38612	blue	-0.579475322	2.32E-06
IVGNh32510	blue	0.57924561	2.35E-06
IVGNh20797	blue	-0.579200224	2.36E-06
IVGNh32731	blue	0.579159773	2.36E-06
IVGNh01282	blue	0.579095949	2.37E-06
IVGNh00923	blue	-0.579047446	2.37E-06
IVGNh22192	blue	-0.578979721	2.38E-06
IVGNh02399	blue	0.578971684	2.38E-06
IVGNh32082	blue	-0.578674786	2.42E-06
IVGNh25189	blue	-0.578593981	2.43E-06
IVGNh19721	blue	-0.578511429	2.44E-06
IVGNh27884	blue	-0.578404856	2.45E-06
IVGNh38958	blue	0.578403771	2.45E-06
IVGNh34852	blue	-0.578264076	2.47E-06
IVGNh31020	blue	-0.577967169	2.50E-06
IVGNh09790	blue	-0.577945477	2.51E-06
IVGNh18200	blue	-0.577802646	2.52E-06
IVGNh07465	blue	-0.577726031	2.53E-06
IVGNh27298	blue	-0.577599316	2.55E-06
IVGNh23782	blue	-0.577544831	2.56E-06
IVGNh15702	blue	0.577506093	2.56E-06
IVGNh18693	blue	-0.577461881	2.57E-06
IVGNh21699	blue	0.577456438	2.57E-06
IVGNh24620	blue	-0.577379786	2.58E-06
IVGNh00265	blue	-0.577344374	2.58E-06
IVGNh25398	blue	0.576970832	2.63E-06
IVGNh09563	blue	-0.576760858	2.66E-06
IVGNh29785	blue	-0.576405656	2.70E-06
IVGNh13379	blue	-0.576261365	2.72E-06
IVGNh27883	blue	-0.5761243	2.74E-06
IVGNh28708	blue	-0.576071625	2.75E-06
IVGNh32120	blue	0.575986135	2.76E-06
IVGNh26146	blue	0.575964357	2.76E-06
IVGNh37524	blue	-0.575878443	2.77E-06
IVGNh32868	blue	-0.575869807	2.78E-06
IVGNh28555	blue	-0.575832136	2.78E-06
IVGNh35433	blue	-0.575732533	2.79E-06
IVGNh28420	blue	-0.575692263	2.80E-06
IVGNh03164	blue	-0.575690505	2.80E-06
IVGNh16993	blue	-0.575530042	2.82E-06
IVGNh28469	blue	-0.575407646	2.84E-06
IVGNh29857	blue	-0.575383987	2.84E-06
IVGNh30088	blue	-0.575219313	2.86E-06
IVGNh20898	blue	0.574952906	2.90E-06
IVGNh12927	blue	-0.574857531	2.92E-06
IVGNh28507	blue	-0.574818838	2.92E-06
IVGNh25731	blue	-0.574631733	2.95E-06
IVGNh21437	blue	-0.574530028	2.96E-06
IVGNh27669	blue	-0.574379625	2.98E-06
IVGNh05841	blue	-0.574272452	3.00E-06
IVGNh25569	blue	-0.574257392	3.00E-06
IVGNh38600	blue	0.574075369	3.03E-06
IVGNh35006	blue	0.574014006	3.04E-06
IVGNh17040	blue	-0.573907926	3.05E-06
IVGNh09913	blue	-0.573709234	3.08E-06
IVGNh27727	blue	-0.573698531	3.09E-06
IVGNh20134	blue	0.573694325	3.09E-06
IVGNh02451	blue	-0.573387186	3.13E-06
IVGNh29096	blue	-0.573271521	3.15E-06
IVGNh26136	blue	0.573131161	3.17E-06
IVGNh38581	blue	-0.572903352	3.21E-06
IVGNh14437	blue	-0.572717488	3.24E-06
IVGNh35643	blue	-0.572372404	3.29E-06
IVGNh36879	blue	0.572319829	3.30E-06
IVGNh39050	blue	0.572082979	3.34E-06
IVGNh36645	blue	-0.571986941	3.35E-06
IVGNh31181	blue	-0.571802555	3.38E-06
IVGNh10637	blue	-0.571500611	3.43E-06
IVGNh25420	blue	-0.571287965	3.47E-06
IVGNh28724	blue	-0.5706674	3.57E-06
IVGNh08113	blue	0.570576741	3.59E-06
IVGNh29428	blue	-0.570531854	3.60E-06
IVGNh37557	blue	-0.570456528	3.61E-06
IVGNh37860	blue	-0.5704373	3.61E-06
IVGNh29952	blue	0.570379279	3.62E-06
IVGNh06155	blue	-0.570264856	3.64E-06
IVGNh18368	blue	-0.5701285	3.67E-06
IVGNh16922	blue	-0.57007295	3.68E-06
IVGNh26291	blue	0.57000712	3.69E-06
IVGNh27885	blue	-0.570005156	3.69E-06
IVGNh09919	blue	-0.569996207	3.69E-06
IVGNh19952	blue	-0.56963352	3.75E-06
IVGNh34272	blue	-0.56961322	3.76E-06
IVGNh36337	blue	0.569508146	3.78E-06
IVGNh28700	blue	-0.569310261	3.81E-06
IVGNh27554	blue	-0.569282574	3.82E-06
IVGNh30434	blue	-0.569251411	3.82E-06
IVGNh23039	blue	-0.569149913	3.84E-06
IVGNh19480	blue	-0.568966929	3.88E-06
IVGNh19050	blue	-0.56882619	3.90E-06
IVGNh20750	blue	0.568549954	3.95E-06
IVGNh32847	blue	-0.568430761	3.98E-06
IVGNh03864	blue	0.568413739	3.98E-06
IVGNh10021	blue	-0.568124888	4.04E-06
IVGNh37258	blue	-0.568026428	4.05E-06
IVGNh14341	blue	0.567780311	4.10E-06
IVGNh24939	blue	-0.567772616	4.10E-06
IVGNh24590	blue	-0.567451655	4.17E-06
IVGNh38363	blue	-0.56722692	4.21E-06
IVGNh38118	blue	-0.567162473	4.22E-06
IVGNh29456	blue	0.567111052	4.24E-06
IVGNh05875	blue	-0.566781164	4.30E-06
IVGNh20434	blue	-0.566668885	4.33E-06
IVGNh34705	blue	-0.566529529	4.35E-06
IVGNh20532	blue	0.566449725	4.37E-06
IVGNh16323	blue	-0.566421141	4.38E-06
IVGNh25539	blue	-0.566411014	4.38E-06
IVGNh38433	blue	-0.566293781	4.40E-06
IVGNh10108	blue	-0.566202042	4.42E-06
IVGNh08929	blue	0.566153253	4.43E-06
IVGNh03863	blue	-0.566047434	4.45E-06
IVGNh03813	blue	-0.566044524	4.46E-06
IVGNh11343	blue	-0.566040686	4.46E-06
IVGNh20463	blue	0.565904982	4.48E-06
IVGNh04879	blue	-0.565360598	4.60E-06
IVGNh04266	blue	0.565349645	4.60E-06
IVGNh37222	blue	-0.565264942	4.62E-06
IVGNh31320	blue	-0.564876367	4.71E-06
IVGNh34006	blue	-0.564821378	4.72E-06
IVGNh05277	blue	0.564804894	4.72E-06
IVGNh18247	blue	-0.564576159	4.78E-06
IVGNh27070	blue	-0.56454477	4.78E-06
IVGNh07979	blue	-0.564255209	4.85E-06
IVGNh07744	blue	-0.564190384	4.86E-06
IVGNh08657	blue	-0.563980352	4.91E-06
IVGNh13543	blue	-0.563759836	4.96E-06
IVGNh09528	blue	-0.56365542	4.99E-06
IVGNh27600	blue	-0.563545054	5.01E-06
IVGNh05268	blue	-0.563533146	5.02E-06
IVGNh28460	blue	-0.56352078	5.02E-06
IVGNh10691	blue	0.563340428	5.06E-06
IVGNh06881	blue	-0.563145563	5.11E-06
IVGNh18445	blue	0.563141974	5.11E-06
IVGNh23517	blue	0.563006969	5.14E-06
IVGNh17245	blue	-0.562945222	5.16E-06
IVGNh23750	blue	0.562930174	5.16E-06
IVGNh05968	blue	0.562788545	5.19E-06
IVGNh33855	blue	-0.562706665	5.21E-06
IVGNh12417	blue	-0.562659684	5.23E-06
IVGNh23588	blue	-0.56257967	5.25E-06
IVGNh28345	blue	0.56254338	5.25E-06
IVGNh34389	blue	-0.562376587	5.30E-06
IVGNh37492	blue	-0.562240639	5.33E-06
IVGNh08957	blue	-0.562175653	5.35E-06
IVGNh02953	blue	0.562004708	5.39E-06
IVGNh22360	blue	0.561616315	5.49E-06
IVGNh29623	blue	-0.561608238	5.49E-06
IVGNh06910	blue	-0.56151702	5.51E-06
IVGNh33069	blue	-0.561479173	5.52E-06
IVGNh08649	blue	-0.560934839	5.67E-06
IVGNh23579	blue	0.560925201	5.67E-06
IVGNh35434	blue	0.560894915	5.68E-06
IVGNh24583	blue	0.560676782	5.73E-06
IVGNh03563	blue	-0.560619999	5.75E-06
IVGNh07187	blue	-0.560483301	5.79E-06
IVGNh38434	blue	-0.560315998	5.83E-06
IVGNh35953	blue	0.560184471	5.87E-06
IVGNh32592	blue	-0.560149787	5.88E-06
IVGNh23675	blue	-0.559743697	5.99E-06
IVGNh14186	blue	-0.559657705	6.01E-06
IVGNh10530	blue	-0.559487926	6.06E-06
IVGNh27453	blue	0.559417687	6.08E-06
IVGNh08251	blue	0.559383434	6.09E-06
IVGNh21737	blue	-0.559201652	6.14E-06
IVGNh14432	blue	0.558992441	6.20E-06
IVGNh15580	blue	-0.558981445	6.20E-06
IVGNh35565	blue	-0.558906385	6.23E-06
IVGNh35780	blue	-0.55886659	6.24E-06
IVGNh15441	blue	-0.558804511	6.25E-06
IVGNh30547	blue	-0.558791661	6.26E-06
IVGNh23483	blue	-0.558775729	6.26E-06
IVGNh04583	blue	-0.558658487	6.30E-06
IVGNh29803	blue	-0.558637001	6.30E-06
IVGNh21081	blue	-0.558490208	6.35E-06
IVGNh13885	blue	-0.558487257	6.35E-06
IVGNh13764	blue	-0.558282065	6.41E-06
IVGNh10598	blue	0.558277959	6.41E-06
IVGNh31176	blue	-0.558253003	6.42E-06
IVGNh02447	blue	0.558189997	6.43E-06
IVGNh13834	blue	-0.558060704	6.47E-06
IVGNh32907	blue	0.557841703	6.54E-06
IVGNh28919	blue	-0.55767137	6.59E-06
IVGNh17857	blue	-0.557605802	6.61E-06
IVGNh00755	blue	-0.557595219	6.61E-06
IVGNh35407	blue	-0.557545692	6.63E-06
IVGNh30144	blue	0.55727525	6.71E-06
IVGNh23149	blue	-0.557039863	6.79E-06
IVGNh35925	blue	-0.556396488	6.99E-06
IVGNh15526	blue	0.555969855	7.13E-06
IVGNh37166	blue	0.555921633	7.14E-06
IVGNh38536	blue	0.555801618	7.18E-06
IVGNh17657	blue	-0.55577822	7.19E-06
IVGNh09893	blue	0.555621821	7.24E-06
IVGNh10001	blue	0.555610436	7.25E-06
IVGNh19771	blue	0.555580416	7.26E-06
IVGNh21449	blue	-0.55536863	7.33E-06
IVGNh16426	blue	-0.555222609	7.38E-06
IVGNh19872	blue	-0.555161012	7.40E-06
IVGNh26481	blue	0.554926726	7.48E-06
IVGNh16649	blue	0.554749916	7.54E-06
IVGNh36947	blue	-0.554599113	7.59E-06
IVGNh00182	blue	-0.554564852	7.60E-06
IVGNh10662	blue	0.554486893	7.63E-06
IVGNh00938	blue	-0.554302444	7.69E-06
IVGNh02692	blue	-0.554241843	7.71E-06
IVGNh15825	blue	0.554220194	7.72E-06
IVGNh38224	blue	-0.554155216	7.74E-06
IVGNh11075	blue	0.554052486	7.78E-06
IVGNh20494	blue	-0.553799246	7.87E-06
IVGNh34693	blue	0.553773631	7.88E-06
IVGNh19399	blue	-0.553550232	7.96E-06
IVGNh21413	blue	-0.553398245	8.02E-06
IVGNh26670	blue	-0.553292358	8.06E-06
IVGNh34721	blue	-0.553142192	8.11E-06
IVGNh16066	blue	-0.553038479	8.15E-06
IVGNh17059	blue	-0.552993797	8.17E-06
IVGNh35941	blue	0.552946915	8.18E-06
IVGNh36181	blue	-0.552938403	8.19E-06
IVGNh19233	blue	-0.552797343	8.24E-06
IVGNh31318	blue	-0.552586357	8.32E-06
IVGNh00198	blue	0.55258621	8.32E-06
IVGNh13610	blue	0.552564501	8.33E-06
IVGNh09412	blue	-0.552514004	8.35E-06
IVGNh37677	blue	-0.552407953	8.39E-06
IVGNh21140	blue	-0.552272016	8.44E-06
IVGNh08679	blue	-0.55208901	8.51E-06
IVGNh37782	blue	-0.552071846	8.51E-06
IVGNh30607	blue	-0.552031689	8.53E-06
IVGNh10406	blue	-0.551875584	8.59E-06
IVGNh08692	blue	0.551581287	8.71E-06
IVGNh32388	blue	-0.55155124	8.72E-06
IVGNh26889	blue	0.551529974	8.73E-06
IVGNh07538	blue	-0.551307931	8.81E-06
IVGNh30087	blue	-0.551083936	8.90E-06
IVGNh32991	blue	-0.550750662	9.04E-06
IVGNh36077	blue	-0.550725857	9.05E-06
IVGNh00209	blue	-0.550371383	9.19E-06
IVGNh23112	blue	0.5502739	9.23E-06
IVGNh04140	blue	-0.550260618	9.24E-06
IVGNh28947	blue	-0.550225592	9.25E-06
IVGNh00889	blue	-0.550204589	9.26E-06
IVGNh35992	blue	-0.549870365	9.40E-06
IVGNh00381	blue	-0.549660044	9.49E-06
IVGNh03311	blue	0.549658444	9.49E-06
IVGNh29424	blue	0.549590994	9.52E-06
IVGNh25849	blue	0.549417077	9.60E-06
IVGNh04484	blue	0.549206402	9.69E-06
IVGNh18930	blue	0.549166674	9.71E-06
IVGNh22593	blue	-0.548979565	9.79E-06
IVGNh11757	blue	-0.548842278	9.85E-06
IVGNh23542	blue	-0.548796572	9.87E-06
IVGNh21680	blue	-0.548700617	9.91E-06
IVGNh19421	blue	-0.548304775	1.01E-05
IVGNh14868	blue	-0.548174044	1.01E-05
IVGNh23453	blue	-0.548120893	1.02E-05
IVGNh19297	blue	-0.547827447	1.03E-05
IVGNh38402	blue	-0.547797487	1.03E-05
IVGNh19942	blue	0.547583315	1.04E-05
IVGNh13397	blue	0.547552381	1.04E-05
IVGNh14812	blue	0.547547794	1.04E-05
IVGNh05474	blue	0.547452103	1.05E-05
IVGNh14107	blue	-0.547341394	1.05E-05
IVGNh21302	blue	0.547182009	1.06E-05
IVGNh17710	blue	-0.54695888	1.07E-05
IVGNh34646	blue	-0.546958153	1.07E-05
IVGNh34725	blue	0.546958058	1.07E-05
IVGNh25887	blue	-0.546780702	1.08E-05
IVGNh35032	blue	0.546624771	1.09E-05
IVGNh13802	blue	0.546500377	1.09E-05
IVGNh31481	blue	-0.54639036	1.10E-05
IVGNh37783	blue	-0.546283403	1.10E-05
IVGNh28705	blue	-0.546120844	1.11E-05
IVGNh05395	blue	-0.546106071	1.11E-05
IVGNh06696	blue	0.545953398	1.12E-05
IVGNh37503	blue	0.545943828	1.12E-05
IVGNh20480	blue	-0.5458799	1.12E-05
IVGNh00671	blue	-0.545815598	1.13E-05
IVGNh14134	blue	-0.545801368	1.13E-05
IVGNh28827	blue	0.545411765	1.15E-05
IVGNh36188	blue	-0.545186242	1.16E-05
IVGNh13090	blue	-0.545032607	1.17E-05
IVGNh28033	blue	-0.544994624	1.17E-05
IVGNh00944	blue	-0.544930688	1.17E-05
IVGNh11423	blue	-0.544836507	1.18E-05
IVGNh32482	blue	-0.544710971	1.18E-05
IVGNh36876	blue	-0.544507688	1.19E-05
IVGNh27199	blue	-0.544283075	1.21E-05
IVGNh09992	blue	-0.543969774	1.22E-05
IVGNh24914	blue	-0.543865201	1.23E-05
IVGNh33940	blue	-0.543729978	1.24E-05
IVGNh18026	blue	-0.543589508	1.24E-05
IVGNh35549	blue	0.543578128	1.24E-05
IVGNh32442	blue	-0.543462987	1.25E-05
IVGNh23406	blue	0.543387799	1.26E-05
IVGNh18023	blue	-0.543139606	1.27E-05
IVGNh26522	blue	-0.542982561	1.28E-05
IVGNh21065	blue	0.54296374	1.28E-05
IVGNh16938	blue	-0.542899149	1.28E-05
IVGNh34495	blue	-0.542887782	1.28E-05
IVGNh38669	blue	-0.542876761	1.28E-05
IVGNh26461	blue	-0.542850187	1.29E-05
IVGNh09821	blue	-0.542625265	1.30E-05
IVGNh05675	blue	-0.542514029	1.30E-05
IVGNh29626	blue	-0.542513736	1.30E-05
IVGNh38165	blue	-0.542458985	1.31E-05
IVGNh13545	blue	-0.542324926	1.32E-05
IVGNh18312	blue	-0.54228393	1.32E-05
IVGNh26414	blue	0.54228281	1.32E-05
IVGNh38613	blue	-0.542103141	1.33E-05
IVGNh30211	blue	-0.541869593	1.34E-05
IVGNh06858	blue	-0.541866349	1.34E-05
IVGNh05962	blue	-0.541819706	1.34E-05
IVGNh21584	blue	-0.541762625	1.35E-05
IVGNh00753	blue	-0.541600848	1.36E-05
IVGNh08383	blue	0.541600059	1.36E-05
IVGNh32990	blue	-0.541523574	1.36E-05
IVGNh28245	blue	-0.541509564	1.36E-05
IVGNh04652	blue	-0.541464272	1.37E-05
IVGNh38064	blue	0.541433843	1.37E-05
IVGNh26556	blue	-0.541305293	1.38E-05
IVGNh18954	blue	-0.541075037	1.39E-05
IVGNh07179	blue	-0.541062776	1.39E-05
IVGNh05346	blue	-0.540832977	1.40E-05
IVGNh16843	blue	-0.54075803	1.41E-05
IVGNh01524	blue	-0.540498838	1.42E-05
IVGNh16457	blue	-0.540379272	1.43E-05
IVGNh16520	blue	-0.539914081	1.46E-05
IVGNh21059	blue	0.539879827	1.46E-05
IVGNh13972	blue	0.539860637	1.46E-05
IVGNh21445	blue	-0.539553282	1.48E-05
IVGNh27636	blue	0.539550431	1.48E-05
IVGNh07017	blue	0.539496884	1.49E-05
IVGNh02720	blue	-0.539332971	1.50E-05
IVGNh03558	blue	-0.539309226	1.50E-05
IVGNh10255	blue	0.539273812	1.50E-05
IVGNh34013	blue	-0.539204238	1.51E-05
IVGNh06180	blue	-0.539162637	1.51E-05
IVGNh31964	blue	0.538991807	1.52E-05
IVGNh29856	blue	-0.538662311	1.54E-05
IVGNh33976	blue	0.538485815	1.56E-05
IVGNh37644	blue	-0.538147101	1.58E-05
IVGNh09822	blue	-0.538087499	1.58E-05
IVGNh00825	blue	-0.537998685	1.59E-05
IVGNh18833	blue	-0.53796494	1.59E-05
IVGNh22347	blue	0.537893398	1.60E-05
IVGNh37790	blue	-0.537888717	1.60E-05
IVGNh05225	blue	-0.537792295	1.60E-05
IVGNh11223	blue	0.537734636	1.61E-05
IVGNh20999	blue	-0.537651355	1.61E-05
IVGNh16955	blue	-0.537320974	1.64E-05
IVGNh20275	blue	-0.537219668	1.64E-05
IVGNh31338	blue	-0.537086343	1.65E-05
IVGNh10748	blue	-0.53706322	1.65E-05
IVGNh14697	blue	0.536999524	1.66E-05
IVGNh34660	blue	0.536729054	1.68E-05
IVGNh01659	blue	-0.53636679	1.70E-05
IVGNh11758	blue	-0.536297052	1.71E-05
IVGNh27880	blue	-0.536174011	1.72E-05
IVGNh13452	blue	-0.536171541	1.72E-05
IVGNh04915	blue	-0.536084748	1.73E-05
IVGNh17625	blue	-0.536017495	1.73E-05
IVGNh07908	blue	0.535961438	1.73E-05
IVGNh02382	blue	-0.535842552	1.74E-05
IVGNh22701	blue	-0.53582345	1.74E-05
IVGNh35628	blue	-0.535738864	1.75E-05
IVGNh13023	blue	-0.535682208	1.76E-05
IVGNh31886	blue	-0.535510586	1.77E-05
IVGNh03262	blue	-0.535497519	1.77E-05
IVGNh00409	blue	0.535475664	1.77E-05
IVGNh30545	blue	0.535462695	1.77E-05
IVGNh07191	blue	-0.535369793	1.78E-05
IVGNh29589	blue	-0.535363581	1.78E-05
IVGNh30192	blue	0.535160314	1.79E-05
IVGNh00522	blue	-0.535091307	1.80E-05
IVGNh14361	blue	-0.534720688	1.83E-05
IVGNh35657	blue	-0.534659451	1.83E-05
IVGNh16460	blue	-0.534624825	1.84E-05
IVGNh20131	blue	-0.534603591	1.84E-05
IVGNh33131	blue	-0.53449605	1.85E-05
IVGNh32417	blue	-0.534450071	1.85E-05
IVGNh03163	blue	0.534351786	1.86E-05
IVGNh36981	blue	-0.53432035	1.86E-05
IVGNh34628	blue	-0.534186776	1.87E-05
IVGNh10513	blue	0.534054143	1.88E-05
IVGNh02998	blue	-0.534020683	1.88E-05
IVGNh14925	blue	-0.533864519	1.90E-05
IVGNh07773	blue	-0.533814694	1.90E-05
IVGNh21573	blue	-0.533158109	1.96E-05
IVGNh01840	blue	-0.533075013	1.96E-05
IVGNh14763	blue	-0.533047177	1.96E-05
IVGNh12939	blue	-0.53300249	1.97E-05
IVGNh26505	blue	-0.532940853	1.97E-05
IVGNh18034	blue	-0.532883027	1.98E-05
IVGNh32906	blue	0.532743448	1.99E-05
IVGNh32024	blue	-0.532665092	2.00E-05
IVGNh15561	blue	-0.532521854	2.01E-05
IVGNh07353	blue	0.532344367	2.02E-05
IVGNh31159	blue	-0.532256478	2.03E-05
IVGNh20122	blue	0.532139043	2.04E-05
IVGNh02326	blue	-0.532014803	2.05E-05
IVGNh17765	blue	-0.53195068	2.06E-05
IVGNh10438	blue	-0.531901064	2.06E-05
IVGNh37401	blue	-0.531759822	2.08E-05
IVGNh34567	blue	-0.531622752	2.09E-05
IVGNh07477	blue	-0.531601873	2.09E-05
IVGNh30510	blue	-0.531467666	2.10E-05
IVGNh23672	blue	-0.531466419	2.10E-05
IVGNh04197	blue	-0.531289989	2.12E-05
IVGNh36646	blue	-0.531122738	2.13E-05
IVGNh35859	blue	0.531041694	2.14E-05
IVGNh03357	blue	-0.53097155	2.15E-05
IVGNh34883	blue	-0.530794209	2.16E-05
IVGNh36685	blue	-0.530699897	2.17E-05
IVGNh36584	blue	0.530558497	2.18E-05
IVGNh15375	blue	-0.530467504	2.19E-05
IVGNh37772	blue	-0.530330053	2.21E-05
IVGNh11264	blue	-0.530239826	2.21E-05
IVGNh23496	blue	-0.529961578	2.24E-05
IVGNh15354	blue	0.529906799	2.24E-05
IVGNh35648	blue	-0.529825583	2.25E-05
IVGNh31428	blue	-0.529281954	2.30E-05
IVGNh26619	blue	-0.52902028	2.33E-05
IVGNh23620	blue	0.528936112	2.34E-05
IVGNh34729	blue	0.528822482	2.35E-05
IVGNh29233	blue	-0.528775975	2.35E-05
IVGNh05976	blue	0.528296489	2.40E-05
IVGNh37859	blue	-0.528223531	2.41E-05
IVGNh28557	blue	-0.528195547	2.41E-05
IVGNh22280	blue	-0.528096913	2.42E-05
IVGNh28373	blue	-0.52802329	2.43E-05
IVGNh30300	blue	-0.527767841	2.46E-05
IVGNh35341	blue	-0.52757167	2.48E-05
IVGNh04521	blue	-0.527500211	2.48E-05
IVGNh19944	blue	-0.527407221	2.49E-05
IVGNh36451	blue	-0.527271502	2.51E-05
IVGNh19822	blue	-0.527147632	2.52E-05
IVGNh20798	blue	-0.526966525	2.54E-05
IVGNh29168	blue	0.526757208	2.56E-05
IVGNh05618	blue	-0.526712021	2.57E-05
IVGNh29859	blue	-0.526686715	2.57E-05
IVGNh19558	blue	0.526570844	2.58E-05
IVGNh30065	blue	0.526290781	2.61E-05
IVGNh11604	blue	-0.526254388	2.62E-05
IVGNh23069	blue	-0.526253647	2.62E-05
IVGNh25110	blue	0.525965776	2.65E-05
IVGNh08060	blue	0.525920811	2.65E-05
IVGNh15608	blue	-0.525873947	2.66E-05
IVGNh28787	blue	-0.525856621	2.66E-05
IVGNh27099	blue	-0.525839729	2.66E-05
IVGNh23157	blue	-0.525691182	2.68E-05
IVGNh31721	blue	0.52568095	2.68E-05
IVGNh30623	blue	-0.525648241	2.68E-05
IVGNh36719	blue	-0.525504248	2.70E-05
IVGNh29661	blue	0.525479555	2.70E-05
IVGNh34644	blue	-0.52539411	2.71E-05
IVGNh37711	blue	-0.525356996	2.72E-05
IVGNh37960	blue	-0.525313104	2.72E-05
IVGNh14429	blue	-0.52524533	2.73E-05
IVGNh29254	blue	-0.525225243	2.73E-05
IVGNh00015	blue	-0.525069941	2.75E-05
IVGNh21574	blue	-0.524912639	2.77E-05
IVGNh34290	blue	0.524910489	2.77E-05
IVGNh27988	blue	0.524810982	2.78E-05
IVGNh04083	blue	-0.524688104	2.79E-05
IVGNh26543	blue	-0.524549546	2.81E-05
IVGNh17235	blue	-0.524439889	2.82E-05
IVGNh36963	blue	0.524224353	2.85E-05
IVGNh35468	blue	-0.524111003	2.86E-05
IVGNh20234	blue	0.524100677	2.86E-05
IVGNh17491	blue	0.524065012	2.87E-05
IVGNh20617	blue	-0.523795467	2.90E-05
IVGNh08750	blue	-0.523626442	2.92E-05
IVGNh00854	blue	0.523473493	2.94E-05
IVGNh29988	blue	0.523441386	2.94E-05
IVGNh06744	blue	-0.523370813	2.95E-05
IVGNh04349	blue	-0.523299352	2.96E-05
IVGNh22660	blue	-0.523139378	2.98E-05
IVGNh08816	blue	-0.523125789	2.98E-05
IVGNh09475	blue	-0.523014034	2.99E-05
IVGNh37400	blue	-0.522859967	3.01E-05
IVGNh13377	blue	0.522813024	3.02E-05
IVGNh38775	blue	-0.522807092	3.02E-05
IVGNh18357	blue	-0.522715656	3.03E-05
IVGNh12266	blue	0.522126826	3.11E-05
IVGNh15133	blue	0.522034942	3.12E-05
IVGNh12646	blue	-0.522032694	3.12E-05
IVGNh12736	blue	0.521872162	3.14E-05
IVGNh38649	blue	-0.521801316	3.15E-05
IVGNh15127	blue	-0.521738856	3.16E-05
IVGNh34647	blue	-0.521675229	3.16E-05
IVGNh25773	blue	0.521658397	3.17E-05
IVGNh25416	blue	-0.521555341	3.18E-05
IVGNh35860	blue	0.521429548	3.20E-05
IVGNh38352	blue	-0.521405647	3.20E-05
IVGNh35362	blue	-0.521318961	3.21E-05
IVGNh26178	blue	0.521279964	3.22E-05
IVGNh28538	blue	-0.521243371	3.22E-05
IVGNh26805	blue	0.521204265	3.23E-05
IVGNh33989	blue	-0.521202565	3.23E-05
IVGNh19202	blue	0.521107147	3.24E-05
IVGNh37004	blue	-0.52109639	3.24E-05
IVGNh34046	blue	0.521080889	3.24E-05
IVGNh08953	blue	-0.5210707	3.24E-05
IVGNh03950	blue	-0.520931617	3.26E-05
IVGNh25439	blue	-0.520915336	3.26E-05
IVGNh27828	blue	-0.520719234	3.29E-05
IVGNh29507	blue	-0.520654969	3.30E-05
IVGNh27238	blue	0.52042164	3.33E-05
IVGNh00052	blue	0.520311939	3.35E-05
IVGNh35031	blue	0.520307435	3.35E-05
IVGNh28783	blue	-0.520171245	3.36E-05
IVGNh32971	blue	0.520117962	3.37E-05
IVGNh06552	blue	-0.520021827	3.39E-05
IVGNh05328	blue	-0.519977841	3.39E-05
IVGNh19405	blue	-0.519724929	3.43E-05
IVGNh30734	blue	-0.519582608	3.45E-05
IVGNh36842	blue	-0.519427005	3.47E-05
IVGNh36798	blue	-0.519416761	3.47E-05
IVGNh30489	blue	-0.519321409	3.48E-05
IVGNh25878	blue	-0.519290573	3.49E-05
IVGNh27132	blue	-0.519167258	3.51E-05
IVGNh25460	blue	-0.51909984	3.52E-05
IVGNh38671	blue	-0.51907844	3.52E-05
IVGNh34969	blue	-0.518945557	3.54E-05
IVGNh15126	blue	-0.518399932	3.62E-05
IVGNh19475	blue	-0.518222337	3.64E-05
IVGNh35629	blue	-0.518086164	3.66E-05
IVGNh37396	blue	-0.517990179	3.68E-05
IVGNh13001	blue	-0.517904995	3.69E-05
IVGNh02471	blue	0.517856082	3.70E-05
IVGNh12752	blue	0.517554379	3.74E-05
IVGNh12711	blue	0.517419684	3.76E-05
IVGNh26718	blue	0.51730959	3.78E-05
IVGNh21583	blue	-0.517289773	3.78E-05
IVGNh16834	blue	0.517230881	3.79E-05
IVGNh36686	blue	-0.517074005	3.82E-05
IVGNh09497	blue	-0.516956738	3.84E-05
IVGNh36059	blue	-0.516950332	3.84E-05
IVGNh32663	blue	-0.51684511	3.85E-05
IVGNh20472	blue	-0.516805023	3.86E-05
IVGNh13444	blue	-0.516793166	3.86E-05
IVGNh37724	blue	-0.516755744	3.87E-05
IVGNh30792	blue	0.516196614	3.96E-05
IVGNh35163	blue	-0.516142879	3.96E-05
IVGNh34735	blue	0.515933942	4.00E-05
[truncated: 1,530 more rows]
