# Supplementary material for: Long non‐coding RNAs and their targets as potential biomarkers in breast cancer
Source: IET Syst Biol. 2021 May 15;15(5):137–47. doi: 10.1049/syb2.12020 (PMC8675856; doi:10.1049/syb2.12020)
Supplement: Supplementary file 10 — Supplementary Material [file SYB2-15-137-s010.csv]

	substanceBXH	moduleColor	GS.BC	p.GS.BC	MM.yellow	p.MM.yellow	MM.turquoise	p.MM.turquoise	MM.red	p.MM.red	MM.green	p.MM.green	MM.blue	p.MM.blue	MM.tan	p.MM.tan	MM.salmon	p.MM.salmon	MM.black	p.MM.black	MM.grey	p.MM.grey	MM.greenyellow	p.MM.greenyellow	MM.purple	p.MM.purple	MM.pink	p.MM.pink	MM.magenta	p.MM.magenta	MM.brown	p.MM.brown
ASHGA5P031326	ASHGA5P031326	black	-0.623151046569024	0.000234823326946437	0.721486008011762	6.82763214935169e-06	-0.601551725993601	0.0004377979704868	-0.374794560238063	0.0412836245822483	-0.38458314587199	0.0358685794595026	0.464122645324635	0.0097781152878667	0.0123254445086418	0.948458265958165	0.253195330565375	0.177016235682708	0.646035028086631	0.000115196755183105	0.189076296834077	0.316985300891705	-0.00567916809906685	0.976238913288797	-0.155937977102829	0.410583796356913	-0.0185150167704946	0.922639092322917	0.0533506218348564	0.779480472730092	0.180168767056414	0.340731640268897
ASHGA5P047355	ASHGA5P047355	black	-0.557043910454838	0.00138658655060062	0.75067212528041	1.7704535166056e-06	-0.565437554144524	0.0011294708996908	-0.453356068008965	0.0118678275720511	-0.542954268779572	0.00193345572925239	0.48101355301342	0.00712682631273587	-0.188345216715854	0.31889463552699	0.167025764193693	0.377676703285105	0.810268347976137	5.76666988635748e-08	0.0409254074092606	0.829983604918475	0.0678595874348086	0.721615875752975	-0.162724664972776	0.390254914938936	-0.123541310989391	0.515427422340019	-0.0774417008475867	0.684188668295484	-0.0458172975951565	0.810009010163021
ASHGA5P051463	ASHGA5P051463	black	0.548922768803241	0.00168243112169445	-0.684563802863922	3.01636851155773e-05	0.443211029833865	0.0141671768205641	0.292404627297543	0.116879765877241	0.38302638477991	0.036689270118672	-0.265064395040556	0.156894084023783	0.0504539977537499	0.791183579596034	-0.386688563221427	0.0347822464873159	-0.675294712680163	4.23854620772556e-05	-0.321030009389926	0.083673240092951	0.0312073991755441	0.86996221061814	0.051267987196278	0.787890236558544	-0.0467133371909807	0.806362550774836	0.114164069106938	0.54803874758654	-0.0227724455770088	0.904922725595634
ASHGA5P015790	ASHGA5P015790	black	-0.541952515006439	0.00197862315653025	0.524433532595279	0.00293013493844259	-0.522162947727901	0.00307846150485793	-0.266065860905022	0.155274624501428	-0.135952383236862	0.473783098170883	0.226641875330304	0.228446601502665	0.0713714629699874	0.707820033404761	0.187042885866416	0.322313471706448	0.723103025240081	6.36374105157565e-06	0.368622076434864	0.0450218158615631	-0.0616641076864717	0.746161380338437	-0.216428865847772	0.250663960207598	0.178664042277089	0.344846632812295	-0.270417507108891	0.148376832689816	0.271479391042837	0.146727758877685
ASHGA5P041640	ASHGA5P041640	black	-0.539389976293471	0.00209834917997143	0.740851297116611	2.84368445815434e-06	-0.558652222607486	0.00133370719307117	-0.313743204321563	0.0913428090812746	-0.47333221705657	0.00824513052012903	0.401790808256647	0.027744802405515	-0.2288304847556	0.223863801124549	0.169788580541206	0.369723217286833	0.782888069707417	3.1721949668695e-07	0.16924051482489	0.371293089905593	0.052239258911653	0.783965230691414	-0.144948193294259	0.444730958449602	0.121684981452859	0.521806714732798	0.00596398877287881	0.975047609844066	-0.00148767140419048	0.993774917362572
ASHGA5P030626	ASHGA5P030626	black	-0.537314794175881	0.00219985410263899	0.736891943357548	3.42217944866168e-06	-0.561779376020735	0.00123589923642996	-0.364636237003721	0.047575689213017	-0.434658742394383	0.0163835011372054	0.406192631784765	0.0259278903178209	-0.228710179806361	0.224114085391142	0.110604000177032	0.560666747553661	0.903051896794223	8.69783225716807e-12	0.338921051561322	0.0669334369561568	0.0189017556857457	0.921028136358496	-0.0843750413420942	0.657551649632069	0.00965942622742455	0.959596589067675	-0.0114382452714349	0.952163929094407	0.0762175840224456	0.68893152082827
ASHGA5P047417	ASHGA5P047417	black	-0.53446308521291	0.0023462593040312	0.598265881031848	0.00047945548758861	-0.447198222838509	0.0132227597960385	-0.350375073627926	0.057668581959226	-0.411233218232903	0.0239679196884338	0.265373799639505	0.156392462850369	-0.102995851858067	0.588090927861564	0.167973805089047	0.374936364001324	0.752114346491717	1.64844286130045e-06	0.323878144622092	0.0808132676380666	-0.117796098552374	0.535294100479606	-0.0611007372043865	0.748405901400874	0.00437397162877151	0.981698687828225	-0.0994694924759221	0.600997387742499	-0.037644150498768	0.843440898241831
ASHGA5P019355	ASHGA5P019355	black	-0.533346306037942	0.00240584842388258	0.537350932806646	0.00219805071412564	-0.456861867693454	0.0111498099430974	-0.478351047943051	0.00749891072170432	-0.300926877625883	0.106112304237445	0.346676770119689	0.0605426398321319	0.0798556987698783	0.674870180903596	0.252850175407893	0.177627345096607	0.567681117547946	0.00106823427721067	0.235959286655964	0.209369112731254	-0.138474931764366	0.46553850128459	-0.04306666651892	0.821226848437995	-0.239958886156688	0.201524674601736	-0.0337269549267278	0.859562797676371	0.121479397960892	0.522515556952514
ASHGA5P044757	ASHGA5P044757	black	0.528825422877505	0.00266064041060722	-0.559846842449473	0.00129557507383571	0.696121062570879	1.93958409703348e-05	0.325942372252972	0.0787877893437908	0.0554087343743413	0.771193627246354	-0.44979038589626	0.0126374404698777	0.0516344103425361	0.786408880319067	-0.262679123212994	0.160799945159039	-0.775779294119371	4.74812125283509e-07	-0.338242967073486	0.0675162099674361	0.155195654881564	0.412842811903699	0.200020613582229	0.289252794910103	-0.130499221934917	0.491862086553862	0.217175052328434	0.24899410389325	-0.530237646679811	0.00257865943336571
ASHGA5P026886	ASHGA5P026886	black	-0.51952667931433	0.00325874738993557	0.629421545221315	0.000194276811471804	-0.454894516161521	0.0115481111886498	-0.210594466334505	0.263975001219413	-0.358200942867552	0.0519405700902885	0.23095019296711	0.219484895224172	-0.118437864892914	0.533056945970747	0.241726366514279	0.198123504453011	0.811411016486574	5.33923118958386e-08	0.488747691567244	0.0061335242317021	-0.00870668867587904	0.963578935184967	-0.0255709840363689	0.893301009736019	0.220813992966571	0.240956169633783	-0.0207302037673831	0.913416010761514	0.0442710931524302	0.816310470522683
ASHGA5P016911	ASHGA5P016911	black	-0.517544431173696	0.0034002223222299	0.665519773041064	5.99110644384486e-05	-0.475992920234019	0.00784207261161016	-0.268530664250694	0.151339975983935	-0.403382707254827	0.0270761160022787	0.294043376946764	0.114748788902877	-0.250398852909522	0.1820102452612	0.115192779107311	0.544414705330099	0.87996511891847	1.49380056367088e-10	0.153922344721538	0.416733879947184	0.0888448840812606	0.640592028392129	-0.0964448705333358	0.612162761733746	0.0584426725191108	0.759022809153069	0.149866320368939	0.429263943742037	0.00942826464284062	0.960562737014007
ASHGA5P019656	ASHGA5P019656	black	0.514885530427121	0.00359826144229496	-0.630131625811451	0.000190101862707674	0.43254958400053	0.016972214902782	0.229359685612605	0.222765086993034	0.220287533525616	0.24210822962852	-0.239104048995879	0.20318399514958	0.00608998550526855	0.974520627021015	-0.343364140697733	0.0632111226493108	-0.686704184706243	2.78366591925144e-05	-0.36835837385628	0.0451873318117803	-0.0669303090697132	0.725280973152406	-0.0837760889079948	0.659837164625962	-0.111179838713363	0.558615180900784	0.034148995321343	0.857823036339588	-0.230291763706074	0.220838812029601
ASHGA5P025792	ASHGA5P025792	black	0.493849809030569	0.0055448746931206	-0.544087250971231	0.00188345127346327	0.4302150625639	0.0176441732514013	0.357919095512359	0.0521387366629391	0.104260324945287	0.583492661812369	-0.2130114188444	0.258405974403447	-0.108241469046577	0.569119741906326	-0.214648573664145	0.254677779794071	-0.492638815465946	0.00568004264824511	-0.425440217821948	0.0190872637304732	0.092727517627437	0.626002661528491	-0.0983465142871705	0.605132708758718	0.155935079677271	0.410592600209789	0.158428146958743	0.403056668892324	-0.28329001607846	0.129271086077685
ASHGA5P048890	ASHGA5P048890	black	-0.492832083184822	0.00565828422469141	0.417384966113286	0.0217420855654376	-0.411801176529785	0.0237549004753719	-0.112936383871224	0.55237845132706	-0.156944614435019	0.407531541145008	0.236915670292896	0.20747462178098	0.0310817593716102	0.870481357784945	0.463851293779603	0.00982669311439287	0.517518321526252	0.00340212047467869	0.343910572285588	0.062764731629564	0.0366813090891155	0.84739815239847	-0.00702508416442653	0.97060990892276	0.263289071030888	0.159794619576937	-0.0369824857972797	0.846159928034126	0.256110236942814	0.171914262529473
ASHGA5P045253	ASHGA5P045253	black	-0.488215300746651	0.0061979020457771	0.668457089851447	5.40655711851209e-05	-0.486849865101476	0.00636564591457665	-0.289657173761189	0.120518150736028	-0.394502278857753	0.0309803786038374	0.315770317292224	0.0891575849976463	-0.320470167349898	0.0842444045497061	0.126296236599561	0.506031188657843	0.912179026002392	2.30835118843187e-12	0.187903558507563	0.320051538264107	0.100148338003004	0.598503434374698	-0.0258806512595234	0.892016315663909	0.0452776901063097	0.81220684601215	0.118045423259999	0.534424440157789	0.0459313639942737	0.809544595321449
ASHGA5P047097	ASHGA5P047097	black	-0.488213569020409	0.00619811238370706	0.555452372931907	0.00144070226318716	-0.498273770882048	0.00507412964606703	-0.233651839283481	0.213988560866332	-0.142317685459967	0.453125290690197	0.246531373019066	0.189078414121173	-0.106701069866799	0.57466198397215	0.184155480948788	0.329973644639429	0.734427608975399	3.83396778183776e-06	0.26389724245718	0.158796702436464	-0.0437784514006614	0.818320581914845	-0.22027257363103	0.24214102003812	0.0666666206345158	0.726322055470756	-0.119566134803385	0.529134742790872	0.280496723153087	0.133254852976138
ASHGA5P025645	ASHGA5P025645	black	-0.486728681315755	0.00638071801295255	0.453334845145845	0.0118722893699661	-0.559795159370019	0.00129720490919259	-0.262316515059604	0.161399737863495	0.000767679963619435	0.996787661020964	0.224419004753973	0.233165352619821	-0.0890307121654439	0.639890705634782	0.19621454755514	0.298716259863755	0.806337901360063	7.48668597089726e-08	0.538444198478793	0.00214409610142125	-0.184977848787705	0.327780678490133	0.0126340133955821	0.947169675266197	0.191689616634535	0.310218288782443	-0.0666176128992798	0.726515598246657	0.439894609418782	0.0149949424614191
ASHGA5P022867	ASHGA5P022867	black	-0.486375890483741	0.00642476877591508	0.591481957473295	0.000576650798528754	-0.438086278827043	0.0154629957562018	-0.118522335145044	0.532762821587611	-0.245139182264395	0.191668954921454	0.144792695935374	0.445224828482621	-0.147663094065436	0.436156010728963	0.123528966737269	0.515469716679749	0.836823533291224	8.31757122707258e-09	0.490912882381604	0.00587753207573208	-0.00974359797241949	0.959244804169395	-0.0289223135171463	0.87941231929536	0.300362932322213	0.106800978443411	0.0985990753067669	0.604201612845321	0.120342705712388	0.526443239689085
ASHGA5P043335	ASHGA5P043335	black	-0.484811371140535	0.00662324825828566	0.540066822785577	0.00206613159079396	-0.475846317183023	0.00786383834288585	-0.316279878338926	0.0886145909007217	-0.152509077393811	0.421076477963117	0.259393580906527	0.166292979309089	-0.0943104178754273	0.620093846133491	0.00107871747258457	0.995486143021586	0.517850745065732	0.00337802143943488	0.578054203248755	0.000821250738306729	-0.210454316111708	0.264300309758195	0.0727927842401075	0.702261983549556	-0.0801528749160982	0.673726241917183	-0.0239758077933926	0.899922926779837	0.269779823297962	0.149373542821607
ASHGA5P015946	ASHGA5P015946	black	0.483340742936129	0.00681454057854596	-0.574486472669354	0.000899862358490924	0.437320104750568	0.015664936728849	0.181027890684146	0.338395574912365	0.378994183123501	0.0388853925032318	-0.294832946848189	0.113732431746169	0.0880375675955747	0.643642390528851	-0.450506017543319	0.0124797200788135	-0.561963126713837	0.00123035192867719	-0.0782695513185408	0.680987801696276	-0.124036865073194	0.513730943905424	0.0296850860533246	0.876255956930593	-0.226275246949021	0.229220425853078	-0.0177152545282575	0.925971436421598	-0.0426485085683622	0.822935300948939
ASHGA5P045235	ASHGA5P045235	black	-0.474575481994517	0.00805466688742095	0.562922711977981	0.00120173403690178	-0.738127439745979	3.23117043518143e-06	-0.51833260616163	0.00334334960237181	-0.218071482849996	0.246997765205694	0.669867199122426	5.14449471454922e-05	0.0330280528363339	0.862445269703796	0.00199189866888031	0.991665068298929	0.568690720915334	0.00104163762314184	-0.0875925925916036	0.645326116198823	-0.328692814343165	0.0761499020703495	-0.388463797017751	0.0338870480524085	-0.18230525841843	0.334940271336532	-0.149749418335808	0.429628122809679	0.414021305823451	0.0229370499785092
ASHGA5P031040	ASHGA5P031040	black	0.470012815086123	0.00877239463297331	-0.612851962168334	0.000317824451806245	0.456558824304081	0.0112104008829923	0.193252926847004	0.306213642793901	0.260044051762116	0.16519502435273	-0.251728888986041	0.179622864601524	0.192285276919305	0.308688582085718	-0.0222814114127299	0.906963937512632	-0.788050425537227	2.3445065897902e-07	-0.157281954180037	0.406511551141346	-0.121999654323204	0.520722643688933	0.226129767244029	0.229527970675579	-0.0928803235193956	0.62543125304889	-0.0350564205680494	0.854084611235772	-0.133570506939284	0.481637002681222
ASHGA5P035999	ASHGA5P035999	black	-0.439844951017364	0.0150076363267094	0.550420040688853	0.001624092520837	-0.598378424125865	0.000477972935935247	-0.238040989585897	0.205260580990344	-0.151919578751996	0.422895242506053	0.374489941121946	0.0414620827729707	-0.236892796984617	0.207519793624586	0.141946064281299	0.454317962298086	0.880498507128211	1.40830934567205e-10	0.401271092583499	0.0279660026889779	-0.12726573622995	0.50274490792106	-0.0666073132789411	0.72655627590633	0.201057495723223	0.286708146655483	0.0829330030701986	0.663059344434782	0.361089937433153	0.0499434652403059
ASHGA5P016712	ASHGA5P016712	black	-0.438409487281981	0.015378459061051	0.497799031228342	0.00512295309292911	-0.130145996114907	0.493045080182129	-0.27253131222353	0.145107260447364	-0.345524393995591	0.0614607359431965	0.0187247869844643	0.9217652595691	-0.0793021436698657	0.677002908482847	0.293849581018097	0.114999277589903	0.559667426111552	0.00130124066819203	0.291510274081174	0.11805506993592	0.108595860282322	0.567848091947125	0.238708919113785	0.203954148668988	-0.193158512425386	0.306454575850836	0.00767745943131511	0.967881971253376	-0.161731964901689	0.393191772233723
ASHGA5P017504	ASHGA5P017504	black	-0.431157410586467	0.017370328162774	0.606730837118652	0.000378597044468226	-0.350306097379207	0.0577211860590388	-0.224898313664868	0.232142385236767	-0.458247063403417	0.01087633872706	0.200268480018903	0.28864319365183	-0.281133393403166	0.132339037071104	0.0412339692294524	0.828720472731307	0.823353316574293	2.3116634450923e-08	0.214818738953803	0.254292312191359	0.126256364707593	0.506166569407668	0.0178413576662592	0.925445923488459	0.0688839491770805	0.717582759381015	0.140903681547016	0.457672266665318	-0.14796624353859	0.435204146967787
ASHGA5P034544	ASHGA5P034544	black	0.426604386864872	0.0187267356906864	-0.514161787994622	0.00365385219862675	0.384906507139086	0.0356999801531332	0.2237807188437	0.234532301893749	0.302041717015255	0.104760692807178	-0.277458765128305	0.13768869706323	0.092634320175539	0.626351272098915	-0.120957566345191	0.524316905226352	-0.618269639088142	0.000271402730429971	0.106069765645895	0.576940320111497	-0.116204327541548	0.54086213818613	0.279697429560218	0.134411145990174	0.0484989796333678	0.799107751083185	-0.0209515578692118	0.912494973781985	-0.0445388758184177	0.815218323136705
ASHGA5P057067	ASHGA5P057067	black	-0.424724491182375	0.0193117467669874	0.575546432316311	0.000875847284247122	-0.717710585797707	8.03170222634779e-06	-0.379501199508978	0.0386035849607712	-0.226856338686392	0.227994760410013	0.611599571382368	0.000329504924297854	-0.147657163228916	0.436174644360571	0.058853427206542	0.757379300873419	0.781771077718689	3.38305041925691e-07	-0.100178049647859	0.598394380724546	-0.225686789883515	0.230466135272025	-0.535826545567675	0.00227524158079782	0.0374483246835662	0.844245438062844	-0.201937720654471	0.284559204836798	0.352073294897794	0.0563852853901127
ASHGA5P039618	ASHGA5P039618	black	0.405592263086855	0.0261698172932453	-0.329061783250002	0.075801275301057	0.414566106494729	0.0227399284450597	0.220759789423718	0.241074615345018	0.0292868554747528	0.87790361108422	-0.162477568613277	0.390984757320001	0.0945397470544102	0.619239690392575	-0.145731125976217	0.442248805092523	-0.685927045895159	2.86622497403731e-05	-0.388356578654767	0.0339405815855528	0.146508194070801	0.439792671944357	0.0649029208668538	0.733297622243305	-0.0747886295437413	0.694482664410484	0.0799815201494853	0.674385761821503	-0.334977407513686	0.0703781986922075
ASHGA5P048645	ASHGA5P048645	black	-0.405319544661127	0.0262803202106279	0.377272609152383	0.0398546144439404	-0.604026669729226	0.0004085610233326	-0.163785644670477	0.387130033355861	0.113432167182202	0.550624005673704	0.315089789940739	0.0898867081899636	-0.0535365429225054	0.778730885591944	0.220539027204171	0.241557425743956	0.742609703385744	2.61640708673234e-06	0.336574731994446	0.0689667519629808	-0.181301284280552	0.33765422703311	-0.233816974424985	0.213655675422691	0.315639441137374	0.0892974560636108	-0.200539517847181	0.287977542342194	0.596478688630259	0.000503547324110153
ASHGA5P016925	ASHGA5P016925	black	-0.397960889266918	0.0294088253206804	0.510719001152474	0.00392850705162461	-0.567960480340356	0.00106081613612331	-0.271166551643165	0.147212206031475	-0.194763400502096	0.302375257504111	0.341314587529355	0.0649075709047663	-0.302930929061131	0.103691921268002	-0.00734970255187891	0.969252459446758	0.876741863131025	2.12048345457764e-10	0.180420642776717	0.340045749178671	-0.0580494270409278	0.760597224544032	-0.103900901191535	0.584798097079862	0.155099843644537	0.413134888418644	0.122380339411646	0.519412623359272	0.243667592586782	0.194433954070993
ASHGA5P037004	ASHGA5P037004	black	0.397257343247556	0.0297231433221576	-0.541629294914745	0.00199339044116263	0.481714449629327	0.00703152126770891	0.330489356940851	0.0744639879592287	0.120345205343796	0.526434586947965	-0.309856889591399	0.0956457200601803	0.211841599847145	0.261091725126584	-0.0274852914917525	0.885363620831323	-0.71963493643003	7.39596160847879e-06	-0.26263471418815	0.160873316785797	0.0318385407449414	0.867355121735236	0.0936073399172019	0.622715536214401	0.159424971792287	0.400065583639006	0.105217669295904	0.580021844886748	-0.302939875219369	0.103681210374763
ASHGA5P016908	ASHGA5P016908	black	-0.39713615199376	0.0297775615714055	0.476395446038962	0.00778257273300666	-0.634783961177553	0.000164662445665135	-0.335093784473965	0.0702746140291902	-0.105627438547689	0.578539043322344	0.456192075532946	0.0112840983738198	-0.161178008132278	0.394836113736666	-0.0695096242010622	0.715122999747737	0.729295512818176	4.83855563494407e-06	0.0834347025567762	0.661141190620675	-0.200741966179984	0.287480981362643	-0.289525123638859	0.120695107181895	0.0644912799323076	0.734928717523498	-0.144490910080816	0.446184163381262	0.38802657558133	0.0341057791305819
ASHGA5P027720	ASHGA5P027720	black	-0.392563629688412	0.0318906407020764	0.337062507434232	0.0685401478926061	-0.275214831164082	0.141032017531011	-0.170949538341865	0.36641068925665	0.0749066503029967	0.694023590241464	-0.0350781799146368	0.853995004411609	-0.0799916702777901	0.674346688838745	0.199005171158168	0.291758719375074	0.640756804667091	0.000136456470311481	0.598799585431139	0.000472460653494613	0.0694322509989991	0.715427031480593	0.211274371050934	0.262400551641118	0.0669055031484732	0.725378890310731	-0.206929335149273	0.272568218917932	0.329797743629849	0.0751095670186199
ASHGA5P018580	ASHGA5P018580	black	-0.388965462381038	0.0336374748163939	0.321154704432131	0.0835464276453067	-0.260950231391618	0.163674059198534	-0.17182630077664	0.363920684810403	-0.14490294262083	0.444874647139929	0.106596755558516	0.575038169917117	0.081542583830845	0.668386244213626	0.145227043928261	0.443846050446023	0.546695931173329	0.00177256111970153	0.335805325290176	0.0696438551558935	-0.134920050074454	0.477178874126162	-0.191541219689654	0.310600119613222	-3.09164460071199e-06	0.999987063051932	-0.0106880179146553	0.955298252832629	0.103487733413988	0.586300315517072
ASHGA5P026897	ASHGA5P026897	black	-0.380788104079791	0.0378956622093994	0.419641096865157	0.0209696334972881	-0.29935451120886	0.108040770316504	-0.254605444903767	0.174534958305609	-0.216671059657659	0.250121157963887	0.114336888124799	0.547429136836028	-0.34443213426497	0.0623409581662594	0.086808058564626	0.648298873614451	0.763944739665796	9.00724537715743e-07	0.340704853421139	0.0654190469940429	0.118886361709713	0.531496174288017	0.130855623484039	0.490669918039066	-0.00705053076318359	0.970503496492061	-0.109629225749291	0.5641474603759	0.0610540351188806	0.74859205768382
ASHGA5P039345	ASHGA5P039345	black	-0.379284166366161	0.0387240139201717	0.530342226729597	0.00257267617429517	-0.529247390572021	0.00263591237853211	-0.278268180528627	0.136497007676919	-0.256089753012861	0.171949748740823	0.308669764954586	0.0969901972737732	-0.232561327870699	0.216195731186636	-0.15191043164387	0.422923498050296	0.878122495337094	1.82721953783892e-10	0.351091086579366	0.0571247429464035	-0.22306879657797	0.23606326732957	-0.182564684630628	0.334241153220282	0.113656716431858	0.549830239389587	0.110386850836532	0.561441290042934	0.147450280346966	0.43682490490175
ASHGA5P056194	ASHGA5P056194	black	-0.371113214275429	0.0434819441100787	0.548773754197522	0.00168833559075121	-0.197412545344834	0.295716713412473	-0.12435749414813	0.512634768779005	-0.344704035533714	0.0621209247835725	0.141993376285109	0.454166027501066	-0.331802611058505	0.0732499447234089	0.288442232521589	0.12215351380192	0.605941793595982	0.000387133017454416	0.328252109125563	0.0765679284041151	0.213059263429237	0.2582965162932	0.289492728047853	0.120738548891169	0.0191707795307201	0.919907701248321	0.193369530788941	0.305916248856839	-0.0600669856835963	0.752529699337394
ASHGA5P036012	ASHGA5P036012	black	-0.368686519494686	0.0449814409717292	0.503537579094976	0.0045588615986961	-0.570979516104	0.000983474921527166	-0.172813698903145	0.361128483651909	-0.196495151005323	0.298011969523223	0.361748133803081	0.0494970905139218	-0.291081080284871	0.118622191223393	0.0485266859536377	0.798995311809416	0.842230465443491	5.37574135303873e-09	0.302097649393216	0.104693223331191	-0.101879352035241	0.592164197602034	-0.0862785548112008	0.650308272916068	0.297640271772819	0.110172983535579	0.172140184843872	0.363031691699928	0.27801730493092	0.136865560409251
ASHGA5P040159	ASHGA5P040159	black	-0.367637751867136	0.0456421115995571	0.529917035120438	0.00259707728734948	-0.3836940803464	0.0363354437926929	-0.0720314889467482	0.705237163850984	-0.216161047318104	0.251265096594464	0.138407026880143	0.465759446950516	-0.474795514987583	0.00802134921563722	0.116673353466026	0.539218639943822	0.916739024849533	1.12613742423716e-12	0.223795543029878	0.234500493785504	0.164845030543752	0.384024287483476	0.00904712310229554	0.962155850376998	0.264470681023747	0.157859867365897	0.200417255516845	0.288277689434828	0.117920473858225	0.534860187291189
ASHGA5P042449	ASHGA5P042449	black	-0.361461445429626	0.0496911261253846	0.317318426076309	0.0875157044105339	-0.379842456159443	0.0384148342883313	-0.415208328729942	0.0225093456709038	-0.172427915474049	0.362217901044496	0.341809772575718	0.0644944829330167	0.174228061204895	0.357151096273657	0.229208954499786	0.223077659054932	0.432063161323235	0.0171104460669261	0.426671597632262	0.0187060944306456	-0.196086611126121	0.299037717502108	0.0408850587607196	0.830148807388301	-0.176758743636833	0.350099856425309	-0.114330844181284	0.547450451203604	0.190657260524572	0.312880650308782
ASHGA5P029471	ASHGA5P029471	black	-0.344282381225888	0.062462404203122	0.529411278233049	0.00262636191095059	-0.368750302281604	0.0449415081689421	-0.351449431025082	0.0568540845767088	-0.170655027883825	0.367249346569306	0.192903162816153	0.307106788736863	-0.112069364327847	0.555452821584628	0.0611950763734743	0.748029904191368	0.713615673935928	9.55128934504061e-06	0.311086539286065	0.0942679983665497	-0.0711162491421675	0.70881961215571	-0.124423031743008	0.51241084906602	-0.170269786863174	0.368348076150322	-0.372244897735157	0.0427964372573126	0.123449099600382	0.515743401605711
ASHGA5P029516	ASHGA5P029516	black	-0.343547861347725	0.0630607617301077	0.334643408472903	0.070676141561896	-0.252706890475985	0.17788147171712	0.0822303424491396	0.665749347414684	-0.0826571133280523	0.664115048653956	-0.0199242002410141	0.916770648274912	-0.254949867983164	0.173932649888825	0.155352789308017	0.41236404468587	0.828791436839436	1.5463701230843e-08	0.181760023177707	0.336412505604092	0.224400195117558	0.233205558690699	-0.13344267374036	0.482060398922327	0.362302172562823	0.0491238096295274	0.215621576790672	0.252478857916811	0.140989875524495	0.457394404039642
ASHGA5P020165	ASHGA5P020165	black	-0.333244237896357	0.0719349053132596	0.47679616935449	0.00772371924079813	-0.399774618270411	0.0286109627690462	-0.367059770673098	0.046009498876953	-0.280756638173502	0.132880420920913	0.209502273640315	0.26651704835075	-0.0214934937419761	0.910240492651632	-0.248858427743327	0.184802965554098	0.677616432217177	3.8967402231118e-05	0.348151662956277	0.0593833048344426	-0.152672296014666	0.420573672053946	-0.122993348636548	0.517306509973372	-0.100504902141287	0.597195264142764	-0.0226329106950175	0.90550270740938	-0.00156312415510478	0.993459195824726
ASHGA5P015154	ASHGA5P015154	black	-0.32955241806113	0.0753395982330291	0.549979677198644	0.00164106516291611	-0.326561341657752	0.0781881108843217	-0.193141382175961	0.306498302692787	-0.254725283721745	0.174325223959617	0.175155737236255	0.354556561071895	-0.318437703984074	0.0863430622625389	0.187771852298971	0.32039703791112	0.748560311832165	1.96390734923026e-06	0.417335174139461	0.0217593935826164	0.0250410670706978	0.895500050331563	0.137719345374648	0.468000091476092	0.0492413540644829	0.79609637490394	-0.0352202679888415	0.853409917561329	0.0477535897617386	0.802134203284481
ASHGA5P031351	ASHGA5P031351	black	-0.326833769531947	0.0779252890469389	0.433488963769582	0.0167078827157657	-0.273446406923899	0.143708116483434	-0.211490501161665	0.261901347841933	-0.123484357749772	0.515622571861221	0.124477653000404	0.512224263609367	-0.303696215566723	0.102778674290109	0.279430433909426	0.13479902223148	0.658721197103342	7.56604393679923e-05	0.477577824460395	0.00761000264822971	0.192141975451338	0.3090561611466	0.383825324133707	0.0362662190878534	0.00241598516030277	0.989890596092528	-0.0761521369468795	0.689185423872948	0.182943120218781	0.333222917293658
ASHGA5P040686	ASHGA5P040686	black	-0.325525689586436	0.0791934727702941	0.494962161661631	0.00542314213193559	-0.574043570456786	0.000910066464003867	-0.489483741335509	0.00604545696587719	-0.185323736312803	0.326860995138216	0.513912994968037	0.00367313160673284	-0.102017317982731	0.591660201250555	-0.194795102887473	0.302295021666725	0.519321540112609	0.00327314943111216	-0.111319419747666	0.558118408810247	-0.237544736758389	0.206234938029716	-0.353399528322672	0.0553987988696331	-0.273410301595508	0.143763134137458	-0.353870121674605	0.055052044904233	0.241532888094643	0.198493868940202
ASHGA5P018885	ASHGA5P018885	black	-0.323997715556753	0.0806948619818854	0.529671479096798	0.00261126020601621	-0.281488786165122	0.131829831919889	-0.142316494148571	0.453129111383412	-0.214783506601484	0.254372090903364	0.110161467092422	0.562245720517394	-0.308303475416905	0.0974079076360864	0.234629436042245	0.212023029248411	0.707158962316743	1.24783930939499e-05	0.493959828512941	0.00553273161990767	0.0448259959240379	0.814047685286222	0.207894895228587	0.270287036194192	0.0888212760887748	0.640681147656317	-0.0192695520874291	0.919496369222747	0.0589028541810451	0.757181603788422
ASHGA5P040164	ASHGA5P040164	black	-0.317887392512544	0.0869181032149953	0.404605110670091	0.026571609344524	-0.617201486895699	0.000280048745218665	-0.300747099777672	0.106331481577926	-0.0715307077431773	0.707196571082969	0.477607526765778	0.00760570961486536	-0.176785376923639	0.350026095069871	-0.0865350440973943	0.649334627524751	0.662588044865843	6.63021768505169e-05	0.00317957307765651	0.986695699169472	-0.220628641414345	0.241361360573555	-0.3345033428372	0.0708013772418945	0.0773762272814131	0.684442050355612	-0.107299370148099	0.572506478533275	0.396336204215239	0.0301387940392288
ASHGA5P047670	ASHGA5P047670	black	-0.316317270770144	0.0885748445163472	0.365924093744502	0.046738232602911	-0.407535441665738	0.0253933953381843	-0.197724782492742	0.294938076856794	0.053339691332947	0.779524547809755	0.241846442952618	0.197893889504628	-0.151978246576691	0.422714041625412	0.28735118509265	0.123636028329197	0.603463601822569	0.000415056866089609	0.5346824712973	0.00233470451187978	-0.180959908331253	0.338580072522157	0.164488001401514	0.385069356945228	0.034398184349399	0.856796119620335	-0.0216563536937863	0.909563119555115	0.471572103033252	0.00852127329969532
ASHGA5P048114	ASHGA5P048114	black	-0.314370452978658	0.0906623342871923	0.135514093501473	0.475223280347184	0.0805953925145099	0.672024152519467	-0.167688171100896	0.375760771801222	-0.0955553415408445	0.615462874428922	-0.105049658642025	0.580630298970627	0.527203781532035	0.00275754406477568	0.356092746526567	0.0534373619579388	-0.352555015849798	0.0560253835223509	0.338063876288349	0.0676707843877084	-0.0283541659101653	0.881764501633856	0.288957898914728	0.121457414319273	-0.240675181405168	0.200141488171515	-0.0722244912459899	0.704482495830708	-0.0928475808229914	0.625553674509062
ASHGA5P000072	ASHGA5P000072	black	-0.313107871207591	0.0920360024903259	0.443123229009525	0.0141885899574542	-0.342745495231276	0.0637194949489936	-0.192967294773399	0.306942901522192	-0.0695491206615418	0.714967818069865	0.194328299546099	0.303477811121948	-0.303143860677989	0.103437211799281	0.239636740025866	0.20214889069613	0.80564975218993	7.83204121957231e-08	0.206095964640807	0.274547078400781	0.226098603601981	0.229593886838436	0.0813816804742803	0.6690037148865	0.0307605332982195	0.871808912275783	-0.118634289625882	0.532373117108047	0.282942952505124	0.129761250960733
ASHGA5P047242	ASHGA5P047242	black	-0.306819764495145	0.0991138177320265	0.452913099580048	0.0119612470696898	-0.257290080748053	0.169879041867495	-0.062693404991132	0.742065828194735	-0.181039288928028	0.338364647141076	0.0585278611995648	0.758681868058944	-0.288691991907625	0.12181599585356	0.155238782637202	0.412711376513972	0.757966774621429	1.2276288648302e-06	0.394068949610084	0.0311819903744508	-0.0467045671138967	0.806398221716438	0.0263969753722705	0.889874876236055	0.155822001399012	0.410936272330262	0.131345377211538	0.489034082663825	0.045820347808937	0.809996590567865
ASHGA5P044986	ASHGA5P044986	black	-0.306214346817941	0.0998163381236701	0.299730989147639	0.107576660693402	-0.343452602863373	0.0631386884046862	-0.26252477750912	0.161055054612167	0.0234663932536089	0.902039024592287	0.102514185156917	0.589846666482524	0.027312068573544	0.886081427952413	0.0623620414554945	0.743383569289116	0.557899374913307	0.00135823704781311	0.46511051928876	0.00960296844711659	-0.142885384880622	0.451306560790007	0.0169712911639045	0.929072388843746	-0.00726253787554769	0.969616945915605	-0.116934600872353	0.538304238354433	0.28496475909497	0.126924901542059
ASHGA5P037747	ASHGA5P037747	black	-0.305734353716625	0.100375979268835	0.161629691376401	0.39349506102452	-0.373737881658295	0.0419053134456863	-0.0882094851490328	0.642992339829902	0.189324202103605	0.31633946853394	0.0278512810733878	0.883847313611769	0.125809423193416	0.50768534303812	-0.182062261130826	0.335595922815289	0.554144328007133	0.00148654568715697	0.349987707976005	0.0579644915069466	-0.264802982649375	0.157318795588155	-0.332108552898833	0.0729693255726437	0.218995824558404	0.244950394846224	0.00026701081497661	0.998882696937684	0.379803571401915	0.0384363041409828
ASHGA5P015074	ASHGA5P015074	black	-0.303889359400602	0.10254914646197	0.40722749646549	0.0255151673944589	-0.509489857655312	0.00403076296527386	-0.339008423344879	0.0668586316418646	-0.276619266769027	0.138932666823153	0.489378555293578	0.00605797603840898	-0.0946452611754392	0.618846857293816	0.0209899290009508	0.912335325791936	0.577027376133533	0.000843234283964281	-0.309550648633165	0.0959911954806002	-0.120734769381161	0.52508690930685	-0.462822297538957	0.0100127556989199	-0.0896685348294825	0.637485852654837	-0.0381880093392041	0.841207295769093	0.119457813161883	0.529510697963706
ASHGA5P037933	ASHGA5P037933	black	-0.30376616591853	0.102695502292969	0.407872240203944	0.025260758101313	-0.343656328987659	0.0629721207321923	-0.0398930857210697	0.834212531945458	-0.10560583767375	0.578617166733153	0.140422382998591	0.459225468764472	-0.273062085929245	0.14429453236062	0.0308849216363383	0.871294802793487	0.833005925115214	1.12140802109129e-08	0.17737901517001	0.348384423236424	0.123738699613122	0.514751353434813	-0.178986998708162	0.343960924236472	0.210385916801374	0.264459169077211	0.27911234887903	0.135262184735254	0.203071217307899	0.281807150704431
ASHGA5P041120	ASHGA5P041120	black	-0.303095716170465	0.103494761247236	0.41696686822087	0.0218877712687782	-0.480100238180398	0.00725265685746338	-0.324431218377176	0.080266699884665	-0.193763669220476	0.304912354112406	0.427594716663299	0.0184244906465108	-0.203479334625739	0.280820462271035	0.118202678677567	0.533876270213106	0.688666073398977	2.58465343899618e-05	-0.0910815283847057	0.632171147037368	-0.134130649358345	0.479784012820927	-0.323458665475259	0.0812297131997913	-0.0806658356088363	0.671753348155845	-0.0836633071643161	0.660267859992292	0.2119160917189	0.260920159761271
ASHGA5P025770	ASHGA5P025770	black	-0.301596140132341	0.105299343901211	0.389980591596282	0.0331370023719481	-0.294855997800121	0.113702860888581	-0.330228817373124	0.0747066809375982	-0.280578130723323	0.133137494801809	0.207210353948818	0.271903017751655	-0.194504558747766	0.303030863257545	-0.00781349751122659	0.967313165423993	0.613040747185894	0.000316095852769086	0.145144128219161	0.444109076830665	-0.114009080069118	0.548585733517838	-0.134253337668406	0.479378642710233	-0.156206856871868	0.409767264268417	-0.146775441291165	0.438949678524049	-0.0647768644941468	0.733796990321264
ASHGA5P035296	ASHGA5P035296	black	-0.293038599291216	0.116051913764314	0.410874299830874	0.0241033413269733	-0.462694599397206	0.0100360513916858	-0.175263188071458	0.354256770198363	-0.26337647426	0.159650929026613	0.38392963248384	0.0362112772983014	-0.146633646777887	0.439396839870898	0.0897675098955292	0.637112998419696	0.707427187834518	1.23423182294156e-05	0.0681095933836308	0.720630872604734	-0.0279178400180037	0.883571600714615	-0.22096138769739	0.240634278225245	0.2270762117796	0.227532146983597	0.0237941548307962	0.900677433165946	0.142748620031777	0.45174435487675
ASHGA5P029117	ASHGA5P029117	black	0.292311437362178	0.117001823483631	-0.20046420067017	0.28816241817407	0.166158221781943	0.380194550949752	-0.0179321915826866	0.925067407952007	-0.00220515919543215	0.990772733430873	0.0783662465649684	0.680614284180741	0.132853320076063	0.484014868284949	-0.114925817370812	0.545354101981467	-0.499059531371514	0.00499419290453912	-0.523771566134591	0.00297272800784388	0.0173923456406686	0.927317241833066	-0.232636392534073	0.216043307509163	-0.257832037665083	0.168949915378254	-0.325295589194882	0.0794181861324073	-0.113345686626872	0.55092985066468
ASHGA5P050073	ASHGA5P050073	black	0.291800575014608	0.117672617936062	-0.223765565730614	0.234564818762275	0.288918855150771	0.121510016782023	0.581667799136695	0.000747826493196586	0.432034613093976	0.0171185877807862	-0.559502414360862	0.00130647044353326	-0.567624444940033	0.00106974466547062	-0.0514919935507355	0.786984548924853	0.444684320555714	0.0138118651579467	0.148398572170388	0.43384863410277	0.385755030843673	0.0352605984979606	0.219470411215601	0.243903595204382	0.60598999459525	0.000386606745711964	0.289392718796695	0.120872731849664	0.146893270704113	0.438578281281523
ASHGA5P046230	ASHGA5P046230	black	0.290736105278371	0.119079490234637	-0.434713744537399	0.0163683785452796	0.472929912459312	0.00830757148368557	0.052756263402239	0.781878074260989	0.154449380217751	0.415120855105168	-0.333550568084481	0.071657842621752	0.154849259693536	0.413899329740363	-0.197214158865091	0.296212111790602	-0.622943133842442	0.000236287393043673	-0.0786701150133084	0.67944097361471	-0.0369619971457605	0.84624415144414	0.314819539208031	0.0901775122256091	-0.338655905144616	0.0671608466824571	0.162740478546601	0.390208233443929	-0.212603640487626	0.259340116751503
ASHGA5P047356	ASHGA5P047356	black	-0.287003153854374	0.124111713538428	0.47825533682195	0.00751258696221428	-0.118874564331341	0.531537201174469	-0.0754014241143076	0.692100188027891	-0.356167386432901	0.0533837937969161	-0.0268300126336594	0.888079451441006	-0.350230395661445	0.0577789626508523	-0.00191626339031047	0.991981547461505	0.703515363299205	1.44654888714923e-05	0.213208872910145	0.257954438068878	0.289911119530314	0.120178385100518	0.226974192988478	0.227746716029091	0.0647125529106947	0.734051799524395	0.234388408659017	0.212506483549543	-0.22606767586766	0.229659316601468
ASHGA5P028495	ASHGA5P028495	black	-0.280585641074544	0.133126671595996	0.441552061370909	0.0145763555358023	-0.386630097455471	0.0348120504462895	-0.267485064707611	0.153000238792407	-0.168662897154337	0.372951834430978	0.327155026427268	0.0776162340114663	-0.218426710531254	0.246209617798001	0.071677602700806	0.706621624296674	0.624679483440474	0.000224304836400515	0.0614412932363558	0.747048851871283	-0.10919333839152	0.565707097104126	-0.189260513635431	0.31650530907681	-0.130358552185712	0.492333033020142	-0.0761919839359968	0.689030832857345	0.193419138369158	0.305789781502825
ASHGA5P040780	ASHGA5P040780	black	-0.276340720199365	0.139347219157694	0.366262402910529	0.0465201954037017	-0.560607278818022	0.00127180004155269	-0.284183257220937	0.128015795717843	-0.109348850994297	0.565150437120408	0.527583629534224	0.00273457679520003	-0.22604681614008	0.229703453878128	-0.000613946024552019	0.997430954754073	0.532000835559855	0.00247937370746258	-0.108861155819299	0.566896983191498	-0.105911239023993	0.577513063861782	-0.307791685298459	0.0979938183465991	0.0283846111301929	0.881638430496721	-0.206425758032654	0.273762869721322	0.351273703167914	0.0569866859611667
ASHGA5P014583	ASHGA5P014583	black	0.275752842227575	0.140225092633247	-0.508058623111828	0.00415269920443684	0.405337195196823	0.0262731568700237	0.273366477007852	0.143829934982534	0.382279338563417	0.0370884277627271	-0.389204603578861	0.0335190285057651	0.279826177478225	0.13422439998959	0.0401783539077634	0.833043466431698	-0.55267938389007	0.00153938981762804	-0.00562608703116315	0.97646093810625	-0.110324066274219	0.561665325261355	0.0415501428313295	0.827426614997482	-0.0601112782333398	0.752352871495521	-0.057583838269608	0.762462488915651	0.0122346199315572	0.94883757587813
ASHGA5P058165	ASHGA5P058165	black	-0.274887819347816	0.141524124849264	0.388689528125324	0.0337745647320969	-0.431443020466143	0.0172880290576346	0.00683389234914643	0.971409449378862	-0.0317230690622403	0.867832005437749	0.174140604705995	0.357396277124095	-0.321898978346104	0.0827925720623933	0.141733803598391	0.454999936098032	0.836490238847563	8.5399816481024e-09	0.11411776381222	0.548202141129055	0.0243078002527208	0.898544197684727	-0.298645929711645	0.10891834646387	0.394447898374622	0.0310056216298101	-0.0190643901237807	0.920350775821243	0.275264928546656	0.140956737884615
ASHGA5P036095	ASHGA5P036095	black	-0.27281948375186	0.14466559804642	0.378517328578275	0.0391519401723145	-0.370105471854246	0.0440997259099418	-0.0811382073096254	0.669938451613929	-0.118383208324565	0.533247300827456	0.148933320479822	0.432175193120447	-0.31416180261087	0.0908882608980768	0.119285261541492	0.530109843069267	0.80831886652342	6.56863991918684e-08	0.103207150205583	0.587321438887265	0.0410206553367383	0.829593652444083	-0.232748343487992	0.215816119713695	0.254255856417274	0.175147803192904	-0.0541352023486214	0.776318565860841	0.130127029697234	0.493108641615951
ASHGA5P043132	ASHGA5P043132	black	0.271911863730151	0.146059952929911	-0.357387137582476	0.0525143834616338	0.356804296455564	0.0529284129795578	0.0170431072326898	0.928773003432467	0.114937467668946	0.545313090540169	-0.210575898078442	0.264018085768274	0.172088637780319	0.363177596799136	-0.0624704615552874	0.742952334131581	-0.567927449732176	0.00106169087177217	-0.0813974227425249	0.668943294189851	-0.0380123009339225	0.841928790613812	0.316858292884253	0.0880012819278825	-0.207481962222935	0.271261091518376	0.116555927177021	0.539629887471328	-0.164318171679982	0.385567046171933
ASHGA5P025653	ASHGA5P025653	black	-0.266196554873269	0.155064168868768	0.427765916378838	0.0183726523295838	-0.154913596230497	0.413702986700492	-0.00338768363028393	0.985824985268264	-0.149062478655036	0.431771536168987	-0.068465460057984	0.719229542629585	-0.358811182844859	0.0515135510706351	0.203274253053912	0.281316002051258	0.736897280780972	3.42133277576925e-06	0.418974344638634	0.0211955259976703	0.129801860111315	0.494199015120992	0.15865395488703	0.402377999701867	0.205713722348771	0.275457816778506	0.0267268611777579	0.888507080922774	-0.0207313407365052	0.913411279640674
ASHGA5P021037	ASHGA5P021037	black	0.26193121719979	0.162038809702396	-0.395054463797096	0.030725001013545	0.17442721195333	0.356593158713771	-0.0101994892792565	0.957339597548057	0.105957652348115	0.577345350112298	0.0160217733475313	0.933031596928585	0.323663371601916	0.0810262823169496	-0.233609580512662	0.214073804427318	-0.669562298889498	5.20017616341374e-05	-0.159805891215597	0.398925932102935	-0.230959919202733	0.219464937639152	-0.0603560470896085	0.751375909749056	-0.153093345276077	0.419278141425884	-0.139503811933844	0.462197526552018	-0.104112056301496	0.584031021354891
ASHGA5P039807	ASHGA5P039807	black	0.259963418039576	0.165330848399627	-0.491997305082768	0.00575277675083313	0.391987562907939	0.0321652594962832	0.124440948782162	0.512349641017555	0.37932214692694	0.038702917240187	-0.322141243988342	0.0825483147882778	0.309707794014736	0.0958137995062976	0.0023472412875609	0.990178232754313	-0.728742128607518	4.95997337282685e-06	0.212186131123182	0.260298838557183	-0.101815191759155	0.592398641652927	0.440141974102935	0.0149318432133071	-0.194632915490384	0.302705644104162	0.088993777961143	0.640030072634325	0.0965888397822341	0.611629338694373
ASHGA5P037654	ASHGA5P037654	black	0.249935071654233	0.182847927271937	-0.182069273319704	0.335576991699794	0.00320306735078728	0.986597400693715	-0.0904741352701424	0.634453559563797	0.109849956646456	0.563358416401956	0.163610782837173	0.387644054980919	0.0817876115203346	0.667446351675012	-0.326234355809543	0.0785044667555471	-0.442693045645853	0.0142938946866107	-0.217386566361019	0.248522106820542	-0.142935625846536	0.451145792864768	-0.17044308228092	0.367853588556833	-0.248423841293888	0.185596241338479	-0.169018280003327	0.371930768789887	0.0444530605340851	0.815568282572283
ASHGA5P048646	ASHGA5P048646	black	0.249105945084089	0.184352219230875	-0.158390541129097	0.403169756726128	0.188910639119247	0.317417320647093	0.422553512661601	0.0200060309785154	0.240377168923472	0.200716160656237	-0.355476492231473	0.0538812628675955	-0.490347803024336	0.00594344830981366	-0.0352290145870027	0.853373903517292	0.487895922216962	0.00623679704203591	0.175430919464352	0.35378909750349	0.323257880006362	0.0814296281891071	0.173717628198754	0.358583488245191	0.465754851989271	0.00949016005215663	0.187704870747055	0.320572836311497	0.0787646100944208	0.679076254360674
ASHGA5P030016	ASHGA5P030016	black	-0.236036005633913	0.209216705524192	0.321165919207715	0.0835350296484668	-0.433007022302473	0.0168430664674801	-0.153992326222759	0.416519496258123	-0.0750683424217212	0.693394816609554	0.252204840873623	0.178773912641804	-0.235630561536479	0.210023006818826	-0.0374634305352654	0.84418337100598	0.707682018805076	1.22142775534894e-05	0.0982786916993333	0.605382848209625	0.0666329800635086	0.726454908017393	-0.252915055673446	0.177512359135771	0.222821133936764	0.236597420458298	-0.152443256306021	0.421279338547137	0.242177850754029	0.197261113230937
ASHGA5P044645	ASHGA5P044645	black	0.228356541340268	0.224850894779079	-0.344959391543217	0.0619148338195242	0.277642352256709	0.137417742329916	-0.0103093178922098	0.956880648938671	0.0905324072108702	0.634234447023176	-0.0650981785275588	0.732524326225174	0.431772138856658	0.0171935937991335	-0.139108246694333	0.463480505071558	-0.723324243864941	6.30254057869686e-06	-0.0690860905787912	0.716787762777658	-0.137162119372714	0.469819808901803	0.135600205089822	0.474940146008109	-0.261287352279118	0.163110777013118	-0.0723320381944679	0.704062090313401	-0.126578614073599	0.505072921777602
ASHGA5P015616	ASHGA5P015616	black	0.226403316279514	0.228949916158155	-0.0688849271635957	0.717578912386657	-0.0365129238600997	0.848090588093151	0.0635733472946932	0.738570017572795	0.0948579658310054	0.618055262656498	0.0271683777477356	0.886676926044566	-0.572636088312455	0.000943168934758289	-0.334485958878924	0.0708169325989602	0.4039970475714	0.0268215996946252	-0.487229473475323	0.00631862825763215	0.20962313425268	0.266234968149091	-0.225448320112299	0.230972246468577	0.0454405884292479	0.811543208558617	0.121401937416756	0.522782758506954	0.0673348023020317	0.723684904946692
ASHGA5P044202	ASHGA5P044202	black	-0.21928713852963	0.24430748868909	0.329193670676772	0.0756769581711296	-0.277796663606512	0.137190296230303	0.140512423440836	0.458934686539233	-0.0231791240857298	0.903232626101012	0.0531400008467839	0.780329877870703	-0.386829789159613	0.0347103389919802	0.133110437674951	0.483161691844564	0.771335484695228	6.06530251580594e-07	0.330735619522191	0.0742351540536781	0.0409233261655061	0.829992126135705	-0.0227305778233453	0.905096745416148	0.450990349569901	0.0123739136264137	0.169248609565815	0.371269875028222	0.242698871950959	0.19626912965697
ASHGA5P056098	ASHGA5P056098	black	-0.212479911316488	0.259623993230529	0.415062327139998	0.0225615965513643	-0.215363458412179	0.253060965346852	-0.0150473315684014	0.937096358666892	-0.272060867206128	0.145830378095492	0.060688256702681	0.750050542690495	-0.404461891952711	0.0266303183540903	0.0946800606921274	0.618717319927394	0.761503284990942	1.02324354257358e-06	0.0292498800910085	0.878056619902199	0.207136972994232	0.272076616781049	-0.153517285275924	0.417975960646697	0.220318321612015	0.242040754890803	0.0191250174027201	0.920098281591238	-0.131300543154484	0.489183718144095
ASHGA5P027373	ASHGA5P027373	black	-0.211593106670896	0.261664573335654	0.0588879014480713	0.757241409865423	-0.184778202627952	0.328312241108915	-0.0137074341335249	0.942688083876715	0.00868454427291999	0.963671507117035	0.0670022564869322	0.724996996970915	-0.0203381736649619	0.91504748617544	0.108670777716586	0.567579432965488	0.384227432787842	0.0360547873223959	-0.0225170266281504	0.9059844199807	-0.00142421882072954	0.99404042658457	-0.263617058468996	0.159255886620072	0.18796266898817	0.319896550992816	0.0280467972103173	0.883037448098556	0.135770704704452	0.474379802721401
ASHGA5P040430	ASHGA5P040430	black	-0.209160863010323	0.26731492650826	0.246915842602011	0.188367326170239	-0.40018714665141	0.0284319722803954	-0.230697962365516	0.22000288560506	0.0839569686400073	0.659146636481022	0.157448367957993	0.406008908698279	-0.0583247371469843	0.759494881738686	-0.25248465011747	0.178276137625742	0.695434805567396	1.99223602608668e-05	0.225078732582247	0.231758106507422	-0.209952881379881	0.265466349557104	-0.278136419829207	0.136690482439215	0.00132613057640134	0.994450865518341	-0.110891790725823	0.559640991756508	0.356653537196867	0.0530359254230655
ASHGA5P053449	ASHGA5P053449	black	0.195779825934123	0.299809445588112	-0.192089634496763	0.309190487789485	0.117042840222067	0.537925601445317	-0.0070367455840338	0.970561143208224	0.011412242944211	0.952272551009838	0.00537099512843275	0.977527947432088	0.150314588719849	0.427869048859918	-0.232378830953213	0.216566608186633	-0.501818138588514	0.00472201289744102	0.0843754797664673	0.657549977773594	-0.21166413345402	0.261500752450844	0.0967509583739299	0.611028903204548	-0.040301907762701	0.832537235072518	-0.0234322749807931	0.90218077488858	-0.126596880422796	0.505010964835499
ASHGA5P056102	ASHGA5P056102	black	-0.19373038511687	0.304997050785722	0.174369764452387	0.356754049410021	-0.328947810818354	0.0759088325359353	0.0363588536431701	0.848724254552031	0.231917091505085	0.217506904098357	0.0413034849373738	0.828435960090447	-0.255938735188808	0.172211530810832	0.15898159045744	0.401394438567239	0.723274737729961	6.31619020270207e-06	0.0926793484514516	0.626182831314942	0.00875089554206005	0.963394135248894	-0.270948834268815	0.147550033412824	0.316093343301659	0.0888130717510065	-0.128318434761279	0.499188727199645	0.445709937665776	0.0135689325337954
ASHGA5P056100	ASHGA5P056100	black	-0.187334580883558	0.321545766417129	0.198825263420452	0.292204131999779	-0.286059111235189	0.125408814110687	0.0818332870563356	0.667271201063738	0.216797954381902	0.249837072844887	0.00392836388239193	0.983562909784369	-0.297685926849112	0.110115792482984	0.198629574040313	0.292689106497152	0.729807106613392	4.72870241372741e-06	0.108919805692794	0.566686815503011	0.0724840281007196	0.703468101186911	-0.230823445652984	0.2197450848148	0.330848415748412	0.0741305222403956	-0.0924648301124014	0.626985461956036	0.408510311661028	0.0250110275804877
ASHGA5P058548	ASHGA5P058548	black	-0.185283973873396	0.326966639165155	0.0819870085805034	0.666681855659368	-0.0797624624060206	0.675229228097689	0.030819371446229	0.871565721913134	0.267666278944484	0.152711562488151	-0.200171894899522	0.28888063712555	-0.0871814456178762	0.646883370439578	0.0945898747356108	0.619053050297076	0.497590438068336	0.00514453182679244	0.340652121925075	0.0654634279750059	0.190948132537117	0.312129080588284	-0.000719838589885891	0.996987851209387	0.136381350243133	0.47237574911479	-0.139224113303945	0.463104508557511	0.308909492278257	0.096717550078974
ASHGA5P021319	ASHGA5P021319	black	0.184710974311135	0.32849135695943	-0.457277820175307	0.0110670913980117	0.209712326455625	0.266026924389436	0.108113898189025	0.569577814496417	0.325587342892874	0.0791333459547451	-0.182056790145206	0.335610693527754	0.395836300543016	0.030366336393412	-0.112916525796202	0.552448777767227	-0.664860517474395	6.12981700677772e-05	0.177094584768145	0.349170420842285	-0.36693183114679	0.0460911394534714	0.0144642303712195	0.939529440003806	-0.0636181560629728	0.738392138491725	-0.0546210839240267	0.774362185692789	0.102639470029142	0.589389766941858
ASHGA5P015552	ASHGA5P015552	black	-0.183691108393793	0.331215920108119	0.226792175934647	0.228129878259095	-0.440353101463428	0.0148781625447713	-0.266555853752171	0.154486647377851	-0.0621110930477796	0.744381994938891	0.408583730903416	0.0249824225359072	-0.131601191303827	0.488180738869166	-0.0221838838062643	0.907369425938587	0.502599124751096	0.00464729969962433	-0.326751404484983	0.078004678034791	-0.21229699055892	0.260044047620642	-0.473827479435094	0.00816880692293989	-0.102657458506303	0.589324177700851	-0.0748771040732713	0.694138508468991	0.270647872863164	0.148017950399419
ASHGA5P051474	ASHGA5P051474	black	-0.176081182693805	0.351979507077325	0.181346031897667	0.337532981142256	-0.383987234584485	0.036180965589674	-0.186390951679612	0.324033364323958	-0.0707211869654587	0.710367860120265	0.269468269371778	0.14986225866241	-0.280539018353574	0.133193870244299	-0.0537913712952838	0.777703797731573	0.494366327987631	0.00548806184150291	-0.135500304750308	0.475268625801161	-0.0919772494183323	0.628811320574388	-0.247570528867848	0.187160759058364	0.116552470076528	0.539641997094693	0.045325592868594	0.812011679934279	0.193718500953859	0.30502729549535
ASHGA5P023401	ASHGA5P023401	black	-0.169587430715285	0.370298934815275	0.215672374744433	0.252364402557844	-0.38992523610536	0.033164137243704	-0.129550376657431	0.49504313611049	-0.0312854062780665	0.869639909740997	0.244983737245487	0.191959725270909	-0.256962456681151	0.17044247041094	-0.275394328713347	0.140762427717417	0.537223502007924	0.00220441546547547	-0.16990831692853	0.369380765643801	-0.156807565513323	0.407946337709934	-0.299583943088668	0.107757756333448	0.0870184435310475	0.647501160073279	0.267160870761812	0.153517661756092	0.225913146294534	0.229986422418297
ASHGA5P015723	ASHGA5P015723	black	-0.168799885811061	0.372558052269106	0.300898954235174	0.1061463249947	-0.0972840324632518	0.609056311026951	0.0130266898354157	0.945530038823295	-0.176006415527299	0.352187291166804	-0.0663425485740229	0.727602196231124	-0.328964483582054	0.0758930908932317	0.107635530431247	0.571296983539192	0.791606299218724	1.89450571842966e-07	0.344762105549654	0.0620740109866547	0.265604113903819	0.15601981373794	0.104707839528056	0.581869075369079	0.206944726903625	0.27253175779111	0.0297560096605296	0.875962567909122	-0.0619902941734373	0.744862751397411
ASHGA5P047680	ASHGA5P047680	black	0.165654086269513	0.381662159297541	-0.372467357146171	0.0426627054606471	0.17236560790346	0.362394034306554	-0.0674204199366251	0.723347216243925	0.222017764107532	0.238335666277413	0.0170629096263041	0.928690453278976	0.533684183354228	0.00238768347662451	0.119190012943097	0.530440710913359	-0.683033035040352	3.19333739731943e-05	-0.0495270569393964	0.794938208445212	-0.17976562190398	0.341831199873739	0.0210748870392551	0.911981858941627	-0.26056332239911	0.164322236431653	-0.274521726255246	0.142076522064731	0.117510174338598	0.536292251414049
ASHGA5P016837	ASHGA5P016837	black	-0.163950004283609	0.386647242370133	0.209682988376155	0.266095344751378	-0.407361320957839	0.0254621901047403	-0.232173018975046	0.216985385871953	-0.0541985829449363	0.776063290390083	0.378340425378791	0.0392511958850122	-0.150890160754277	0.426081681201898	-0.0399927662061208	0.833803989061147	0.495756845504628	0.00533757645003135	-0.327153555540067	0.077617646878769	-0.189944859549181	0.314726140902425	-0.45686907688177	0.0111483718802731	-0.0913933745277652	0.631000601008684	-0.0487351678357239	0.798149365969408	0.257444595512268	0.169613774923582
ASHGA5P037797	ASHGA5P037797	black	0.160766730789844	0.396059469962438	-0.407117021721863	0.0255589690449609	0.33680991356073	0.0687608076426504	0.241066301399355	0.199388996151545	0.365324635890656	0.0471265726842237	-0.383750267637047	0.0363057947197622	0.369344116935768	0.0445710898268937	-0.00510131709216056	0.978656009557747	-0.526259288101173	0.00281537485832363	0.0582301127068967	0.759873706417664	-0.138547527306799	0.465302354282925	0.0016514191102982	0.993089739102636	0.0128267721699748	0.946364776324555	-0.00550482900809571	0.976968136499434	0.0558007089674033	0.769618132978287
ASHGA5P031572	ASHGA5P031572	black	-0.156913235208757	0.407626493511452	0.363417490567606	0.0483791409806291	-0.156899671921013	0.407667539371384	-0.259499494091746	0.166113851794001	-0.411056370233955	0.0240345671706671	0.124034305453569	0.513739699436981	-0.21743441450818	0.248415414982058	-0.158472340457246	0.402923793658035	0.480651694183253	0.0071764576214426	0.272149957875003	0.145693237771722	-0.0349241271234632	0.854629445053433	0.127049384039286	0.503477344174306	-0.102348869174026	0.590449790869294	-0.00878081850198378	0.963269048018165	-0.289308184475373	0.120986237985712
ASHGA5P037531	ASHGA5P037531	black	0.153502490152211	0.418021367626533	-0.305196807680026	0.10100552566543	0.362355354206837	0.0490880965061468	0.204386151713324	0.278636033853261	0.148480457222817	0.43359215377381	-0.349583618591602	0.0582744456851521	0.215141879833892	0.253561372659246	0.220565166061367	0.241500226109635	-0.570163309625301	0.00100388193976827	0.0824874285935666	0.664764667969777	0.00449194959274805	0.981205136626921	0.241162299660726	0.199204600118264	0.0161533375128593	0.932482917730948	0.0421341201757884	0.825038006679703	-0.161386117985808	0.394217908976553
ASHGA5P050970	ASHGA5P050970	black	-0.149275371965881	0.431106633469318	0.266437577870702	0.154676588136607	-0.0827317446307325	0.663829406418873	-0.0729217164849907	0.701758535203289	-0.156308430488257	0.409459043945584	-0.0620913441346586	0.744460585410209	-0.240051515890635	0.201345434022003	0.0210711313717015	0.911997484001982	0.612463647820805	0.000321406312162299	-0.0274698178615104	0.885427737387099	0.251148547498988	0.180661842508234	-0.0813716110531608	0.669042363584065	0.0258979230040035	0.891944669480459	0.0197366375388594	0.91755149915133	-0.129288037415608	0.495924470602652
ASHGA5P026060	ASHGA5P026060	black	-0.14534178186105	0.443482215882958	0.283682027691311	0.128719076228995	-0.104024466735399	0.584349159436185	0.0367333362680698	0.847184228121207	-0.154155491626081	0.416019888812488	-0.058588753698232	0.758438192021084	-0.461201168656452	0.0103118968006357	0.0172092883909246	0.928080267304682	0.678243646574482	3.80874120814289e-05	0.230744330177682	0.219907600762671	0.218394936360027	0.246280047557719	0.136308482010163	0.472614660639751	0.163773130908736	0.387166805591462	0.247641894679935	0.187029560829716	-0.0325011489541547	0.864619519219765
ASHGA5P035581	ASHGA5P035581	black	0.141766345088494	0.454895347966134	-0.272120695825008	0.145738271554373	0.14875932197739	0.43271931565789	0.0389539120193497	0.838063821328589	0.182104761595267	0.335481192405751	-0.0850023374788239	0.655161220035249	0.462182981864841	0.0101298424897074	0.134645675396683	0.478083520271246	-0.465422828097626	0.00954814985951878	-0.063431539269124	0.739133045453038	-0.192058235244813	0.309271087618887	-0.199542156419259	0.290431826204883	-0.100752692375605	0.596286890600592	-0.374939260058658	0.0411990692084664	0.0130378321352004	0.945483516848469
ASHGA5P041658	ASHGA5P041658	black	0.130488247135137	0.49189882072613	-0.311496188030614	0.0938123754854909	0.105657933052084	0.578428762490227	0.101310497230028	0.594244216047746	0.340897881940035	0.0652567862597693	-0.167982268789823	0.37491195187319	0.248604265985575	0.185266613310548	-0.254476377050374	0.1747610438097	-0.441848007792129	0.0145026486201897	0.133560207840507	0.481671107233199	-0.252366240814525	0.178486666279195	0.0234948914307482	0.901920626223334	0.060303565490213	0.751585351280672	0.00818174298000232	0.965773527892798	0.170798543721736	0.366840525185017
ASHGA5P049217	ASHGA5P049217	black	-0.119074189753935	0.530843182811366	0.178764831449604	0.34457007085575	-0.0501500817326385	0.792414109319781	0.106850660668086	0.57412271077865	0.0253879470274491	0.894060486840103	-0.159224392930288	0.400666427117743	-0.418471395193704	0.0213672447299044	-0.1765909321615	0.350564827607377	0.667214688275164	5.64727400847836e-05	0.22594915186503	0.229910178414115	0.423573853438451	0.0196772029633144	0.0662676428156136	0.727898189357892	0.140450398085173	0.45913498464157	0.172104420585144	0.363132919538323	0.086977724336438	0.647655524607714
ASHGA5P058468	ASHGA5P058468	black	0.0995853794963939	0.600571326247719	-0.0529125317359601	0.781247507574102	-0.0310705740989503	0.870527578203762	0.212502014212221	0.259573266814162	0.331687769140548	0.0733554962976918	-0.193536535542512	0.305490624928111	-0.257118382713971	0.170174153222182	-0.148255644012978	0.43429651217383	0.500766456699699	0.00482424302171809	0.0253370305746273	0.894271771287237	0.190587453709866	0.313061188121268	-0.272642946213971	0.144936050369084	0.358438537974338	0.051773980128772	-0.177549216847169	0.347914595072062	0.268585281139943	0.151253610100849
ASHGA5P031268	ASHGA5P031268	black	0.0983594940165576	0.605084842643917	-0.202141689080653	0.284062719464691	0.265838898530096	0.155640587366454	0.266716810557373	0.15422843388301	0.0145894897054522	0.939006730014681	-0.19481956935143	0.302233108438903	0.156163341428104	0.40989934970737	-0.069972963896839	0.713303239220704	-0.493286678497486	0.00560738486550332	-0.0855438231972816	0.653100468914871	0.161323082150022	0.394405102820854	0.153406617038927	0.418315673585488	0.125378737514625	0.509151013079034	0.231838204261653	0.217667828821288	-0.169242153116718	0.371288391385848
ASHGA5P054034	ASHGA5P054034	black	-0.0880013453075294	0.643779386312803	0.19623025631737	0.298676804503211	-0.255346437378877	0.173240970084649	-0.200995200278923	0.286860623348328	-0.199574609588252	0.29035175745613	0.291085941406913	0.11861575662926	-0.22341366838351	0.235320799637966	-0.0828122015549291	0.663521519040752	0.429669849314971	0.0178042372977995	-0.363384465645735	0.0484010613798014	-0.11625145571263	0.540696891044889	-0.354083828305599	0.0548951420234303	-0.139476040516546	0.46228753932722	0.0228872301579805	0.904445655233816	-0.0136398710776125	0.942970114236352
ASHGA5P056981	ASHGA5P056981	black	-0.086212958151593	0.65055737163249	0.197965099986961	0.294339673880859	-0.174898823111991	0.355273972394723	0.0528448323612806	0.781520668265315	0.0690750007450339	0.716831370181799	0.0455772830417404	0.810986422095013	-0.417528366749337	0.0216923017986311	-0.133285420671461	0.482581498993478	0.584840135145556	0.000688179324356734	-0.0971263915025957	0.609639368143941	0.0797418632099522	0.67530856369336	-0.219513227813935	0.24380930056805	0.103725656509278	0.58543505487233	0.125265921287075	0.509535284893566	0.205136674386246	0.276836390174886
ASHGA5P044703	ASHGA5P044703	black	-0.0758230764820738	0.690462520574461	0.210457282570043	0.264293421482703	-0.157069254359462	0.407154508480442	0.216794016065617	0.249845886531676	-0.0910365293616741	0.632340127468349	0.000416569095470755	0.998256873153694	-0.417243156053926	0.0217914094866766	0.0722288129576211	0.704465600432445	0.647497069528671	0.000109855337575494	0.112661737309158	0.553351467539806	0.130915829884977	0.490468671786579	-0.0690978572717172	0.716741494784697	0.487985469104871	0.00622587083838856	0.194125018159229	0.30399379415281	0.0352126512053714	0.853441279838186
ASHGA5P039815	ASHGA5P039815	black	-0.0754849384789143	0.691775715867485	0.181867757860426	0.336121290895292	-0.174760408661116	0.355660841850575	-0.310097775537891	0.0953746343770508	-0.0726794966012777	0.702704445554751	0.205730504977705	0.275417789290822	-0.217905793599159	0.247365952254675	-0.195764945345513	0.299846910084167	0.300100124738721	0.107123052723167	-0.375398864383262	0.040931418280216	0.0316939351879068	0.867952331908149	-0.226964913592375	0.227766239498476	-0.380504830347379	0.0380505877704887	-0.141221081183523	0.456649511170038	0.0303113175143836	0.873665991014767
ASHGA5P056130	ASHGA5P056130	black	0.0614859890705832	0.746870802585516	0.0478289499628431	0.80182809543538	0.105251386856411	0.579899770090946	0.247971524291105	0.186424405931406	0.121300660733746	0.5231322142965	-0.268741957078969	0.151006054803939	-0.325852699540985	0.0788749597358282	-0.025650820446726	0.892969772728434	0.55826277509003	0.0013463478437051	0.0601287052801438	0.752283301376976	0.222019937231082	0.238330952843512	-0.038522578322275	0.83983383568701	0.203320874024641	0.281203302300005	0.208169167782936	0.269641317303784	0.0286008579615574	0.880743052012541
ASHGA5P040927	ASHGA5P040927	black	0.0593984211367649	0.755200276346284	-0.085374293375799	0.653745386414111	-0.109423483251432	0.564883378119749	0.208608918480904	0.268608103266232	0.347080917791771	0.0602232123842111	-0.157732879685281	0.405150371869791	-0.371414432800891	0.0432986336792732	-0.0400801894523248	0.833445717672697	0.640746100325267	0.000136502910489854	0.119921674744135	0.527901662511831	0.0723304095231263	0.704068456220681	-0.226869495980156	0.2279670596353	0.374022728781355	0.0417369934726169	-0.13682479823008	0.470923182281095	0.35671563503403	0.0529916201135132
ASHGA5P018968	ASHGA5P018968	black	0.0588460956047411	0.75740862695491	-0.227071642192784	0.227541754964235	0.0491353733235521	0.79652610187422	0.0557562568905669	0.769796757641256	0.214836379403576	0.254252374053876	0.0425386970900807	0.823384085558186	0.243820287907495	0.194145772638648	0.378688544405926	0.0390560673803465	-0.441772498992948	0.0145214248930166	-0.263412386605686	0.159591916056092	-0.26277637385503	0.160639353227807	-0.129616044856464	0.494822646199713	-0.0124447096234458	0.947960196841056	-0.238406989619036	0.204543995516773	0.168835383803703	0.37245605088787
ASHGA5P018376	ASHGA5P018376	black	0.0507782885389694	0.789871096574441	-0.147295593375354	0.437311451345326	-0.161479799496566	0.393939802365749	0.320137613058705	0.084585093353638	0.351111745234812	0.0571091119592193	-0.0856460109675214	0.65271184921208	-0.278252207758532	0.136520451126459	-0.246052768160683	0.189966218631883	0.455368712396967	0.0114510330146022	0.0472173707591557	0.804313113600911	-0.0633548966976212	0.73943739855551	-0.365112525986205	0.0472645940872122	0.525280636562102	0.00287639749854105	0.147263378385244	0.437412816218884	0.397389240699557	0.0296640095361266
ASHGA5P014769	ASHGA5P014769	black	0.0504487444204658	0.79120484572033	-0.189409150826968	0.316118351614532	0.0993948136448548	0.601272014661232	-0.0809376899319958	0.670708636504357	-0.0114296407126539	0.952199873617079	0.0458800386136293	0.809753555847215	0.571650573342801	0.000966969568352867	-0.0504737381837668	0.791103669277094	-0.553399658293829	0.00151320709371649	0.0528308539626301	0.781577072980804	-0.32138953690311	0.083308006950988	-0.147620773901663	0.436288982637412	-0.200081101500463	0.289103955725124	-0.0608095973539427	0.74956662165683	-0.11795423362941	0.534742437147911
ASHGA5P035263	ASHGA5P035263	black	-0.0466594680717498	0.806581661155166	-0.181716979786231	0.33652889791243	-0.0525823384317321	0.782580047559305	-0.13051964410909	0.491793734417298	0.0413419207952707	0.828278659632914	0.178644095343528	0.344901382357971	0.598345381361819	0.000478407795389152	-0.12458938531802	0.511842691927072	-0.673456782238673	4.52790219367964e-05	-0.231827813846949	0.217689030603782	-0.207128395188337	0.272096914176013	-0.226008297692993	0.229784970378992	-0.180926018245094	0.338672069769874	0.0207711201267929	0.913245752696087	0.0874361012416029	0.645918667719188
ASHGA5P040177	ASHGA5P040177	black	-0.0361289932168164	0.849669805849931	0.0372456895426458	0.84507811535786	-0.292621614826145	0.11659592781725	-0.0350377272632495	0.854161593262289	0.0550788834425865	0.772520114896461	0.142330331747439	0.453084733433433	-0.354217587244021	0.0547971159593467	-0.148982440436573	0.432021654595935	0.503196248191435	0.00459085988298996	-0.0959275349340871	0.614081153997962	-0.106732408690903	0.574548989099539	-0.217987322571894	0.247184736948879	0.244480897892143	0.192902419551414	0.168089970701075	0.374601384835089	0.215369307174758	0.25304776546743
ASHGA5P015549	ASHGA5P015549	black	0.0280045083796541	0.883212606817654	-0.0161703993531171	0.932411764729359	-0.113906232821744	0.548948841686718	0.334471836095432	0.0708295717705324	0.246835762902159	0.188515282001891	-0.0940469422491032	0.6210757815325	-0.526960332127545	0.00277235141905127	-0.175666330073323	0.353133342407561	0.649848210781745	0.00010172706947059	-0.00448297891463599	0.981242664491373	0.267150256351439	0.153534623895713	-0.187474701468403	0.32117738794184	0.556330107739942	0.00141063442711056	0.24651648146202	0.189105994071686	0.301866496029802	0.104972267584061
ASHGA5P020488	ASHGA5P020488	black	-0.0226990377208472	0.905227842062951	0.137827068326955	0.467648729847663	-0.200399777171365	0.288320614063901	0.00619054966415575	0.974100023771478	0.0149652821074051	0.937438689862751	-0.0275997220553705	0.884889488239664	-0.159836206694374	0.398835312347791	-0.292263484175082	0.117064668091383	0.567464398522521	0.00107402015746858	0.301781371236029	0.105075169168447	-0.0933348608218392	0.623732796179647	-0.0698361528305888	0.713840402961673	0.238354729051227	0.204646210237552	0.204929038246338	0.277333520323728	0.109129702928049	0.565934953063894
ASHGA5P045743	ASHGA5P045743	black	-0.0195124097729327	0.918485090645595	-0.155670135280932	0.411398083968058	0.066434843268954	0.727237542844816	0.0836704867315382	0.660240439205203	0.109621832027987	0.564173899323118	-0.0476316326340343	0.802629645383924	0.403141986791936	0.0271763801074468	0.142088019213854	0.453862178421884	-0.449854692926351	0.0126231998112105	-0.0569378215248043	0.765052752103867	-0.0436559061315672	0.8188207756287	-0.128998885374658	0.496896799384931	0.083133432233358	0.662292789799812	-0.167270263798885	0.376968856411805	0.0495419311212524	0.794877923987682
ASHGA5P047408	ASHGA5P047408	black	-0.0194320578993081	0.918819668470249	0.19807278766645	0.294071775784395	-0.162144683508738	0.391969229537052	0.137735162577531	0.467948491603306	0.00464262050923973	0.980574827034542	0.0820998331682569	0.666249426690848	-0.487478791162239	0.00628790907908725	-0.137756142027564	0.467880055720011	0.542201018130141	0.00196733411066217	-0.0277128066440358	0.884420970848249	0.108440530916859	0.568405296755638	-0.0630399996269118	0.74068828166288	0.225034977858546	0.231851261541934	0.396854422642647	0.0299043787060344	0.181586322580281	0.336882353972822
ASHGA5P019806	ASHGA5P019806	black	-0.0191527040741554	0.919982977532645	0.184970141656905	0.327801189106535	-0.0419258285597646	0.825889795155032	-0.0454011258473169	0.811703964889519	-0.116395407436069	0.540192295892838	-0.127696223509802	0.501289126426382	-0.0961340989745747	0.613314869475827	-0.297805432793632	0.10996619512016	0.465842409685337	0.00947491715103175	0.275760461539642	0.140213689120108	0.042605918757407	0.823109353235311	0.0298295502889699	0.875658370095897	0.0663015089194535	0.727764361327288	0.0961370183235256	0.613304042512605	-0.147257959223089	0.437429868936965
ASHGA5P057437	ASHGA5P057437	black	-0.0169207887035319	0.929282928190303	-0.149395046428758	0.430733115972551	0.158545111068794	0.402705050572109	-0.222336885950859	0.237644167375445	-0.0333423253934794	0.861148903345499	-0.0145770398861343	0.939058682279423	0.376976709078195	0.0400231356638929	-0.102390524212636	0.590297794978672	-0.547244851190546	0.0017499633872366	-0.0559693520362135	0.768940568749592	-0.174472609432004	0.356466046563027	0.161834833274224	0.392886854520711	-0.448657381628609	0.0128905539168406	0.0767824181084297	0.686741616314904	-0.112847454015456	0.552693424577604
ASHGA5P019925	ASHGA5P019925	black	-0.0158274969826698	0.933841867922318	0.00805975966655078	0.966283528102245	-0.124797976050155	0.511130719111624	0.258646322256839	0.167560695607278	0.283410683281275	0.129100984175574	-0.159900231582595	0.398643966117372	-0.343599085422813	0.0630188886924796	-0.0138331630040343	0.942163268431474	0.706301103290284	1.29227127720457e-05	0.333908674812914	0.071334998548343	0.150999953966357	0.425741200276571	-0.0237955214304634	0.900671756595388	0.507232674073794	0.00422449523959063	-0.0196701302539831	0.917828396769073	0.342867187122682	0.0636192432709266
ASHGA5P046970	ASHGA5P046970	black	0.0122880881891791	0.948614275509855	-0.160955925460522	0.395496436506847	0.121803377825734	0.521398701862225	-0.124572955533243	0.51189879170368	0.0796882560120736	0.675515042052303	0.00505185265671387	0.978862923531774	0.343678617267185	0.0629539185552538	0.0602202623800487	0.75191782961515	-0.432487051007941	0.0169899334416424	0.0828455948316497	0.66339374756579	-0.18606580850441	0.324893244539637	0.155845934609874	0.410863520071794	-0.254457754732341	0.174793681188783	-0.233583996156518	0.214125423935401	0.032979391641541	0.862646027302408
ASHGA5P038998	ASHGA5P038998	black	-0.0114775899397825	0.951999572586905	0.0729796562231282	0.7015323352142	-0.109743564066574	0.563738673831614	0.030717338532707	0.871987452561887	0.177425985593061	0.348254727067558	-0.0852458824269414	0.654234044172642	-0.299283009674522	0.108129084044765	-0.0811432350769208	0.669919144229766	0.487508955887002	0.00628420101823719	0.464596329147684	0.00969380003084268	-0.215871136869249	0.251916890453695	0.19630111984851	0.298498858974871	0.154514148417663	0.414922868948249	0.138919296233082	0.46409400929723	0.251860564570902	0.17938771296571
ASHGA5P021660	ASHGA5P021660	black	0.00942511292568062	0.96057591010776	-0.143598613935683	0.449027144806664	0.231869217242593	0.217604554756871	-0.191413871040826	0.310928026043837	-0.0657734672410183	0.729851903892632	-0.0814733809786551	0.668651785934375	0.479445490133012	0.0073440182884725	-0.0480750289998698	0.800828740101805	-0.63084549379738	0.000185985065606564	-0.0103188231249081	0.956840929382341	-0.0567194688315758	0.765928820722728	0.284372876324938	0.127750476641415	-0.399711739630327	0.0286383253114372	-0.0507598236142438	0.789945813487439	-0.203482872843485	0.280811917774197
ASHGA5P017795	ASHGA5P017795	black	-0.00755199354006923	0.968406586081846	0.180970245000016	0.338552015857055	-0.255677734952487	0.17266462617637	0.0402567598989145	0.832722209676401	0.0454351888457957	0.811565204071461	0.0774810419117485	0.684036434922185	-0.310394633318675	0.0950413600198167	-0.291856298925206	0.11759931066205	0.566134357230725	0.00111013220433327	0.327441769889719	0.0773411791693868	-0.031899047225009	0.867105255698645	-0.0222975686025674	0.906896763323395	0.251558639029747	0.179927224810571	0.174766334659429	0.355644273495091	0.185405482811103	0.32664387034412
ASHGA5P020513	ASHGA5P020513	black	-0.00512966720198142	0.978537419229081	-0.0115824905908471	0.95156137515019	-0.116817138905701	0.538715280267374	0.294546899368574	0.114099863415031	0.295357014743377	0.113061545466753	-0.172294603851245	0.362594812895236	-0.334217414148839	0.0710575659758499	-0.0501086991944528	0.792581701527234	0.694477823194691	2.06780285406302e-05	0.279103875690849	0.135274538383028	0.148714607198321	0.432859206791655	-0.0798164267150406	0.675021406519415	0.533454743939923	0.00240000561692252	0.0490143321621949	0.797016966647437	0.341037145536098	0.065139915481046
ASHGA5P018794	ASHGA5P018794	black	-0.00503122869391788	0.978949195734103	-0.198331947697924	0.293427688757232	0.0877128152287152	0.644871039974708	-0.199918739722584	0.289503580390326	0.097901248024409	0.606775713798072	-0.0019971787631794	0.991642974953157	0.339243208586637	0.0666579372050785	-0.149732205764774	0.429681758598664	-0.490602191360513	0.00591369657683507	-0.0369005860660333	0.846496606042983	-0.258239480161566	0.168253776088896	0.0862066085797028	0.650581485645977	-0.381977512372757	0.0372506854720433	0.0812390229139843	0.669551343888893	0.0521280114345234	0.784414531428105
ASHGA5P019946	ASHGA5P019946	black	0.000456198115462485	0.998091046427209	-0.00818351949815061	0.965766100542832	-0.117612460960857	0.535935070877085	0.269129730693691	0.150394609486371	0.29820495379857	0.109467177041028	-0.156314464954905	0.4094407367457	-0.327366260899071	0.0774135372613735	-0.0274268524872797	0.885605772488424	0.687625066186501	2.68860224285712e-05	0.279079186960258	0.13531053849014	0.146074303109284	0.441163187798537	-0.0830457417022053	0.662628126956871	0.498746652134068	0.00502589281702791	-0.0274573526519577	0.885479388762467	0.348651582839411	0.0589943193657481
ASHGA5P025948	ASHGA5P025948	blue	-0.771805521805238	5.91176258616195e-07	0.809728484732491	5.97928997357828e-08	-0.806648102245975	7.3356016380978e-08	-0.798568074243618	1.2332593701399e-07	-0.71175825675238	1.03223052292417e-05	0.890994430308758	4.15784349538827e-11	0.449061725525366	0.0127997415296187	0.224294116487076	0.233432391428591	0.295735546864644	0.11257880324765	-0.0178536577037754	0.925394666860127	-0.33019330980955	0.0747398035035088	-0.400255869566395	0.0284022430907352	-0.35616277046584	0.0533871053909475	-0.273747323846069	0.143250169808757	0.0025558448164229	0.989305402142239
ASHGA5P021874	ASHGA5P021874	blue	-0.768352213580879	7.12731971556241e-07	0.800949466156717	1.0607699504677e-07	-0.74444194657134	2.39719576171325e-06	-0.782930164329692	3.16448789784699e-07	-0.664744863176918	6.15444488865476e-05	0.80863275697159	6.43299652424131e-08	0.475404202997601	0.00792978752352182	0.251112737423171	0.180726090696861	0.315602568764691	0.0893368927550594	-0.042376793704009	0.824045862295639	-0.208964724315175	0.267774004810313	-0.436662566071608	0.0158399877763147	-0.431176044144525	0.0173649489842851	-0.403534903284653	0.0270128796131858	0.00495904369094012	0.979251155009268
ASHGA5P051824	ASHGA5P051824	blue	-0.768201689172379	7.18512983014132e-07	0.824735637320217	2.08979845897663e-08	-0.903934181830312	7.69577879977549e-12	-0.830909810439879	1.31717998297425e-08	-0.607532380858248	0.000370096306482417	0.913379193327814	1.91834089623115e-12	0.372745591761836	0.0424959144896362	0.15996861841877	0.398439641394105	0.404157354822644	0.026755507778668	0.0338551110943379	0.859034435775796	-0.378516809591228	0.0391522310673984	-0.424225854931411	0.0194694254720776	-0.360165862310666	0.0505755283413081	-0.33149841790378	0.0735297862972957	0.173322195054718	0.359695507920048
ASHGA5P051176	ASHGA5P051176	blue	-0.765454471333556	8.31789263713051e-07	0.771373531124613	6.05274100353377e-07	-0.739703873975126	3.00147022982303e-06	-0.780331865113152	3.67351893531444e-07	-0.591269811767822	0.000579950957500965	0.794507914999842	1.58725994000873e-07	0.461575354646336	0.0102421910150147	0.326971310811016	0.0777928560978053	0.338710293844634	0.0671141498759502	-0.0648429387727301	0.733535226000235	-0.182177389861703	0.335285186971331	-0.388276930315473	0.0339803937652143	-0.448246909983782	0.0129832927213279	-0.358122593582355	0.0519955975427706	0.0766588876150354	0.687220341832765
ASHGA5P036880	ASHGA5P036880	blue	0.765084250934177	8.48235164814792e-07	-0.789012454322218	2.21403209026992e-07	0.896286863708412	2.14233313095116e-11	0.778915274497276	3.98140254362164e-07	0.568644215216983	0.00104284991954923	-0.913727335851017	1.81715972019169e-12	-0.399352801017854	0.0287949305801707	-0.109953591837544	0.562988126581833	-0.369987511440496	0.0441724951818683	-0.0942690797330736	0.620247865101866	0.481041697893697	0.00712297828778919	0.444226630470393	0.0139214407387987	0.360547157090093	0.0503139614688973	0.203603808531644	0.280519968622166	-0.216749407333132	0.24994573220574
ASHGA5P029841	ASHGA5P029841	blue	0.764819548437852	8.60174165380767e-07	-0.84788542691092	3.34572807018413e-09	0.743404630898061	2.51916569488032e-06	0.677874635911077	3.8602957801225e-05	0.715487596523111	8.82714225267367e-06	-0.797854436274942	1.28971884585834e-07	-0.323795013379373	0.0808956672554251	-0.239875852760709	0.201685439507049	-0.351699532158812	0.0566657807830387	-0.0731545625337452	0.70084964287888	0.26860360285481	0.151224645858102	0.277257286712437	0.137986505187004	0.308374654545724	0.0973266299789889	0.215108058451652	0.253637811234042	0.0134499423266052	0.94376297524793
ASHGA5P023160	ASHGA5P023160	blue	-0.763476796624765	9.23120523346766e-07	0.870637512677409	4.01149371587763e-10	-0.770256482263252	6.43156339507916e-07	-0.73760049831195	3.31142413067818e-06	-0.691835822481987	2.28997350823965e-05	0.838461054375698	7.29990804138734e-09	0.366641470208717	0.0462768518364472	0.309674984735442	0.095850816264289	0.383591876502255	0.036389425001787	0.127260853337218	0.502761432536277	-0.276991426250308	0.138380195016499	-0.275008325732882	0.141342634622909	-0.347975437870489	0.0595209031823471	-0.240034947665376	0.201377485830327	0.0386094613077333	0.839477242125159
ASHGA5P037528	ASHGA5P037528	blue	0.763447169316775	9.24555372304448e-07	-0.795249940875643	1.51635438294358e-07	0.923797932899699	3.40580294476671e-13	0.810915531118388	5.52089198651986e-08	0.54492711980067	0.00184711109474497	-0.926465388053594	2.10299253064291e-13	-0.353877924390753	0.0550463099623119	-0.188810253853098	0.317679293442625	-0.470025333085462	0.00877035402810143	-0.0810266166038418	0.6703670297847	0.410509624916369	0.0242415762214358	0.44730442657955	0.0131983415885547	0.342471114267939	0.0639459866998966	0.322957636334509	0.0817292738551471	-0.253096164277547	0.17719166132995
ASHGA5P045204	ASHGA5P045204	blue	0.758263759806121	1.2091401995437e-06	-0.786350983689559	2.59222048880957e-07	0.899316168331562	1.44213959286185e-11	0.742832669144527	2.58879513571122e-06	0.524614449410691	0.00291858608921624	-0.889943330286171	4.7239605803797e-11	-0.382176463216725	0.0371436681721114	-0.243782640689199	0.194216796586577	-0.45408048266488	0.0117163699587857	-0.169814465923509	0.369649168091084	0.422065043088526	0.0201650477847801	0.360945022100283	0.0500421707716154	0.275836290949831	0.140100235080805	0.273619552018888	0.143444488340914	-0.27124562119313	0.147089653962234
ASHGA5P030574	ASHGA5P030574	blue	0.758219668910725	1.21186899237783e-06	-0.66107162457758	6.98411712890143e-05	0.659741728831959	7.30826469838983e-05	0.609505436276724	0.000349884730111452	0.57854103492693	0.000811004667307007	-0.705538515639926	1.33295882157022e-05	-0.456251987122378	0.0112720315549885	-0.258590799978155	0.167655161598632	-0.186435017811858	0.323916934054445	0.151240151193305	0.424996845686955	0.107688320089393	0.571107152340242	0.383508432770104	0.0364335455114955	0.298666109782811	0.108893280024272	0.0404189625336081	0.832057692653036	-0.0455420978814145	0.81112973016993
ASHGA5P055857	ASHGA5P055857	blue	-0.756988678453738	1.29034739539083e-06	0.890068278767904	4.65313270390328e-11	-0.69285459805771	2.2018838618864e-05	-0.673432882690256	4.5317784765333e-05	-0.713119328690405	9.7520687585218e-06	0.737967820254879	3.25529286207199e-06	0.338905112422745	0.0669470906274284	0.324491375472886	0.0802074219947694	0.393063248610419	0.0316540062868202	0.0759522808969133	0.689960973561085	-0.17824358742422	0.346001789167705	-0.2714108912256	0.146833735529888	-0.34297204414782	0.0635329592101355	-0.245705839492094	0.190611577526445	-0.0576326520478265	0.762266867378471
ASHGA5P023245	ASHGA5P023245	blue	0.753066862074685	1.57209428964593e-06	-0.836119528468956	8.79374883772687e-09	0.833830395626144	1.05199628959683e-08	0.832848221074135	1.13515330145163e-08	0.675820410112278	4.15888556177995e-05	-0.901483975166496	1.07805374219912e-11	-0.374493886059515	0.0414597677306475	-0.170204275454425	0.368535110651122	-0.356382663122397	0.0532295296694071	-0.0222319368064983	0.907169634157669	0.38227096349129	0.0370929224064507	0.373545002235708	0.0420195963930378	0.47501406802407	0.00798837110020649	0.248774452291575	0.184956065658698	-0.0761063459429686	0.689363090532668
ASHGA5P036789	ASHGA5P036789	blue	0.752832081156505	1.59060931423426e-06	-0.750897706813168	1.75084521245053e-06	0.760648099992177	1.06961248676992e-06	0.867688466682837	5.39651887178687e-10	0.573486255095741	0.000923050310132908	-0.780484091247512	3.6417573871906e-07	-0.495045160690417	0.00541415105683102	-0.248741139846465	0.185016823909307	-0.240988316320904	0.199538878720809	-0.196163404877313	0.298844736611169	0.507556274083597	0.0041962404641907	0.290014843615658	0.120039811979291	0.556321179913793	0.00141093748836174	0.368689268182727	0.0449797195043861	-0.0950276590873155	0.61742403821318
ASHGA5P022704	ASHGA5P022704	blue	0.745053109913126	2.32786210715081e-06	-0.693234667686676	2.16980820848154e-05	0.682355102080119	3.2746430435668e-05	0.77749134836483	4.31436140990501e-07	0.567288394249227	0.00107873917263908	-0.695346705211827	1.99908755758299e-05	-0.535542968268615	0.00228985693639556	-0.282464462264237	0.130439266507512	-0.189424571638721	0.316078222364872	-0.283960306092178	0.128328271345477	0.51895377801143	0.00329910571877406	0.168603047871117	0.373123951260007	0.426661597566143	0.0187091643836959	0.251537801215966	0.179964501967792	-0.0511605240579102	0.788324820713742
ASHGA5P052306	ASHGA5P052306	blue	0.741672647873872	2.73538961672087e-06	-0.816105892919037	3.86960492455124e-08	0.707596358282668	1.22571839140649e-05	0.620023127770224	0.000257720639693025	0.719020662595744	7.59378083032359e-06	-0.744331513458438	2.40992147608458e-06	-0.271670304768156	0.14643268643744	-0.34907109831548	0.0586694410464016	-0.371929263499575	0.0429867556452444	-0.0480024734118231	0.801123364750806	0.26144475453949	0.162848253339116	0.312993402605452	0.0921613192797639	0.204472125549619	0.278429500515388	0.242639338050135	0.196382302412108	0.0820267382082381	0.666529569790984
ASHGA5P058551	ASHGA5P058551	blue	-0.741323592204416	2.7809479553283e-06	0.741436790479064	2.76609877521641e-06	-0.658015413858658	7.7490349112536e-05	-0.711421046353063	1.04681470832449e-05	-0.647519764247536	0.000109774192868294	0.731625194937125	4.35629729034332e-06	0.509251161248552	0.00405088315365784	0.282594770714091	0.130254363993929	0.279980222201302	0.134001210784082	0.0354061350182845	0.852644673890168	-0.182154185595172	0.335347801873725	-0.346417683753092	0.060748111643961	-0.384925240995635	0.0356902320005188	-0.307055606614352	0.0988411606169567	-0.0354224972912929	0.852577314117679
ASHGA5P042966	ASHGA5P042966	blue	0.736633623238469	3.46338386036573e-06	-0.782593259346323	3.2266521216246e-07	0.741338966668294	2.77892693179884e-06	0.826076039745913	1.89343084562978e-08	0.705600686376552	1.32959908216826e-05	-0.830629877327347	1.34556913076474e-08	-0.388865684592676	0.0336869945143105	-0.163628418429574	0.38759219579508	-0.284398283132046	0.127714957626044	0.0161390207903271	0.932542623160152	0.273978552076406	0.142898997606797	0.304218386532776	0.102159025678974	0.456375315347033	0.0112472260348952	0.238502847925976	0.204356600652677	0.0141885800563025	0.940679821338048
ASHGA5P023433	ASHGA5P023433	blue	0.736371850316779	3.50559620523964e-06	-0.835648893927383	9.12586379919352e-09	0.713751052560211	9.4971770535028e-06	0.788428004893315	2.29248515930098e-07	0.716872869626468	8.3235319436326e-06	-0.804639908100476	8.36521326266804e-08	-0.349206974821419	0.0585645180229289	-0.183524329099201	0.331662779843031	-0.310620395966763	0.0947884930584151	-0.00854870369986927	0.964239381882356	0.150578858826431	0.427047879010897	0.259730609306195	0.165723450433497	0.486041549270936	0.00646675410621593	0.208352415948737	0.269210454734685	0.0278897232406099	0.883688069659243
ASHGA5P056521	ASHGA5P056521	blue	-0.736064368593278	3.55577319432417e-06	0.855975570859688	1.64059206451203e-09	-0.765348787422392	8.3645416281957e-07	-0.770352616742957	6.3981341369024e-07	-0.740368023666983	2.90920228659319e-06	0.84060657456606	6.1390614521474e-09	0.369129759324948	0.0447045231861826	0.217324892366851	0.248659672226334	0.370176009897052	0.0440562569989391	0.0302168090173845	0.874056777614604	-0.290732080023832	0.11908483380929	-0.395343308515066	0.0305920964166058	-0.394308419772233	0.0310704428500741	-0.34117677345226	0.0650229028011834	-0.0631560748410052	0.740227114044637
ASHGA5P019801	ASHGA5P019801	blue	0.735803003241854	3.59893423897036e-06	-0.697633579874518	1.82792777231062e-05	0.867432186565927	5.53556913326274e-10	0.844208250921045	4.56385724250999e-09	0.525625106842185	0.00285478969932212	-0.909750991533938	3.33014100480821e-12	-0.540969542660816	0.00202382995492294	-0.0678627563780833	0.721603387638724	-0.226636515390847	0.228457901779761	-0.0699918692032289	0.713229021536855	0.535739724922764	0.00227970765391964	0.461773870823533	0.0102053712803422	0.450958993482445	0.0123807408306462	0.297785159758469	0.109991562180112	-0.222553686141906	0.237175152095417
ASHGA5P046554	ASHGA5P046554	blue	0.735283401294156	3.68614954763865e-06	-0.825523977688978	1.97216628536403e-08	0.865006793838955	7.02436373500857e-10	0.805892043441789	7.70882048213245e-08	0.659631689143238	7.33567773535236e-05	-0.896885221716384	1.9831638719715e-11	-0.338421917886177	0.0673620306951128	-0.159929180746692	0.398557465147056	-0.371332232571809	0.0433485963697099	-0.0241590837716036	0.899161765735283	0.417129278063666	0.0218310847331813	0.388302820323952	0.0339674485226726	0.372914715285014	0.0423947863386001	0.235723139643995	0.209838710956823	-0.0912120244082591	0.631681210781036
ASHGA5P043139	ASHGA5P043139	blue	0.732674145528719	4.15369892473629e-06	-0.792314283405021	1.81491530127311e-07	0.748776797559999	1.94323074070596e-06	0.80318728989122	9.19036859896214e-08	0.733313471884121	4.03443351525769e-06	-0.859751240465164	1.1590174249894e-09	-0.427398000369491	0.0184842045021338	-0.137235455274739	0.469580106900942	-0.148048103702019	0.434947307420072	0.00223163594033379	0.990661948911757	0.395497923090723	0.0305211463439711	0.289542510340356	0.120671796800654	0.467120493943791	0.00925475300664289	0.189226576353648	0.316593701524074	0.0468173939781105	0.805939344855237
ASHGA5P015240	ASHGA5P015240	blue	0.730484938295515	4.58662438206173e-06	-0.662754248456425	6.59242035358772e-05	0.782496445711115	3.24472017164213e-07	0.748752554082966	1.94553639484314e-06	0.53755886852785	0.00218769915605887	-0.791343494002869	1.92485005189828e-07	-0.46470751802344	0.0096740974826493	-0.0811073856381108	0.67005681598269	-0.212738598223448	0.259030709934624	-0.163253451932905	0.388695682383577	0.577128753881234	0.00084104118003188	0.368542048020192	0.0450719954807094	0.399530889711986	0.0287171434591749	0.0178442679905073	0.925433795579647	-0.136786010399098	0.471050143391862
ASHGA5P031660	ASHGA5P031660	blue	0.730313144485792	4.62226380320747e-06	-0.773917609851756	5.26449257878553e-07	0.783824884398795	3.00465208567725e-07	0.773880981155987	5.27514541326291e-07	0.588445683336571	0.000625491771250046	-0.817399268203504	3.53555172427569e-08	-0.430204369082921	0.0176473011545611	-0.173816371109203	0.358306126978167	-0.336837511829179	0.0687366716707749	-0.230989706415731	0.219403823929832	0.398225650294091	0.0292912419394258	0.341802412502256	0.0645006077264587	0.406124251010853	0.02595535276832	0.372143407350569	0.0428575594822714	-0.123878651466765	0.514272273260307
ASHGA5P040531	ASHGA5P040531	blue	0.730144810087645	4.65742805085143e-06	-0.643134791102222	0.000126481262904131	0.805901180722899	7.70420839770708e-08	0.697573903599239	1.83222125414556e-05	0.519538041202074	0.00325795131122022	-0.841936110338712	5.50729640345325e-09	-0.580762164131113	0.000765665421878521	-0.412745918930964	0.0234040028157145	-0.164558272959192	0.384863533431741	-0.0168325532148719	0.929650783710151	0.477097093507904	0.00767977113806047	0.46970401290726	0.00882286062865897	0.260771094000885	0.163973936006556	0.342172995850255	0.0641927844720605	-0.170582314151487	0.36745658238771
ASHGA5P019442	ASHGA5P019442	blue	-0.729796855210894	4.73088136099558e-06	0.649311419363117	0.00010353409187299	-0.768991919765735	6.88631874484795e-07	-0.685626168610474	2.89877372142654e-05	-0.561615784351398	0.00124085629573158	0.784557401263179	2.87930254528903e-07	0.496436969276788	0.00526526285788713	0.158525804113873	0.402763079294744	0.201680568224065	0.285185937289387	-0.108143941696187	0.569469921384018	-0.486166068852003	0.00645109023582458	-0.56204661781114	0.00122783857205391	-0.31256527340191	0.0926311706663275	-0.183901155929902	0.330653653612009	0.0784245342030057	0.680389164574281
ASHGA5P046640	ASHGA5P046640	blue	-0.726671224160029	5.43916030138763e-06	0.62006028849754	0.000257437413066016	-0.598039351375408	0.000482451888643209	-0.693807398322869	2.12226532578694e-05	-0.50295662229783	0.00461343836969014	0.666889665681474	5.71180781754069e-05	0.604169675814182	0.000406925574971972	0.440263890564633	0.0149008254346305	0.090490803298003	0.634390881813147	0.316872777155133	0.0879859654794169	-0.332319338358834	0.0727764709123542	-0.0642572910273074	0.735856384962428	-0.44984800214681	0.0126246808447112	-0.234733930951829	0.21181366627587	0.115992390255848	0.541605555979871
ASHGA5P019956	ASHGA5P019956	blue	0.726304036385493	5.5283592462707e-06	-0.787994399487596	2.35231657419444e-07	0.789991009584782	2.08813306233323e-07	0.733739866400709	3.95662009834697e-06	0.639242969214814	0.000143165403110919	-0.85776362837627	1.39338205509628e-09	-0.345752996145128	0.061277748350275	-0.248144376994331	0.18610761914837	-0.30964899717354	0.0958801441617355	0.0363143495637552	0.848907310019485	0.270496332075071	0.14825396220287	0.393093874380322	0.031639547414499	0.332550014057191	0.0725658700141625	0.338992839756111	0.0668719691130285	-0.0850135732109572	0.655118434519098
ASHGA5P041506	ASHGA5P041506	blue	-0.726143219426516	5.56783987434031e-06	0.773223119501089	5.46984040307472e-07	-0.744928677002509	2.34182942811102e-06	-0.80681085650776	7.25744967059213e-08	-0.549219310263752	0.00167073447782309	0.761513881500777	1.02268061458241e-06	0.255477808736385	0.173012266699534	0.433414224047211	0.0167287879225194	0.47037334647714	0.00871378327070263	0.128766283443856	0.49767966401833	-0.283702618419261	0.12869012939188	-0.165068980573453	0.383369595636175	-0.449366557982848	0.0127316327291691	-0.425215235089483	0.0191575946491179	0.140222768070735	0.459870465408773
ASHGA5P019396	ASHGA5P019396	blue	-0.725214231457939	5.8009317071745e-06	0.776602150047123	4.53492758506995e-07	-0.81345735638368	4.64534003495622e-08	-0.815695222387934	3.9815553816846e-08	-0.579823789385146	0.000784541665522843	0.883921838759627	9.58275250824543e-11	0.361116906070657	0.0499251132478831	0.426458541387051	0.0187715913907454	0.374799183798025	0.0412809206576722	0.119587866887507	0.529059332057632	-0.321928406711907	0.082762872270654	-0.222180023325311	0.237983902372975	-0.425715687004404	0.01900144098583	-0.428032090682274	0.0182922958120224	0.182998666636735	0.333073621020347
ASHGA5P036549	ASHGA5P036549	blue	0.724251140626724	6.05184675776612e-06	-0.738673297000367	3.14989485960336e-06	0.713888154986012	9.44265745220236e-06	0.679858850723752	3.59026228803795e-05	0.655340835955559	8.47885236254276e-05	-0.801755003486669	1.00760393970678e-07	-0.547151031538127	0.00175380790326253	-0.425146875953702	0.0191790064562834	-0.108013179858261	0.569939584334147	0.0137774234930549	0.942395932492712	0.326945218296025	0.0778179662060886	0.309877646132322	0.0956223383563495	0.315341534603849	0.0896164599482278	0.174224820912348	0.35716017851965	-0.0344602172478071	0.856540515424683
ASHGA5P042428	ASHGA5P042428	blue	0.722707500795161	6.47450164351165e-06	-0.851855801393151	2.37072978791379e-09	0.82103148769567	2.7332974578958e-08	0.79844152074847	1.24310422491139e-07	0.69726413363864	1.85465400146684e-05	-0.880703264221043	1.37670410804818e-10	-0.310950342093433	0.0944198514530467	-0.121542110421447	0.522299277777889	-0.376176235590987	0.0404818857575492	-0.0733627945792102	0.700037171641912	0.381390321258797	0.0375679872637769	0.328932015424103	0.0759237481295385	0.427219725096714	0.018538458654358	0.201170703927811	0.286431186399702	-0.0390615159305377	0.837622379910358
ASHGA5P049769	ASHGA5P049769	blue	-0.72216015449469	6.63064731968615e-06	0.804597425372247	8.38835230914967e-08	-0.726349971829233	5.51712858373899e-06	-0.745618435088029	2.26535051619926e-06	-0.703335540567059	1.4570546758425e-05	0.794524718376595	1.58562138643851e-07	0.468681550195313	0.00899170876489554	0.0760305468682828	0.689657222494221	0.295187235933276	0.113278564526024	0.043559051128617	0.819216158570632	-0.279601385601793	0.134550579209909	-0.334638106007717	0.070680879480583	-0.387184782646766	0.0345301179083032	-0.194080086503463	0.304107917101487	-0.0486781726094769	0.798380610258624
ASHGA5P056697	ASHGA5P056697	blue	-0.722140090611915	6.63643511383924e-06	0.677422441978641	3.92432358111384e-05	-0.707830527584549	1.21402115333456e-05	-0.666615079984286	5.76684006730799e-05	-0.541019771401423	0.00202149843068446	0.740244754657336	2.92613113268203e-06	0.548546633913282	0.00169736949687143	0.241013693074896	0.199490097610165	0.29525702228534	0.113189322901353	0.0575025370954937	0.76278833574201	-0.306249012626259	0.099776011263926	-0.407776644866336	0.0252983475299625	-0.283603372328886	0.128829695454151	-0.225417879111114	0.231036905952806	0.0941440444196927	0.620713821476543
ASHGA5P054934	ASHGA5P054934	blue	-0.719994521656377	7.28233035675158e-06	0.861007533258358	1.03016590010569e-09	-0.781285292017396	3.47866914359523e-07	-0.715179480480457	8.94282331229962e-06	-0.719982870305762	7.28598742936511e-06	0.850356801389949	2.70314567995165e-09	0.319287578771768	0.0854607072833659	0.243841545952359	0.194105675902252	0.435483375893771	0.0161579842587378	0.00499696615125054	0.979092520062443	-0.173109376690291	0.360294832827375	-0.360072125304422	0.0506399961608013	-0.293550691959148	0.115386399764449	-0.17989546256677	0.341476831507938	-0.00247759321483509	0.989632818025056
ASHGA5P042551	ASHGA5P042551	blue	-0.719164705197608	7.54697023342535e-06	0.798540515180059	1.23539717038462e-07	-0.79146402930932	1.91087811323603e-07	-0.78756987206227	2.4122696541641e-07	-0.612288132255512	0.000323036960180147	0.808340410491875	6.55924720052508e-08	0.387433400765651	0.034404351156078	0.0224230308935061	0.906375170084825	0.35928934041398	0.051180901450916	0.0728904159075955	0.701880744808714	-0.378095292346187	0.0393890671410516	-0.362656653498851	0.0488861532665964	-0.449251249084851	0.0127573605100766	-0.210103555231662	0.265115620167919	0.077860271746712	0.682569598128139
ASHGA5P033430	ASHGA5P033430	blue	0.718285318701355	7.83685691812324e-06	-0.815833499421442	3.94353431388604e-08	0.77137585305573	6.05197515442917e-07	0.852300340957381	2.27961937883992e-09	0.673120987434896	4.58263792778379e-05	-0.860995824149834	1.03130352288783e-09	-0.344828928717164	0.0620200599490231	-0.258364739954419	0.168040172003637	-0.34699475287904	0.0602912038308075	-0.157647769977436	0.40540708960836	0.31765076879832	0.0871662563902616	0.216235459730925	0.251097977725538	0.51042629276229	0.0039526542054506	0.35054558242013	0.0575387066049903	-0.0587921687470158	0.757624342131307
ASHGA5P017269	ASHGA5P017269	blue	-0.716842393967681	8.33432648664384e-06	0.790105425277321	2.07384661164584e-07	-0.539933304230347	0.00207245286509855	-0.660350795982503	7.15818117437195e-05	-0.629954317648928	0.000191136827863856	0.582715053409336	0.000727653232268409	0.423594905207066	0.0196704657968032	0.273663233914807	0.143378034355827	0.181807191009056	0.336284988638245	0.126947046010372	0.50382398363017	-0.077805175068631	0.682782638356544	0.035655973971425	0.851616254439059	-0.416804521302997	0.0219445567131218	-0.171389684071956	0.365159423004916	-0.0567246236833038	0.765908135303366
ASHGA5P040878	ASHGA5P040878	blue	0.716656879493391	8.40030880909988e-06	-0.801421720098273	1.02929882396044e-07	0.820956106056269	2.74809546947626e-08	0.786842705136008	2.51820392163911e-07	0.650825152386208	9.8510314774654e-05	-0.883154902470965	1.0456836924091e-10	-0.375805741063587	0.0406956367581576	-0.127839818835867	0.500803999119668	-0.338106492708556	0.0676339769596558	-0.0665387229530139	0.726827187380431	0.432309425979693	0.017040346631788	0.360599962235834	0.050277821935052	0.42329334514012	0.0197671554633266	0.218004415474397	0.247146755519917	-0.0768131163089636	0.686622668055298
ASHGA5P021340	ASHGA5P021340	blue	-0.71656793771779	8.43210962482327e-06	0.928126798312837	1.54316517374953e-13	-0.651883682612916	9.51274955867599e-05	-0.72113147817153	6.93332988841739e-06	-0.839054139353224	6.96040859347177e-09	0.734070426317747	3.89723205547575e-06	0.259485173235415	0.166138064169198	0.228233624715732	0.225107375454214	0.367889829524439	0.0454826144978155	0.0732976911110599	0.700291154860793	-0.141810896391568	0.454752181135793	-0.115057886692659	0.544889275641368	-0.39928989969257	0.0288224460926607	-0.108961937011015	0.566535862693653	-0.203683834188811	0.28032688697182
ASHGA5P032205	ASHGA5P032205	blue	0.714881800500639	9.05588217228669e-06	-0.871193105283138	3.79042935140071e-10	0.731290770537444	4.42274161486987e-06	0.716705863531575	8.38284095161238e-06	0.797644220187792	1.30679377723276e-07	-0.815765877560804	3.96208617807961e-08	-0.283248327646805	0.129329891561592	-0.156872872051984	0.407748649242512	-0.387862644980034	0.0341880828665938	0.0517941239674384	0.785763426771403	0.205264078688218	0.276531638422187	0.364566407778723	0.0476214355924498	0.370985153822132	0.0435600643709357	0.206060575883624	0.274631314635134	0.128005442915476	0.500244741394717
ASHGA5P019330	ASHGA5P019330	blue	-0.712012013452949	1.02137664412416e-05	0.830072053572661	1.40381684335039e-08	-0.670350592647289	5.05730868058339e-05	-0.704243229835481	1.4047173377789e-05	-0.756578791834389	1.31748388669146e-06	0.794769433615513	1.56193244460998e-07	0.309075963792745	0.0965285594391367	0.302443965513055	0.104276198749579	0.391893885408415	0.0322100972808955	-0.124780263822346	0.511191156411152	-0.0207102217688386	0.913499159710783	-0.354159655665545	0.0548395545277337	-0.387111268506064	0.0345673770061623	-0.310467392374571	0.0949598100471588	-0.100234256021715	0.598188104113342
ASHGA5P020464	ASHGA5P020464	blue	-0.711656629450921	1.03660646430679e-05	0.777316819976844	4.35686771848976e-07	-0.682373559202261	3.27240510892629e-05	-0.8321221596237	1.20044778355236e-08	-0.674292901942243	4.39414509079024e-05	0.828498256151112	1.58081536722986e-08	0.467197667944093	0.00924159817254564	0.432543017037656	0.0169740749121059	0.211949790588693	0.260842570691609	0.0544636611497849	0.774995893681896	-0.238510995036028	0.204340679187513	-0.180949457834812	0.338608439582137	-0.524090644834819	0.00295213131750951	-0.49274245814005	0.0056683655253398	-0.00196998263004347	0.991756771010394
ASHGA5P048088	ASHGA5P048088	blue	0.710586136578884	1.08372616589579e-05	-0.734679743302994	3.78987028099006e-06	0.932035251135395	7.2288845339838e-14	0.77575678772354	4.7540783811434e-07	0.505350608803015	0.00439207723153402	-0.954800332198526	2.75743966894085e-16	-0.402437167737436	0.0274716911875856	-0.171204672384064	0.365685075006363	-0.378279970638431	0.0392851616894328	0.00105755759779774	0.995574684939029	0.488098996709277	0.00621204199327383	0.497350137457077	0.00516948678566059	0.293766705359929	0.11510652155895	0.262862335505866	0.160497498432782	-0.29510994509373	0.113377463891856
ASHGA5P023199	ASHGA5P023199	blue	0.71026391219875	1.0982823954244e-05	-0.645725276189288	0.000116357636175752	0.747510333993709	2.06704693552204e-06	0.853791929209467	1.99686584090136e-09	0.591478794142492	0.00057669988610977	-0.875271577162529	2.4799088908309e-10	-0.660397677075925	7.14674380852495e-05	-0.241655630547773	0.198258854757424	-0.0107128264258178	0.955194596343903	0.0411497820704235	0.829065060858596	0.450000367534538	0.0125909900972151	0.431909915554953	0.0171541881187628	0.554530749116421	0.00147287242419377	0.393908388451519	0.0312569629894559	-0.0781282602329866	0.681533718425989
ASHGA5P019990	ASHGA5P019990	blue	0.708734458796514	1.16980470011747e-05	-0.785425089258178	2.73699119239371e-07	0.846113812667808	3.88947350923906e-09	0.883124188022387	1.049332375505e-10	0.607284169479465	0.000372710513578713	-0.894239989395503	2.78010953142815e-11	-0.425489774870399	0.0190718006019054	-0.172168645948302	0.362951146778972	-0.29600690462236	0.112233686713243	-0.0838417167466995	0.659586591477161	0.449871855202045	0.0126194015302737	0.320604841967942	0.0841067346396991	0.462126024012414	0.0101403296118799	0.350186088502293	0.057812799550929	-0.118918489138728	0.531384454753784
ASHGA5P022773	ASHGA5P022773	blue	-0.706931286901131	1.25949543021009e-05	0.82854572019355	1.57519170386982e-08	-0.826011448128368	1.90249202491001e-08	-0.840372573698298	6.25689159085981e-09	-0.714049930740657	9.3786892013829e-06	0.920133155058733	6.42417470815896e-13	0.330292458347042	0.0746473430018127	0.152317805302027	0.421666128581818	0.365763244622894	0.0468421830222816	-0.0889509323000679	0.640191760882272	-0.310234135099183	0.0952214374610469	-0.417312134169984	0.0217674062603029	-0.45309605974797	0.0119225874410209	-0.307727132745177	0.0980679083460907	0.0144735719789871	0.939490456414204
ASHGA5P031361	ASHGA5P031361	blue	0.705815334992102	1.31805785379935e-05	-0.749589589665119	1.86734889656605e-06	0.83259771693488	1.15730428708481e-08	0.734642874560389	3.79628975137514e-06	0.565669992098061	0.00112298751269989	-0.839520960148484	6.70342763093128e-09	-0.458590200180683	0.0108094724930219	-0.0826612749158896	0.664099119467774	-0.275615006499345	0.140431502177617	-0.175399367257104	0.353877043948696	0.544426411549806	0.00186870221073678	0.436662291343082	0.0158400612532265	0.32703677567469	0.0777298834929319	0.24866519900727	0.185155383848646	-0.130350829152897	0.492358895481023
ASHGA5P049518	ASHGA5P049518	blue	-0.705619413161081	1.32858857142368e-05	0.664708517580762	6.16220269798987e-05	-0.85608775382668	1.62397128270109e-09	-0.765832053981588	8.15315041834812e-07	-0.528345195160243	0.00268902594436421	0.910691804847197	2.89286076858815e-12	0.518252822900709	0.00334906909471246	0.165151928675483	0.383127270587181	0.203771964276809	0.280114350135409	-0.100051347705781	0.598859486966627	-0.497145022473659	0.00519086941475481	-0.545049886330943	0.00184185042020651	-0.375529296123752	0.0408557154070094	-0.223668479498914	0.23477322645827	0.197049158945753	0.296624538935709
ASHGA5P050017	ASHGA5P050017	blue	0.702295584584046	1.51916982565676e-05	-0.766746988251929	7.76617373933852e-07	0.87409509089039	2.80696384998799e-10	0.743173916830229	2.54704571616982e-06	0.598087072173713	0.000481819298755692	-0.910968148330679	2.77487001593629e-12	-0.42799342191598	0.0183039516146749	-0.202105423183981	0.284150954781811	-0.4056389735181	0.026150928784335	-0.00301966533063461	0.987364747544137	0.343649184750885	0.0629779560884938	0.493663293692628	0.00556551266781953	0.270501193967643	0.14824638600587	0.336257862159614	0.069244986122431	-0.153906811594629	0.416781472993197
ASHGA5P049609	ASHGA5P049609	blue	-0.701355746031343	1.57734303836495e-05	0.709391865376507	1.13856372422725e-05	-0.683881301315129	3.09415458699092e-05	-0.824860508736408	2.07074804336936e-08	-0.621376424599288	0.000247582255592716	0.782156712246831	3.30885451920522e-07	0.475449296858094	0.00792303961770485	0.122527247153635	0.518907512161969	0.111096380938269	0.55891230601089	0.00564932595754875	0.976363735282246	-0.371557199839162	0.0432119667324633	-0.245007033365751	0.191916128794284	-0.624074547279737	0.000228416928137795	-0.228509290447088	0.224532440028545	0.00921109373293587	0.961470460353059
ASHGA5P006756	ASHGA5P006756	blue	0.700801329883199	1.61259176838332e-05	-0.856825795155355	1.51841998590361e-09	0.751473912127141	1.70164962064773e-06	0.781297307551587	3.47627473400747e-07	0.778251893558573	4.13349840868113e-07	-0.858087998852272	1.35238411324689e-09	-0.295892471564361	0.112379127984155	-0.117520547947965	0.536256022051757	-0.329956843956852	0.0749606754417645	-0.014842876456315	0.937949417636978	0.315911676478694	0.0890066978316223	0.304722202715655	0.101563825608782	0.44722377615675	0.0132168811705419	0.195566480197725	0.300346863076732	0.08774847059125	0.644736098644941
ASHGA5P058407	ASHGA5P058407	blue	-0.700438720139758	1.63602730508396e-05	0.889575841581288	4.93806709561998e-11	-0.739044966521708	3.09561816651429e-06	-0.732059005448077	4.27145097661676e-06	-0.716630899054693	8.40958682471221e-06	0.793132548105737	1.72673012391601e-07	0.209762408066633	0.265910153761385	0.185230178774844	0.32710959963947	0.442165786408752	0.0144238502171243	0.107000892078724	0.573581356305986	-0.222610728013439	0.237051853210013	-0.180791036002267	0.339038639931128	-0.378966315542057	0.038900929479833	-0.185159559611689	0.327297328294503	-0.0403105522566668	0.832501818851491
ASHGA5P053113	ASHGA5P053113	blue	0.700104096770798	1.65792529965952e-05	-0.784404892824715	2.90500065697705e-07	0.75789803750314	1.2319444380381e-06	0.811070614455823	5.46343570176314e-08	0.730078601979617	4.67132469924859e-06	-0.892370296352849	3.51109587554559e-11	-0.374829198059318	0.0412633713308	-0.124871347742643	0.510880399314734	-0.181972036746218	0.335839563544084	0.0949799382541081	0.617601523049687	0.304422834039452	0.101917179326291	0.310132023560931	0.0953361399601278	0.480263852321518	0.00722997772103764	0.198568261897282	0.292841160634669	0.0340111829038398	0.858391063943472
ASHGA5P018975	ASHGA5P018975	blue	-0.699938735305375	1.66884366195198e-05	0.849800792399917	2.8369435034583e-09	-0.596985451103782	0.000496610134495185	-0.727782262254887	5.17712002328788e-06	-0.812295009126385	5.02863016333028e-08	0.679802765060696	3.59765630172199e-05	0.406730084663169	0.0257128689025051	0.0792638886988711	0.677150387288714	0.23810495149358	0.205135226823246	0.0800425248606011	0.67415093630295	-0.15543174095856	0.412123607234793	-0.176588138689932	0.350572570874689	-0.444756911799658	0.0137945523711535	-0.170369981914619	0.368062128193882	-0.251632893156444	0.179794434299767
ASHGA5P023000	ASHGA5P023000	blue	-0.699768907490526	1.68012417376263e-05	0.814119480027197	4.43912393311124e-08	-0.825573838934913	1.96493394732887e-08	-0.810215550270438	5.78715490456143e-08	-0.699523114592522	1.69657195464999e-05	0.888713107890736	5.47628923150399e-11	0.313508282736083	0.0915986614978479	0.148252662514289	0.434305857652209	0.433619859370606	0.0166713225368726	0.014682405886426	0.938619004759765	-0.343641670249766	0.0629840943295802	-0.387164740160927	0.0345402728056323	-0.370281077248405	0.0439915728524117	-0.304641136946072	0.101659418786117	0.0174741880740852	0.92697612380894
ASHGA5P000186	ASHGA5P000186	blue	0.699730321197271	1.68269673777226e-05	-0.872802864198718	3.21156899454976e-10	0.722373734284979	6.5693180127845e-06	0.772195308359729	5.78712541155973e-07	0.806858718217795	7.2346122895772e-08	-0.81844693301338	3.28451723786373e-08	-0.266115044856129	0.155195399872795	-0.123655813192547	0.515035191768761	-0.347341930267662	0.06001761785611	-0.0567431258011957	0.76583389119525	0.264735492130926	0.157428579718647	0.254064117389471	0.175484574326943	0.435886778612907	0.0160486060253891	0.154659366782453	0.414479151151862	0.139651625958511	0.461718587032399
ASHGA5P026960	ASHGA5P026960	blue	0.698588773972118	1.76042475563382e-05	-0.698995260196353	1.73238473096696e-05	0.902405287103451	9.50711882300188e-12	0.679404784724527	3.6505168451709e-05	0.494416106290792	0.00548261294855138	-0.893295424734723	3.12977528355617e-11	-0.306209297199644	0.0998222133877421	-0.109560872413884	0.564391904146604	-0.46372676608268	0.00984905418824428	0.0460033957018336	0.809251354976225	0.431357590248584	0.0173126120225677	0.573579505524755	0.00092086661978776	0.210300529640767	0.264657570448499	0.229377258834085	0.22272866458755	-0.266620945199849	0.15438218765789
ASHGA5P058832	ASHGA5P058832	blue	0.697508967374088	1.83690346437834e-05	-0.768602410586921	7.03216366089791e-07	0.701884210867739	1.54439085098548e-05	0.627196083940307	0.000207893333657092	0.615886563641269	0.000291026165043178	-0.759499688315772	1.13487982927979e-06	-0.285458814061895	0.126238789958423	-0.250270474117927	0.182241853327094	-0.35686062541038	0.0528882867439118	0.0271477342827434	0.886762483762523	0.0856535604253218	0.652683142185025	0.278091143018479	0.136757012143168	0.258419700673422	0.16794650888797	0.105362877295724	0.57949619884687	-0.0347355777784928	0.855406074879744
ASHGA5P014830	ASHGA5P014830	blue	0.696890184824607	1.88206306056668e-05	-0.868782617119314	4.83821068478503e-10	0.704259546110334	1.40379222193594e-05	0.785251467155035	2.7649439913383e-07	0.815786762811495	3.95634787601337e-08	-0.821483020187466	2.64617261667164e-08	-0.288234793679739	0.122434365638898	-0.146721723643418	0.439119052722396	-0.317095133640053	0.0877510886468606	-0.0459191005864611	0.809594522048614	0.27151799013	0.146668066262323	0.251849355637787	0.179407721908798	0.471971471139877	0.00845794131670623	0.233362035712589	0.214573611888002	0.154127418359849	0.416105824464091
ASHGA5P021474	ASHGA5P021474	blue	-0.696621281188629	1.90199710364277e-05	0.674485395227587	4.3638566454346e-05	-0.61840127861448	0.000270353711108647	-0.820488721554397	2.8414936486127e-08	-0.581755101544827	0.000746126251712651	0.72451518202552	5.98209906914202e-06	0.574232834389202	0.000905693655640428	0.329006408964224	0.07585351803269	0.0149006998343728	0.937708151204429	0.0797320832298145	0.675346231432436	-0.320931358439768	0.0837736705179851	-0.174658858055927	0.355944836242289	-0.583577598080692	0.000711398086007043	-0.488161686843545	0.00620441688265333	-0.0139319621520493	0.941750879248012
ASHGA5P042030	ASHGA5P042030	blue	0.695350085297837	1.99882429956468e-05	-0.848233007062782	3.2476023983608e-09	0.624031275425263	0.00022871361444565	0.751374245302698	1.71006837960454e-06	0.842804752716557	5.12733097658845e-09	-0.742183392041946	2.66994450630066e-06	-0.310604377602046	0.0948064177264562	-0.126807644529155	0.504296355923666	-0.282705302229564	0.130097674902788	0.0516298592209478	0.786427274884224	0.180902519725576	0.338735867212347	0.281723784164491	0.131493916878764	0.503103230894317	0.00459961308610693	0.181284334830156	0.337700159316737	0.260579524319276	0.16429505722929
ASHGA5P019460	ASHGA5P019460	blue	-0.694952716418249	2.02998765839859e-05	0.820121620571266	2.91687681345756e-08	-0.816934913804035	3.65232575733815e-08	-0.799190811847453	1.18584292485582e-07	-0.676603885190627	4.04264929904015e-05	0.904251572451645	7.36214436768655e-12	0.292305802438247	0.117009206982945	0.252954038330082	0.17744329617485	0.42573459243654	0.0189955626845445	-0.039175815152677	0.837153524123146	-0.203797216593474	0.280053470064018	-0.328052802817404	0.0767575579400123	-0.362460350463495	0.0490176487159492	-0.361185807698423	0.0498782503735582	0.0602659112872423	0.751735630871887
ASHGA5P042403	ASHGA5P042403	blue	-0.694524398274873	2.0640663510332e-05	0.73945100392957	3.03729078829575e-06	-0.883438853644645	1.01250059987274e-10	-0.757445644868165	1.2606923756762e-06	-0.4949681536424	0.00542249260967733	0.91980651867305	6.78798509546808e-13	0.403128067958252	0.0271821867806621	0.172750039848165	0.361308117097591	0.363497570432134	0.0483260204255534	0.0896873383144111	0.637415010369977	-0.436177909337475	0.0159700517203301	-0.390428061678798	0.0329183141918882	-0.343304195126803	0.0632602439236837	-0.252511102503013	0.178229129851081	0.283035207261864	0.12963082485325
ASHGA5P028185	ASHGA5P028185	blue	0.694199333979853	2.0902718112677e-05	-0.597016980466106	0.000496181315275347	0.707763113858692	1.21737826270114e-05	0.814115598211363	4.44030813857831e-08	0.425683817459978	0.0190113536442207	-0.761186336501248	1.04021163522118e-06	-0.616004793134362	0.000290023812206908	-0.144507953100446	0.446129956389849	-0.0478223627218897	0.801854851199813	-0.154700852593579	0.414352439106016	0.62804839780804	0.000202581608377345	0.312170693678652	0.0930658104496808	0.589944458714417	0.000600946661498202	0.311067582539692	0.0942891231035345	-0.213536656146646	0.257206008569898
ASHGA5P021098	ASHGA5P021098	blue	-0.693224937965504	2.17062407774128e-05	0.779674189039528	3.81365824344755e-07	-0.818072609013408	3.37227599384821e-08	-0.801442662328563	1.02792315752939e-07	-0.695327271929466	2.00060172335083e-05	0.89366661476465	2.98780017360601e-11	0.435102173133166	0.0162619113226603	0.0423808876414332	0.824029126951845	0.282995215074654	0.129687352400762	-0.0269009047062641	0.887785575807594	-0.37127205142031	0.0433852046666774	-0.451216026064621	0.0123248696342583	-0.368969679991398	0.0448043769030583	-0.226716193259688	0.228289956939211	-0.0125236312540232	0.947630618759725
ASHGA5P023925	ASHGA5P023925	blue	0.692896438188785	2.19833206324544e-05	-0.746350250994634	2.18668734272541e-06	0.864346579376117	7.48895861084854e-10	0.832403761779418	1.17472589974143e-08	0.565436949081267	0.001129487819253	-0.928872329081024	1.33980891413402e-13	-0.381065580680355	0.0377443990539457	-0.0941492578186237	0.620694390357382	-0.324990566387244	0.079716822644562	0.0236140472969236	0.901425604287712	0.437384194268351	0.0156479610443558	0.438918427073137	0.0152461227002687	0.469690887423526	0.0088250110775138	0.273513850202985	0.143605386631805	-0.192158329381694	0.309014198266018
ASHGA5P058549	ASHGA5P058549	blue	0.692424357080647	2.23870699588308e-05	-0.71047390844521	1.08877614130076e-05	0.886311738498059	7.2716521447302e-11	0.807330515517944	7.01297695240121e-08	0.560510952559628	0.00127479048730572	-0.926696346326838	2.01530135769306e-13	-0.455003191573716	0.0115258022763946	-0.143397939998372	0.449667855621831	-0.290189459991605	0.119806795448471	-0.0609141977720147	0.749149537448519	0.557617796456567	0.00136751210418469	0.470036296738313	0.00876856713205631	0.335920124982919	0.0695425016093795	0.304538815954813	0.101780172863762	-0.188971456565241	0.31725867209475
ASHGA5P019506	ASHGA5P019506	blue	-0.691992827805918	2.27619489642526e-05	0.7691946313067	6.81150913259555e-07	-0.848362922759532	3.21160843146767e-09	-0.750771077702105	1.76182787148994e-06	-0.639090335741389	0.000143857838816806	0.882778456463956	1.09121901942723e-10	0.403945955621109	0.0268426919922139	0.0237183712009477	0.900992230098649	0.301277096562501	0.105686304942579	-0.00135534013506391	0.994328641342681	-0.38494942017755	0.0356776535469516	-0.434715037168621	0.0163680232815226	-0.270974682298661	0.147509896309248	-0.189160847722081	0.316764940696571	0.0706212810327697	0.710759570642816
ASHGA5P029319	ASHGA5P029319	blue	0.69194436683736	2.28043981338871e-05	-0.68083605463263	3.46359970782832e-05	0.883153356910142	1.04586701602844e-10	0.773301886536225	5.44618992388567e-07	0.543225904046657	0.00192136331324657	-0.888790575421848	5.42584126232386e-11	-0.389745299347822	0.0332524651233118	0.00734542329719015	0.969270353371166	-0.368320264509172	0.0452112916146184	-0.00654562999437592	0.972614977898205	0.441282014745372	0.0146438839571003	0.525512420166676	0.00286184281040589	0.294236714111668	0.114499297663869	0.263430727093364	0.15956178406124	-0.181273452646794	0.337729651567022
ASHGA5P055765	ASHGA5P055765	blue	0.691050434453792	2.36002902012091e-05	-0.769185026929391	6.81503684670661e-07	0.854894184278413	1.80900508298731e-09	0.764638844005349	8.68411973694356e-07	0.579120571741691	0.000798953630183111	-0.889704701817103	4.86199394047491e-11	-0.377454340964682	0.0397513967131107	-0.042358359061319	0.824121221024065	-0.352489910571524	0.0560739188515881	-0.0696460662552613	0.714586965851269	0.483005152872799	0.00685884358851914	0.401715329239231	0.0277768388607644	0.368173632018959	0.0453035756102514	0.217652572101576	0.247929350837421	-0.154940463649069	0.413621007807855
ASHGA5P058318	ASHGA5P058318	blue	-0.690013469560408	2.45547026585111e-05	0.838752965968747	7.1309582396911e-09	-0.828818030051824	1.54327996075885e-08	-0.737711444202553	3.29437867593544e-06	-0.626229385010785	0.000214067048373373	0.879973769893802	1.49237672347876e-10	0.272720140487497	0.144817745133184	0.228082305910302	0.225423391915133	0.430479331596844	0.0175670188104828	-0.00335679731858834	0.985954209546639	-0.287412386813082	0.123552517743718	-0.350403182347624	0.0576471559067479	-0.31975805679209	0.0849752199070954	-0.273627896984644	0.143431791282499	0.106669516713355	0.574775761667587
ASHGA5P058748	ASHGA5P058748	blue	0.689702194637781	2.48478804351848e-05	-0.646563467166166	0.000113240061781605	0.759002018443999	1.16426953113798e-06	0.660469347863998	7.12929014544383e-05	0.524515095537063	0.00292492349074489	-0.792174682290769	1.83036356801193e-07	-0.515103649900195	0.00358165079382325	-0.385359045722649	0.0354651012654899	-0.189942504073792	0.314732254008282	-0.200248002961124	0.288693523768438	0.489038889033244	0.00609855329852821	0.37008529541174	0.0441121658873101	0.23325310589266	0.214793799305709	0.371460121780011	0.0432708830295918	-0.168260031339733	0.37411130767417
ASHGA5P018558	ASHGA5P018558	blue	-0.688010106660078	2.64972525434336e-05	0.890643057355364	4.33973402548916e-11	-0.666572093491951	5.77549815205708e-05	-0.78410157899302	2.95673141870279e-07	-0.810513897926056	5.6722660069871e-08	0.774736045867289	5.03150611755998e-07	0.316308569413615	0.0885840924340102	0.261868908952154	0.162142326184199	0.346862699401054	0.0603955219361086	0.0161698207017128	0.93241417787126	-0.144703279249675	0.445508955644179	-0.204642530462247	0.278020431059338	-0.486615133441385	0.00639486791732844	-0.298835083917058	0.108683559969286	-0.176067343602121	0.352017961514086
ASHGA5P018221	ASHGA5P018221	blue	-0.687899182380716	2.66087306434484e-05	0.819397527716135	3.07095231609849e-08	-0.708021406192927	1.20456082555015e-05	-0.727445607941526	5.25529000183891e-06	-0.730880858585407	4.50543245208925e-06	0.804690666319392	8.33764318413352e-08	0.240114708581265	0.201223217849382	0.0976757656576111	0.607608447786253	0.300901562349659	0.106143147024922	0.0122232332916284	0.948885130581883	-0.189112434396933	0.316891105980381	-0.273247774716271	0.144010983221738	-0.433842626103373	0.0166092546029949	-0.177622483127753	0.347712466644755	-0.0763373589538524	0.688466937729029
ASHGA5P044118	ASHGA5P044118	blue	-0.687487169399209	2.70264945061975e-05	0.578368358847029	0.000814625992944129	-0.75133944584743	1.7130167342402e-06	-0.703342394937608	1.45665296785911e-05	-0.461566949391159	0.0102437524390228	0.791850526186682	1.86669785999534e-07	0.540597082849659	0.00204119166382507	0.361976012733627	0.0493432869542105	0.277939244158777	0.136980384678872	0.0219902702793027	0.908174476250761	-0.361793794822443	0.0494662418725591	-0.446767874639421	0.0133220913744167	-0.274063803558707	0.142769681684222	-0.454873246169781	0.011552481729934	0.196310798009786	0.298474561322642
ASHGA5P023111	ASHGA5P023111	blue	0.687393656459788	2.71221281391942e-05	-0.816432723032774	3.78257335487044e-08	0.791162136229669	1.94604770304726e-07	0.754140857308995	1.48986375765709e-06	0.659329784586314	7.41135997418294e-05	-0.858056666014398	1.35629547501481e-09	-0.308321899213877	0.0973868650494117	-0.139189322726103	0.463217389907434	-0.356195932332973	0.053363317955438	-0.0911347132941878	0.631971450359574	0.358240383296391	0.0519128871174665	0.290658887705539	0.119182028485788	0.376437619506954	0.0403316262188168	0.182014890695962	0.335723827892231	-0.0628044410892861	0.741624427980723
ASHGA5P022633	ASHGA5P022633	blue	-0.686920285509892	2.76109083442362e-05	0.742185982303871	2.66961624199436e-06	-0.921036741508695	5.50939249114052e-13	-0.795261649145562	1.51525909469289e-07	-0.555509652907955	0.00143872319611042	0.953171767202403	4.48065747809208e-16	0.413245693029857	0.0232201020345034	0.0477720505571861	0.802059214172142	0.351397804141693	0.0568930161926353	-0.0404482837079855	0.831937580808011	-0.480527031060878	0.00719362371076759	-0.527096078455601	0.00276408646619258	-0.312941813976402	0.0922178392843368	-0.26616856008685	0.155109231450679	0.210325388933349	0.264599798626425
ASHGA5P048040	ASHGA5P048040	blue	0.685475364759672	2.91521198808062e-05	-0.738719916956721	3.14303983023089e-06	0.753156810214615	1.56505281990492e-06	0.672807010237798	4.63435215592246e-05	0.583411993039771	0.000714494064911478	-0.789102542712736	2.20215908761743e-07	-0.293934488624561	0.114889481260195	-0.105003809721738	0.58079639085109	-0.347135178601468	0.0601804268221744	-0.128025472070032	0.500177130797305	0.394307915482856	0.0310706774124998	0.335110258728	0.0702599602012517	0.319580673270201	0.0851580142224716	0.103671029275452	0.585633669462089	-0.113251787052551	0.551262022997447
ASHGA5P031354	ASHGA5P031354	blue	0.685459363907421	2.91696104601562e-05	-0.713991432113023	9.40177510776039e-06	0.823960542901174	2.21167734150771e-08	0.742051263565544	2.68673770884645e-06	0.646523434971814	0.00011338724952993	-0.893004589285234	3.24532845386988e-11	-0.41884378763033	0.0212399916966512	-0.137665078340866	0.468177147444725	-0.290624585350975	0.119227600013708	0.13516411969666	0.47637489230989	0.364222534227962	0.0478472232715322	0.593029945314195	0.000553065724282843	0.304973116237891	0.101268375748741	0.252279299375522	0.178641357159335	-0.0451041884643209	0.812913820965897
ASHGA5P042392	ASHGA5P042392	blue	0.68527345791038	2.93735158634245e-05	-0.769776731822965	6.60077350965161e-07	0.890150840871785	4.60686968040348e-11	0.831569110411189	1.25247037941643e-08	0.552829033450335	0.00153391771078112	-0.935497825732067	3.55252536026366e-14	-0.388187496387751	0.0340251422140737	-0.101000663087716	0.59537845157659	-0.376406016736985	0.0403497696489678	0.0666711044303311	0.726304348758055	0.44906025739083	0.0128000702908344	0.501575059112254	0.00474547567683579	0.432418990691937	0.0170092355565562	0.309212913227966	0.0963732938438144	-0.206537572891665	0.273497316367695
ASHGA5P035380	ASHGA5P035380	blue	0.683232371315942	3.16977744448421e-05	-0.720107917449889	7.24682458151765e-06	0.717886400530116	7.97163904026749e-06	0.833764706264345	1.05737889034381e-08	0.654363501304966	8.76045423568802e-05	-0.827921272618076	1.65066269966628e-08	-0.439207612093247	0.0151713507336354	-0.1791712307899	0.3434562829295	-0.20824458544018	0.269463937290151	-0.0909768833915657	0.63256413811863	0.441747680803843	0.0145276006873223	0.297048158151472	0.110916720828061	0.545899796678924	0.00180578607196676	0.265285721019339	0.156535142814177	-0.0215136123331505	0.910156811319392
ASHGA5P019401	ASHGA5P019401	blue	-0.680030113890397	3.56776811796707e-05	0.761725388616211	1.01150315884428e-06	-0.844432862633091	4.47914243885245e-09	-0.726564434665065	5.46496711641635e-06	-0.604831512650644	0.000399431609314995	0.883553497592914	9.99379815378523e-11	0.245001472936753	0.19192653398375	0.0851856584463954	0.654463270066877	0.3890423142185	0.0335993733807136	-0.00610829578342766	0.97444404493592	-0.319917517522566	0.0848111511809651	-0.358930432955212	0.051430430321332	-0.259582910778051	0.165972868452869	-0.19378524427936	0.304857460839754	0.12402573502628	0.513769016298584
ASHGA5P017369	ASHGA5P017369	blue	-0.679851073492096	3.59128678011802e-05	0.800402720489278	1.09829997841062e-07	-0.834604138236766	9.90455979767675e-09	-0.781877794326452	3.36236815793973e-07	-0.693812079611396	2.12188061384915e-05	0.920729749669477	5.80574628555228e-13	0.277637398952939	0.137425047765554	0.0992024372590063	0.601979713779995	0.368487876604423	0.0451059874601493	-0.0860360801939899	0.651229237127406	-0.327086612585905	0.0776819701887834	-0.421528003157836	0.0203410772820788	-0.36260045001159	0.0489237730856657	-0.226262347184404	0.229247684815029	0.0339794686262004	0.858521791919709
ASHGA5P047811	ASHGA5P047811	blue	0.679519052286256	3.63526884892306e-05	-0.643496285825516	0.000125023077043273	0.942013887012937	8.33059689453189e-15	0.731867296168747	4.30876030008469e-06	0.386996221004729	0.0346257515357926	-0.916198388312849	1.22875391622078e-12	-0.386891054276536	0.0346791821872438	-0.0904694034765567	0.634471353252875	-0.384865032478686	0.035721569105253	-0.0439402141425551	0.817660421084788	0.536783188065741	0.00222653064580524	0.541861522065878	0.00198277082201	0.263535130502919	0.159390334844897	0.272788086230784	0.144713671742597	-0.394813074363945	0.0308364292304817
ASHGA5P025737	ASHGA5P025737	blue	-0.679108855379444	3.69027268832787e-05	0.801727673187507	1.00936716037548e-07	-0.856354768260597	1.58503069171823e-09	-0.81146057816813	5.32136396927767e-08	-0.642359440313974	0.00012965998167321	0.920421006494113	6.11857255296647e-13	0.288732677227557	0.121761080166121	0.0837391251097401	0.65997831170414	0.400336646602173	0.0283673317018729	-0.0491343569737548	0.796530223216076	-0.348824433564472	0.0588602909769801	-0.444112863299183	0.0139487899485056	-0.393304332375629	0.0315403318094144	-0.304606356086702	0.101700453304016	0.0835678832623189	0.660632351665672
ASHGA5P044090	ASHGA5P044090	blue	-0.679044560792571	3.69896128893231e-05	0.739224916342096	3.06964444821492e-06	-0.825316449822125	2.00253038850611e-08	-0.837542598814907	7.85568848819832e-09	-0.559845117192403	0.00129562945132702	0.897149879158321	1.91629988736324e-11	0.421994107527694	0.0201882266126368	0.152213334868226	0.421988381575731	0.291432870869635	0.118157198906463	-0.148400541371451	0.433842465199398	-0.381001658709693	0.0377792022786334	-0.534693322003633	0.00233413429810298	-0.466119847327539	0.00942675424156501	-0.485446587025682	0.00654204391076648	0.136794778509555	0.471021441874379
ASHGA5P017686	ASHGA5P017686	blue	0.677314130778079	3.93980023643339e-05	-0.806422464153024	7.44522031241355e-08	0.816667112130036	3.7212633226697e-08	0.781410830684397	3.45372618234113e-07	0.697011621460636	1.87312256032089e-05	-0.890117141502699	4.62570146579039e-11	-0.256004837716524	0.172096910631459	-0.0896361865199631	0.637607732503959	-0.405849827593916	0.0260658032701471	0.0333896887111286	0.860953561431954	0.20603314200735	0.274696627259893	0.335882707259097	0.0695755241265373	0.360706183305054	0.0502051871237347	0.216473313705895	0.250564285946611	-0.0263613350267158	0.89002266931739
ASHGA5P041060	ASHGA5P041060	blue	0.676690043902912	4.03004603617502e-05	-0.79543659781163	1.49897861163644e-07	0.843810569290735	4.71745782080823e-09	0.850809111452404	2.59859831425873e-09	0.61620471216205	0.000288335837341305	-0.902234685720801	9.73191719450289e-12	-0.346000817328378	0.0610798585217464	-0.0849124932387272	0.655503384170621	-0.368225914107254	0.0452706543848479	-0.00383426474762527	0.983956589323956	0.380954484817115	0.0378049033128916	0.369846666150718	0.0442595074370286	0.472764735984133	0.00833332369057688	0.299820710667465	0.107466275447551	-0.110810504429383	0.559930628749221
ASHGA5P046625	ASHGA5P046625	blue	-0.676597202206098	4.04362835670689e-05	0.595708131138509	0.000514259132206595	-0.799605063320168	1.15522825578425e-07	-0.741601896087984	2.74456910051781e-06	-0.417578662055714	0.0216748632180313	0.868062659430076	5.19924885082731e-10	0.605213599549373	0.000395160895534119	0.393736401776705	0.0313374326853615	0.0705655206277224	0.710978227081245	0.101863150011993	0.592223396602791	-0.456719145059839	0.0111783117956518	-0.287101390747019	0.123977307968575	-0.32012100685127	0.0846021333315807	-0.374379368291738	0.0415270132868713	0.316515528484524	0.0883643327625463
ASHGA5P018433	ASHGA5P018433	blue	0.676117620314135	4.11444389998953e-05	-0.841801241298602	5.56855282608431e-09	0.742283511918522	2.65728284697705e-06	0.763856414891779	9.04913654345426e-07	0.770175450225404	6.45986418924873e-07	-0.855532790186057	1.70772893374282e-09	-0.272269148540304	0.145509909450743	-0.129865577798037	0.493985258075727	-0.326712714155701	0.0780419918588677	-0.0169060223822242	0.929344488286498	0.311627842934401	0.0936663001678262	0.298487241742592	0.109115609200696	0.433019127015281	0.0168396600464635	0.193550344358447	0.305455448767945	0.0850034958640759	0.655156808870379
ASHGA5P035213	ASHGA5P035213	blue	0.676112588984308	4.11519267959965e-05	-0.759428527451946	1.13904054058282e-06	0.694051958860484	2.10225078801257e-05	0.697235857190503	1.85671395209766e-05	0.672665745938564	4.65778921209759e-05	-0.761780129990689	1.00862837632863e-06	-0.254826910066565	0.174147503366403	-0.158777891499901	0.402005781793302	-0.30762653270492	0.0981834560341498	0.0595716854005094	0.754507906374844	0.222946924461888	0.236326017484812	0.223065315727052	0.236070769158638	0.329450722006703	0.0754351134226537	0.125596856125342	0.508408470059543	0.0198938486185816	0.916897001375969
ASHGA5P030653	ASHGA5P030653	blue	0.676067087075148	4.1219699714159e-05	-0.767830875445673	7.32936537360416e-07	0.845096526495938	4.2371831941365e-09	0.680902533143889	3.45513023049913e-05	0.563770174632307	0.00117694458738673	-0.853085451908413	2.12651316034449e-09	-0.216284293625166	0.250988344139175	-0.0960153914175736	0.613755186648257	-0.474898355906867	0.00800581693011926	-0.0485324480915399	0.798971928087382	0.37890770968251	0.0389336201869826	0.433534081120505	0.0166952735787844	0.273707946289781	0.143310035804834	0.152138029623293	0.422220755266286	-0.162569810209439	0.390712214005322
ASHGA5P042623	ASHGA5P042623	blue	-0.675683599398551	4.17948684649971e-05	0.695471074201871	1.98942156358457e-05	-0.810584889272634	5.64523694980213e-08	-0.805707656911509	7.80243057947341e-08	-0.490125752840331	0.00596952201215813	0.880944296791845	1.34033620455868e-10	0.444669873952067	0.0138153127897496	0.322398429250727	0.0822896196964493	0.229219834440849	0.223055087325194	-0.120199091676597	0.526940490294867	-0.314113709951575	0.0909403962515136	-0.407601752961302	0.0253672358577241	-0.419544863620144	0.0210021139382846	-0.442221866636428	0.0144099813055079	0.202578829101553	0.28300053241025
ASHGA5P017335	ASHGA5P017335	blue	0.674557290393883	4.35259209962746e-05	-0.664437536353232	6.22031839590617e-05	0.897687621360175	1.78679374718309e-11	0.808879575693179	6.32813863758471e-08	0.49756412051122	0.00514725985290405	-0.907821152152776	4.42394030843091e-12	-0.512602209127083	0.00377615571802479	-0.162495549389953	0.390931621528629	-0.266192273459256	0.155071059956569	0.0448634591644654	0.813894970131303	0.572593144633753	0.000944195265129439	0.528871743563085	0.00265791619199274	0.320387355270165	0.0843291439762598	0.376065927193406	0.0405454322128577	-0.224175879238966	0.233685397675344
ASHGA5P025869	ASHGA5P025869	blue	-0.674366078678498	4.38260877646424e-05	0.778470256307041	4.08285993654307e-07	-0.726102675727189	5.57783346401168e-06	-0.765170981438947	8.44356169318643e-07	-0.692699235068951	2.21511772790145e-05	0.753182433255	1.56305219327382e-06	0.162774013830251	0.390109248274028	0.104479926093301	0.582695697750346	0.575427248895533	0.000878519277841244	0.100706015758523	0.596457956796114	-0.253232070509475	0.17695127359869	-0.294220701213143	0.114519946113881	-0.372069662689251	0.0429020156692221	-0.281642582959574	0.131609917978686	-0.0587801868448291	0.757672273884403
ASHGA5P035372	ASHGA5P035372	blue	0.674327045114823	4.38875904090308e-05	-0.746651830246193	2.15499663500037e-06	0.821782416517058	2.5898110265925e-08	0.794548412557938	1.5833135069432e-07	0.560257953754405	0.00128267403544897	-0.895069820657785	2.50299178448719e-11	-0.37514141632562	0.0410811713066883	-0.0669768119631815	0.725097422324907	-0.285160708898573	0.126652451696134	-0.0954454323280969	0.615871145241057	0.442645401260401	0.0143055975279509	0.341311514135799	0.064910141183147	0.452870297327621	0.0119703063565159	0.210924370485961	0.263210277624879	-0.188711508558179	0.317937117091094
ASHGA5P045614	ASHGA5P045614	blue	-0.674306591413108	4.39198488095938e-05	0.798672093163425	1.22522081640797e-07	-0.724247157992088	6.05290438395092e-06	-0.769435265462073	6.72366321238239e-07	-0.679301817106289	3.66430601476052e-05	0.819400849041609	3.07022892404366e-08	0.312771780928562	0.0924043121254528	0.0683522751310741	0.719675145160146	0.257926168220537	0.168788906725353	-0.109494171597649	0.564630484658522	-0.270875119070656	0.147664542508749	-0.354455709208271	0.0546229481972802	-0.477132040560825	0.00767468108573948	-0.231579144361175	0.21819686279781	-0.0142032051460421	0.940618782967772
ASHGA5P028438	ASHGA5P028438	blue	-0.674075240408702	4.4286202650292e-05	0.609012432067506	0.0003548414012636	-0.339720159222105	0.0662516834968148	-0.463615727035893	0.00986902924972151	-0.566184077840597	0.00110876340291099	0.318402662055312	0.0863795920891788	0.606738719378909	0.000378512617808796	0.129276224597243	0.495964174640079	0.0396097965489789	0.835373830124939	0.291416794859822	0.118178418464208	-0.106035804389657	0.577062998058241	-0.0795002124671071	0.676239510070578	-0.28298430656547	0.129702774333218	-0.00884087135047866	0.963018011112445	-0.225488388961516	0.230887155078431
ASHGA5P056651	ASHGA5P056651	blue	0.673599160388075	4.50487121781132e-05	-0.736793338921514	3.43785514691111e-06	0.813383022195324	4.66902929298586e-08	0.687232149301266	2.72880131597959e-05	0.573298294839904	0.000927465638841643	-0.852587758238552	2.22243362728908e-09	-0.341048468510245	0.0651304203544568	-0.0997613627132409	0.599924566527577	-0.346232445580465	0.0608953516171053	-0.101753757174377	0.592623163637725	0.410292197053289	0.0243243036564171	0.376390300984842	0.0403587946357597	0.239754264876174	0.201921011023004	0.244527071473762	0.192815722178156	-0.149616377271342	0.430042785330596
ASHGA5P053871	ASHGA5P053871	blue	-0.672354216109608	4.70985011569529e-05	0.82303701540067	2.36536726004263e-08	-0.627866554036749	0.000203704672045539	-0.73431517574725	3.85378111832106e-06	-0.757168501241699	1.27860304889797e-06	0.685450704655835	2.91790798381148e-05	0.231509767241427	0.218338688022326	-0.0426047328405652	0.823114199853519	0.339342548541902	0.0665731626812823	0.0693865471181061	0.71560664123175	-0.197554171567216	0.295363374164764	-0.247229530825866	0.187788533309097	-0.502281688660824	0.00467754442825666	-0.199524078437952	0.290476434451465	-0.189734062647305	0.315273508891346
ASHGA5P056519	ASHGA5P056519	blue	0.672275139745041	4.72314743014531e-05	-0.844949645217028	4.28967667680386e-09	0.749723496891127	1.8551082458167e-06	0.766367103208969	7.92477608688268e-07	0.757959451397352	1.22808799064501e-06	-0.852755489946525	2.18967214391874e-09	-0.271532434358142	0.146645733104742	-0.0972515657096149	0.609176374673132	-0.342090555654861	0.0642611636985818	-0.051422700582053	0.787264680623771	0.315478696766614	0.0894694766036296	0.283206176899876	0.12938936914492	0.424056669251862	0.0195231661746064	0.193710101546485	0.305048672778689	0.0722232159824339	0.704487481401549
ASHGA5P019193	ASHGA5P019193	blue	-0.672099420091799	4.75281639721044e-05	0.639886090526314	0.000140280250456017	-0.840803882029844	6.04129174450841e-09	-0.737106922102786	3.38822694464921e-06	-0.512293835386827	0.00380075022199037	0.879832512740239	1.51578280329939e-10	0.465787916243553	0.00948440147718216	0.14373497709991	0.448592044698978	0.244880557005237	0.192152900046342	-0.112291661443001	0.55466382433172	-0.448899760152502	0.0128360532313505	-0.557710108590375	0.00136446532871154	-0.314463331651036	0.0905619026831546	-0.244064739341396	0.193685037272358	0.183990407189278	0.33041491789685
ASHGA5P048672	ASHGA5P048672	blue	0.672055145081687	4.76031815486485e-05	-0.715960079940049	8.65236865591333e-06	0.920487728569892	6.04967910183477e-13	0.787704344451208	2.39313017387333e-07	0.506667427474901	0.00427424016596893	-0.951214608613755	7.85276401467862e-16	-0.326089805927828	0.0786446308301193	-0.140716307418323	0.458276611518656	-0.397655043484964	0.0295451321682444	0.00192476489402161	0.991945974731536	0.471406599272903	0.00854763609690716	0.462885241312954	0.0100012897532162	0.332460484170408	0.0726475524156523	0.294068236461818	0.114716686405874	-0.281276520539807	0.132133792275489
ASHGA5P019312	ASHGA5P019312	blue	-0.671842780436409	4.79644772730815e-05	0.795447967173649	1.49792613248268e-07	-0.639158938766851	0.000143546247498835	-0.74718329384045	2.10015984088002e-06	-0.752793327730415	1.59368437698196e-06	0.814072114765494	4.45359314512252e-08	0.261673696392104	0.162466950049031	0.203475633168719	0.280829401155502	0.275962968675488	0.139910851995013	-0.070552108631922	0.711030823655747	-0.113235391009204	0.551320033996581	-0.211314544617991	0.262307714285485	-0.492855323034128	0.00565567263049008	-0.253381713281518	0.176686854730481	-0.111816707349441	0.556350203418847
ASHGA5P030457	ASHGA5P030457	blue	-0.671346170220964	4.88189532113437e-05	0.696500352492704	1.91102332831472e-05	-0.683694571035987	3.11574760783546e-05	-0.718089617148054	7.90271946136226e-06	-0.691137471738003	2.35217175063531e-05	0.84788336242258	3.34631893222238e-09	0.510333240531843	0.00396035722150336	0.295411257704574	0.112992274931266	0.160252673782645	0.397591585254021	-0.0718651891382363	0.705887641102448	-0.214002375042203	0.256145081566979	-0.391021919605298	0.0326298874069672	-0.383884831775595	0.036234866721397	-0.282971441412677	0.129720964204788	-0.0366411234444389	0.847563394176729
ASHGA5P030254	ASHGA5P030254	blue	-0.671211094371784	4.90537102463428e-05	0.732385085893818	4.20866121079087e-06	-0.751908857875047	1.66534804326055e-06	-0.757085487888436	1.2840126051043e-06	-0.573345683566816	0.000926350703467892	0.857178272610936	1.47026545845214e-09	0.471600394395451	0.00851677369928427	0.411676511637566	0.0238015240368883	0.186240574434849	0.32443088071634	-0.091095019771658	0.632120487688747	-0.274186191294345	0.142584183109138	-0.415434313733256	0.0224286663960974	-0.389371379055885	0.0334366245322807	-0.546896955517073	0.00176425620187108	0.115876808025895	0.542011189763219
ASHGA5P058495	ASHGA5P058495	blue	0.670950223266029	4.95099551794e-05	-0.765561564128226	8.27086285680967e-07	0.891908406458071	3.71708114417889e-11	0.775958176140211	4.70101449191281e-07	0.584070199712595	0.000702258374816344	-0.943200696795689	6.28275730858834e-15	-0.256925279680687	0.170506488719753	-0.113884025321517	0.549027261268045	-0.435866577767543	0.0160540685998142	0.0073104195391702	0.969416723940801	0.338643734038481	0.0671712999556986	0.41158806398841	0.0238346481287703	0.309182500777292	0.0964077574542951	0.250599144414656	0.181649311782299	-0.193328735201444	0.30602027586582
ASHGA5P017196	ASHGA5P017196	blue	-0.670278270350804	5.07026825611105e-05	0.722182094799606	6.62432345111646e-06	-0.927750273717837	1.65636819004069e-13	-0.770995070650706	6.17875330112009e-07	-0.475223286322723	0.00795690904047526	0.921207258047014	5.35088065442087e-13	0.372548713168141	0.0426138816327435	0.0460685245556812	0.808986237870889	0.42582099753182	0.0189687157055219	0.0595940905588677	0.754418388192559	-0.493526819400785	0.00558065503076084	-0.501602100213477	0.00474286066963991	-0.284331139673122	0.127808840731279	-0.285362292760342	0.126372617474147	0.299890048630873	0.107381026376886
ASHGA5P055150	ASHGA5P055150	blue	0.670094206934458	5.1033850314795e-05	-0.71594035330931	8.65960274906874e-06	0.687186467373292	2.73350981966556e-05	0.624204433947593	0.000227528428310069	0.723349083927515	6.29570181566062e-06	-0.696954934689328	1.87729123607575e-05	-0.261288273491171	0.16310923969089	0.043483905362942	0.819522949680662	-0.356753043392517	0.0529649442593104	-0.0480312758388928	0.801006404257643	0.310095254299162	0.0953774686875974	0.41826710616177	0.0214373198863937	0.209430317359154	0.266685081542198	0.0487553112208728	0.798067643078531	0.163627532408161	0.387594801132402
ASHGA5P043233	ASHGA5P043233	blue	0.669396971894576	5.23059327777686e-05	-0.836201800391432	8.73684131985822e-09	0.609394998938367	0.000350989723418974	0.745963521365034	2.22794330887821e-06	0.828866753995543	1.53763283789857e-08	-0.731807134065736	4.32052925374755e-06	-0.29535435899899	0.113064937775553	-0.176880188111785	0.349763589469083	-0.292662740601339	0.116542189551373	-0.0736229470480326	0.699022575316899	0.146398291052809	0.440139600075122	0.144236181976623	0.446994773351319	0.473532312876534	0.00821422202254011	0.180629004384165	0.339478985506472	0.222031772497181	0.238305283630159
ASHGA5P029846	ASHGA5P029846	blue	0.668961036781717	5.31156154065719e-05	-0.828501133739194	1.5804739006884e-08	0.667877797967945	5.51762978225728e-05	0.752494577657316	1.61757152142534e-06	0.812526164476909	4.95018006534029e-08	-0.773260949327836	5.45847004645894e-07	-0.262884467891709	0.160460989832007	-0.150451111652342	0.42744472097701	-0.310947130935836	0.0944234339682879	0.0364956651227136	0.84816156594468	0.173067422060051	0.36041305253744	0.237452426984506	0.206416531284783	0.457897261909033	0.0109448608082657	0.207782211815955	0.270552616539807	0.188159852464427	0.319379872883841
ASHGA5P030978	ASHGA5P030978	blue	-0.668447917067614	5.40830020221692e-05	0.678028317884667	3.83874937488873e-05	-0.886830521760479	6.84326339462994e-11	-0.775658526834938	4.78016634898212e-07	-0.477678883256683	0.00759540445915272	0.91720811194291	1.04357165316817e-12	0.291223456747689	0.118433836768381	0.208913131560673	0.267894846800567	0.434095154202847	0.016539126426016	-0.0882759478504421	0.642741101790961	-0.39061923797868	0.0328252388839881	-0.539886698094552	0.00207466331716943	-0.305062783826225	0.101162949509255	-0.423949846491132	0.0195571607190444	0.257357305317443	0.16976359637147
ASHGA5P047495	ASHGA5P047495	blue	0.668337994870145	5.42922759352306e-05	-0.676575714375059	4.04677776427505e-05	0.730448524729075	4.59415774239398e-06	0.624606728756045	0.000224795895862516	0.584345257280002	0.000697199924243712	-0.78161147335759	3.41419871199919e-07	-0.246806923973319	0.188568584850652	-0.158864415500803	0.40174604067551	-0.348761499088417	0.0589090626636404	-0.0746403631647994	0.695059537379371	0.271108979006743	0.147301485850196	0.323990302157203	0.0807021992606753	0.2429613697008	0.195770665238766	0.179738786335932	0.341904468722295	-0.0927079363413872	0.626075899931507
ASHGA5P027010	ASHGA5P027010	blue	0.668219105537159	5.45194365061788e-05	-0.705683881351723	1.32511510454662e-05	0.569748372926097	0.0010143974840116	0.633400039418643	0.000171893571689224	0.659370959187831	7.4009973461259e-05	-0.637255777124857	0.000152416466092214	-0.176757682617098	0.350102795131141	-0.180497172231167	0.339837515106839	-0.251452327315479	0.180117464590415	0.0871717373587739	0.646920159002945	-0.0348012745928285	0.855135456350832	0.141996963463994	0.454154508964581	0.345820862000002	0.0612235063873827	0.104568663212633	0.582373794292167	0.135079162686926	0.476654666809002
ASHGA5P054922	ASHGA5P054922	blue	0.667000681431083	5.68969171091031e-05	-0.854199564865249	1.92540009299059e-09	0.654365867401904	8.75976253771911e-05	0.716248150598246	8.54734703202073e-06	0.837219605219794	8.06017215995774e-09	-0.780772372990142	3.58229190728957e-07	-0.178553516179646	0.345150066346338	-0.147210732958425	0.437578493228674	-0.37545228291023	0.040900400480323	-0.0271483106417526	0.886760095001181	0.1149079303953	0.545417070623428	0.199355221341165	0.290893307484303	0.380573238074169	0.0380131282938725	0.162362591136902	0.39132463036983	0.201407012558792	0.285853615439482
ASHGA5P049515	ASHGA5P049515	blue	-0.666933663848484	5.70303350680846e-05	0.71627263249285	8.53847489597663e-06	-0.8182393957697	3.33291217694795e-08	-0.760185273632688	1.09549488641784e-06	-0.66641054517046	5.80814022255343e-05	0.890051356261452	4.66266775560743e-11	0.372113656014904	0.042875490329234	0.0625090397064257	0.742798909977262	0.288036137588797	0.12270377321523	-0.231548207555571	0.218260098097476	-0.403583364709915	0.0269927695308593	-0.557783974233897	0.00136203164206235	-0.325966087001532	0.078764748744724	-0.207138544406412	0.272072898503518	0.00808215439012967	0.966189896987554
ASHGA5P033265	ASHGA5P033265	blue	0.666926701248371	5.7044212167047e-05	-0.74441429314422	2.40037667011362e-06	0.843834243567578	4.70818289076664e-09	0.741828496579668	2.7152674159199e-06	0.564316009293568	0.00116121544318111	-0.916256982925566	1.21722946299642e-12	-0.362706054404723	0.0488531057078296	-0.0930218596914797	0.624902176709133	-0.34305752610046	0.0634626860017387	0.0349380473486729	0.854572113277538	0.383927331940779	0.0362124883278993	0.450987691689228	0.0123744922082264	0.36819090842156	0.0452926948170036	0.239748750445632	0.201931699497038	-0.179008057173631	0.343903219074748
ASHGA5P016475	ASHGA5P016475	blue	-0.666723850927781	5.74498385710576e-05	0.686654549094961	2.78887445381038e-05	-0.887894166340585	6.03665189738066e-11	-0.756599642917624	1.31609104667261e-06	-0.469264398550452	0.00889512711519934	0.888667873142365	5.50594605767244e-11	0.446339360680326	0.0134216179211199	-0.0858077016184288	0.652097122289808	0.324444286604833	0.080253819792579	0.0249666479660937	0.895808934659079	-0.519758642980029	0.00324252782122692	-0.552437821483618	0.00154825864363983	-0.313145708741009	0.0919946075551738	-0.201255292251886	0.286224355295346	0.261443928356948	0.162849630502546
ASHGA5P049517	ASHGA5P049517	blue	-0.6666829014114	5.7532034642048e-05	0.637891177551598	0.000149402317232058	-0.849836417725549	2.82819185534252e-09	-0.746371782609866	2.18441083405628e-06	-0.504472555600844	0.00447218698178627	0.902818633262414	8.98215722571701e-12	0.456698956822659	0.0111823483371572	0.130144977170524	0.493048494826197	0.232253937467782	0.216820670640137	-0.139616995641294	0.461830770929686	-0.464817435094206	0.00965465345106422	-0.573494346083718	0.000922860660242536	-0.348500928585035	0.0591113317725434	-0.244131681342329	0.193558999282688	0.206737493703757	0.273022931825336
ASHGA5P034036	ASHGA5P034036	blue	-0.666611995095445	5.76746102076425e-05	0.796259338450303	1.42453234331629e-07	-0.804479666324084	8.45279773625988e-08	-0.771029553381205	6.16717400315293e-07	-0.695764836137509	1.96675681192453e-05	0.91426027554108	1.67177065239868e-12	0.349757863817786	0.0581406328272229	0.119921047669347	0.527903836107297	0.315162301764402	0.0898088031628435	-0.111550310947455	0.557297107839273	-0.295075879654499	0.11342107355335	-0.451560673128972	0.0122502849287639	-0.369792420559692	0.0442930560425259	-0.262303381940205	0.161421491370107	-0.000460780541190222	0.998071871376606
ASHGA5P048876	ASHGA5P048876	blue	0.665795555808784	5.93391736352544e-05	-0.668586904439696	5.38194253527336e-05	0.857500336869926	1.42749543461829e-09	0.688188626978753	2.63187205992238e-05	0.512553843375573	0.00378000409674472	-0.910065243873114	3.17772609203797e-12	-0.331989936236116	0.0730780255425334	-0.176044839505116	0.352080498614566	-0.374807115366629	0.0412762824920276	0.0933970659158768	0.623500502912831	0.410883236694286	0.0240999618130623	0.541408760315048	0.00200352096677011	0.276937206982762	0.138460583960628	0.24299028678538	0.195715807441563	-0.231953244287613	0.217433181856423
ASHGA5P022775	ASHGA5P022775	blue	0.665493878111825	5.99650148559873e-05	-0.791615288290944	1.89347556307747e-07	0.831593607883826	1.25012303697593e-08	0.75459090270279	1.4565808987429e-06	0.60592334843101	0.000387334573963135	-0.889951922283663	4.71905855208274e-11	-0.254792646089795	0.174207408712686	-0.0494547518157859	0.795231274670735	-0.403801435414368	0.0269024275716591	-0.0112719758500411	0.952858516063915	0.340928507986004	0.0652310707071537	0.357494331077356	0.0524385163412929	0.371473157204959	0.0432629681552375	0.19364214643281	0.305221659499164	-0.127084969716996	0.503356836238307
ASHGA5P007289	ASHGA5P007289	blue	-0.6654320805932	6.00939414630376e-05	0.77164988458113	5.96220653935549e-07	-0.736693575755317	3.4537811120277e-06	-0.775138613819423	4.92038092124947e-07	-0.682315908521546	3.27939983082853e-05	0.884627044077961	8.83887080639703e-11	0.364065119096213	0.0479508654390114	0.229679826860796	0.222102191348694	0.272255215282168	0.145531331709642	-0.11890270545193	0.53143933934945	-0.268084220280938	0.152047271069446	-0.357037204580812	0.052762655274346	-0.471398696224766	0.00854889668039615	-0.245043307264469	0.191848259338987	-0.00466065045445131	0.980499402174382
ASHGA5P048140	ASHGA5P048140	blue	0.665358480786198	6.0247814002271e-05	-0.802788095509392	9.4297857335847e-08	0.777719730136839	4.25930883748925e-07	0.768324457765671	7.13794768342465e-07	0.695590182750583	1.98020379642217e-05	-0.897806266625333	1.75932835439988e-11	-0.288295187964701	0.122352548544568	-0.119222924989679	0.530326372167659	-0.30871506171506	0.0969386358125012	0.0141939689997953	0.94065733033834	0.346490086897196	0.0606906364989234	0.346337570846321	0.060811756617502	0.438583054369808	0.01533322060867	0.214673809004612	0.254620591092414	-0.0183791230988538	0.923205227217919
ASHGA5P051329	ASHGA5P051329	blue	0.664925178451037	6.11608625255198e-05	-0.734221979375266	3.87027458687092e-06	0.757715824774367	1.24345110678816e-06	0.753297475734785	1.55409830738345e-06	0.480632941624698	0.0071790376239678	-0.8253133056631	2.00299369141714e-08	-0.402929657557096	0.0272650698831141	-0.356026045890714	0.0534852680833444	-0.295677886063097	0.11265223878659	0.0132951589297077	0.944409160329195	0.213819071085944	0.256562312184021	0.299010185067513	0.108466554194458	0.410155139911731	0.0243765701530595	0.411068304702102	0.024030064738143	-0.228472544207065	0.224609021567486
ASHGA5P003963	ASHGA5P003963	blue	-0.664821874192059	6.13803604687973e-05	0.634751612514601	0.000164828337694505	-0.663699079475867	6.38118403641129e-05	-0.701462398282388	1.57064230843553e-05	-0.507834971202832	0.00417203625274435	0.770172523737304	6.4608883917239e-07	0.387431564598117	0.0344052786482601	0.402306245679754	0.0275268329842414	0.321123321046261	0.0835783300824331	-0.16649023662346	0.37922980278967	-0.0421574098729527	0.824942777793487	-0.379591711685171	0.0385534498376253	-0.404407682910489	0.0266525676216712	-0.405162480562459	0.0263441337797871	0.124078003576799	0.513590234057346
ASHGA5P014130	ASHGA5P014130	blue	-0.663600957089228	6.40283635590366e-05	0.76664385510684	7.80894432733514e-07	-0.72856321813862	4.99981266614261e-06	-0.667324996197257	5.62552076849669e-05	-0.608835977777686	0.000356630480548545	0.698756692282997	1.74879242281464e-05	0.275015327257627	0.141332095082887	0.0316902896515115	0.867967388623714	0.408905615964357	0.0248573278366605	0.121152813477406	0.523642565541297	-0.327155482986291	0.0776157954656725	-0.316986197293293	0.0878660991428599	-0.237049314994223	0.207210825452887	-0.215609511447249	0.252506047957905	0.0203469489164272	0.915010963296618
ASHGA5P041944	ASHGA5P041944	blue	0.662513577247207	6.64721549326653e-05	-0.69609691860605	1.94141506933874e-05	0.732370142282278	4.21152039978657e-06	0.858607901271025	1.28897601406553e-09	0.660138929578823	7.21007328397648e-05	-0.880820293144573	1.35893447457884e-10	-0.380061128446234	0.0382942757634931	-0.205365586652482	0.276288985629119	-0.228008433530218	0.225577776812562	0.0545169596575099	0.774781323769543	0.347166113470391	0.0601560448178768	0.331913939646605	0.0731477343724564	0.557672000756454	0.00136572236604498	0.325138304151598	0.0795720705499905	-0.0192801294129043	0.919452321829248
ASHGA5P031448	ASHGA5P031448	blue	0.661879530053326	6.79352539840078e-05	-0.682762471789115	3.22556693036604e-05	0.752574153131206	1.61117740656239e-06	0.755224528047659	1.41086372839525e-06	0.626418429388695	0.000212847112192804	-0.840170635070771	6.36023863879448e-09	-0.377438089100836	0.0397606185048272	-0.250701752807321	0.181464601831759	-0.319103356119581	0.0856513832637654	-0.0760141162264209	0.68972098607166	0.443818008066776	0.0140198806805975	0.385094768255546	0.0356021160844319	0.383640732892933	0.0363636123734725	0.38744131186729	0.034400355300061	-0.0549826730810062	0.772907141146123
ASHGA5P045877	ASHGA5P045877	blue	-0.661835844104438	6.80371125628967e-05	0.779087433891813	3.94277199630216e-07	-0.778159368636068	4.15512678050953e-07	-0.773393204031022	5.41888743089693e-07	-0.736263782555269	3.52315799849122e-06	0.894336134444409	2.74661437569316e-11	0.286331325867501	0.125033775271229	0.0794123746119577	0.676578016699038	0.303558897403716	0.102942094848546	-0.212255199532647	0.260140077784974	-0.293338074085455	0.115662372089824	-0.438314904388746	0.015403157789563	-0.397285306460399	0.029710598539441	-0.158653836674768	0.402378354821094	-0.0502435956295165	0.792035427419168
ASHGA5P040887	ASHGA5P040887	blue	0.661203762220851	6.95262190283146e-05	-0.810295505273	5.75615891550618e-08	0.780340663727251	3.67167628983671e-07	0.768644174513356	7.01639269250887e-07	0.707205212019497	1.24548340002126e-05	-0.893509408779011	3.04718909943124e-11	-0.28913479402687	0.121219299833097	-0.116512993199004	0.539780286867919	-0.320784900516755	0.0839229403351458	0.0224657390072477	0.906197625326204	0.346962730729479	0.0603164873514191	0.353119665405555	0.0556058283262119	0.431943567423709	0.0171445746891386	0.227196098917049	0.227280170782954	-0.00603474204189667	0.974751682178312
ASHGA5P023076	ASHGA5P023076	blue	-0.661060866287981	6.9866869837025e-05	0.764090450456524	8.93852148775503e-07	-0.862851686207818	8.64705494632545e-10	-0.807204301896841	7.07165260766448e-08	-0.625635368456962	0.000217940771335052	0.916200924135095	1.22825309083193e-12	0.320553989761618	0.0841586976119927	0.0489433919715653	0.797304689533279	0.443643852551234	0.0140620119790603	0.0122338001251798	0.948840999678667	-0.405950589219487	0.0260252040120945	-0.459024711550162	0.0107252959373249	-0.363085514714408	0.0485998498594024	-0.301558741004624	0.105344649437397	0.105495856985284	0.579015004148373
ASHGA5P014967	ASHGA5P014967	blue	-0.660715839763925	7.06955317909958e-05	0.700264568232355	1.64739126012846e-05	-0.817779724287668	3.44243022726809e-08	-0.759370999368972	1.14241426667892e-06	-0.604945972147763	0.00039814800674352	0.911427281029306	2.58860324000792e-12	0.476049008093186	0.00783375890238429	0.208821226732455	0.268110196589587	0.196458062067836	0.298104999356445	-0.0889127919023544	0.64033570629219	-0.392282463868681	0.0320244380094424	-0.447562926375384	0.013139065056307	-0.321287393263631	0.0834116472542383	-0.284868106685605	0.12705944631112	0.0921822414415931	0.628043418288417
ASHGA5P018902	ASHGA5P018902	blue	-0.660485033408639	7.12547539451166e-05	0.613495668529003	0.000311964478414256	-0.881236853316805	1.29738209732412e-10	-0.7473873530355	2.07944290323065e-06	-0.44989741143522	0.0126137473061346	0.91798661271718	9.18772616205496e-13	0.475043818946942	0.00798389077597332	0.138422320310744	0.465709681113512	0.225895589513064	0.230023606143438	-0.122676926047093	0.518393119720166	-0.505013062573016	0.0044227269073116	-0.591616980018783	0.00057455898188905	-0.318047235562127	0.0867507770656242	-0.283154281036461	0.129462625324669	0.276676956539333	0.138846921225854
ASHGA5P015695	ASHGA5P015695	blue	-0.659322151378658	7.41328248580788e-05	0.657188217194134	7.96852379050672e-05	-0.855093656430922	1.77679423650313e-09	-0.816364409789692	3.80061521545115e-08	-0.495378215195374	0.00537819983013794	0.960114522274507	4.94639500455887e-17	0.457504908850651	0.0110221490745036	0.226896991751883	0.227909178590756	0.219355717638352	0.244156303184462	-0.0544280067910581	0.77513944058933	-0.446724831223421	0.0133320607020562	-0.453015488398025	0.0119395993156967	-0.43833486737564	0.015397942047651	-0.381040862186413	0.037757854331668	0.276059227783499	0.139767069241742
ASHGA5P023287	ASHGA5P023287	blue	-0.659251157210943	7.4311845193105e-05	0.627027142722457	0.000208960737710308	-0.850773625418452	2.60666450027736e-09	-0.702595411542557	1.50102171266301e-05	-0.488399172144081	0.00617560327748798	0.868086305858602	5.18700813467141e-10	0.502295060260686	0.00467626701966154	0.157078030613377	0.407127967943663	0.225207554301302	0.231483987312184	-0.175555078306388	0.353443152508322	-0.487761160328316	0.00625327095618411	-0.600431746735017	0.00045162365395099	-0.202879537809464	0.28227133252867	-0.258916789744712	0.167101060689769	0.186407392873204	0.323989920861434
ASHGA5P030552	ASHGA5P030552	blue	-0.659040968198318	7.48441263438041e-05	0.661456145807196	6.89281804669462e-05	-0.759287557817581	1.14732379710909e-06	-0.677573555976413	3.90282177862816e-05	-0.595513288452874	0.000516999269720882	0.821861663923648	2.575077493209e-08	0.485081873770884	0.00658856386346604	0.365624488016009	0.0469320035244868	0.262086755197086	0.161780610702549	0.0823704432759434	0.665212672042914	-0.40241849754376	0.0274795491976869	-0.390563133821757	0.0328525314245511	-0.185446276235532	0.326535553101362	-0.33782672992003	0.0678758901232859	0.07645771890353	0.68800019735333
ASHGA5P017273	ASHGA5P017273	blue	-0.658858887888524	7.53079727963792e-05	0.747154005837802	2.10314857190619e-06	-0.735644499218202	3.62533928236029e-06	-0.818713023573625	3.22340817565092e-08	-0.728833342383553	4.93977269717854e-06	0.894019813389049	2.85823687162322e-11	0.422418920831724	0.0200497425562488	0.186416696181214	0.323965339812046	0.181172421112659	0.338003535925827	0.0127903208474277	0.94651698143564	-0.343965022649558	0.062720385320458	-0.324866265994561	0.0798387676261959	-0.489765771877482	0.00601199873336834	-0.333885215341206	0.0713561134295878	-0.0567471552471308	0.765817722363469
ASHGA5P019563	ASHGA5P019563	blue	-0.657970409688066	7.76083611091221e-05	0.637054358998384	0.000153383146096968	-0.835442453892086	9.27513509028289e-09	-0.758129937337041	1.21743975507352e-06	-0.537201747260051	0.00220550363640857	0.912717108075482	2.12524327074706e-12	0.502153834204445	0.00468977362608671	0.159318346226301	0.400384921797225	0.191380094882875	0.311015031524786	-0.121874500917274	0.521153674934006	-0.477655041657604	0.00759884629715057	-0.539592788180387	0.00208865008460026	-0.345483590395225	0.0614934426382117	-0.264163114376729	0.158361850297716	0.161891974534329	0.392717537554165
ASHGA5P052742	ASHGA5P052742	blue	0.65795203504453	7.76565900234779e-05	-0.773340026350991	5.43477155043895e-07	0.650687612626159	9.89576363140484e-05	0.770262135364259	6.42959323484532e-07	0.814672605142286	4.27330404785987e-08	-0.774350471219888	5.14007477641057e-07	-0.315575710136445	0.0893656276317085	-0.155312678124886	0.41248622842004	-0.27720030620011	0.138070813942501	-0.0845261578341168	0.656975487978688	0.301730772181121	0.105136370774175	0.259454032839468	0.16619072211896	0.462211921217165	0.0101245176504591	0.244639162356871	0.192605368425888	0.215079249361732	0.253702933652489
ASHGA5P023151	ASHGA5P023151	blue	-0.657467046998456	7.89392710762984e-05	0.764079777116938	8.94353931903005e-07	-0.610405685438069	0.000340991147349083	-0.703208965436339	1.4644906862709e-05	-0.698548137746724	1.76325021100308e-05	0.722359446072322	6.57340483115164e-06	0.265543639175256	0.156117600312709	0.0466376489803618	0.806670413477511	0.311974526012983	0.0932824690079274	-0.221828844441255	0.238745664588055	-0.124428195059508	0.512393209815114	-0.410173373531219	0.0243696114962523	-0.512074564568823	0.00381832179342497	-0.162076018534195	0.392172475564667	-0.122236479519828	0.519907487518097
ASHGA5P039436	ASHGA5P039436	blue	0.657080124636972	7.99761103833675e-05	-0.643715014604831	0.000124148056037781	0.904598302471947	7.01294232210546e-12	0.731537463846819	4.37364008201307e-06	0.427703690812051	0.018391479913323	-0.918113470253619	8.99793436999728e-13	-0.400595923533142	0.0282555095673418	-0.170371440927649	0.368057965262907	-0.349403169661629	0.0584132774315988	0.157654933316386	0.405385479176953	0.497341490060002	0.00517038673090884	0.638290658959805	0.000147534527017732	0.289990517753905	0.120072300182176	0.314009296963579	0.0910536644804798	-0.317078285259753	0.087768868965788
ASHGA5P028001	ASHGA5P028001	blue	0.656495321386392	8.15662775685913e-05	-0.664554074543981	6.19526542013851e-05	0.851814073325956	2.37945138053218e-09	0.835932675373425	8.92425829735599e-09	0.525432477633061	0.00286685555556934	-0.931463877174397	8.09879972985189e-14	-0.465907079302925	0.00946367207835957	-0.233939910375141	0.213408086078369	-0.200364615660736	0.288406978671701	0.0299154395020514	0.875303114852124	0.522930699690357	0.00302760048763888	0.426098834469873	0.0188826011773329	0.43430479089514	0.016481096175052	0.386925545612924	0.03466165130849	-0.208527936299141	0.268798181222778
ASHGA5P023326	ASHGA5P023326	blue	-0.656393889697002	8.18449371840359e-05	0.688255919641538	2.62517041640961e-05	-0.830479463378355	1.36105345194587e-08	-0.757776084726243	1.23963496887658e-06	-0.635604938386494	0.000160501592318213	0.900693605860549	1.19963191463885e-11	0.419642105796515	0.0209692931841023	0.0494018801530536	0.795445590726399	0.25008404700597	0.182578553997503	-0.153142087437857	0.41912830960478	-0.449512710078873	0.0126990855481748	-0.558160771442438	0.00134967586500321	-0.31878669513793	0.0859798959473285	-0.211411245232028	0.262084336152585	0.0456789148359024	0.810572512566724
ASHGA5P035297	ASHGA5P035297	blue	-0.656219789480743	8.23252165348921e-05	0.740305103064612	2.91783222798013e-06	-0.875934236153725	2.31149961953547e-10	-0.724339454662465	6.02843695131718e-06	-0.591792533392565	0.000571849223524065	0.909146462715113	3.64246527447608e-12	0.295583282089768	0.112772801639209	0.0292233809759375	0.878166279243702	0.424127929328966	0.0195005159830276	0.0107956705246084	0.954848457095768	-0.410939038712472	0.0240788688136691	-0.478676739057648	0.0074525303144282	-0.256566140850249	0.171125797941917	-0.133897317872559	0.480555442532848	0.151289791079269	0.42484310476776
ASHGA5P034947	ASHGA5P034947	blue	-0.656175290673468	8.24483752543543e-05	0.636541195927854	0.000155870666677221	-0.802613541680725	9.53625139907093e-08	-0.764815177205095	8.60372597290884e-07	-0.453015694240826	0.011939555828057	0.893460186479086	3.06600647952709e-11	0.396934818018221	0.029868145032639	0.381922688250602	0.0372802193644735	0.331402297532544	0.0736183835046419	-0.0102163950336836	0.957268951399668	-0.293655682783468	0.115250305091284	-0.355856067726879	0.053607504041855	-0.378695878353833	0.0390519649269858	-0.447434175593997	0.013168561011193	0.284644974762423	0.127370457152791
ASHGA5P031158	ASHGA5P031158	blue	0.655478737551346	8.43977531217303e-05	-0.633016502352503	0.000173946840045189	0.858672477034987	1.28129375504723e-09	0.625978596508833	0.000215694992469329	0.435511707142417	0.0161502823961117	-0.860982275288741	1.03262133007674e-09	-0.507245967139603	0.00422333136867374	-0.287266149199381	0.123752130080517	-0.283963362562086	0.128323983786453	-0.114511947953152	0.546811945186053	0.521655273825256	0.00311249588451047	0.47749510950847	0.00762196869802648	0.112267509084778	0.554749522999292	0.307154062981636	0.0987275027601312	-0.309888244473732	0.0956104012682784
ASHGA5P053352	ASHGA5P053352	blue	-0.655312790702872	8.48681923529795e-05	0.697833663912963	1.81359838552022e-05	-0.839399533345388	6.76942203691745e-09	-0.83923571745234	6.8593977639048e-09	-0.514094011634114	0.00365909567535426	0.902243281418935	9.72047462224981e-12	0.402472513525437	0.0274568196805659	0.183039417388264	0.33296411812693	0.338146478931541	0.0675994553642547	-0.170397886614695	0.367982513872211	-0.384516306805227	0.0359035089708861	-0.518103786438036	0.00335977574546917	-0.468177798554605	0.00907589480432425	-0.413120357767313	0.023266109639297	0.204445531476401	0.278493376438374
ASHGA5P030713	ASHGA5P030713	blue	-0.655175116988546	8.5260253934119e-05	0.728520822382377	5.0092954949214e-06	-0.745318218004379	2.29835552947038e-06	-0.565821043012909	0.00111879169002777	-0.645722391367573	0.000116368496602373	0.706032250535638	1.30648640743387e-05	0.227638987647881	0.226350947416682	0.0180042311528671	0.924767222048596	0.398316192569209	0.0292511188911377	-0.0639735110031792	0.736981941823099	-0.272929104472471	0.144497845115867	-0.436136537808028	0.0159811952803001	-0.0616378514698991	0.746265942517078	-0.000792287969944364	0.996684689941488	-0.0392945152289135	0.836666673883463
ASHGA5P041272	ASHGA5P041272	blue	-0.655104849810135	8.54609797946192e-05	0.722935003175836	6.41058242687708e-06	-0.798671993620791	1.22522848614215e-07	-0.65525440328944	8.50342688768475e-05	-0.595335323868307	0.000519513262528611	0.801468305070857	1.02624100497082e-07	0.256503447727386	0.171234070737513	0.00116080097180757	0.995142671249458	0.366509654760963	0.0463613561050314	0.024553285663987	0.897524908997342	-0.402882708448179	0.0272847123157417	-0.392934081600832	0.0317150468329668	-0.224078214721603	0.233894520512739	0.0220078605135899	0.908101331883965	0.0848416642108331	0.655773178687824
ASHGA5P020210	ASHGA5P020210	blue	0.653911556845225	8.89347085277873e-05	-0.744716150025206	2.36586068886657e-06	0.732122365023471	4.25918465480158e-06	0.579051324501556	0.000800385271727527	0.553558692643121	0.00150747852176168	-0.714237119599687	9.30515982435918e-06	-0.358129171389173	0.0519909759470559	-0.0361233853776171	0.849692876754953	-0.36634168512915	0.0464692159248448	0.00999505512038934	0.9581939165493	0.314459829914357	0.0905656876475689	0.450438751906143	0.0124944745065732	0.176450873726076	0.350953184031222	0.101449088495131	0.593737166008014	-0.0388770667919263	0.838379105783868
ASHGA5P034882	ASHGA5P034882	blue	-0.653174364010004	9.11430908544262e-05	0.617941838596162	0.000274030597533416	-0.912043635773155	2.35666090182352e-12	-0.790349374041128	2.04368293383348e-07	-0.394326718707464	0.0310619323539533	0.930246346626697	1.02843313886468e-13	0.49523659770894	0.00539346162613481	0.090804754587229	0.633210775946501	0.218331109446423	0.246421564878157	0.0144775962801505	0.939473662590879	-0.570378244108177	0.000998472511261739	-0.518956640307771	0.00329890301905136	-0.331559882288876	0.0734731758228327	-0.385042429528135	0.0356293016790677	0.365040093351214	0.0473118000177507
ASHGA5P026313	ASHGA5P026313	blue	-0.652513304303613	9.31648348129624e-05	0.751377233146164	1.70981545157692e-06	-0.843198416360676	4.96317568294455e-09	-0.799480762868438	1.16433793125531e-07	-0.594691628795394	0.000528696381190972	0.948999983370148	1.44206154870105e-15	0.338101716995649	0.067638100926467	0.217233172518396	0.248864348744567	0.357262674792486	0.0526025818330691	-0.0893809313932424	0.638569790826268	-0.370995209467981	0.0435539261115182	-0.487568079120954	0.00627693856586393	-0.404041528046627	0.0268032478248751	-0.428699782553443	0.0180920017413904	0.145190193601774	0.443962937190234
ASHGA5P039274	ASHGA5P039274	blue	-0.651856962419784	9.52115969147844e-05	0.727962709852304	5.13565441066417e-06	-0.738552798131688	3.16767579382144e-06	-0.762518311617428	9.70579693680306e-07	-0.53633991258147	0.00224898825026997	0.843345709915952	4.90300371487631e-09	0.497931009122075	0.00510934007064249	0.185868263528713	0.325416360757431	0.126688270595172	0.504701038808887	-0.000753424510601508	0.996847312336808	-0.36357464923652	0.0482749343416294	-0.369043915449533	0.0447580484947111	-0.485838318831806	0.00649238877882434	-0.345380236264448	0.0615763485125154	0.141134170002759	0.45692944391263
ASHGA5P038178	ASHGA5P038178	blue	-0.651651252908718	9.58612857382409e-05	0.593468973995542	0.00054653303823032	-0.846579804680546	3.73910550013748e-09	-0.755696368849749	1.37766913206372e-06	-0.376336468581667	0.0403897208924584	0.885562650351276	7.9338808630122e-11	0.498214146609987	0.00508023966092468	0.224129606311997	0.233784463338536	0.315038013658497	0.0899423668816287	0.0225253233445903	0.905949930694286	-0.502367442593082	0.00466935740553014	-0.516970596135095	0.00344215027270306	-0.363886275335654	0.0480688324478333	-0.435932113858151	0.0160363523976784	0.369832257519391	0.0442684165895452
ASHGA5P058119	ASHGA5P058119	blue	0.651193426080479	9.73214326239984e-05	-0.694020406953719	2.10482339641357e-05	0.752817042712697	1.59180196719883e-06	0.561567128484499	0.00124233397824553	0.628555533274661	0.000199478500052764	-0.775623370746055	4.7895317544137e-07	-0.280569504739479	0.13314992654574	-0.118753231539203	0.531959239457009	-0.357240670314529	0.0526181870845038	0.191784834117886	0.309973445020456	0.355441859732814	0.0539062954372524	0.591445929758268	0.000577210082726216	0.1238060227506	0.514520866959769	0.0727367866526475	0.702480678684741	-0.00208511016663598	0.991275047029071
ASHGA5P027458	ASHGA5P027458	blue	0.65106700341298	9.77281084088925e-05	-0.828683374857305	1.55898538780533e-08	0.504095930190341	0.0045069299344772	0.671475918351978	4.85944023953382e-05	0.829514794480534	1.46430119439678e-08	-0.60433216903745	0.00040507427629284	-0.161086792160844	0.395107251678209	-0.154345843887414	0.415437458890324	-0.331146477417457	0.0738545830018877	0.0558318058079468	0.76949318139624	-0.136394820489867	0.472331591390589	0.0479343470410366	0.801400028132894	0.462556512623852	0.0100612935552535	0.107446660052949	0.571976392245838	0.319842071719388	0.0848887469629066
ASHGA5P029915	ASHGA5P029915	blue	-0.650966146400582	9.80536298129758e-05	0.787658572846889	2.39962927440358e-07	-0.802539488529216	9.58174904370935e-08	-0.782481072939015	3.24759760345286e-07	-0.709584764323445	1.12954054472343e-05	0.908998571326154	3.72287722670235e-12	0.277635772282552	0.13742744694036	0.0755201276357527	0.691639014061457	0.325453584642833	0.0792638369837488	-0.17963189526942	0.342196406433661	-0.323737954496578	0.0809522612679227	-0.447602029991606	0.0131301176096957	-0.38836764681209	0.0339350521560534	-0.224091514602302	0.2338660349511	-0.00933859377433399	0.960937534365524
ASHGA5P045460	ASHGA5P045460	blue	0.650684493522978	9.89678015464876e-05	-0.812797742675944	4.85944015928002e-08	0.6723304119181	4.71384945005284e-05	0.740491781233325	2.89229554026134e-06	0.804194504415914	8.6107329466379e-08	-0.774140940760085	5.19996258338676e-07	-0.191090643889375	0.311761263407749	-0.118082266127652	0.53429598709718	-0.336035478148202	0.0694407747295202	0.15455491816042	0.414798269346179	0.163789670382759	0.387118204052504	0.258547469289225	0.167728910994008	0.422690077399385	0.0199617590070086	0.12405203463752	0.513679055827417	0.199118771914709	0.291477690745864
ASHGA5P051606	ASHGA5P051606	blue	0.649787953251828	0.000101928507162174	-0.67055461750495	5.02090858288871e-05	0.743702656492378	2.48356056948564e-06	0.749985351772375	1.83138157312645e-06	0.481791432199855	0.00702111969339868	-0.752188180117776	1.64240678637786e-06	-0.359070097096444	0.0513332153167235	-0.258413577060027	0.167956942810584	-0.331306139154673	0.073707098262119	-0.14565059350698	0.44250377316506	0.521562717119697	0.0031187356624863	0.376382693295727	0.0403631640367722	0.406412837210442	0.025839614714023	0.352869176412867	0.0557916444543478	-0.169794652921808	0.36970584550749
ASHGA5P033452	ASHGA5P033452	blue	0.6496320708949	0.000102451263022844	-0.703278059315362	1.46042735249185e-05	0.812606198199168	4.92327962246292e-08	0.691585323201976	2.31211214981379e-05	0.476935752916131	0.00770330753022285	-0.856348428787194	1.58594520264675e-09	-0.275810314023989	0.140139093579342	-0.253144372949627	0.177106364673114	-0.411166029253757	0.0239932228753959	-0.0513701641086196	0.787477087940013	0.231224901199007	0.218921685966349	0.328428534065572	0.0764003706582509	0.260823080799983	0.163886869601724	0.309626646343617	0.0959053733056756	-0.275693066163914	0.140314580421378
ASHGA5P025822	ASHGA5P025822	blue	0.649582843621805	0.000102616843503683	-0.628200010536398	0.000201649451554097	0.865480152755624	6.70771935506156e-10	0.835915417135717	8.93640152566968e-09	0.48640698985266	0.00642087523552171	-0.904830361693621	6.78782822542807e-12	-0.504840868357767	0.00443843277777635	-0.143707327742297	0.448680248462161	-0.212395231441883	0.259818394617516	-0.0395336534240751	0.835686024527217	0.593531653998802	0.000545605926453659	0.452519262304984	0.0120448215202262	0.389540090304136	0.0333534307830191	0.374315955881869	0.0415642869754368	-0.220103851133232	0.242511045271718
ASHGA5P030372	ASHGA5P030372	blue	0.64905217948706	0.000104416975422908	-0.716746192972386	8.36848393721725e-06	0.825560188613581	1.96691150111058e-08	0.729133479008347	4.87382634771539e-06	0.623834821044788	0.000230064869039368	-0.904427223190726	7.18328661301800e-12	-0.382235843714204	0.0371117748827687	-0.214103550305472	0.255914980569806	-0.327253993913521	0.0775212158147272	-0.0182809555123808	0.92361421762111	0.421194029908613	0.0204511833814299	0.438024360305039	0.0154792348543963	0.278595618501758	0.136017069405938	0.306720079651022	0.099229233798567	-0.099427342903188	0.601152383683714
ASHGA5P043992	ASHGA5P043992	blue	-0.648123301969396	0.000107635737649374	0.715037578323505	8.99655808725765e-06	-0.805457760002589	7.93095521107122e-08	-0.832220728572138	1.19138631134392e-08	-0.61536003051562	0.00029552742371521	0.903755368713729	7.88982621874925e-12	0.402952200800525	0.0272556424036902	0.178753826901763	0.344600260442614	0.310824463446837	0.0945603645730029	-0.209161945022808	0.267312395390991	-0.368516487781281	0.0450880317112455	-0.51382032072494	0.00368033539245965	-0.446664725089934	0.0133459923646944	-0.380894946395416	0.0378373607844135	0.0685504782900093	0.718894890064279
ASHGA5P049019	ASHGA5P049019	blue	0.647354439679114	0.000110366532619382	-0.682630672095277	3.24137229213635e-05	0.788300366696565	2.30995183931662e-07	0.737598922013236	3.31166688299791e-06	0.56222192021854	0.00122257595847216	-0.880341345435348	1.43301923452651e-10	-0.459677393158008	0.0105998889280104	-0.152005084242154	0.42263116540131	-0.184929438215859	0.327909524272384	0.00254085607513183	0.989368117047396	0.566348835182925	0.00110423818195988	0.465740843206511	0.00949260075420406	0.418318856642498	0.0214195505989032	0.268876965428296	0.150792969480744	-0.138402188382264	0.465775192324855
ASHGA5P017361	ASHGA5P017361	blue	-0.64729870783697	0.000110566854065849	0.794802595558978	1.55874723870764e-07	-0.605987632398896	0.00038663252210534	-0.704389540604908	1.39644122816942e-05	-0.757453561299058	1.26018412846637e-06	0.716267488223479	8.54033846838112e-06	0.378381909242522	0.0392279022844662	0.0470229047690117	0.805103676632852	0.21487825686135	0.254157579633231	-0.065509105397091	0.730897735662274	-0.16041994398575	0.397092676437773	-0.262696310214988	0.160771555582068	-0.439133258492372	0.0151905464782786	-0.107404083394347	0.572129600066754	-0.192725040113298	0.307562263006691
ASHGA5P049582	ASHGA5P049582	blue	0.647138326058499	0.000111145134635931	-0.537475707086155	0.00219183406512193	0.836001210409265	8.87618472579462e-09	0.717592767548213	8.07218024129309e-06	0.3836043015593	0.0363828589885794	-0.891371554187597	3.97045176442147e-11	-0.638571779866047	0.000146232604321545	-0.13216694437432	0.486296201039471	-0.0756617104310336	0.691089093401688	0.0111689708457173	0.953288834290642	0.535358117538729	0.00229942766265712	0.583604689260667	0.000710892739249523	0.301327369890427	0.105625258859862	0.288898176656559	0.121537883100844	-0.319455381382087	0.0852873088916321
ASHGA5P032271	ASHGA5P032271	blue	0.647127123071079	0.000111185629118954	-0.59725628979643	0.000492937168951892	0.89346156354664	3.06547858335506e-11	0.700088047172145	1.65898218892331e-05	0.377964433683408	0.0394628254392092	-0.915549296607991	1.36333195537639e-12	-0.545563292988782	0.0018199910068957	-0.166749953985363	0.378476125471317	-0.260640396473292	0.164192970983288	0.0379798786795082	0.842061936788029	0.556410905435447	0.00140789426956001	0.58392344739407	0.00070497037558441	0.242634617945629	0.196391277169063	0.312740864172685	0.0924382488185309	-0.379032030019382	0.0388642997485579
ASHGA5P017767	ASHGA5P017767	blue	-0.647018446307911	0.00011157913601719	0.769246895433881	6.7923414345366e-07	-0.799698357742224	1.14843368929492e-07	-0.809552237940772	6.05023766701586e-08	-0.618532925011406	0.000269308226341259	0.876411059371106	2.19689615482135e-10	0.302405204398224	0.104322811776221	0.0271626103708825	0.886700829057392	0.361850955103811	0.0494276457978044	-0.110255780229432	0.561909037886198	-0.249619118460804	0.183420146563247	-0.371318992602875	0.0433566481487736	-0.447591633593361	0.0131324959521005	-0.264458292714864	0.157880064417295	0.0896923487618246	0.637396133996284
ASHGA5P014840	ASHGA5P014840	blue	0.646245617163809	0.000114413412505597	-0.680770707600623	3.47194315945982e-05	0.824941950006906	2.05840906255577e-08	0.648285543254965	0.000107067247613452	0.52611145636479	0.00282452051361834	-0.859463335042364	1.1905571252781e-09	-0.398847908749885	0.0290163940409835	-0.264112754945845	0.158444151184118	-0.320311436146687	0.0844068872779144	-0.080239995552921	0.673391017939796	0.359273451392112	0.0511919279242019	0.442392949628249	0.0143677402835376	0.162733966625716	0.390227456173789	0.360276953855547	0.050499209051841	-0.200048899102332	0.289183188265392
ASHGA5P037696	ASHGA5P037696	blue	-0.64612160272516	0.000114874141549384	0.543868082609788	0.00189303585301639	-0.783223718400352	3.11121335855407e-07	-0.67854997868327	3.7664128659823e-05	-0.274475882418464	0.142145805844594	0.789926474494494	2.09623068626826e-07	0.537335878634133	0.00219880179128933	0.27801620975196	0.136867170888081	0.158993648693747	0.401358265821358	0.0787742462068448	0.679039066194068	-0.550179667275622	0.00163333806803612	-0.47701834894205	0.00769125079147173	-0.330000272466455	0.0749200731428874	-0.416984145337156	0.0218817352248428	0.403075959338595	0.0272039344913802
ASHGA5P001605	ASHGA5P001605	blue	-0.645510596647256	0.000117168304524752	0.646003420194895	0.000115314740333934	-0.756089026146138	1.35058687454675e-06	-0.747399738886679	2.0781914191186e-06	-0.62668460991313	0.000211139850455124	0.839603225513221	6.65905260456894e-09	0.504586406836719	0.0044617296509793	0.129995983244941	0.493547925957297	0.136164060387337	0.473088358520918	-0.0952182735192728	0.616715309676618	-0.39876404734751	0.0290533123785443	-0.481637052189297	0.00704199207089074	-0.323129627913128	0.081557521594347	-0.3581862029813	0.0519509189126015	-0.00760519549763854	0.968184129323646
ASHGA5P031948	ASHGA5P031948	blue	-0.645504503715441	0.000117191385698366	0.643111585279717	0.000126575384473321	-0.806307715398697	7.50153873622767e-08	-0.740040624785492	2.95436091012824e-06	-0.525157014376069	0.0028841863278903	0.888132298302451	5.868499217382e-11	0.539364168733854	0.00209958617102792	0.0966286300714309	0.611481945303903	0.116679490875477	0.539197149738285	-0.208706658112671	0.268378809153012	-0.441175354776243	0.0146706272428369	-0.567776337709226	0.00106570074732224	-0.344935506609611	0.0619340880098749	-0.247145442180325	0.187943565218179	0.146699635671311	0.43918870740079
ASHGA5P047743	ASHGA5P047743	blue	-0.644751627776118	0.000120074758477896	0.615914761274232	0.000290786826989461	-0.87735588689477	1.98509136066915e-10	-0.720111137920399	7.24581849249316e-06	-0.38761450166273	0.0343129718799396	0.925693537913418	2.42227047554386e-13	0.549488631604327	0.0016601727718669	0.23767132238913	0.205986095102967	0.180709697258254	0.339259647025418	-0.0997560539317082	0.599944072586237	-0.503790002033955	0.00453532094629828	-0.570412748205466	0.000997606496654292	-0.258112904743734	0.168469819307826	-0.339790770806463	0.0661917026195027	0.339626823191663	0.0663310325333984
ASHGA5P056253	ASHGA5P056253	blue	0.644622415001867	0.000120575916071098	-0.583255532926124	0.00071742993133937	0.914211857931944	1.68452178694733e-12	0.753567190030961	1.5332881468463e-06	0.360544134333778	0.0503160308480167	-0.930378076849465	1.00239966523694e-13	-0.516952717111591	0.00344346373253096	-0.170000650658664	0.369116814217236	-0.215333066907517	0.253129562229614	0.0168091273995167	0.92974844879372	0.605684468988013	0.000389953265309315	0.536339718839582	0.00224899810847762	0.288910793782784	0.12152087971206	0.372243358743094	0.0427973635895802	-0.388132311425289	0.0340527778602135
ASHGA5P020437	ASHGA5P020437	blue	-0.64439913816949	0.000121446293665493	0.667889053618299	5.51545235317453e-05	-0.755972075321415	1.35860224679349e-06	-0.782704872886302	3.20593566488845e-07	-0.561791377359248	0.00123553625969248	0.875035370809053	2.54261577050794e-10	0.464551090889356	0.00970182586512542	0.289360104886233	0.12091651394747	0.250296281024189	0.1821952785291	-0.101808105751859	0.592424536656714	-0.368681830074667	0.0449843780152832	-0.482194047050088	0.00696693237244141	-0.405394364601982	0.0262499660290164	-0.522611126743651	0.00304868249828135	0.0997718180325051	0.599886151336029
ASHGA5P058823	ASHGA5P058823	blue	0.642927649027726	0.000127323626905196	-0.582176692487049	0.000737963252455661	0.590214647751827	0.00059661304709926	0.844982948698888	4.27772245616708e-09	0.544412491328191	0.0018693055812595	-0.678514636084912	3.77127483579293e-05	-0.584624577360182	0.00069209582868179	-0.0202936392628956	0.91523284240123	-0.0365209210001306	0.84805769964993	-0.211622122394917	0.26159764144704	0.552934667026182	0.00153006529103688	0.206163289695009	0.274386869912624	0.650615886089606	9.91916302394508e-05	0.287627460732098	0.123259376504079	0.0142405262185405	0.940463023542194
ASHGA5P022824	ASHGA5P022824	blue	-0.642722131342157	0.000128164313270944	0.70837066829204	1.18742235601821e-05	-0.88833414575691	5.72935589799552e-11	-0.771180567162464	6.11669550091686e-07	-0.550012233882724	0.00163980509716035	0.959171282484783	6.82137253338714e-17	0.338707777356469	0.0671163099137312	0.0675004660371573	0.723031548547219	0.336937562911628	0.0686492274891152	-0.144339217303916	0.446666793262002	-0.415310553841198	0.0224728206464436	-0.528916835224543	0.00265526656784554	-0.344610265885984	0.0621967382345148	-0.235620329789306	0.210043382020175	0.211074945504298	0.262861722917563
ASHGA5P019242	ASHGA5P019242	blue	-0.642552215579765	0.000128863091851814	0.53643671779449	0.00224406716528733	-0.842418433044711	5.29324690776177e-09	-0.719345711566543	7.48851631174588e-06	-0.241011874969004	0.199493592236586	0.81911478497271	3.13310859364305e-08	0.4820976979427	0.00697986745143864	0.318061844208608	0.0867354967768864	0.329179624045991	0.0756901910436656	-0.0381154214357929	0.841505341379666	-0.51634535533471	0.00348833945264628	-0.541295447123577	0.00200874347662845	-0.310946725324809	0.0944238864939464	-0.429028701661785	0.0179940018028489	0.467489285548602	0.00919203218474856
ASHGA5P019269	ASHGA5P019269	blue	-0.642397388157405	0.000129502768193923	0.630837997612439	0.000186027880987151	-0.806082363002604	7.6132742869214e-08	-0.757641319554205	1.24818409883334e-06	-0.562431770332572	0.00121630209235262	0.905638492503444	6.05484379240174e-12	0.507692650500841	0.00418438149332962	0.160351295211875	0.397297388643366	0.148229947356941	0.434377061695357	-0.12298984378273	0.517318539694942	-0.461974338191127	0.0101683026677953	-0.510314370746068	0.00396192086236127	-0.363283314252071	0.0484682499936219	-0.260026282804053	0.165224948579505	0.111078889018972	0.558974589673006
ASHGA5P016694	ASHGA5P016694	blue	-0.642350296014115	0.000129697890809678	0.612383980357631	0.000322145568523805	-0.872324958676039	3.37430978474465e-10	-0.775936543694155	4.70668849972948e-07	-0.404094280000662	0.0267814965670754	0.887311635243193	6.46686368195077e-11	0.412025920997894	0.0236710371596531	0.233467637017462	0.214360299503863	0.343991029973712	0.0626992126736547	0.121192952076224	0.523503987976975	-0.462372598870125	0.0100949957756062	-0.39430181080062	0.0310735170251921	-0.286173126467846	0.125251630955611	-0.450247001011853	0.0125366143473818	0.330035752485592	0.0748869146669161
ASHGA5P026631	ASHGA5P026631	blue	0.642304710195612	0.000129887021111071	-0.684789317220092	2.99105434508769e-05	0.872688500975742	3.24984247044759e-10	0.837457122428078	7.90933515562607e-09	0.503751755375188	0.00453888108326859	-0.942722653036684	7.04395721416907e-15	-0.467349495173161	0.00921576419137874	-0.0535318294294607	0.778749886811699	-0.267976693638292	0.152217978885112	-0.015689867398109	0.934415920701852	0.490253812469275	0.00595447306589666	0.477375096425619	0.00763935884762656	0.432617364228875	0.0169530268795407	0.385732336636283	0.0352722929612218	-0.223773211050671	0.234548412392075
ASHGA5P014801	ASHGA5P014801	blue	-0.642218623032905	0.000130244855946027	0.778640087411683	4.04386679466518e-07	-0.738615161702493	3.15846205933758e-06	-0.656453421268358	8.16812854953341e-05	-0.621930874308156	0.000243531582015035	0.800590473270708	1.08527777270298e-07	0.178822827971073	0.344410991080858	0.152544710436559	0.420966679542285	0.447366466810376	0.0131840948252694	-0.250933187697475	0.18104846931019	-0.203367579448555	0.281090427442974	-0.497197277133101	0.00518541486897167	-0.344672508828083	0.062146406290749	-0.150016524332381	0.428796269881984	0.0331017067053499	0.862141417807959
ASHGA5P039221	ASHGA5P039221	blue	0.642216082012899	0.000130255431404098	-0.674124646530758	4.42077371576559e-05	0.725666024861337	5.68649435344627e-06	0.603437598600354	0.000415359039957029	0.504608972173063	0.00445965949283927	-0.732001783616928	4.28255646613487e-06	-0.392482802537396	0.0319290571527523	-0.0175281999034973	0.926751010267033	-0.24915521347679	0.184262589927198	-0.243415215612363	0.194910914527248	0.437763817782104	0.0155477216314421	0.213928015126524	0.25631428349903	0.234337823119154	0.212608043818537	-0.105952907084448	0.577362496045898	-0.149325649489893	0.43094969002286
ASHGA5P021346	ASHGA5P021346	blue	-0.641078914238595	0.000135065571236029	0.817508569949212	3.50856580885633e-08	-0.724479991952002	5.99135257812048e-06	-0.697003536165208	1.87371663396e-05	-0.66732988467491	5.62455847331465e-05	0.80854114745637	6.47231760755098e-08	0.225898207206685	0.230018061841352	0.19097058305057	0.312071118611212	0.357042059246224	0.0527592046384789	-0.0799207295691703	0.674619792912197	-0.202144943791243	0.284054801576123	-0.282142335074044	0.130897178050261	-0.339826819303934	0.0661610975969771	-0.167464165266559	0.376408045628839	-0.0223749077978728	0.906575231126393
ASHGA5P040478	ASHGA5P040478	blue	0.641046820723108	0.000135203586295369	-0.742980315919788	2.57065608931799e-06	0.491565887020076	0.00580213555081984	0.609134037903493	0.000353613049794161	0.707539474170436	1.22857514243193e-05	-0.564911671220154	0.00114426005056358	-0.2320776866015	0.217179550705072	-0.368340156404225	0.0451987840798176	-0.241954417155534	0.197687574107017	0.106663845096483	0.574796214051068	-0.103002175964538	0.588067890856152	0.032483322515271	0.864693096403328	0.327719927966098	0.077075077432419	0.116165877281624	0.540996975335976	0.208039081352054	0.269947454495567
ASHGA5P045130	ASHGA5P045130	blue	-0.640718034132453	0.000136624740803399	0.605104801879933	0.00039637284281802	-0.461084006299476	0.0103338043804832	-0.57449095001304	0.000899759717463491	-0.60201758336644	0.000432157896119407	0.604817473323063	0.00039958930394381	0.509952961738243	0.00399197128898082	0.392679531012045	0.031835619141203	-0.0336366913748085	0.859934971697518	0.00392261755348138	0.983586950409232	-0.0859387630588237	0.651599007542178	-0.0493108582410952	0.79581458354596	-0.40915023770945	0.0247626032472507	-0.0262705534652811	0.89039913783294	-0.114924116525207	0.545360089428221
ASHGA5P014621	ASHGA5P014621	blue	-0.640444593697811	0.000137816765657968	0.721959196949564	6.68882339627425e-06	-0.874555088145975	2.67463773952141e-10	-0.800711797943044	1.07693797158427e-07	-0.517430182314797	0.00340853486193907	0.954422524360515	3.09101153956163e-16	0.391568569730376	0.0323661994980672	0.117814859215161	0.535228638652762	0.33828421414556	0.0674806482760244	-0.0539038212539423	0.777250683870592	-0.399659973554562	0.0286608680391619	-0.491275102209759	0.00583560748736922	-0.382009542850068	0.037233439284422	-0.406788516466735	0.0256895798884224	0.247236262379601	0.18777612638733
ASHGA5P020333	ASHGA5P020333	blue	-0.639966433591642	0.000139923474373857	0.745967823661944	2.22748049321902e-06	-0.828744059806029	1.55188942167128e-08	-0.847788927617713	3.37344892903114e-09	-0.643270835103689	0.000125930727069657	0.951068768977343	8.18047879069115e-16	0.308891784437986	0.0967376697601471	0.144220660752357	0.447044191436384	0.316492648384067	0.088388607577659	-0.072703926338147	0.702609023464643	-0.326822525631835	0.0779361230104506	-0.340384850922987	0.0656887350504132	-0.453594580949747	0.0118177802215325	-0.351315029879505	0.0569554796534935	0.0946741165826659	0.61873944542707
ASHGA5P058515	ASHGA5P058515	blue	0.639955836652204	0.000139970485531056	-0.695123680156783	2.01652685459146e-05	0.798359211784624	1.24954561115992e-07	0.807429197598649	6.9674104218414e-08	0.62973955556941	0.000192397106555917	-0.899626156063319	1.38392734407154e-11	-0.369108891333525	0.0447175300844543	-0.136532779214705	0.471879463341925	-0.255152453694625	0.173579065157474	0.159210223537904	0.400708891572736	0.419151922313362	0.0211351687775615	0.492004414908847	0.0057519663163618	0.413954278423048	0.022961398627007	0.271588640625429	0.14655885234677	-0.0570684474050407	0.764528794303766
ASHGA5P017892	ASHGA5P017892	blue	-0.639841381742089	0.000140479136896137	0.809920350183845	5.90291925411661e-08	-0.687956096585136	2.65514798250999e-05	-0.669115692487425	5.2827092533891e-05	-0.771319273417002	6.07066206924325e-07	0.730819502164202	4.51792925187398e-06	0.150801992704267	0.426355208774311	0.0589924742867684	0.756823181277486	0.480390751728694	0.00721242916551402	-0.103154847478479	0.587511869632921	-0.250690121934468	0.181485532462821	-0.407410719416036	0.025442657403991	-0.29486647259192	0.113689425218532	-0.116462967080142	0.539955555325843	-0.184021022341662	0.330333050571596
ASHGA5P043994	ASHGA5P043994	blue	-0.63981867749451	0.000140580232379064	0.713472152769459	9.60895955210965e-06	-0.691722716619924	2.29994590855573e-05	-0.827273186753009	1.7324768488424e-08	-0.638088970082496	0.00014847492102031	0.841076176602238	5.90870654367964e-09	0.435259906156196	0.0162188415694561	0.240173323905106	0.201109900144514	0.231085279648281	0.219207816589543	-0.19488202795882	0.302075090952799	-0.325927858996034	0.0788018925818404	-0.417407326443242	0.0217343166518967	-0.571585713072657	0.000968554229429559	-0.40996199595059	0.024450381330776	0.0022662553624335	0.990517093898901
ASHGA5P017821	ASHGA5P017821	blue	-0.639674885116513	0.000141222001671236	0.646093969135036	0.000114977028475748	-0.871593451352363	3.63813816162e-10	-0.837718063312633	7.7466062743213e-09	-0.470287471252414	0.00872771387379189	0.970538882063879	7.59036257091615e-19	0.425109008882996	0.0191908758818349	0.182402874772995	0.334677104201756	0.253382561090466	0.176685357444805	-0.156892752666748	0.407688479641315	-0.427869892788258	0.0183412277662632	-0.507757153057699	0.00417878251355229	-0.43591376899547	0.0160413098798683	-0.445627518204616	0.0135883221057969	0.275008160535137	0.141342883305384
ASHGA5P033485	ASHGA5P033485	blue	0.639597132128845	0.000141570109907807	-0.695374967317392	1.99688732164438e-05	0.778065893850892	4.17708166384549e-07	0.69644771356938	1.91496435345958e-05	0.519020727997842	0.00329436731484418	-0.839366023561464	6.78773880823669e-09	-0.294781475575968	0.113798482201001	-0.176871165908516	0.349788564335171	-0.325286054142454	0.0794275085137591	0.294046258831774	0.1147450670196	0.180723544447458	0.339222016388172	0.495818662763338	0.00533096897176284	0.315253531821963	0.0897108606785501	0.266373860839601	0.154778981593195	-0.162127448521167	0.392020238845128
ASHGA5P000360	ASHGA5P000360	blue	0.639425092912589	0.000142343059718366	-0.646265665037329	0.000114339086810699	0.515025189576457	0.00358761825134048	0.752603188193685	1.60885006760904e-06	0.506999220440032	0.00424498004194903	-0.587292796563105	0.000644967200444878	-0.562911227227696	0.00120207308546303	-0.346705589201297	0.0605198181635735	-0.0201020615570958	0.916030255781266	-0.267279415726416	0.153328314916044	0.261960680199866	0.161989877447763	-0.0668453007506272	0.725616546691922	0.510060331476926	0.00398302337408793	0.381665242763573	0.0374191578561399	-0.00191071818047286	0.992004750218092
ASHGA5P033440	ASHGA5P033440	blue	-0.639033964755899	0.000144114322632028	0.611302176152444	0.000332333685229825	-0.901220696793454	1.11722952327463e-11	-0.716047755898538	8.62028224933e-06	-0.405341892382985	0.0262712508200315	0.898409000476988	1.62570950608272e-11	0.366320630691654	0.0464827498616	0.0240960745075391	0.899423438821358	0.282053137123741	0.131024183126827	-0.048267338379108	0.800047963910701	-0.524813734538055	0.00290591012670065	-0.569288863299421	0.00102615483320021	-0.253585690811297	0.176326874690382	-0.238628188498484	0.204111748585434	0.312624361417413	0.0925662165000348
ASHGA5P058688	ASHGA5P058688	blue	0.638964349256295	0.000144431628845425	-0.743856034650266	2.46541460109021e-06	0.818562405753522	3.25786945700103e-08	0.774539833899124	5.08649143158367e-07	0.593880393001829	0.000540472874846877	-0.921866267380157	4.77701580062764e-13	-0.303643540002601	0.102841339722925	-0.121558185374456	0.522243846395917	-0.318655582816592	0.0861161967000668	0.020913517035076	0.912653250822254	0.417515428647964	0.0216967896116759	0.402360486624431	0.0275039768308721	0.442910895774766	0.0142404859741411	0.243950933395956	0.193899441109595	-0.144789577146392	0.445234736987616
ASHGA5P047494	ASHGA5P047494	blue	-0.638920194695758	0.000144633206220313	0.754420106626883	1.46913181856496e-06	-0.782273177310884	3.28673964015323e-07	-0.810633267585562	5.62688495841734e-08	-0.61738965278356	0.000278508212024444	0.921773626434966	4.85409929954903e-13	0.328498093438815	0.0763343850913939	0.210406828522568	0.264410594416191	0.334869303722299	0.0704745255909057	-0.052632647775881	0.782376978310923	-0.303523924875138	0.102983746383321	-0.367918004325739	0.0454648150662343	-0.486431984451846	0.00641774744614101	-0.401497269422409	0.0278695619108017	0.111220870801399	0.558469125688662
ASHGA5P051646	ASHGA5P051646	blue	-0.638270247847612	0.000147629454486951	0.631974412581952	0.000179636039897158	-0.603616118497612	0.000413288425046078	-0.784119410926196	2.95366710421093e-07	-0.610405560863987	0.000340992364076857	0.683716766494247	3.11317392534524e-05	0.555900368482142	0.00142528668052024	0.0768506858883148	0.686477104812102	0.132523165575802	0.485111529802849	-0.0622061447869552	0.744003773334345	-0.322529811112802	0.0821577064956275	-0.344262621374845	0.0624784427562127	-0.546177218577576	0.00179414763471578	-0.211793763055366	0.261201938923698	-0.0897273616008583	0.637264232734119
ASHGA5P016893	ASHGA5P016893	blue	0.637884603574357	0.000149433229034763	-0.638840495825645	0.000144997685939523	0.855594811774996	1.69817547024592e-09	0.775823162593676	4.73652938467493e-07	0.44160622496316	0.0145628425502735	-0.912384048630791	2.23693199213306e-12	-0.330211402026047	0.0747229251019401	-0.0596406380715382	0.754232420959005	-0.345187131350508	0.0617314825689225	0.0373455519734768	0.844667735730408	0.335233768965403	0.0701501734534118	0.446272092936009	0.0134372977362008	0.38495817298564	0.0356731010566361	0.304982908015665	0.101256859092086	-0.307609165820568	0.0982034137727666
ASHGA5P022657	ASHGA5P022657	blue	-0.637765030947779	0.000149996469665307	0.718522597617537	7.75766583149913e-06	-0.661560903001722	6.86813036434769e-05	-0.782074957549317	3.32445924195072e-07	-0.678003261444586	3.84225495329652e-05	0.79854701015117	1.23489304106144e-07	0.365574633703019	0.0469643088390686	0.337364489866082	0.0682770657698276	0.230476489362071	0.220458394024876	0.155044123893767	0.413304800917722	-0.240529236848841	0.200422778377649	-0.0909147373734308	0.632797572029666	-0.43353313154417	0.0166955388795627	-0.373885353450983	0.0418181027515885	-0.0464144252714954	0.807578543334649
ASHGA5P033239	ASHGA5P033239	blue	0.637643661271626	0.000150570103527133	-0.650682171053771	9.89753711338475e-05	0.906994817746915	4.98656982345964e-12	0.68220651346361	3.29270951827516e-05	0.441363138958308	0.0146235705474823	-0.908623950729084	3.93394956504995e-12	-0.234394070607944	0.212495118151658	-0.134746342159769	0.477751507020695	-0.493906401752677	0.00553862560565696	0.0247211408744909	0.896828043327332	0.430714639393041	0.017498555072182	0.501814966552578	0.00472231843226284	0.200170011146505	0.288885269353477	0.228440161938708	0.224676522928729	-0.327570021506089	0.0772183986822748
ASHGA5P046967	ASHGA5P046967	blue	0.637368544016658	0.000151877623025415	-0.670698970579065	4.99529626619492e-05	0.830185022536568	1.39183762022416e-08	0.762426115804347	9.75259532325168e-07	0.479974532551219	0.00727012229690027	-0.874513191724803	2.68644816272354e-10	-0.427734399933996	0.0183821862642741	-0.117243136307517	0.537225270253801	-0.226739876565178	0.228240053346677	-0.0744484307514776	0.695806553493238	0.652568451221232	9.29946618200819e-05	0.451448441394631	0.0122745312881172	0.415780453201406	0.0223055511951645	0.275562786059077	0.14050976014688	-0.235185113125511	0.210911312111295
ASHGA5P019887	ASHGA5P019887	blue	-0.636955338126427	0.000153860377930375	0.692798687266136	2.20663815947848e-05	-0.876259900048044	2.23264843504229e-10	-0.806452776009981	7.43040789784306e-08	-0.536961001800842	0.00221757678107786	0.94951507333736	1.25502310546317e-15	0.3696195166206	0.0444001251692682	0.021414444007107	0.910569301477534	0.297367770511355	0.110514800848181	-0.120547212998388	0.525735542973156	-0.45497343850654	0.0115319063978305	-0.500124167900769	0.00488760316672961	-0.416745557332117	0.0219652109899652	-0.228914859799566	0.223688378730713	0.21201867560822	0.26068401513736
ASHGA5P022530	ASHGA5P022530	blue	-0.636606010086424	0.000155554520200876	0.741990210479132	2.69452964781884e-06	-0.762297923184647	9.81800599383293e-07	-0.812315232742761	5.02172156801829e-08	-0.695269491219817	2.00510985943025e-05	0.904975893257368	6.65007110388072e-12	0.422022576058104	0.0201789216290422	0.13534239763728	0.475788076429569	0.25531176986553	0.173301358089775	-0.165384247807392	0.382449044408961	-0.339858925007317	0.0661338492668689	-0.508284838107554	0.00413321872740395	-0.466541021120382	0.00935403322833265	-0.367913478951959	0.0454676735972775	-0.0283855009279491	0.881634745960456
ASHGA5P018951	ASHGA5P018951	blue	-0.636300060316666	0.000157051880917706	0.702150436984299	1.52802610398203e-05	-0.840119722704812	6.38653995825238e-09	-0.801943511972217	9.95518590169277e-08	-0.621292459812918	0.000248200854159257	0.961069064675471	3.54461255343239e-17	0.391361974572801	0.0324656514015576	0.0637587901409745	0.737833944019988	0.247346063939456	0.187573831938159	-0.150538342847828	0.427173718448822	-0.41224049777133	0.023591194536026	-0.497678545218896	0.00513540779317632	-0.420800029378164	0.020581710560241	-0.225258911711651	0.231374764800155	0.107112716173703	0.573178550009403
ASHGA5P043738	ASHGA5P043738	blue	0.635913930829191	0.000158959920372134	-0.699132991009814	1.72297532306662e-05	0.81583642762595	3.94273276516871e-08	0.758386067449202	1.20159970991285e-06	0.503496120099247	0.00456273799019666	-0.857071337599939	1.48472440200828e-09	-0.37749757072251	0.0397268752083106	-0.183576618587098	0.331522638497256	-0.25833637519764	0.168088525234822	0.10095232737074	0.595555482303842	0.477493822996816	0.00762215493840277	0.429737788854796	0.0177842262462451	0.373368304198329	0.0421245103064769	0.253219762145814	0.176973034879608	-0.174181573062239	0.357281411482188
ASHGA5P048438	ASHGA5P048438	blue	0.635619101789751	0.000160430636786106	-0.677961984193784	3.84803619383453e-05	0.542116090128219	0.00197118593906711	0.58786340530541	0.000635262502023446	0.756893455269673	1.29660602775254e-06	-0.615825413771946	0.000291545796211228	-0.421249015454718	0.0204330217543812	-0.268091103022202	0.152036348817145	-0.195812081384259	0.299728246956094	-0.238723108229356	0.203926457747928	0.226414738003424	0.228925801481535	0.210911732489772	0.263239546072835	0.226457849852813	0.228834794867121	0.325723264140256	0.0790009139605094	0.253267338749537	0.17688892951569
ASHGA5P025833	ASHGA5P025833	blue	-0.635467972421647	0.000161189201017163	0.615352037020701	0.000295596230671404	-0.741680267572224	2.73440268036696e-06	-0.722746868719261	6.46339982277342e-06	-0.431587685692366	0.0172464668860558	0.824765386980779	2.08524535442834e-08	0.617842424067048	0.000274832006700131	0.205760047145419	0.275347338720467	0.0810729251352952	0.670189163713721	0.091785093426408	0.629531483786958	-0.485112486936839	0.00658464831695558	-0.337300006097823	0.0683331769862373	-0.410448557256163	0.0242647880745252	-0.28542848092625	0.126280835836663	0.266605459661872	0.154407034479591
ASHGA5P016569	ASHGA5P016569	blue	-0.635320559533167	0.00016193217829862	0.718550722438062	7.74832726228042e-06	-0.744716053023922	2.36587170796997e-06	-0.677320718128836	3.93885740704115e-05	-0.593753744274232	0.000542332070527115	0.780443124214693	3.65028037699657e-07	0.299701870879714	0.107612503409153	-0.0368499381986372	0.846704825397836	0.310125556529543	0.0953434079345311	0.0566115360129338	0.766361970384732	-0.368562861707113	0.0450589405448352	-0.297033977055847	0.110934579119632	-0.295778325758267	0.112524344031364	-0.0004915528299791	0.997943105499668	0.0269860445459066	0.887432656829241
ASHGA5P055098	ASHGA5P055098	blue	-0.635225980920781	0.000162410465119729	0.775494341850642	4.82404756210181e-07	-0.649798509717704	0.000101893191812551	-0.807486397915996	6.94112201837562e-08	-0.753259178814819	1.55707382355333e-06	0.832544295703495	1.16207898185581e-08	0.353054493792172	0.0556541265531018	0.152255188296484	0.421859262709658	0.216068590357147	0.251472842915281	-0.108002677470789	0.569977313787801	-0.20210460170809	0.284152953644567	-0.257357915279423	0.169762549131566	-0.580684315574683	0.000767216126431453	-0.312408430308347	0.0928037525860465	-0.122146403205808	0.520217458325299
ASHGA5P030018	ASHGA5P030018	blue	-0.634637420445353	0.00016541513043571	0.767630464447635	7.40840937120802e-07	-0.717182305555495	8.21464066785965e-06	-0.830709259067478	1.3374623560986e-08	-0.672376467583983	4.70611439836029e-05	0.832319748841501	1.18234643053606e-08	0.190713222243671	0.312735966171776	0.267063482741829	0.153673341184229	0.370962047702342	0.0435741716362016	0.0280174225739423	0.883159116146014	-0.209175801330263	0.267279983150074	-0.0969502016363879	0.610291308319441	-0.482267231495008	0.00695712079555217	-0.365906242185008	0.0467497603020282	-0.00144994724794797	0.993932769193929
ASHGA5P056057	ASHGA5P056057	blue	-0.634087823956013	0.000168265340828572	0.793032552468329	1.73729319111488e-07	-0.807283771905406	7.03465565104255e-08	-0.794484866474841	1.58950998910481e-07	-0.705936250013869	1.31159626771602e-05	0.902616920490195	9.23490579419556e-12	0.23629796463824	0.208696879547542	0.107210325791837	0.572827049988708	0.423137188368115	0.0198173781230017	-0.168044143603113	0.374733512541149	-0.274396105042827	0.142266431832828	-0.475115722981614	0.00797307120179048	-0.372780909575024	0.0424747801395995	-0.338368728806068	0.0674078283724221	-0.0183145048731134	0.923474440548474
ASHGA5P001407	ASHGA5P001407	blue	-0.633773680549661	0.000169914000479435	0.774268189279274	5.16351735151341e-07	-0.736347973084181	3.50946960091135e-06	-0.794120194074597	1.62549917307488e-07	-0.726023128770031	5.5974880137356e-06	0.886084465187597	7.46698669142794e-11	0.304756468294831	0.101523439803893	0.126129188521967	0.506598502864329	0.232772282072686	0.215767561031416	-0.0666241224383386	0.726489889634685	-0.309634732251378	0.0958962455244018	-0.341778436752254	0.0645205626454224	-0.481948182851063	0.00699998051684115	-0.284579082906199	0.127462407007421	-0.0717236091732083	0.706441587504345
ASHGA5P002181	ASHGA5P002181	blue	-0.633659234136078	0.000170518182480882	0.580972259200394	0.000761494136973526	-0.2493579164724	0.183894152419536	-0.525049695704618	0.00289096268885133	-0.708493500015618	1.18144732706313e-05	0.349886331748089	0.0580421295634489	0.551626126757951	0.00157838586599696	0.26490542461873	0.15715226212991	-0.066371225191858	0.727488889583794	0.262777679150215	0.160637198547064	-0.126645065076523	0.50484754728786	0.119816685831076	0.528265639971188	-0.430260661931676	0.0176308403326214	0.0448977161239525	0.813755330912883	-0.380917648266366	0.0378249821801811
ASHGA5P022753	ASHGA5P022753	blue	-0.633553750509062	0.000171076736680225	0.85293694335772	2.15472984416362e-09	-0.578716999503033	0.000807328892080622	-0.682639876276536	3.24026628023149e-05	-0.78159547990295	3.41733432605603e-07	0.71101450437541	1.06464407847348e-05	0.210151703624846	0.265003606927264	0.243363156857612	0.195009399787815	0.343336016010579	0.0632341651863934	0.147434664006252	0.436874010559844	-0.0913634000534824	0.631113075283368	-0.00557152468890187	0.976689160520159	-0.42126321163525	0.0204283349406482	-0.13810853651301	0.466731313304847	-0.185026455708262	0.327651341368615
ASHGA5P045086	ASHGA5P045086	blue	0.632618060379148	0.000176102930128452	-0.799903470161098	1.13362346030035e-07	0.786384609767343	2.5870965097723e-07	0.762922338977105	9.50310785796414e-07	0.701604685927633	1.56174254460987e-05	-0.838055607396856	7.54065502699399e-09	-0.162550133692368	0.390770342429979	0.0234773574152786	0.901993472702995	-0.43622560917088	0.0159572116217182	-0.0355783844164346	0.85193561315843	0.246426798751268	0.189272150462959	0.287535361612746	0.12338484277371	0.329089318178711	0.0757753078714554	0.189304237304997	0.316391449742619	0.0349629820165255	0.854469419283271
ASHGA5P015093	ASHGA5P015093	blue	-0.632407451908951	0.00017725215152264	0.681110613254993	3.42874028540288e-05	-0.913942407840226	1.75713777662991e-12	-0.734181165568731	3.87751769881495e-06	-0.473341340527977	0.00824371909559071	0.932651747823069	6.38766359118266e-14	0.298247977317072	0.109413539980097	0.000714980709364722	0.997008178813511	0.407280711578989	0.0254940902726951	-0.104784383003701	0.581591575030784	-0.462556110709158	0.010061367102849	-0.607703729911532	0.000368301081676787	-0.267907950439502	0.15232718686809	-0.257305985753501	0.169851723004163	0.270790369446814	0.147796271770369
ASHGA5P042188	ASHGA5P042188	blue	0.632269078017163	0.000178010831059363	-0.726926494880738	5.37791675212733e-06	0.662784112103464	6.58564931879983e-05	0.700593349460271	1.62599638927584e-05	0.691811443154603	2.29211971443145e-05	-0.773725631106666	5.32054447944305e-07	-0.478994586116542	0.00740750147929397	-0.299456905986204	0.107914393379587	-0.162083268202592	0.392151013936448	-0.205558687413498	0.275827760998278	0.320278159795383	0.0844409804608723	0.14251716373275	0.452485779969527	0.320962687361923	0.0837417664928033	0.311512461856673	0.0937943098098904	0.06964609210361	0.714586864314598
ASHGA5P049018	ASHGA5P049018	blue	-0.632116961162749	0.000178848185181936	0.721032419135874	6.96312553692334e-06	-0.87662520274183	2.14714746029492e-10	-0.793457384703025	1.69281849023728e-07	-0.538934509847415	0.00212027328096508	0.978975322033132	7.10333575482296e-21	0.340243660424405	0.0658080009623044	0.157032717152964	0.40726501224151	0.322697620442995	0.0819894542487043	-0.0953304487874534	0.616298385542519	-0.37333067642893	0.0421468787018101	-0.443962397380699	0.0139850302065161	-0.384240237050756	0.0360480710929602	-0.33880602929871	0.067032015112158	0.236418265519949	0.208458453661317
ASHGA5P041268	ASHGA5P041268	blue	-0.631954919427981	0.000179744016054214	0.73498618996043	3.73689133424899e-06	-0.793947181674476	1.64283199409525e-07	-0.780075875122194	3.72749923430596e-07	-0.699679567627918	1.68608589146869e-05	0.910914428044804	2.79745346656241e-12	0.272022659836891	0.145889220614345	0.0760470279376258	0.689593265311867	0.320117989199773	0.0846052300888739	-0.255602225859764	0.172795866649817	-0.312883665452659	0.0922815777828555	-0.513026742538897	0.00374252039296659	-0.384964109328981	0.0356700137259053	-0.268141505271417	0.15195638247075	-0.0236812148204881	0.901146579031307
ASHGA5P045740	ASHGA5P045740	blue	-0.63177596225879	0.00018073798747193	0.541617732798147	0.00199392045615661	-0.566248930685603	0.00110698022777914	-0.7228708077959	6.42856087609247e-06	-0.503678671340977	0.00454569065868499	0.704417636111304	1.39485702849349e-05	0.568486549025548	0.00104696909253328	0.246029265581416	0.190009890177107	-0.0210317785310214	0.912161209295054	-0.00372425770795665	0.984416826932254	-0.351005068003969	0.0571898634544544	-0.319588510687534	0.0851499313983982	-0.509288600287832	0.00404772166209746	-0.502796098675557	0.00462861659624795	0.053188843656598	0.780132879501319
ASHGA5P022912	ASHGA5P022912	blue	-0.631324300657024	0.000183268349107698	0.754463613650077	1.46592543991403e-06	-0.848004072530778	3.31193165464633e-09	-0.789164518202652	2.19402486435541e-07	-0.620518779055018	0.000253965551095954	0.930144971020505	1.04889146990094e-13	0.231137828788905	0.219100096294192	0.0749384233459925	0.693900018382507	0.386870201654609	0.0346897843997194	0.0227999530492153	0.904808395434212	-0.387964928247011	0.0341367112755647	-0.337683827738584	0.0679997180134799	-0.357658937234657	0.0523221835193049	-0.237684336366534	0.205960523825459	0.117459813669333	0.536468150323239
ASHGA5P036572	ASHGA5P036572	blue	0.631198781652848	0.000183977107762866	-0.72446240477327	5.99598210689814e-06	0.847551547193506	3.44253855142961e-09	0.724968185743672	5.86412465128487e-06	0.535819940247377	0.00227558109370534	-0.910150857456108	3.1373326573619e-12	-0.279045465200944	0.135359721495494	-0.112070475679952	0.555448875783803	-0.374301143386533	0.0415729975859349	0.00385551094207617	0.983867701973941	0.411181247998428	0.0239874896211573	0.42670618726252	0.0186954788571201	0.351181887900358	0.0570560649003683	0.245917292621494	0.190218049793846	-0.213776333063102	0.256659655190494
ASHGA5P019075	ASHGA5P019075	blue	0.630732981171777	0.000186628615366841	-0.647668942729142	0.000109242133933308	0.785461573338588	2.73115014296225e-07	0.867245575818104	5.63888143139901e-10	0.478712908412234	0.00744739460193621	-0.839772976999609	6.56833576863363e-09	-0.473202701802721	0.00826518890433553	-0.246491215614462	0.189152794168433	-0.165936422445995	0.380839835237043	-0.0827482016025044	0.663766425572188	0.473486267695529	0.00822132586202939	0.2892927129705	0.12100702045298	0.467168843915953	0.0092465095791439	0.464469538370635	0.00971630843898897	-0.198564481052576	0.292850538771424
ASHGA5P016406	ASHGA5P016406	blue	-0.630687698711839	0.000186888179064237	0.774046212085265	5.22724547805308e-07	-0.719128316823572	7.55877100026661e-06	-0.782940845863419	3.16253493750576e-07	-0.710780674315172	1.07502242797526e-05	0.816878008603515	3.6668758945746e-08	0.278123867086022	0.136708925063282	-0.0652535242434642	0.731909280234136	0.306126203866772	0.0999189304641319	-0.0470572228263711	0.804964149645232	-0.290149880281175	0.119859583159035	-0.400844812993251	0.0281485052266983	-0.494413704810536	0.0054828757163674	-0.245380072915042	0.191218957940498	-0.100736599690426	0.596345866662219
ASHGA5P026274	ASHGA5P026274	blue	-0.630627128052747	0.000187235877002418	0.515277780903025	0.00356843736600916	-0.813186985946943	4.7320335082876e-08	-0.616905859082347	0.000282484305829941	-0.158130892119563	0.403951060510153	0.739302498929026	3.05850723156289e-06	0.539223725063628	0.00210632890144311	0.209733980527928	0.265976431512328	0.24096354055676	0.199586512508459	0.221180317613813	0.240156691719558	-0.599770620892079	0.000459964282292433	-0.514880255919484	0.00359866393467078	-0.214218279361133	0.255654218721756	-0.430758771172984	0.0174857393987036	0.524483286577661	0.00292695496674932
ASHGA5P046655	ASHGA5P046655	blue	-0.630227884235032	0.000189542077486649	0.689896392156761	2.46646070330857e-05	-0.901291685090798	1.10653929311126e-11	-0.734507749590688	3.81990141448368e-06	-0.479405335104053	0.00734965298738591	0.92823088047157	1.51315831542307e-13	0.26554609499209	0.156113628444181	0.105124357316913	0.580359741277587	0.458804993119524	0.0107677922430309	0.00650101322267631	0.972801572964725	-0.484531513269779	0.00665929528520084	-0.484253086499941	0.00669532316442975	-0.253276932887533	0.17687197252156	-0.26420493105446	0.1582935338242	0.28199148149092	0.131112024669835
ASHGA5P021445	ASHGA5P021445	blue	-0.62933899389881	0.000194767413388136	0.701462229182288	1.57065291233485e-05	-0.859366789719628	1.20130868357584e-09	-0.754523578959534	1.46151651779927e-06	-0.582990315775156	0.000722430724754333	0.938936012461555	1.68579486645971e-14	0.346367331291233	0.0607881076098629	-0.00688327917775707	0.971202917155013	0.300971922841814	0.106057440147716	-0.130401042665703	0.492190755592194	-0.42765664717332	0.0184057244905369	-0.524594128796911	0.00291988129939019	-0.347464268231382	0.0599214440790172	-0.152940366773241	0.419748585693411	0.146370320344768	0.440227918198274
ASHGA5P019399	ASHGA5P019399	blue	-0.629115752677036	0.000196099642557543	0.7437681473409	2.47579769424196e-06	-0.817601906328629	3.48567078848543e-08	-0.815396635262034	4.06480083096335e-08	-0.652535635207289	9.3095892443492e-05	0.933334097896552	5.56260885875042e-14	0.264809652398506	0.157307949151737	0.0577419239408658	0.761829011602819	0.331025059854989	0.0739668928872302	-0.103484765883742	0.5863111111442	-0.314281469706309	0.090758633105049	-0.369026068875502	0.0447691825874482	-0.439058067349618	0.015209978992026	-0.248689452749184	0.185111123136332	0.0695871148393762	0.714818549372959
ASHGA5P050575	ASHGA5P050575	blue	0.628394756797168	0.000200457679244463	-0.782856685596772	3.17795216892232e-07	0.578618645209562	0.000809381640250377	0.728785804490695	4.95029139374624e-06	0.875030287815278	2.54398105898986e-10	-0.763077609408693	9.42624066852462e-07	-0.294923494875016	0.113616305339942	-0.122328868249419	0.519589652789938	-0.137488931159076	0.468752100892936	0.0542220432698516	0.77596880598288	0.159210504942215	0.400708048203254	0.17331682658253	0.359710618972819	0.45580027725284	0.0113632780472685	0.177919246364694	0.346894472772071	0.316285061998739	0.0886090801048381
ASHGA5P049195	ASHGA5P049195	blue	0.628248359987404	0.000201352986706935	-0.465167642682396	0.00959292199704845	0.734934961962294	3.74570082685833e-06	0.686729345895714	2.78102895308148e-05	0.149625970581119	0.43001287754652	-0.710135728193048	1.1041217932883e-05	-0.561366516887814	0.0012484427851641	-0.252048386813929	0.179052666792794	-0.0963725514957528	0.612430785665647	-0.155829754900397	0.410912702417749	0.597493205094216	0.000489743884529002	0.368160055850931	0.0453121274318895	0.424070342256849	0.0195188184936715	0.423714287343266	0.0196322960970395	-0.496994856295351	0.00520657161080572
ASHGA5P035150	ASHGA5P035150	blue	-0.627910830015259	0.000203430717237777	0.715992306972643	8.6405621703694e-06	-0.829515668221212	1.46420452126038e-08	-0.729813312504123	4.72738378518139e-06	-0.576554066349479	0.00085353979565483	0.928387219657782	1.4690972343691e-13	0.362242772381564	0.0491637230480668	0.235886368459269	0.209514039868724	0.31242653230266	0.0927838216578341	-0.0947195209268613	0.618570447098324	-0.380330092136858	0.0381464075546526	-0.503594965367979	0.00455350066519041	-0.300421807003173	0.106728926252614	-0.378153340493653	0.039356383813499	0.158526637045245	0.4027605757497
ASHGA5P028721	ASHGA5P028721	blue	-0.627887742300862	0.000203573530219	0.689079186917133	2.54441220087035e-05	-0.850912982748142	2.57511914510286e-09	-0.760696947210134	1.06691346046544e-06	-0.531714113959988	0.00249529055421196	0.930466342426478	9.85298093659469e-14	0.304396104427229	0.101948773993328	0.0743568378409438	0.696163138759543	0.323236653147149	0.0814507850545692	-0.131460659512841	0.488649430358069	-0.374275408359036	0.0415881347546487	-0.420424369356773	0.0207068001329383	-0.371155448098568	0.043456204897425	-0.182228464382694	0.335147391438012	0.219533236175155	0.243765244620368
ASHGA5P047399	ASHGA5P047399	blue	0.627573557356948	0.000205525829755722	-0.552111645150325	0.00156030450618523	0.784513268328755	2.88671771170016e-07	0.493660322865482	0.00556584191963008	0.389118752529708	0.0335615115662772	-0.784141632822015	2.9498524459304e-07	-0.476198996226964	0.00781156331129667	-0.19729597850619	0.296007733306417	-0.208592804806822	0.268645917646766	0.00651223856123366	0.97275462652187	0.489292272825859	0.00606826169940185	0.550439191172095	0.00162335789067788	0.0495963343464868	0.794657439780484	0.0518539689761622	0.785521609885061	-0.285686077430133	0.125924099546424
ASHGA5P020230	ASHGA5P020230	blue	-0.627490946314442	0.000206041910968438	0.715073575776443	8.98289928101418e-06	-0.885295061687922	8.18358951886592e-11	-0.815584318583774	4.01229153938536e-08	-0.516508151897304	0.00347626198791556	0.979807196356647	4.0571025861719e-21	0.3510884386859	0.0571267466688187	0.177938797751015	0.346840622298346	0.340790601121676	0.0653469282875799	-0.101856773204784	0.592246696903926	-0.388704341352071	0.0337671937628914	-0.484472144416462	0.00666696365770533	-0.398542884711815	0.0291508581211107	-0.436348914090521	0.0159240594666873	0.256828169335041	0.170673791784811
ASHGA5P057983	ASHGA5P057983	blue	0.62713052151869	0.000208306994695791	-0.563565284582459	0.00118289664228985	0.801143726142611	1.04771966839103e-07	0.655692486152331	8.37952292194296e-05	0.376786353448159	0.0401318487019266	-0.79699121120937	1.36115789296396e-07	-0.518225560016846	0.00335102544092494	-0.259656333795634	0.165848845910235	-0.229077047906311	0.223351437845102	-0.260952382597924	0.16367046044474	0.508284699339755	0.00413323065332846	0.388576109401654	0.0338310442730334	0.226045235438111	0.229706798731438	0.374299385481397	0.0415740314335382	-0.322725477913528	0.0819615488292721
ASHGA5P036778	ASHGA5P036778	blue	0.626903795396082	0.000209743136199821	-0.67827821658411	3.80394316119795e-05	0.811331807071818	5.36790033656429e-08	0.653949089818231	8.88235596464127e-05	0.460180465564518	0.0105040707813433	-0.785914487069715	2.65957809064111e-07	-0.430117146333034	0.0176728314481619	-0.16580962353301	0.381209018722591	-0.336666614312533	0.068886235327671	-0.147876745955956	0.435485043868258	0.664480458254616	6.21108068558155e-05	0.474629924653764	0.00804641223508009	0.203595274130437	0.280540565008142	0.31620700566381	0.0886920901355641	-0.211150279566923	0.262687450893574
ASHGA5P026028	ASHGA5P026028	blue	-0.626732997450283	0.000210830803722435	0.919280679732615	7.41382954998677e-13	-0.580344766813826	0.000774012005223026	-0.644678709774976	0.000120357345896455	-0.768236239364756	7.17182301726419e-07	0.657328933705073	7.93079898984932e-05	0.115316265581671	0.543980433024243	0.219264097160728	0.244358298287508	0.435118401222029	0.0162574757886484	0.0473706135280543	0.803690268632359	-0.015038061456818	0.937135035377834	-0.068056338993778	0.720840653912806	-0.376489885861439	0.0403016339873072	-0.128929709690742	0.497129558055925	-0.185578344853691	0.326185027608668
ASHGA5P058541	ASHGA5P058541	blue	-0.626548974910275	0.000212008280212393	0.825687787134456	1.94849682444793e-08	-0.637961803279709	0.000149070582967949	-0.647136963085315	0.000111150060557178	-0.730670883873536	4.54832906526804e-06	0.756443969649533	1.32652224404756e-06	0.184444699445237	0.32920137915505	0.274350125519673	0.142335988104017	0.379130583101603	0.0388094174383483	-0.0916415845224904	0.630069544520118	-0.0478546065213646	0.801723886853193	-0.200980971078986	0.286895458536321	-0.311561295278301	0.0937401153518499	-0.194051258984641	0.304181150942379	-0.124972880744393	0.510534102404693
ASHGA5P027187	ASHGA5P027187	blue	-0.626495210612304	0.000212353391977047	0.644770013313042	0.000120003600183716	-0.716619441506308	8.41368142678537e-06	-0.719244825358516	7.52104577741167e-06	-0.587074590030636	0.000648712640900312	0.846255552867156	3.84315988501286e-09	0.491136061116782	0.00585167037751053	0.239676842712664	0.202071112028531	0.113798364463973	0.54932979758602	-0.125097140766006	0.510110448742961	-0.338518664980636	0.0672787900637305	-0.377465960269224	0.0397448046249635	-0.35705625886575	0.0527491127483162	-0.277318341443947	0.13789620981286	0.0583129017942251	0.759542261057189
ASHGA5P009689	ASHGA5P009689	blue	-0.62583862859418	0.00021660832919027	0.739818938900176	2.98529748405452e-06	-0.803603376045304	8.946734944485e-08	-0.838763461630923	7.12495091555335e-09	-0.661815603054284	6.80843530018271e-05	0.946733300479994	2.61377318247641e-15	0.333490808712785	0.0717118274713767	0.159789244876056	0.398975696721986	0.289487357980953	0.120745751139078	-0.143005687761707	0.450921650309198	-0.329564552204069	0.0753282078098649	-0.429391355791276	0.0178864602533063	-0.473986866942964	0.00814437153102389	-0.410340861282632	0.0243057677306671	0.0533659896260558	0.779418506295497
ASHGA5P023447	ASHGA5P023447	blue	-0.625726429825483	0.000217342936341172	0.798031778452008	1.27547258232e-07	-0.668355335721042	5.42592137665175e-05	-0.697026592907658	1.87202296798322e-05	-0.731511312004773	4.37882186804004e-06	0.726436053355398	5.49613814484942e-06	0.26801816114698	0.152152129313596	0.102421185682827	0.590185924619093	0.384750390451943	0.0357812988666799	0.029342669412103	0.877672654115035	-0.237013685146368	0.207281131390787	-0.31115572074454	0.0941909353805317	-0.289309718589347	0.120984177394425	-0.293384405901615	0.115602192883181	-0.149699430661632	0.429783898684972
ASHGA5P016936	ASHGA5P016936	blue	-0.62562434927642	0.000218013213078018	0.755121650694005	1.41819688171135e-06	-0.755430690229297	1.3962717675806e-06	-0.773646922103267	5.34368147592732e-07	-0.723823318438391	6.16641729563412e-06	0.90382796599978	7.81050643557213e-12	0.275077419884519	0.141238650743495	0.104439109232824	0.582843791656548	0.323169041487545	0.0815182018674349	-0.160009687285164	0.398316965374549	-0.213446538187965	0.257411633345168	-0.446738412042702	0.0133289145627872	-0.414805438851166	0.0226537732076747	-0.352976010528263	0.0557123337773027	-0.0483318970273626	0.799785898065825
ASHGA5P047758	ASHGA5P047758	blue	0.625252480054538	0.000220470482904228	-0.580384982105378	0.000773204373941628	0.915847175551456	1.29996790597775e-12	0.743830248822512	2.46845687030317e-06	0.311200226020519	0.0941413850569601	-0.933299073734972	5.60243618908489e-14	-0.428269801444597	0.0182207782002028	-0.183852624574327	0.330783513055366	-0.248469614046596	0.185512577745158	0.0352865557307669	0.853136985548726	0.46331951291678	0.00992248273561131	0.485509825055327	0.00653400621816592	0.271189055815023	0.147177318688297	0.404711530416212	0.0265280536132437	-0.464236263277035	0.00975783533260551
ASHGA5P046755	ASHGA5P046755	blue	-0.625227195435392	0.000220638448409881	0.633443331229736	0.000171663165478355	-0.507403859008112	0.00420952818143326	-0.547354136562995	0.00174549434861683	-0.630617867114497	0.000187289088756531	0.663139216261087	6.50561063719825e-05	0.514480157766795	0.00362930797352072	0.740540609555911	2.88564950898776e-06	0.0825953510962719	0.664351470972934	-0.0710312463729947	0.709152642103996	-0.0998662085916973	0.599539386864851	-0.227851574987534	0.225905829935412	-0.257241996466744	0.169961651648523	-0.395974651419496	0.0303032237963597	-0.0884513240072919	0.642078341577506
ASHGA5P023078	ASHGA5P023078	blue	-0.625051532284086	0.00022180851102542	0.711544585283859	1.04145030509024e-05	-0.786282170995346	2.60273505678586e-07	-0.667368094484148	5.61704195340571e-05	-0.638015731182963	0.000148817720487417	0.828363529227681	1.59687839505435e-08	0.226121731184062	0.229544967029385	-0.0737961013151689	0.698347553964884	0.344838348576488	0.0620124575843238	-0.144173182087208	0.447195377173737	-0.342245995242299	0.0641322832273593	-0.463294348006161	0.00992703509019259	-0.265139847369862	0.15677165103946	0.0255056674935631	0.893572017675143	0.0139248211271068	0.941780685503754
ASHGA5P039125	ASHGA5P039125	blue	-0.624895604856236	0.000222851720152095	0.753122448223152	1.56773942062347e-06	-0.868448607473241	5.00274079313608e-10	-0.780367093570758	3.66614628831478e-07	-0.531597897425939	0.00250176720949933	0.930146629281148	1.04855381786982e-13	0.313962500772189	0.0911044642213821	0.136283598377308	0.472696260479696	0.342207160480833	0.0641644635903178	-0.00272866038393759	0.988582323219598	-0.421515275934817	0.0203452642885604	-0.434717478094309	0.0163673524406395	-0.353578662600492	0.055266602657079	-0.344882618093917	0.0619767393128498	0.21738185026827	0.248532624407906
ASHGA5P056460	ASHGA5P056460	blue	0.624854894610045	0.000223124800642877	-0.678574633413711	3.76302451765267e-05	0.831701298581585	1.23985182012853e-08	0.677512926027554	3.91143602404096e-05	0.459910119886665	0.0105554715389694	-0.874167815641363	2.78565059413059e-10	-0.370881344260913	0.0436234731182065	-0.104102276834654	0.584066538024631	-0.297955999828361	0.10977793166035	-0.0773394158428201	0.684584525010766	0.455644096326543	0.0113949707343712	0.376628977579813	0.0402219054298246	0.271701195871424	0.146384982124311	0.23541282754049	0.21045688774317	-0.278947744472097	0.13550232036804
ASHGA5P057405	ASHGA5P057405	blue	0.624729655102106	0.0002239667555231	-0.675367706950808	4.22740410866217e-05	0.790974372366945	1.9682179952701e-07	0.667425304609681	5.60580453327722e-05	0.55535020941412	0.00144423797335676	-0.862591563541378	8.86461550482971e-10	-0.318423952994021	0.0863573957206149	-0.160198283371237	0.397753889849331	-0.266060456295099	0.155283331919633	-0.121559653359315	0.522238784475062	0.396641211991623	0.0300006442786836	0.334712423694107	0.070614496748997	0.272861664690635	0.144601031739258	0.156689453904222	0.408304008696874	-0.160802698270955	0.395952397410429
ASHGA5P057224	ASHGA5P057224	blue	0.624637710109649	0.000224586670161741	-0.670311291395151	5.06434746974682e-05	0.598430572339413	0.000477287347226087	0.67970421694162	3.6106813761118e-05	0.677062197557355	3.97601076611581e-05	-0.645631617920873	0.000116710690623142	-0.468330970760399	0.00905022691074878	-0.0592746235182992	0.755695089820464	-0.187672057771885	0.320658978311004	-0.267970224620985	0.152228253403199	0.421618404257838	0.0203113575268833	0.275606182260616	0.140444724027385	0.345523635619553	0.0614613437059346	0.222924509753722	0.23637436374179	0.140577337893575	0.458725108274496
ASHGA5P054923	ASHGA5P054923	blue	-0.624620634198066	0.000224701967192156	0.602595430998202	0.000425251018056771	-0.753762116029234	1.51840598679924e-06	-0.64334853421032	0.000125617255689471	-0.38137079043464	0.0375785784012984	0.762516632757362	9.7066472971316e-07	0.516889363300425	0.0034481214088702	0.140751490504006	0.458163101932857	0.239323080050982	0.202757941855048	0.0929690087163639	0.625099717572677	-0.460543009563962	0.0104354706777282	-0.436571659116239	0.015864316556354	-0.320178624252988	0.0845430221484894	-0.163213706014697	0.388812756279617	0.271150604999291	0.147236931110944
ASHGA5P025884	ASHGA5P025884	blue	-0.624436426554263	0.000225949080762347	0.622653781094984	0.000238338391802247	-0.802953674077385	9.32979768128811e-08	-0.758775710889462	1.1778610125302e-06	-0.431862328019917	0.0171677902169585	0.845038255261878	4.25793771441208e-09	0.580671968761286	0.000767462321582817	0.134188182964267	0.479593896063593	0.14947573013544	0.430481393222876	0.0268513352019058	0.887991059445114	-0.496552436874765	0.00525306924454241	-0.466005570928716	0.00944656747111469	-0.324683033960119	0.0800187887333769	-0.35098116479112	0.0572079697773681	0.222828566558137	0.236581378204633
ASHGA5P018519	ASHGA5P018519	blue	-0.624362362949456	0.00022645222848252	0.748488295318682	1.97082971482515e-06	-0.773555309514445	5.37072671526932e-07	-0.758998090155769	1.1645042359457e-06	-0.680796121794993	3.46869615975239e-05	0.876120962711967	2.26598101683697e-10	0.257354150493507	0.169769012941997	0.0382778367750347	0.840838494500183	0.335351168662319	0.0700459416510245	-0.16121946638073	0.394712914953974	-0.278312526158129	0.136431936392435	-0.461419020527885	0.0102712656048909	-0.41181122272453	0.0237511465492669	-0.218236027582348	0.246632480679598	-0.00494796464252223	0.979297500362508
ASHGA5P027155	ASHGA5P027155	blue	0.624067324681901	0.000228466424966722	-0.732887588957389	4.11353170003303e-06	0.569268269495708	0.00102668453773541	0.81802874878076	3.38269789266796e-08	0.646742668444599	0.000112583268924272	-0.690044641337455	2.45255148893454e-05	-0.366289021158124	0.046503074572933	-0.169352856400398	0.370970981999812	-0.193493298823647	0.305600781261899	-0.133122662180123	0.483121147303528	0.245666779529088	0.190684332545438	0.0485787344184364	0.798784096594162	0.592891521649879	0.000555139638020426	0.289132034910455	0.121223011165513	0.0729100033724969	0.701804266888085
ASHGA5P025866	ASHGA5P025866	blue	-0.624005667906174	0.000228889348908914	0.622298549468953	0.000240877904486804	-0.815350341786238	4.07784879898625e-08	-0.739751748065743	2.99473176764902e-06	-0.55462541317277	0.00146953953358908	0.906671708552128	5.22396881918424e-12	0.479239942013722	0.0073729001803512	0.0962583105174061	0.61285427774783	0.144094433359753	0.447446196378674	-0.12923554911556	0.496100901175158	-0.484126576869628	0.00671174786590086	-0.539926298160179	0.00207278502109356	-0.342691986881401	0.0637636149723053	-0.221531307026417	0.239392341232705	0.121347214078161	0.522971567633647
ASHGA5P014951	ASHGA5P014951	blue	-0.624005210692267	0.000228892487677122	0.514196232194602	0.00365118991801729	-0.645664416196172	0.000116586945831562	-0.627502039918075	0.000205972541164033	-0.302620131909945	0.104064542969485	0.667245472812378	5.64119560253545e-05	0.507019691412102	0.00424318038343761	0.313898393287453	0.0911740912411705	0.233136653144362	0.215029363532207	-0.0296555710378357	0.876378056157479	-0.2736190156662	0.143445304441802	-0.411017361287254	0.0240492886221567	-0.333041475053765	0.0721187513006129	-0.41742575622194	0.0217279150923039	0.278171014621273	0.136639664792545
ASHGA5P021882	ASHGA5P021882	blue	-0.623965065777113	0.000229168230759634	0.785210281477791	2.77161282150554e-07	-0.700737332572485	1.61670585876272e-05	-0.759695275852964	1.1235149384057e-06	-0.704610352410514	1.38403399864208e-05	0.848987947777651	3.04349943278447e-09	0.335100277084067	0.0702688385778998	0.309759426105247	0.0957555679923859	0.204297759701591	0.278848479018849	-0.00288688422112619	0.987920305426342	-0.211597747648871	0.261653867029462	-0.182646920464213	0.334019724680051	-0.418628686760671	0.0213134191359047	-0.306501479894708	0.0994826854782694	-0.0539623101229456	0.777015032964193
ASHGA5P053351	ASHGA5P053351	blue	-0.623912679390875	0.000229528499283898	0.658269297780272	7.68275974766393e-05	-0.792465942638862	1.79826739168185e-07	-0.827582993901489	1.69291503080993e-08	-0.522588691400984	0.00305016728078233	0.894431773162784	2.71366471748204e-11	0.428016683677258	0.0182969391604094	0.243510072531282	0.194731551944883	0.304701304971922	0.101588461863389	-0.181363299640368	0.337486200408045	-0.400384790570287	0.0283465407634247	-0.501336724842131	0.00476857712373326	-0.468142150463689	0.00908187734601503	-0.471330435556646	0.00855979120148436	0.167441146587624	0.376474595848004
ASHGA5P017915	ASHGA5P017915	blue	-0.623674120184653	0.000231175457000324	0.699656758532222	1.68761100440401e-05	-0.90083594993249	1.17684362630986e-11	-0.77701249088493	4.43189899424942e-07	-0.522342923320531	0.00306647316441492	0.969664899414069	1.13677910820406e-18	0.298468805673067	0.109138544114069	0.0595452507354678	0.75461352816731	0.365585531669419	0.0469572455088113	-0.136096644000588	0.473309566430232	-0.404343779455922	0.0266788152897355	-0.510070802309268	0.00398215168329225	-0.344718486927973	0.0621092471531911	-0.239770001742252	0.201890510817616	0.242213950061655	0.197192271356016
ASHGA5P056185	ASHGA5P056185	blue	0.623410315679583	0.000233008883462402	-0.741647892763763	2.73859823126853e-06	0.797273924166853	1.33737339405052e-07	0.785331493211768	2.75202783422169e-07	0.649795309725151	0.000101903895840072	-0.883156404971902	1.04550550459375e-10	-0.180679862355064	0.33934073391652	0.0143635275105081	0.939949693151983	-0.383292343740763	0.0365480018615487	0.0747560096970881	0.694609566962591	0.216008661941147	0.251607559644404	0.313805904561667	0.0912746143049411	0.379298860242952	0.0387158509655684	0.197046050135879	0.296632313074562	-0.0467691315101597	0.806135624870609
ASHGA5P015857	ASHGA5P015857	blue	-0.622938486367599	0.000236320211493557	0.712709198669047	9.92083353089922e-06	-0.703922484185601	1.42301501832206e-05	-0.744995217670028	2.3343509739462e-06	-0.531208532301709	0.00252357217123125	0.769801571840392	6.59191400850883e-07	0.357616967539898	0.0523518255569286	0.159034725309063	0.40123505654651	0.211902947680152	0.26095042699435	0.180427836796968	0.340026171200375	-0.334487988031027	0.0708151167548317	-0.162196145674803	0.391816942853226	-0.4033261219798	0.0270996575529672	-0.412533436179983	0.0234825506343789	0.111582103697007	0.557184061730612
ASHGA5P018442	ASHGA5P018442	blue	-0.622902964686148	0.00023657118356792	0.734434413076015	3.8327717022697e-06	-0.727546227703349	5.23181550087814e-06	-0.748531568202895	1.96666759650903e-06	-0.529975747445699	0.00259369602839346	0.758896489382619	1.17058954468234e-06	0.229857625774776	0.221734612014711	0.119996134866963	0.527643596067736	0.452387387955475	0.0120729150273387	-0.165680063284849	0.381586456421564	-0.127750205248965	0.501106725097386	-0.383679827333479	0.0363429679634606	-0.423991305694076	0.0195439612303509	-0.368260788840785	0.0452487048991176	0.0975596003693785	0.608037648433557
ASHGA5P000105	ASHGA5P000105	blue	0.622712676490678	0.000237919654362604	-0.714834256022716	9.07405839175404e-06	0.792130727917083	1.83525230323706e-07	0.76831713116891	7.14075550807919e-07	0.643698045188791	0.000124215746430976	-0.920326492537692	6.2174024142091e-13	-0.33948030521159	0.0664557430629847	-0.0590094703049684	0.756755213762097	-0.277620445067748	0.137450054535637	0.0854096096667538	0.653611017638399	0.335496392468068	0.0699171727942256	0.458281501274208	0.0108696122636478	0.385164989376976	0.0355656683470047	0.246963977869561	0.188278430070977	-0.0593988937902704	0.755198387353421
ASHGA5P025870	ASHGA5P025870	blue	0.622708920859382	0.00023794633687615	-0.631950076633642	0.000179770850111263	0.758842176579474	1.17385439223669e-06	0.829254232710146	1.49339249164397e-08	0.470476675548776	0.0086970462039806	-0.840060825933586	6.41709030738489e-09	-0.361850773772986	0.0494277681992302	-0.167103748867071	0.37745084707644	-0.256133050260828	0.171874746999901	-0.0534289010381171	0.779164846971291	0.434792714122827	0.0163466864723637	0.329708689463428	0.0751930065325468	0.522096687048906	0.00308288534392875	0.313712237304419	0.0913765040699535	-0.217302018052138	0.248710706758359
ASHGA5P030658	ASHGA5P030658	blue	0.622310775977349	0.000240790101914254	-0.622169550549252	0.000241806017204036	0.801650388417964	1.01436844934386e-07	0.639949380458972	0.000139999133996205	0.466312419181695	0.00939344537200805	-0.871054148755878	3.84464307927927e-10	-0.360054111228588	0.0506523928272569	-0.178576733408581	0.345086313430081	-0.248167456518141	0.18606534982901	0.0645771546325133	0.734588352112734	0.421041724216665	0.0205015591387438	0.493822127868209	0.00554793349326523	0.252122580392046	0.178920438056115	0.189147632044691	0.316799377703969	-0.255618120767793	0.172768234249947
ASHGA5P035248	ASHGA5P035248	blue	-0.622082513797686	0.000242434011081173	0.612505543141914	0.000321018155624359	-0.930676005083214	9.45750464652288e-14	-0.786598561184355	2.55470977264262e-07	-0.39503081006412	0.0307359053988452	0.963311989415147	1.5659899962313e-17	0.468100465555694	0.00908887721749968	0.0777639627764317	0.682942007977861	0.266985801011419	0.153797600463242	-0.0222631329102679	0.90703993190576	-0.590995949379114	0.000584235728235996	-0.596683358654442	0.000500735348126346	-0.324095467604187	0.0805981615237361	-0.367526941575229	0.045712365348399	0.367471704483677	0.045747417813827
ASHGA5P051669	ASHGA5P051669	blue	-0.621611841215121	0.000245855129887935	0.787894512936938	2.36629947445447e-07	-0.751071967017126	1.73583289322084e-06	-0.811487699749702	5.31160964352023e-08	-0.657125702452824	7.98533471279176e-05	0.841275199845417	5.81349086097583e-09	0.277334550806872	0.137872244611828	0.0482456224895199	0.800136120989683	0.353726747906816	0.0551575074301145	-0.024263508975257	0.898728117966699	-0.297646718058002	0.110164907079684	-0.357928748182741	0.0521319400142551	-0.479726692996525	0.00730466137211671	-0.277505046877989	0.137620353542398	-0.00904705888204872	0.962156118820015
ASHGA5P022588	ASHGA5P022588	blue	-0.621533899419819	0.000246425762091073	0.711214320738078	1.05584700466272e-05	-0.785355217292002	2.74820935151577e-07	-0.74934829245518	1.8895911083269e-06	-0.567202913540815	0.00108103760165887	0.835834941636368	8.993225668763e-09	0.2949912582115	0.113529457690979	-0.146367641577677	0.440236376968155	0.337112311456779	0.0684967053171336	-0.0220916402898675	0.907752965819094	-0.293087339115927	0.1159884491692	-0.416833263681106	0.0219344944380823	-0.402612329348005	0.0273980573954609	-0.125141844885096	0.509958076495905	0.103742073658728	0.585375370911413
ASHGA5P048315	ASHGA5P048315	blue	-0.621188059439373	0.000248971917244729	0.545333813281616	0.00182973362410471	-0.76221486324505	9.86059989081472e-07	-0.463811476822635	0.00983383827670637	-0.235478564435257	0.210325828566862	0.710365163138839	1.09368960625026e-05	0.406501049258464	0.0258043213620416	0.23376850483142	0.213753345560586	0.314020511421944	0.0910414937904914	-0.00804323215556142	0.966352629003822	-0.399047840452822	0.0289285319113969	-0.509770797937685	0.00400719177855803	-0.0286358871162486	0.880598025956638	-0.194716689122376	0.302493504132239	0.425396555433195	0.0191008961461527
ASHGA5P029988	ASHGA5P029988	blue	-0.621045611049033	0.000250027409743525	0.671455649485378	4.86294200465219e-05	-0.889350013765964	5.07403373445994e-11	-0.774793430495316	5.01552742501178e-07	-0.518281559103055	0.00334700808862993	0.982437195235297	5.84473776717909e-22	0.390787639959419	0.0327434278578404	0.0898199592933281	0.636915448693478	0.28076641743464	0.132866348017784	-0.15398731201459	0.416534854906521	-0.449159831445188	0.0127777885376172	-0.551064892789161	0.00159951372109836	-0.350677828882957	0.0574381337202852	-0.288712028005978	0.121788949509915	0.244061352539204	0.193691415436098
ASHGA5P043609	ASHGA5P043609	blue	-0.620795958060848	0.000251886808968511	0.6916532593731	2.30608917242171e-05	-0.824218889796852	2.17035005403718e-08	-0.808470465015932	6.50280609216703e-08	-0.540891358561036	0.00202746375105097	0.943114027546588	6.41485097770722e-15	0.419999722569625	0.0208489549169347	0.230653465896323	0.220094351201023	0.263326292251898	0.159733416746804	-0.132877310392659	0.483935230137638	-0.387550432173674	0.0343452774188538	-0.496740693407128	0.0052332406356945	-0.423045147378164	0.0198470293327397	-0.489671284778315	0.00602319045929911	0.19098443409786	0.312035361789918
ASHGA5P028026	ASHGA5P028026	blue	0.620374696876926	0.000255052102101185	-0.686267662884881	2.8297731072837e-05	0.847326347813437	3.50927968535809e-09	0.764536017776603	8.73131444889258e-07	0.52178140324274	0.00310401008453578	-0.879709695908971	1.53640725754578e-10	-0.326370823525315	0.0783723159990443	-0.0784611886774269	0.68024761076317	-0.322343210358519	0.0823451103193812	0.0293641521712904	0.877583761504575	0.604865355447914	0.000399051700801215	0.488657548775881	0.00614438431271243	0.370837460941918	0.0436502999800783	0.274563129726345	0.142013970076001	-0.181256260570693	0.337776247703068
ASHGA5P022048	ASHGA5P022048	blue	-0.619493083131285	0.000261790592433313	0.560555550924849	0.00127340517134174	-0.915903930086366	1.28820789431566e-12	-0.716235087343308	8.55208450045353e-06	-0.219183199537019	0.244536744941135	0.907790482437145	4.44373014631849e-12	0.416600104547713	0.0220162294522397	0.236985913612846	0.207335942398952	0.359254087574108	0.0512053683356393	0.0532453159177647	0.779905125795601	-0.52986525683004	0.0026000623709484	-0.488219560858614	0.00619738463235983	-0.264594946693882	0.157657375445018	-0.423010722085266	0.0198581289161481	0.573429086237784	0.000924391299750563
ASHGA5P056695	ASHGA5P056695	blue	-0.619324783293981	0.000263094728306885	0.613135473373035	0.000315231632248345	-0.650907669965493	9.82428077597597e-05	-0.66767223725791	5.5575313355009e-05	-0.53381131328446	0.00238087948743727	0.740353814390335	2.91114915348282e-06	0.522519517072765	0.00305474919473705	0.201131531045541	0.286527002272515	0.211149579848601	0.262689069221081	0.0549533874391437	0.773024959353987	-0.287396032139827	0.123574829843771	-0.378747299163816	0.039023210938709	-0.323042456827084	0.0816445367651514	-0.371644484863564	0.0431590484906855	0.0471972276617393	0.804394992612393
ASHGA5P025841	ASHGA5P025841	blue	0.619283007182192	0.000263419335863011	-0.66417115681024	6.27792393752933e-05	0.685012778919642	2.9661586686712e-05	0.603038900064902	0.000420016516024278	0.643905130255466	0.000123391931843826	-0.809603999982784	6.02932168460599e-08	-0.303495071693681	0.103018119440144	-0.230391852635528	0.220632636968301	-0.221687865041851	0.239051928008884	0.101200472614475	0.594646885341454	0.292903145932655	0.116228424316564	0.354287721891067	0.0547457725008737	0.31485083554621	0.0901437991326264	0.0212129954019108	0.911407295995193	-0.00634714182964488	0.973445100514684
ASHGA5P039264	ASHGA5P039264	blue	0.619266072544754	0.000263551021823808	-0.697009030369348	1.87331292442197e-05	0.665931704032799	5.90586457135974e-05	0.617215697939459	0.000279932135399789	0.668211867162037	5.45332941926904e-05	-0.76964059027034	6.64952250287025e-07	-0.280788811063535	0.132834126442583	-0.287940875259148	0.122833118430423	-0.264704990467397	0.157478213554	0.332597415626979	0.0725226520670506	0.102114792670982	0.591304233771137	0.449645167270803	0.0126696482635728	0.220907161906508	0.240752667171549	0.175938898700134	0.352374989018558	0.0703889983005037	0.711670582263626
ASHGA5P029305	ASHGA5P029305	blue	0.619253576921796	0.000263648226774977	-0.725179731375882	5.80975528823926e-06	0.690646485209283	2.39680476277871e-05	0.783515347062773	3.05909775725952e-07	0.631619216587602	0.000181612594870718	-0.825370453242218	1.99458807904361e-08	-0.299460781900377	0.107909611850372	-0.223658140997378	0.234795426639383	-0.275339670010886	0.140844480682236	0.127571258250106	0.501711504679897	0.151371635834128	0.424589688433793	0.298147750518575	0.109538522311962	0.498345975290595	0.00506673887837153	0.454944476220418	0.0115378508858205	-0.0320741544086511	0.866382208287953
ASHGA5P041013	ASHGA5P041013	blue	0.618517962507863	0.000269426872296565	-0.826638130506608	1.8162288782027e-08	0.684083897642411	3.07087869590485e-05	0.753757180919284	1.51878114975631e-06	0.710844565793142	1.07217764945637e-05	-0.754422727124264	1.46893851345852e-06	-0.212768143197159	0.258963006799292	-0.152081084073517	0.422396522457302	-0.322953196886643	0.0817337107938438	0.0513474473319214	0.787568937515023	0.219721301242845	0.243351406821837	0.219605490672338	0.243606193124153	0.433755240244106	0.0166335794223171	0.240230608755958	0.200999197088593	0.111208484113768	0.558513214705828
ASHGA5P034038	ASHGA5P034038	blue	-0.618234936034971	0.000271679873942579	0.679422421931571	3.64815958277607e-05	-0.885044469135076	8.42397569199309e-11	-0.763143322269322	9.39387959147498e-07	-0.493284750128484	0.00560759995102512	0.946792408864205	2.5744040200123e-15	0.341391861678792	0.0648429726224925	0.0448109119645422	0.814109175426349	0.357399504159282	0.0525056264882317	-0.120405614852821	0.526225493865394	-0.449111798386514	0.0127885328759431	-0.566807665273519	0.00109172084362893	-0.333038732870924	0.0721212401398653	-0.305176172945043	0.101029751116841	0.250715013257091	0.18144074072001
ASHGA5P020113	ASHGA5P020113	blue	-0.617629893853753	0.000276552231803151	0.773147798585369	5.49254343206596e-07	-0.736032979408373	3.56093185579184e-06	-0.769217323157319	6.803180942652e-07	-0.72547172977904	5.73545629615082e-06	0.864249833659943	7.55936107033155e-10	0.238157855446228	0.205031584069043	0.109597275857577	0.564261712913338	0.325589196184595	0.0791315390925174	-0.220819151894044	0.240944898352353	-0.21950555870973	0.243826188392508	-0.391018599133963	0.032631494399684	-0.426349872022659	0.0188050710337627	-0.209117721044759	0.267415859822183	-0.0905911577380582	0.634013565589724
ASHGA5P041190	ASHGA5P041190	blue	-0.617531942999324	0.00027734825001068	0.732691303258322	4.15045701417427e-06	-0.762003474320251	9.96975971062473e-07	-0.781233205342308	3.48906613869919e-07	-0.729536383598688	4.78655011490716e-06	0.912697580967574	2.13164682838095e-12	0.320135223267161	0.0845875454072448	0.097990678044161	0.606445571352963	0.2298932197379	0.221661074999442	-0.270730386351155	0.147889556840029	-0.302328547927718	0.104415042740196	-0.484735109991238	0.00663305459263149	-0.41775795919553	0.0216127904041775	-0.24934331207195	0.183920680455063	-0.0710322174886277	0.709148837100635
ASHGA5P035590	ASHGA5P035590	blue	-0.61746677773711	0.000277878951303911	0.622702945900435	0.000237988792437954	-0.814213553077353	4.410513623326e-08	-0.757987517078303	1.22632927195587e-06	-0.367920187613255	0.0454634360058865	0.876505228078509	2.17489024415519e-10	0.433219032503722	0.0167834866572315	0.295630733418717	0.112712317883837	0.206239100213373	0.274206541452284	0.057915233285755	0.761134703661099	-0.382710973174885	0.0368573752557737	-0.35031977488414	0.0577107520412745	-0.3734036456893	0.0421035096684182	-0.558524029132007	0.00133785662053899	0.356243252877474	0.053329388803034
ASHGA5P040741	ASHGA5P040741	blue	-0.617411422249954	0.000278330467896401	0.704398328535079	1.39594553601832e-05	-0.734692945453854	3.78757395104438e-06	-0.584491009360483	0.000694532449446915	-0.539122014684971	0.00211122373928597	0.767808106209695	7.33830704182302e-07	0.419371159850164	0.021060846914582	0.246583554120499	0.188981794081037	0.278138872550221	0.136686879087264	0.00463071988275414	0.980624611140937	-0.357579746620042	0.0523781247656492	-0.477287933725533	0.0076520099559524	-0.160240730377226	0.397627221933848	-0.247032774144207	0.188151428058359	0.113047865682014	0.551983720855559
ASHGA5P019255	ASHGA5P019255	blue	-0.616740794961319	0.000283852338318691	0.686819523485656	2.77159647517507e-05	-0.858570242917364	1.29347553561659e-09	-0.808161450995201	6.63764329843847e-08	-0.58467419781565	0.000691192537881531	0.960843914812029	3.83731233440765e-17	0.38480556642816	0.0357525415358138	0.0957450350340891	0.614758500124584	0.305320248440466	0.100860695908729	-0.0884357558838814	0.642137163845764	-0.454914019518301	0.0115441048723685	-0.530581278819589	0.00255904447342463	-0.370313482608868	0.0439716379610437	-0.390102607543771	0.0330772544119385	0.137329597316412	0.469272492704997
ASHGA5P031261	ASHGA5P031261	blue	0.616272383839105	0.000287766436926595	-0.550469164854643	0.00162220865235847	0.638858853504082	0.000144913660127336	0.869260502850046	4.61144255787479e-10	0.483421646873076	0.00680389643585836	-0.752929909617642	1.58287059075457e-06	-0.540257033396216	0.00205715514850051	-0.12088892910809	0.524554062687115	-0.0538952848102953	0.777285078713667	-0.064297270251026	0.735697858349895	0.480285052921332	0.00722704343504172	0.276965362762647	0.138418834162637	0.644050979887376	0.000122814641784941	0.467060921691777	0.00926491829430157	-0.0898629501129156	0.6367535427245
ASHGA5P046817	ASHGA5P046817	blue	-0.615984371083295	0.000290196732479693	0.536677604908627	0.00223186210778412	-0.628669498178307	0.000198786989260966	-0.744223170527933	2.42246573318291e-06	-0.445185496229638	0.0136927048655483	0.722134036697057	6.63818237140435e-06	0.586724710262421	0.00065475807476405	0.367544061344756	0.0457015057917693	0.00398681556339737	0.983318369255991	0.216441493588509	0.250635639856151	-0.444478805677533	0.0138609781435293	-0.0738498438198528	0.698138091016199	-0.44494629396601	0.013749470513814	-0.33573891948421	0.0697025353437625	0.173876643053518	0.358136890417058
ASHGA5P027376	ASHGA5P027376	blue	0.615736638201532	0.00029230164144465	-0.724626660373605	5.95287005677828e-06	0.422064504664853	0.0201652236368563	0.733025067834343	4.08784622640759e-06	0.759156366460072	1.1550815460495e-06	-0.573886825283226	0.000913701923164804	-0.382211305158198	0.0371249518792458	-0.125472824152244	0.508830647303626	-0.0967061067679739	0.611194994515396	0.0600447693050638	0.752618397754769	0.0914769376117017	0.630687086966954	0.0959112650485446	0.614141526852973	0.643365826258061	0.000125547586690448	0.0869375167875503	0.647807963572088	0.30586989999743	0.100217702073548
ASHGA5P027021	ASHGA5P027021	blue	0.615571903889591	0.000293708799944777	-0.678941712337338	3.71289806528167e-05	0.650413255510382	9.98553389029929e-05	0.650550665160136	9.94048286594651e-05	0.656879190689023	8.05193330082225e-05	-0.705215241611968	1.35055218494356e-05	-0.487043350125379	0.00634164416117423	-0.225404165710926	0.231066038446244	-0.206991084563208	0.272421961394495	0.0229665516796141	0.904115996308743	0.452005209335758	0.012154641517261	0.36253665847539	0.0489664997843847	0.246638962072193	0.188879236778907	0.252560630267174	0.178141138928364	0.106698459227213	0.574671397310045
ASHGA5P022888	ASHGA5P022888	blue	-0.615229050542645	0.000296656669079521	0.636132355266637	0.00015787807336892	-0.831227739499731	1.28560302947836e-08	-0.736380367420978	3.50421548524807e-06	-0.525726575091409	0.00284845158333022	0.909896004841621	3.2589897256696e-12	0.434666117302447	0.0163814727664738	0.0157414980705676	0.934200565455055	0.208538034503782	0.268774474380771	-0.200406456255291	0.288304210588854	-0.395086143952596	0.0307104013595753	-0.519649120180094	0.00325017729419514	-0.330198072737946	0.0747353598367616	-0.120172359162062	0.527033074217477	0.161318618003407	0.394418361663792
ASHGA5P045766	ASHGA5P045766	blue	0.614238416325981	0.000305321705797837	-0.742280664278327	2.65764222156975e-06	0.609033227126144	0.000354631081883232	0.636402568189008	0.000156548773114706	0.773027968975844	5.52883872651389e-07	-0.708975933896179	1.15824086496003e-05	-0.293970965823334	0.114842335545586	-0.28925550744183	0.121057008471347	-0.246070614432718	0.189933062076971	0.0844667166660138	0.657202096268625	0.196006002332064	0.29924037005152	0.22138238047813	0.239716460642235	0.320776631654989	0.0839313740177409	0.210462900836728	0.264280375886486	0.213461999052261	0.257376348181359
ASHGA5P025691	ASHGA5P025691	blue	-0.613851775844798	0.000308763858126305	0.66129474297734	6.93101026280782e-05	-0.610787761240255	0.000337277363493237	-0.807003936195082	7.16572186505648e-08	-0.613413025312986	0.000312711437350198	0.780260269774859	3.68854405917307e-07	0.450944240103559	0.0123839541943837	0.418575612074997	0.0213315689494777	0.0958413774069218	0.614400887858063	0.118326751657929	0.533443959070044	-0.297527781028043	0.11031399271342	-0.0201183409174532	0.915962492276671	-0.566557108267067	0.00109854084113226	-0.35453538262049	0.0545647707828611	0.0123553339557663	0.948333441321464
ASHGA5P041570	ASHGA5P041570	blue	0.613581929813808	0.000311186500400034	-0.650541370354977	9.94352453364292e-05	0.841682870144965	5.62282980628988e-09	0.668735600924692	5.3538708415502e-05	0.48114387557856	0.00710902315288142	-0.860448062247063	1.08582972333339e-09	-0.272414502102201	0.14528656571592	-0.0806060877102905	0.671983034390359	-0.413325734182579	0.0231907598908913	0.104443096399379	0.582829324475107	0.312599926876882	0.0925930726651946	0.569459443388971	0.00102177642269225	0.258869521089966	0.16718132483215	0.261496446987744	0.162762103720891	-0.220535461951611	0.241565228280903
ASHGA5P046341	ASHGA5P046341	blue	0.613575809743036	0.000311241639865761	-0.479065658299235	0.00739746440442362	0.625493124750512	0.000218877544418705	0.522349107479695	0.00306606194740812	0.407942861347269	0.0252330182188654	-0.664345508137982	6.24016621678804e-05	-0.475633145375032	0.00789557853200413	-0.198667624313807	0.292594767006378	-0.174037275725758	0.35768608490279	0.0402302775008061	0.832830714368556	0.196870579735964	0.297071317238715	0.447683370425028	0.0131115221017081	0.123090620791843	0.516972697059011	0.253738631754888	0.176057303321255	-0.157164494652757	0.406866541550308
ASHGA5P022953	ASHGA5P022953	blue	-0.613566735144313	0.000311323414376982	0.767244484624486	7.56282878098487e-07	-0.685331991525371	2.93091775825256e-05	-0.747590251318852	2.05902752175398e-06	-0.771691368979598	5.94872283757055e-07	0.854893663974181	1.80908979800788e-09	0.312713367649684	0.0924684391377118	0.0841502218925976	0.658409174421654	0.254031098113333	0.175542615552742	-0.1965673397288	0.297830951796116	-0.219478817682851	0.243885079802107	-0.386407956289766	0.0349254787701105	-0.456641642139664	0.0111938147987937	-0.192590295877795	0.307907095632167	-0.134405448559039	0.478876303913363
ASHGA5P016810	ASHGA5P016810	blue	-0.613432375203643	0.000312536404552145	0.653772989769712	8.93461311158546e-05	-0.778101524871741	4.16870041707072e-07	-0.734689650567709	3.78814693269593e-06	-0.658498204986126	7.62343871775186e-05	0.891960331840771	3.69338159266103e-11	0.427701338111286	0.0183921920826635	0.149524162256383	0.430330330027246	0.219763305755219	0.243259039545345	-0.0400386708075934	0.833615862195681	-0.440701381679769	0.0147899608599069	-0.458104881239581	0.0109041470007462	-0.296557968286851	0.111535263597893	-0.251243647109281	0.180491298582754	0.00097027113756667	0.995939929153193
ASHGA5P056795	ASHGA5P056795	blue	-0.612960051625602	0.000316833717701692	0.712477777990312	1.00172180413467e-05	-0.762472511432863	9.72901946868713e-07	-0.765077937521365	8.48518161065943e-07	-0.645903430685589	0.000115688687326959	0.861783858144886	9.57260276050615e-10	0.293653442139122	0.115253208286854	0.126950039055504	0.503813843895298	0.36828931285842	0.045230758734285	-0.0870242517839141	0.647479142429885	-0.299493283731309	0.107869522139429	-0.354545231538874	0.0545575825094374	-0.355196142574008	0.0540841647386405	-0.266698117144583	0.154258406701969	0.0153646165818004	0.935772668952204
ASHGA5P050490	ASHGA5P050490	blue	0.612449841460969	0.000321534317709853	-0.670684249110643	4.99790290912172e-05	0.884210288527631	9.27178508722628e-11	0.647186931780485	0.000110969595702992	0.433701855778892	0.0166484541143178	-0.881414090399551	1.27197932215723e-10	-0.246815541866448	0.188552655341108	-0.189292063993808	0.316423147299483	-0.468542482499012	0.00901488340969353	-0.0881726150497175	0.643131730460669	0.410582209858569	0.0242140102992762	0.446124442893039	0.0134717679375533	0.14592651150816	0.441630539342871	0.281163116444474	0.13229639494149	-0.32414984960162	0.0805444030677944
ASHGA5P045692	ASHGA5P045692	blue	-0.612428542167966	0.00032173188227039	0.53102416507018	0.00253395412011588	-0.834164436491127	1.02501097209985e-08	-0.752232370977391	1.63880366836068e-06	-0.390505079175029	0.032880792126594	0.881088415298799	1.31901540437786e-10	0.61293179859186	0.000317092417589039	0.218940088298652	0.245073527979572	0.136320923375754	0.472573864947526	0.0143021402480303	0.940205882219856	-0.585887135707784	0.000669431543826719	-0.525928315967771	0.00283588606954496	-0.279413674815336	0.134823396140761	-0.394126913103676	0.0311549606782177	0.298922344720805	0.108575375663776
ASHGA5P057244	ASHGA5P057244	blue	0.612262731232439	0.000323273555816224	-0.699857624407446	1.6742227866531e-05	0.691961411665732	2.27894596958806e-05	0.76316425889391	9.38359030662737e-07	0.468759793751719	0.00897869213653828	-0.736499226162469	3.48499837265999e-06	-0.342626507024344	0.0638176384759069	-0.227887555277719	0.225830552517991	-0.272422960751056	0.145273576181268	-0.106384840546932	0.575802732158913	0.365092636111584	0.0472775530236088	0.162841993825261	0.389908637875719	0.509323719178267	0.00404475801544555	0.309736907902466	0.0957809610957268	-0.158101713746897	0.404038913978256
ASHGA5P058399	ASHGA5P058399	blue	0.612249035536793	0.00032340118670788	-0.542096485721827	0.00197207600629407	0.442343215054627	0.0143800092825824	0.662233965490192	6.71138696312189e-05	0.655124756247949	8.54040721474516e-05	-0.617328985679472	0.000279004078902032	-0.656220765221164	8.23225178313816e-05	-0.270764890467075	0.147835891214383	0.135736400186156	0.474492516182637	-0.190977843535124	0.3120523751724	0.212212691798077	0.260237778643835	0.0925377351744816	0.626712637289328	0.496240320965879	0.00528608490572328	0.26872280880948	0.151036294301412	0.173835253876629	0.358253101264555
ASHGA5P018903	ASHGA5P018903	blue	-0.612184574065396	0.000324002504559074	0.585687002294232	0.000672980110975775	-0.865570264471222	6.64894733462239e-10	-0.733609200610957	3.98032008480715e-06	-0.43965399289629	0.0150565330927794	0.932141747592073	7.07662015895818e-14	0.494397057439947	0.0054846975519259	0.131460559928462	0.488649762565968	0.170914209326807	0.366511233638958	-0.131419883705675	0.488785465783275	-0.529655341828689	0.00261219460565456	-0.581019019424406	0.000760568461696443	-0.321226308542269	0.0834736741601735	-0.282604936643903	0.130239947030783	0.276217993124161	0.139530155432857
ASHGA5P000085	ASHGA5P000085	blue	0.612032750626306	0.000325422668340216	-0.664537423379648	6.19883950078179e-05	0.814357267254147	4.36713113817359e-08	0.663502478876896	6.42463315199383e-05	0.445553520320933	0.0136057501559719	-0.804166421052538	8.62643149074748e-08	-0.173845425537818	0.358224539610138	-0.122059716909908	0.520515848404608	-0.507414598430275	0.00420859072753982	-0.00135307324741405	0.994338126879488	0.375953078067785	0.0406105249910415	0.491071531445886	0.00585913802604304	0.214905212425968	0.254096574925088	0.280469048529402	0.133294766289551	-0.238697879973619	0.203975694010287
ASHGA5P012682	ASHGA5P012682	blue	-0.612003102863267	0.000325700635862765	0.683931544596422	3.08836753437999e-05	-0.852626699808486	2.21478770489508e-09	-0.749741099008356	1.85350462909159e-06	-0.595809195576392	0.000512842869418224	0.925626399811372	2.45205864914522e-13	0.287215383879979	0.123821479635968	0.000799145875713692	0.996655993356989	0.360907005040475	0.0500680907311762	-0.142753428488785	0.451728958811902	-0.389117368722768	0.0335621966939958	-0.517109005966563	0.00343199673408392	-0.288665460109749	0.121851817446043	-0.190422293786604	0.313488590908676	0.112722552517101	0.553135943363237
ASHGA5P020083	ASHGA5P020083	blue	-0.611504907226324	0.000330403033321859	0.587351315687731	0.000643965974403696	-0.628179918915551	0.000201772761356692	-0.696016997627853	1.94748700957587e-05	-0.50508428757712	0.00441624438146937	0.701973847210787	1.53886344666318e-05	0.559692521025074	0.00130044692662926	0.163071407230099	0.389232071895761	0.205733189135337	0.275411387776119	0.0120622305843331	0.949557554142176	-0.262281130875444	0.161458352483733	-0.385416906508344	0.0354351601024921	-0.405782953291645	0.0260927770653775	-0.335737318591983	0.0697039504623272	0.0588023694306638	0.757583536562682
ASHGA5P048474	ASHGA5P048474	blue	-0.61145593202015	0.000330868524912304	0.63732213898861	0.000152099158599477	-0.829498193136031	1.46613912420486e-08	-0.694127383095854	2.09611245761645e-05	-0.500188639484571	0.00488121127552493	0.92654634524166	2.07186103763316e-13	0.339167677514202	0.0667224499535278	0.196496500625394	0.298008584629593	0.272124849351175	0.145731878737091	-0.152816450894216	0.420129870560097	-0.400493089641493	0.028299817218594	-0.444137284527416	0.0139429154014376	-0.287973515990228	0.122788788192518	-0.106931564536348	0.57383114764745	0.231475362357035	0.218409043943574
ASHGA5P020870	ASHGA5P020870	blue	0.611227079492596	0.000333051372231747	-0.735185927255553	3.70272185237387e-06	0.842703999757685	5.17013644743252e-09	0.769394235291099	6.73856851566936e-07	0.52743780067238	0.00274337465129735	-0.916143107444998	1.23971883971523e-12	-0.209428721987489	0.266688807854119	-0.034281858184474	0.857275475409335	-0.416699321775038	0.0219814178511007	0.12776887170998	0.501043659886715	0.306115253233547	0.0999316817965764	0.448805515442197	0.0128572219523234	0.379582246272511	0.0385586903252941	0.228967230112252	0.223579543453037	-0.204941768570834	0.277303024379298
ASHGA5P040511	ASHGA5P040511	blue	-0.610967430263046	0.000335543360223499	0.711385482558533	1.04836359415259e-05	-0.805032942565244	8.15388491576841e-08	-0.808950947093168	6.29810957846758e-08	-0.657780291035202	7.8108670482329e-05	0.934246156085156	4.6131450263422e-14	0.319967661416949	0.0847596083358644	0.0453170105166302	0.812046645456534	0.326808545477867	0.0779495950842471	-0.155829417176094	0.410913729051951	-0.374132572447669	0.0416722300395881	-0.493330463452427	0.00560250309126431	-0.434540163427279	0.0164161433415963	-0.324496234900826	0.0802026350557496	0.0352873342078759	0.853133780359089
ASHGA5P040182	ASHGA5P040182	blue	-0.610608228878	0.000339017948336129	0.637294010290808	0.000152233583488105	-0.865708270682155	6.55985426773308e-10	-0.753432195650125	1.54367202620269e-06	-0.432023322681567	0.0171218085969692	0.917121888004881	1.058316039253e-12	0.334192590023894	0.0710798419355252	0.110811346047057	0.559927629569405	0.320043071989582	0.0846821389913258	-0.11240942365243	0.554246061950753	-0.457295756261759	0.0110635361455708	-0.519949616485687	0.00322922658668862	-0.350498110792002	0.0575748423069296	-0.386153230845721	0.035055911839264	0.306267738488847	0.0997542325095641
ASHGA5P046096	ASHGA5P046096	blue	-0.610400123809866	0.00034104547207529	0.711932808237396	1.02475338125982e-05	-0.841643418808026	5.64102693671694e-09	-0.797914108559818	1.284909133749e-07	-0.529043105567803	0.00264785894351118	0.906757669210006	5.15981376948083e-12	0.274884174767615	0.141529616452368	-0.0147108454592026	0.938500333443376	0.380987430150335	0.0377869527285795	-0.0804158892359618	0.67271439875139	-0.444863956600703	0.0137690555506942	-0.470327200844416	0.00872126663951896	-0.424664744145996	0.0193305841911567	-0.355806067961242	0.0536435021665536	0.188092433320846	0.319556472566712
ASHGA5P025986	ASHGA5P025986	blue	-0.61000779190665	0.000344897021872922	0.822030853043972	2.54387829714522e-08	-0.537029901471335	0.00221411570329886	-0.649753214178343	0.000102044799420902	-0.710452554410475	1.08973941407061e-05	0.591226608011471	0.000580625070248516	0.24381272874603	0.194160032046956	0.0703412021194678	0.711858086956911	0.355682682028146	0.0537324174330984	-0.00176099717374583	0.992631228428633	0.021052496989405	0.912075010867726	-0.0880354023154353	0.643650579481442	-0.403159799093411	0.0271689506287928	-0.107281120381841	0.572572173543424	-0.196584687951945	0.297787460395669
ASHGA5P055776	ASHGA5P055776	blue	-0.609938945038615	0.00034557684340089	0.655662867839054	8.38784889986895e-05	-0.772262202645537	5.76597717158602e-07	-0.811688796612144	5.23979262660561e-08	-0.557033488640524	0.00138693507493324	0.918337701087954	8.67128675614865e-13	0.438512011500819	0.015351723794909	0.27319129878721	0.14409717992497	0.162613247890219	0.390583907861675	-0.111018595820637	0.559189300716332	-0.355998781455536	0.053504859862307	-0.394511313888569	0.0309761862231384	-0.445336416321324	0.0136569903759443	-0.471673121274706	0.00850521605974927	0.111274514618765	0.558278205031648
ASHGA5P025867	ASHGA5P025867	blue	-0.609861762047405	0.000346340385728553	0.577137566111803	0.000840850781305846	-0.88083017097297	1.35744432587238e-10	-0.733333190433981	4.03080476473586e-06	-0.385503616582486	0.0353903284832236	0.933199697960847	5.7168792591061e-14	0.468869316125689	0.00896049865131546	0.144813058260927	0.445160139561072	0.200082238624225	0.289101158136394	-0.0857984198493806	0.652132404334605	-0.518683204865321	0.00331831538423573	-0.534923941523173	0.0023220434967871	-0.309517802820368	0.0960283053484419	-0.293878429401644	0.114961964216986	0.350795349345381	0.0573488758556263
ASHGA5P042193	ASHGA5P042193	blue	0.609706464236628	0.000347881204049442	-0.682982034817687	3.19939037931631e-05	0.903670402435407	7.98360312610834e-12	0.76330035586063	9.31695458727127e-07	0.450329270043139	0.0125185200828752	-0.92362756777197	3.51021105188026e-13	-0.320433504312721	0.0842819128356937	-0.077012316877392	0.685850991363997	-0.387791436086983	0.0342238842534428	-0.0822951306816944	0.665501147098271	0.434560257088743	0.0164106081997107	0.418453975591114	0.0213732126368589	0.275174927582961	0.141092000190001	0.259442992313101	0.166209394334138	-0.309966800198702	0.095521957797988
ASHGA5P020122	ASHGA5P020122	blue	-0.609485027120745	0.000350088704567199	0.811771994063266	5.21034082402522e-08	-0.740376881639973	2.90798921830468e-06	-0.78988941074803	2.10089422871537e-07	-0.706906182545614	1.26078665869767e-05	0.865120596914793	6.94700840840447e-10	0.289588538488466	0.12061010285771	0.107706547254483	0.571041614188651	0.357750345829583	0.0522576700440029	-0.0598747437625709	0.753297323264598	-0.25874411121352	0.167394408690127	-0.343360070492772	0.0632144569595859	-0.456780068415076	0.0111661378723396	-0.343992943314939	0.0626976552369369	-0.0210850667799414	0.911939507361582
ASHGA5P032643	ASHGA5P032643	blue	-0.609335598107948	0.000351585338541077	0.604689537373734	0.000401028857088487	-0.818842418634456	3.19406906914599e-08	-0.759193441292178	1.15288438732007e-06	-0.497592674367775	0.00514430007329919	0.906261248718422	5.54057224525398e-12	0.514345780444918	0.00363965025921211	0.0842386218633598	0.658071941256936	0.204124813876235	0.279264445605959	-0.110258287788371	0.561900087563851	-0.566628229738512	0.0010966011905608	-0.637403525405151	0.000151710812967573	-0.370518360167114	0.0438457696383059	-0.428424932301665	0.0181742304031829	0.187004741292348	0.322413947020153
ASHGA5P050993	ASHGA5P050993	blue	-0.609054177582743	0.000354419302119754	0.603272361291039	0.000417283738095096	-0.749390811074369	1.88565450546778e-06	-0.694175802227598	2.09218040151204e-05	-0.481554921085742	0.0070531177333302	0.761363878403112	1.03067559623131e-06	0.486894650515321	0.00636008344216518	0.00166162090765385	0.993047051332336	0.153011619278806	0.419529431287886	-0.00748138689484142	0.968701821763121	-0.41411757772207	0.022902114930627	-0.41578451664274	0.0223041092103926	-0.275856639366016	0.140069801658779	-0.207607304307556	0.270965185891057	0.127920328503823	0.500532105485645
ASHGA5P055019	ASHGA5P055019	blue	-0.6088064334073	0.000356930809455199	0.468178121110282	0.00907584068749083	-0.472886498004488	0.00831433358716257	-0.658082382886299	7.73150362546952e-05	-0.439518272335718	0.0150913662490528	0.521515812958232	0.00312190185074498	0.515972385727967	0.00351614515247512	0.476819342792867	0.00772032735553769	0.0505246332205753	0.790897653014761	0.222046984663703	0.238272293050985	-0.287205442760916	0.123835063368674	-0.101764008567173	0.592585695807982	-0.398310938910327	0.029253445784193	-0.542322725931822	0.0019618255450945	0.0194539938165434	0.918728327974062
ASHGA5P045748	ASHGA5P045748	blue	-0.608519413860902	0.000359860104943117	0.62577195749706	0.000217044583945238	-0.838452125582761	7.30513307592454e-09	-0.75171149427128	1.681732566735e-06	-0.519785167339553	0.00324067759485766	0.92952092397816	1.18333933733027e-13	0.446152720191466	0.013465160645073	0.216749382664658	0.249945787427339	0.202901337978882	0.282218515334123	-0.154052826584173	0.416334206993298	-0.453320945369603	0.0118752123569411	-0.532910236933906	0.00242946883986343	-0.271656241197088	0.146454408161234	-0.445468375269487	0.0136258266742493	0.189184838824744	0.316702431347904
ASHGA5P038544	ASHGA5P038544	blue	0.608416625570831	0.00036091430186711	-0.608887371128454	0.000356108580603729	0.538759253860485	0.00212876200807574	0.742055967484162	2.68613821520739e-06	0.630651285638427	0.000187097134803635	-0.668978125716336	5.30836655079431e-05	-0.469571943424427	0.00884451876087656	-0.303930475944811	0.10250033426788	-0.09854899233508	0.604386201276591	0.118825851547012	0.531706622156135	0.170687269613296	0.367157478928582	0.222522554035845	0.237242463779025	0.483196143436315	0.00683360004710198	0.466244902590341	0.0094051123089555	0.117856077530879	0.53508482844112
ASHGA5P023252	ASHGA5P023252	blue	-0.608405354414463	0.000361030064552806	0.714466367974049	9.21581705975104e-06	-0.86679060488675	5.89823260521807e-10	-0.774724861500171	5.03462577716331e-07	-0.500859169459817	0.00481515537833687	0.920476961235093	6.0607481690059e-13	0.229905505514048	0.221635696459113	0.0377965362653006	0.842814936309637	0.428060525351573	0.0182837287578114	-0.141229589571436	0.4566221113496	-0.384644491682971	0.0358365447781946	-0.479789457926289	0.00729590128964103	-0.353128052383765	0.0555996151926288	-0.313471052371611	0.0916392588926317	0.220366627637172	0.241934913288276
ASHGA5P055571	ASHGA5P055571	blue	-0.608114967392403	0.000364023865196881	0.765786944554238	8.17267493417937e-07	-0.731353488198012	4.4102113763317e-06	-0.736416397570838	3.49838002465266e-06	-0.669805377683155	5.15574137207466e-05	0.893732638572272	2.96317721238962e-11	0.314392388983339	0.0906386068046564	0.220635141585157	0.241347143097612	0.303042080334521	0.103558903063691	-0.161021722894415	0.395300733980973	-0.241053301463067	0.199413975835834	-0.412386664076786	0.0235369335279219	-0.408086450156317	0.0251766935556994	-0.362136639754538	0.0492351019296595	0.00821263673252675	0.965644366251327
ASHGA5P035657	ASHGA5P035657	blue	0.607846558512646	0.000366810543368932	-0.693696963009677	2.13135917635304e-05	0.691477362989961	2.32171257384987e-05	0.661019614185698	6.9965487848741e-05	0.567600540649805	0.00107038230058062	-0.78406632174491	2.96279869115386e-07	-0.354635732967609	0.0544915646061465	-0.124767759309055	0.511233826178833	-0.206085308535298	0.274572441486639	-0.0662491708344118	0.727971188036482	0.370263651490248	0.0440022956825476	0.271386950583366	0.14687078734598	0.358374502931858	0.0518188366993661	0.183009354168749	0.333044900021441	-0.0865424729766226	0.649306435576547
ASHGA5P032793	ASHGA5P032793	blue	-0.607401828735997	0.00037146928058744	0.755701607724738	1.37730458003102e-06	-0.728646536859766	4.98122366350127e-06	-0.783607838512721	3.04273577269902e-07	-0.753566793032423	1.5333185912386e-06	0.907517359796562	4.62359933370059e-12	0.318061329269701	0.086736035355534	0.135261729633854	0.476053555094225	0.240008324829408	0.20142899599913	-0.202654168637292	0.282817725566722	-0.280183360896784	0.13370730619518	-0.399419228313771	0.0287658958722457	-0.458561957931107	0.0108149629235869	-0.257600411346797	0.169346571719939	-0.0872110958285686	0.646771018718108
ASHGA5P047044	ASHGA5P047044	blue	-0.607248935620584	0.00037308292059426	0.544391460010231	0.00187021750203775	-0.753085047814431	1.57066833155977e-06	-0.661904964194981	6.78760142293568e-05	-0.384877567289358	0.0357150432066644	0.784101858421556	2.95668337821799e-07	0.417074745231179	0.0218501050636153	0.125028443110927	0.51034464589284	0.264107752647375	0.158452327959085	-0.0424993939767216	0.823544725325893	-0.482858932700612	0.00687822319774869	-0.545512389484571	0.00182214823354625	-0.304840311511004	0.101424672189605	-0.226357516691223	0.229046629958548	0.22660351081301	0.228527493109763
ASHGA5P018430	ASHGA5P018430	blue	-0.607184274392805	0.000373767216831611	0.707641590260635	1.22345108644432e-05	-0.836800613012316	8.33269457592303e-09	-0.77695510594342	4.44617802831121e-07	-0.617144391065952	0.000280517682677244	0.938801611755038	1.73703413562165e-14	0.313309751062141	0.0918153057977898	0.159276890200786	0.40050911957121	0.339288460938348	0.0666193094359659	-0.0707664614112564	0.710190372176458	-0.370271440584643	0.0439975024548911	-0.434425225816178	0.016447834654895	-0.300053852735748	0.107179834899668	-0.377684365878929	0.0396210575404248	0.0962750387123847	0.612792258574081
ASHGA5P019296	ASHGA5P019296	blue	-0.607016327081176	0.000375549745094321	0.531267317515303	0.00252026963739267	-0.731719726487197	4.33767975150629e-06	-0.649710794352742	0.000102186963970749	-0.455212741959545	0.0114828877157868	0.774129440264905	5.20326793360663e-07	0.433199697439686	0.0167889130075503	0.0946598245054456	0.61879264554036	0.138142515922235	0.466620624814476	-0.174029575390965	0.357707687701724	-0.473476385321515	0.00822285118900467	-0.573557430394459	0.000921383155039055	-0.31689517553502	0.0879622842255514	-0.216093800664649	0.251416185346747	0.121801049262641	0.521406724967304
ASHGA5P022838	ASHGA5P022838	blue	-0.606897296708245	0.000376817625898825	0.703018467911624	1.47574636014467e-05	-0.825180478723657	2.02265600315648e-08	-0.757944546450558	1.22902292985956e-06	-0.57875427072364	0.000806552198606234	0.920842912225195	5.69483399029479e-13	0.299030396852985	0.108441526265511	-0.00187208298038764	0.992166411209762	0.293391643496548	0.115592794258217	-0.103494772755473	0.58627470732931	-0.393507115427524	0.0314449730308663	-0.419532173464483	0.0210064001819445	-0.394205636847792	0.0311182804301433	-0.1228260367087	0.517880927939635	0.142575110492251	0.452300097876676
ASHGA5P019878	ASHGA5P019878	blue	-0.606680618606235	0.000379135323748975	0.647212677490988	0.000110876715437338	-0.873193237838085	3.08402327897218e-10	-0.787141793008775	2.47413014511903e-07	-0.495224302035611	0.00539478844379658	0.952076776025094	6.15078922856316e-16	0.404356686783784	0.0266735120421615	0.0603258351253102	0.75149647637107	0.231540061563084	0.218276750699604	-0.103338229097503	0.586844308074093	-0.478907569817618	0.00741980595000724	-0.496105336755897	0.00530041829346055	-0.383331065120004	0.0365274709638901	-0.270848721932533	0.147705563393771	0.24365997669133	0.194448335291189
ASHGA5P023522	ASHGA5P023522	blue	-0.606595840354103	0.00038004557232036	0.566978960802156	0.00108707959729362	-0.891595075495146	3.86308764544763e-11	-0.715315363612709	8.89163910667484e-06	-0.359966432676903	0.0507127644912063	0.927410001524771	1.7652205515416e-13	0.478676143108669	0.00745261495876671	0.123611865843352	0.51518571733853	0.217619065943395	0.248003963024209	-0.101929766616634	0.591980009078246	-0.537031457565918	0.00221403758909746	-0.593054113998223	0.000552704319758569	-0.273777059643735	0.143204974269154	-0.300508767097274	0.106622569094113	0.370990426946816	0.0435568454157861
ASHGA5P022842	ASHGA5P022842	blue	-0.606192404621535	0.000384403660960889	0.714108781414266	9.3555159230297e-06	-0.811438352435299	5.32936968706822e-08	-0.83312235756955	1.11135787675244e-08	-0.607988147391649	0.000365338200087961	0.941101922242022	1.03059869920803e-14	0.304064450629724	0.102341405167132	0.101620147590542	0.59311158736475	0.332379688273077	0.0727213274133185	-0.13893205519184	0.464052568718996	-0.402902792180658	0.0272763083302212	-0.477745800320119	0.00758575118158262	-0.483354510609126	0.00681272823460224	-0.398676957010208	0.0290916926137775	0.101480576953936	0.593621988422239
ASHGA5P051716	ASHGA5P051716	blue	0.605899501878923	0.000387595290445931	-0.69100356411796	2.36426998151271e-05	0.661800342812754	6.81199881297344e-05	0.819975629134818	2.94736048117548e-08	0.72366487859108	6.20934166791965e-06	-0.759066911177844	1.16039856722799e-06	-0.392076191367138	0.0321228849220557	-0.100542334881994	0.597058001420901	-0.157043161431689	0.407233422658458	-0.0286043628427979	0.880728541098059	0.347524495507405	0.0598741418793469	0.241864380535604	0.197859604347075	0.470341249356343	0.00871898783901454	0.326866131598591	0.0778941133228011	0.17407968232454	0.357567129798497
ASHGA5P027443	ASHGA5P027443	blue	-0.605610362590931	0.000390768816841443	0.613454968034336	0.000312332146744656	-0.800710234671949	1.07704505732609e-07	-0.667905471075224	5.51227773915158e-05	-0.350451939553979	0.0576100052442507	0.814542912833155	4.31166803302009e-08	0.419049152917698	0.0211700819977145	0.113736781813372	0.549547342696338	0.242133787308153	0.197345165358075	0.000288086237536476	0.998794507184584	-0.478831034440932	0.00743064268307439	-0.509168013835044	0.00405791200214381	-0.303768001411772	0.102693320545937	-0.381108913466451	0.0377208205637184	0.339125138488225	0.0667588048504713
ASHGA5P049822	ASHGA5P049822	blue	0.605606499785192	0.000390811368799282	-0.62269255999239	0.000238062606327234	0.812439280919223	4.97953475375208e-08	0.826482582277679	1.83729964617584e-08	0.541634880819477	0.00199313442338222	-0.91433471620635	1.65233976200478e-12	-0.440328802052815	0.014884332654822	-0.0901555373810981	0.635652077564849	-0.184942385126394	0.327875062748154	-0.0123665758570203	0.948286493080279	0.47767450381957	0.00759603658759824	0.399276220855443	0.0288284325841685	0.434258240429766	0.0164939673538063	0.347690437559806	0.0597439632067514	-0.150085691958578	0.428581004334889
ASHGA5P016504	ASHGA5P016504	blue	-0.604658903314469	0.000401374233744344	0.657191323860094	7.96768919691402e-05	-0.822139234291507	2.52407435841026e-08	-0.772731639897564	5.619532128596e-07	-0.593585319896435	0.000544813243414494	0.939613535940808	1.44810822048384e-14	0.392719120402533	0.0318168425927718	0.0385201474794326	0.839843813034826	0.218092464226941	0.246951167246318	-0.250720603713538	0.181430681803223	-0.348629390748674	0.0590115444315358	-0.524202135717924	0.00294496357589394	-0.372911186428824	0.0423968944670332	-0.229873024785467	0.221702795680194	0.0987571010624482	0.603619341741433
ASHGA5P014683	ASHGA5P014683	blue	-0.604648001116967	0.000401497211337907	0.728216000329901	5.07795597047659e-06	-0.836409558355745	8.5946328978173e-09	-0.814274648638545	4.39202304405229e-08	-0.610500073141546	0.000340070354262029	0.908578423829229	3.96033933771733e-12	0.205710895722254	0.275464558806484	0.105179836763711	0.580158831538353	0.427635803907775	0.0184120386423251	-0.0581967158182405	0.760007422361925	-0.312541575768748	0.0926572306712301	-0.368717959318118	0.0449617537552701	-0.368024762763393	0.0453974207438985	-0.363100165954735	0.0485900923934976	0.101979686348678	0.591797652975971
ASHGA5P022112	ASHGA5P022112	blue	-0.60456909130813	0.000402388310935675	0.545763393411698	0.00181153246639508	-0.911700453137533	2.48332365799525e-12	-0.711603857650981	1.03888533587645e-05	-0.206827010070222	0.272810694334952	0.903414491389468	8.27229431083869e-12	0.41538917020594	0.0224447641480753	0.239741602682449	0.201945554396393	0.360027638399156	0.0506706148755701	0.0578886523579846	0.761241179777778	-0.548300419107238	0.00170721030385676	-0.481787746010415	0.00702161745875759	-0.262457285861816	0.161166698563586	-0.41010409449745	0.02439605971765	0.579036197451947	0.000800698312581983
ASHGA5P030377	ASHGA5P030377	blue	0.604255982800818	0.000405941345498103	-0.737989525216287	3.25200316879333e-06	0.654496902502982	8.72153204961284e-05	0.812398568347669	4.99334463151103e-08	0.741132424783396	2.80618887029526e-06	-0.828984651348156	1.52404663267532e-08	-0.3165258671007	0.088353365595816	-0.0551121719439609	0.772386217404708	-0.155745704848058	0.411168247114912	0.0420483901789324	0.825388567711512	0.351836944551071	0.0565625304948292	0.257916032004402	0.168806239314374	0.574063645680674	0.000909601766124711	0.1933875430617	0.305870325382133	0.12657431861494	0.50508749193185
ASHGA5P042456	ASHGA5P042456	blue	-0.603889594487927	0.000410134082763616	0.709406849650861	1.13786049100924e-05	-0.793536855954167	1.68461495613317e-07	-0.799400873140339	1.1702273859354e-07	-0.662289563207848	6.69858328720335e-05	0.960081267319766	5.00341890728656e-17	0.350222703814625	0.0577848357153281	0.126683829146897	0.50471609863544	0.219397463254729	0.244064303643171	-0.24276933651269	0.196135236301774	-0.338550864886533	0.0672511032038967	-0.483302118311541	0.0068196272174035	-0.444200363942498	0.0139277511415674	-0.318338494518048	0.0864465147871621	0.0367772459136182	0.847003689631514
ASHGA5P021290	ASHGA5P021290	blue	-0.603865070495356	0.000410416079726677	0.599914565386487	0.00045813684276328	-0.676419668207144	4.06971495674917e-05	-0.780930977499314	3.54995372063276e-07	-0.541889776171601	0.0019814821295619	0.781555760200598	3.42513295341098e-07	0.498918638573951	0.00500844650904298	0.0900963287384675	0.635874911244428	0.107688921170027	0.571104991022392	-0.0719670146659622	0.705489329129793	-0.36971877483837	0.0443386352586651	-0.295014997444335	0.11349904442574	-0.476629439193415	0.00774816066319834	-0.4302387772668	0.0176372382056694	0.0461615823769708	0.808607467538585
ASHGA5P052674	ASHGA5P052674	blue	0.603793408360047	0.000411241089632407	-0.499138325972202	0.00498623666108698	0.741624193135379	2.74167323134223e-06	0.812823570830928	4.85089004229853e-08	0.500081629358188	0.00489182447024264	-0.878722316406573	1.71183919829525e-10	-0.517280354150001	0.00341946256419582	-0.100283469689384	0.598007515696548	-0.00267307650312158	0.98881489121541	0.092991033194078	0.62501739368196	0.436766040095806	0.0158123334905159	0.39790702810983	0.0294327925696474	0.461778967634638	0.0102044274182192	0.38766421671581	0.0342879211373488	-0.133857810806505	0.480686122166289
ASHGA5P038296	ASHGA5P038296	blue	0.603190228679468	0.000418243347860112	-0.504667700925673	0.00445427553349734	0.706415752345932	1.28625185969219e-05	0.825053889766909	2.04155905235414e-08	0.5036361194172	0.00454965944145241	-0.803880646252211	8.78767061781101e-08	-0.607249953713165	0.000373072155180109	-0.17209259420158	0.363166396832707	-0.0587294374385217	0.75787529882657	0.0481110003958334	0.800682681887629	0.547546411639941	0.00173765563848699	0.49456901630639	0.00546590376182813	0.464641706267494	0.00968575517762367	0.47231686813464	0.00840348918195674	-0.0772602143008087	0.684891101900452
ASHGA5P026231	ASHGA5P026231	blue	-0.603174166165721	0.000418431244134078	0.742105091563134	2.67988479830468e-06	-0.800356344076767	1.10153843667512e-07	-0.764399294168828	8.79442788165333e-07	-0.609827062041047	0.000346684144986759	0.909407867102318	3.50423953769101e-12	0.248332782004334	0.185762758220053	0.191171558622426	0.311552545363885	0.342062901397772	0.0642841139786195	-0.156978832359066	0.407428013191897	-0.265556066356223	0.156097502192851	-0.414995044426329	0.0225857091134801	-0.365837658053571	0.046794069743589	-0.314667759752032	0.0903411483715568	0.0719971375296623	0.705371511827597
ASHGA5P019151	ASHGA5P019151	blue	-0.60280893488879	0.000422723783294872	0.581475205099525	0.000751589339907874	-0.874288047631263	2.75074054670167e-10	-0.728828639451021	4.94081241318806e-06	-0.418749372917441	0.0212721956946097	0.938037461098304	2.05678068538027e-14	0.486372424347701	0.00642520284918142	0.126314958523263	0.505967626579819	0.181711975936072	0.336542430257846	-0.130258887053745	0.492666838938813	-0.521057390470612	0.00315299289899774	-0.582498608091111	0.00073178303872067	-0.302401651343743	0.104327085362024	-0.290755675324498	0.119053513289628	0.303635433763927	0.102850985850917
ASHGA5P025690	ASHGA5P025690	blue	-0.602677007051278	0.000424283838632898	0.593474866314246	0.000546445824868817	-0.594376024698168	0.000533250816408349	-0.754544548671883	1.4599775687547e-06	-0.590123595758165	0.000598070369720825	0.790014800307416	2.08515508608736e-07	0.60943321954793	0.0003506069546327	0.379728519276243	0.0384777707156931	-0.0309432056573028	0.871053926758438	-0.158910593571945	0.401607455171812	-0.379077985131654	0.0388387004863393	-0.361734456355635	0.0495063339817291	-0.57659722344997	0.000852595576148379	-0.333253620663118	0.0719264067063624	0.0022016884122933	0.990787255962765
ASHGA5P019422	ASHGA5P019422	blue	-0.6025452198406	0.000425847295760491	0.692503463309549	2.23189530965268e-05	-0.795020746692912	1.53794095326036e-07	-0.8611737067388	1.01414467924968e-09	-0.6017659330969	0.000435196587702064	0.905072771971608	6.55980166970857e-12	0.303806742379676	0.102647279476221	0.00193924740681726	0.991885375778943	0.317340653578554	0.0874922996084373	-0.104702637965809	0.581887935209307	-0.304178983313379	0.102205686354333	-0.415851291466927	0.022280423937791	-0.534744711794381	0.00233143535681904	-0.360732883912962	0.050186942113118	0.0698560270768571	0.713762362021075
ASHGA5P048186	ASHGA5P048186	blue	-0.602334503899071	0.000428357676092935	0.650006641175364	0.000101199136002775	-0.77861801386366	4.04891564567109e-07	-0.758721294416765	1.1811505256162e-06	-0.541211896314515	0.00201260181581228	0.921564417641212	5.03241861632089e-13	0.498527520328987	0.00504819671420087	0.220661438912374	0.241289630047967	0.123976188581571	0.513938515956118	-0.0919252074595356	0.62900633077011	-0.382813141680316	0.0368028547058872	-0.400881023912054	0.0281329647002885	-0.415206858522308	0.0225098713313715	-0.306295897947988	0.0997214889379066	0.15699619986399	0.407375472652425
ASHGA5P019271	ASHGA5P019271	blue	-0.602317665506042	0.000428558843222271	0.637659914411488	0.000150493172864852	-0.902382836709585	9.53642530905725e-12	-0.768907086792642	6.91784683662942e-07	-0.404735460762264	0.0265182673725601	0.932095224783195	7.14276835366338e-14	0.328670161193631	0.0761713464980883	0.118917104085768	0.531389270888086	0.347804367055711	0.059654715999753	-0.140141008007239	0.46013478718371	-0.406274939087047	0.0258948663093252	-0.55458704809135	0.00147088948283991	-0.303855959937709	0.102588810055862	-0.454927590063034	0.0115413179425332	0.339822607403111	0.0661646729144932
ASHGA5P019993	ASHGA5P019993	blue	-0.601800127184461	0.000434782589769068	0.68151851065106	3.37753183728597e-05	-0.832485939957717	1.16731531764869e-08	-0.752064015925933	1.65256902169625e-06	-0.493240888104074	0.00561249411196041	0.942223294466491	7.92948831812139e-15	0.367480328012616	0.0457419440683472	0.222314064829654	0.237693573502691	0.294563260156777	0.114078823990231	-0.112030485948279	0.555590865497178	-0.304790628710139	0.101483189976741	-0.44604115325423	0.0134912451782291	-0.382209699061849	0.0371258144705815	-0.390802007489602	0.0327364556416487	0.254725728055762	0.174324446645355
ASHGA5P020306	ASHGA5P020306	blue	-0.601627135005797	0.000436880626609913	0.670155647548634	5.09230916220017e-05	-0.871864761636576	3.53815109650278e-10	-0.768312332298385	7.14259515767727e-07	-0.523948747227066	0.00296127564461986	0.931406094019142	8.19195770228611e-14	0.298092112514437	0.109607948653297	-0.0174268969310808	0.92717323103369	0.379398349599308	0.0386606175379324	-0.101586327025446	0.593235249600512	-0.475326487754889	0.00794142834648391	-0.533628257335154	0.00239068195490938	-0.350913902872271	0.0572589438418295	-0.254555456300039	0.174622497814081	0.20811860564172	0.269760280295646
ASHGA5P048137	ASHGA5P048137	blue	-0.601443104837201	0.000439122320566755	0.604928658441825	0.000398341936932494	-0.78519620314587	2.7738957564191e-07	-0.608832080817175	0.000356670081745119	-0.393990757040981	0.0312184834703859	0.836437367841873	8.5757592758548e-09	0.294900551200809	0.113645721886119	0.246382329606778	0.189354576765288	0.351698189787752	0.0566667901576422	-0.278668451016638	0.135910483639962	-0.248134222146477	0.186126219512578	-0.604009702155765	0.000408755452262515	-0.228263082395847	0.225045890389855	-0.37070915984667	0.0437288088528565	0.274262694421081	0.142468318990327
ASHGA5P017598	ASHGA5P017598	blue	-0.601220460531878	0.000441847923020298	0.662385438246581	6.67655532168394e-05	-0.792290161606436	1.81757610102377e-07	-0.71847863504303	7.77228350514852e-06	-0.432068179253797	0.0171090153272092	0.850092552327669	2.76599557745398e-09	0.303364048800069	0.103174316679738	0.119518574743548	0.529299795109397	0.347267408571397	0.0600762609909961	-0.237986316107696	0.205367773166611	-0.310844261274513	0.0945382545887104	-0.497043984558435	0.00520143003600152	-0.374578735401897	0.0414099998769017	-0.294115200073206	0.114656057865526	0.253210622714676	0.176989194682691
ASHGA5P044155	ASHGA5P044155	blue	-0.601198687164978	0.000442115270188546	0.692658851312402	2.2185693030909e-05	-0.782238048956376	3.29339575193381e-07	-0.801819896279212	1.00342861597245e-07	-0.627144414754096	0.00020821927552109	0.91072062317748	2.8803435354572e-12	0.363786146341226	0.0481349790057162	0.101814605115623	0.592400785456032	0.285914603900049	0.125608242849182	-0.195902844284932	0.2994998383102	-0.33503357720518	0.0703281884735504	-0.541739626344447	0.00198833891512862	-0.429031279756041	0.0179932354100981	-0.458669360401544	0.0107940958340207	0.0397445873248374	0.83482123465513
ASHGA5P046239	ASHGA5P046239	blue	-0.60108075955649	0.000443565738116094	0.587775775311591	0.00063674449330503	-0.797804476202514	1.29375835211564e-07	-0.777954205583307	4.20345276027746e-07	-0.455193110713886	0.0114869023720041	0.849993649335336	2.7898616300952e-09	0.437712304346207	0.0155612923461877	0.0101444796779075	0.95756947510196	0.22347908462855	0.235180142768545	0.157567698041852	0.405648695696795	-0.58915828863925	0.000613713927607064	-0.325763255768389	0.0789619814173172	-0.389782406245685	0.0332342344312156	-0.201110513679537	0.2865784186473	0.233161547142291	0.214978992400952
ASHGA5P052794	ASHGA5P052794	blue	-0.600854245278446	0.00044636354996783	0.689214199879953	2.53138307616149e-05	-0.78875419688901	2.24839243249408e-07	-0.810508049112243	5.67449812939535e-08	-0.655028852351491	8.56785490761277e-05	0.960504257522801	4.32146208992923e-17	0.390205287138201	0.0330270424811929	0.181145626439008	0.338076195685565	0.226584644814046	0.228567279149802	-0.181549515374851	0.336981966160063	-0.37764620443558	0.039642657240284	-0.4867776829671	0.00637461983850378	-0.439195759416438	0.0151744093666674	-0.397395826340909	0.0296610594927926	0.0399148871944692	0.834123174459878
ASHGA5P005909	ASHGA5P005909	blue	-0.600740854261974	0.000447769940573879	0.561275789316401	0.00125121411229236	-0.811572653632382	5.28116140966409e-08	-0.733927179718849	3.92286793084362e-06	-0.277043774268837	0.138302612757328	0.832208597622784	1.19249812431376e-08	0.325660486455882	0.0790620588831565	0.2273019206996	0.227057913125169	0.37230745455877	0.0427587973344081	0.19456108955289	0.302887603373236	-0.353103159632522	0.0556180575176199	-0.242453782344589	0.19673532993798	-0.352026947060877	0.0564200083230812	-0.405563580264827	0.0261814214159656	0.478238085794185	0.00751505422133283
ASHGA5P058161	ASHGA5P058161	blue	-0.600571656062486	0.000449875768025609	0.608736922549007	0.000357638292531915	-0.822942759954569	2.38158983344659e-08	-0.789633344434563	2.13337281692506e-07	-0.53608021478135	0.00226223611771454	0.900647094547099	1.20716574054587e-11	0.462185142369894	0.0101294448755511	0.0471596109599718	0.804547904931604	0.189980803247652	0.314632866280666	-0.0663338385519265	0.727636612262118	-0.475395086521376	0.00793115231590041	-0.520832389073458	0.00316835017410721	-0.312941654511604	0.0922180140332111	-0.437508658142991	0.0156150374038455	0.103259720897438	0.587130059720241
ASHGA5P016527	ASHGA5P016527	blue	-0.600517252963547	0.00045055471597526	0.60314584310964	0.000418762743240662	-0.931691793539051	7.7408153845158e-14	-0.741226252933639	2.79377441980619e-06	-0.388375939384518	0.0339309098299719	0.957565991393644	1.15888330562345e-16	0.374343441177365	0.0415481278882697	0.0819859635830013	0.666685861368082	0.338912849467862	0.0669404627044043	-0.132060049494066	0.486651985442754	-0.47614352702732	0.00781976556230643	-0.614554610586627	0.000302531974358454	-0.229395463156803	0.222690938404967	-0.363912302957158	0.0480516500747113	0.366930960093082	0.0460916956837622
ASHGA5P021800	ASHGA5P021800	blue	-0.59999882520049	0.00045707009711611	0.83734886374812	7.97776201095392e-09	-0.655723904794913	8.37069891203587e-05	-0.699938800601897	1.6688393378743e-05	-0.759861880580991	1.11391568510353e-06	0.758534512353559	1.19250512853085e-06	0.0818423945844247	0.667236278747034	0.0438189234320486	0.818155402342174	0.473884732383598	0.00816002246036336	-0.0915625274319928	0.6303660340997	-0.109355341972742	0.565127207966192	-0.301647995963348	0.105236549602969	-0.425404376944145	0.0190984534970442	-0.226611723729175	0.228510174549694	-0.148240661409492	0.434343476108048
ASHGA5P018779	ASHGA5P018779	blue	-0.599787271537572	0.000459752567036718	0.662441916178855	6.66360941689552e-05	-0.827659858016562	1.68322845739906e-08	-0.796997462630264	1.36062782175615e-07	-0.597410786723323	0.000490852696177239	0.928697579059936	1.38511927868344e-13	0.374844041214286	0.0412546947506942	0.0693302182377158	0.715828026191685	0.285377202296063	0.126351938474819	-0.130783990011069	0.490909415127918	-0.378221600891698	0.0393179784346492	-0.483861238369788	0.00674630781779807	-0.331821146739305	0.0732329195295652	-0.371622618064647	0.0431723008018335	0.0735438583591921	0.699330968060572
ASHGA5P020471	ASHGA5P020471	blue	-0.599784781886221	0.000459784217838331	0.642704422016645	0.000128236985199604	-0.908125408167473	4.23197173018784e-12	-0.781454047744558	3.44517722047681e-07	-0.469315551103399	0.00888669275617268	0.984092772953137	1.47627735972108e-22	0.332711337511219	0.0724188662642579	0.079797793416418	0.675093162440524	0.347019021521203	0.060272047727487	-0.125365706733721	0.509195390867934	-0.447965946393807	0.0130470923527116	-0.558179349734631	0.00134906918732067	-0.336294020247999	0.0692131927967267	-0.365861186745116	0.0467788650437142	0.295418330322566	0.112983245231358
ASHGA5P021094	ASHGA5P021094	blue	-0.599463757268524	0.000463881501433044	0.64795650593031	0.000108222988063142	-0.888085877031071	5.90093649479012e-11	-0.78802143301984	2.34854516935998e-07	-0.501883781803939	0.0047156938461671	0.95460222445207	2.92795267124772e-16	0.333197271402983	0.0719774577286378	0.0734329013032106	0.699763705058751	0.341399180160759	0.0648368572461113	-0.0719879303605578	0.705407522430481	-0.45471942399337	0.0115841302815675	-0.540174520065117	0.00206104496986079	-0.330764105698206	0.0742087190051196	-0.396105525727782	0.0302436198885465	0.232121426669145	0.217090450013102
ASHGA5P036432	ASHGA5P036432	blue	-0.599445854583386	0.000464110939738882	0.681648620808746	3.36134228474064e-05	-0.876784070106434	2.1109118362617e-10	-0.798501962082191	1.23839346552967e-07	-0.502224178598292	0.00468304185098227	0.984306628314026	1.22303897839244e-22	0.324949600911504	0.0797569960349505	0.160697912492423	0.396264383042459	0.315991965989387	0.0889210832116729	-0.103937299058006	0.58466584080641	-0.414613280812744	0.0227229253100211	-0.474982365821	0.00799314761664308	-0.389512831081092	0.0333668613207535	-0.408103356216102	0.0251700686949859	0.263866987068561	0.15884624131838
ASHGA5P044927	ASHGA5P044927	blue	0.599362837325833	0.000465176184198511	-0.621197055200718	0.000248905394439268	0.753524027257719	1.53660135578332e-06	0.525393239345679	0.00286931873548844	0.480799789067813	0.00715611012977381	-0.755344880827597	1.40232856631313e-06	-0.513755910455154	0.00368534929638114	-0.209556123241038	0.266391343157224	-0.269642678577227	0.149588531646078	-0.17368641973614	0.358671176958594	0.49679749116857	0.00522727081921722	0.464522878896902	0.00970683385830553	0.0575900394350497	0.76243763690873	0.229060444085164	0.223385916004874	-0.165123542646455	0.383210187706884
ASHGA5P025705	ASHGA5P025705	blue	-0.599199788116253	0.00046727463684562	0.688829124548487	2.56870296693737e-05	-0.810914806365416	5.52116178819074e-08	-0.765558561887232	8.27217799389496e-07	-0.538177702954986	0.00215714130236498	0.85398046816162	1.96351449778104e-09	0.288949520209115	0.121468701273077	-0.126150089317389	0.506527504099299	0.310063818570716	0.0954128132627081	-0.0866640719704833	0.648845045525051	-0.354031248419537	0.0549337133265661	-0.506790952829483	0.0042633266048211	-0.414403252758707	0.0227987064310719	-0.225898430619124	0.230017588655663	0.107311882207348	0.572461439919211
ASHGA5P026575	ASHGA5P026575	blue	0.598765766898762	0.000472901203768041	-0.625983455154607	0.000215663349595929	0.926350250329242	2.14801248272896e-13	0.673150946121458	4.57773061353159e-05	0.381377920527434	0.037574711630194	-0.930795621478793	9.23850094811613e-14	-0.27510937083462	0.141190584660105	-0.150483730209777	0.427343373312968	-0.4041218415516	0.0267701378184904	0.0330480988379896	0.862362569960061	0.495387741170464	0.00537717456075434	0.532041365586121	0.00247713084621458	0.175801958531993	0.352755868597906	0.278778841186538	0.135749050847178	-0.384272080644413	0.0360313725191801
ASHGA5P019473	ASHGA5P019473	blue	-0.598690672831376	0.000473880739593135	0.620281548050287	0.000255756743163771	-0.727382351707418	5.27009627723875e-06	-0.754200742457193	1.48539557405419e-06	-0.553586025570393	0.00150649586526519	0.896724558205927	2.02479600923847e-11	0.530170746073328	0.00258249326585946	0.408646491299164	0.0249579915319505	0.092971113845501	0.625091848753619	-0.144797146025989	0.445210690590102	-0.385586129142414	0.0353477095741983	-0.427995861397954	0.0183032161079322	-0.406560175639055	0.0257806871453239	-0.471190518796853	0.00858215880946598	0.107952990594125	0.570155827387381
ASHGA5P044744	ASHGA5P044744	blue	-0.598643841160947	0.00047449252159289	0.669415411481034	5.22719286990631e-05	-0.719120113296535	7.56143370570309e-06	-0.743137378244047	2.55148665197433e-06	-0.56001139609525	0.00129039772492981	0.792852417635439	1.75647048069015e-07	0.2951415516541	0.113337013186276	-0.061651408469621	0.746211952868354	0.222698508695318	0.236862194487261	-0.252369148310173	0.178481494734956	-0.309232246723797	0.0963513898292611	-0.458826527394929	0.0107636210031188	-0.505041154562215	0.00442016914993923	-0.160797821580225	0.395966913992403	0.0434970116602109	0.819469439854393
ASHGA5P007536	ASHGA5P007536	blue	-0.598639619207837	0.000474547708921607	0.597099420871218	0.000495061613700161	-0.447697331664304	0.0131083325894484	-0.470272022193182	0.00873022200063961	-0.682483943279535	3.25904958058186e-05	0.462424898318243	0.0100854022465205	0.209777129500777	0.265875835508342	0.260090923622678	0.165116107205248	0.309575784370543	0.095962803940365	0.0165388796904073	0.930875216452199	-0.109491885007275	0.564638664320574	-0.259483230348414	0.166141349215511	-0.125961531590077	0.507168202430483	-0.0919648019025726	0.628857961336349	-0.291957773068821	0.117465903936363
ASHGA5P001676	ASHGA5P001676	blue	-0.598556542055506	0.000475634803804159	0.737950017145638	3.25799342125091e-06	-0.723082818288872	6.36935798009634e-06	-0.615572741527402	0.000293701629729074	-0.587285694737901	0.000645088801242853	0.685180209197728	2.94762735132605e-05	0.0151733852121595	0.936570452276149	-0.0379692858628473	0.842105438482823	0.620934259641659	0.000250855241172496	0.195646995627142	0.300143973611189	-0.257258460150548	0.169933363498967	-0.177472185174198	0.348127187673158	-0.241751014537615	0.198076356505158	0.0837966362655659	0.659758709036915	0.0503749903102395	0.79150342672305
ASHGA5P019474	ASHGA5P019474	blue	-0.598551552458815	0.000475700164252312	0.635893540122466	0.00015906124992588	-0.846523344938807	3.75703597892303e-09	-0.727023127393886	5.35489601960472e-06	-0.48147916525772	0.00706339300053376	0.908136225063837	4.2252904606197e-12	0.399633277821362	0.0286724989512225	0.0813352896170577	0.669181780291792	0.345587874760436	0.0614098791104956	-0.0692947342134618	0.715967497853825	-0.42281184203166	0.0199223531427979	-0.554829547570621	0.00146237478556405	-0.284721622644142	0.127263559001561	-0.295304240257701	0.113128971044308	0.231623760503376	0.218105688642846
ASHGA5P043000	ASHGA5P043000	blue	-0.598419930668812	0.000477427182116259	0.627816109864549	0.000204017190760342	-0.849510595100882	2.90916338966177e-09	-0.741288253535873	2.78559838206008e-06	-0.477908484127585	0.00756232616976728	0.934092924200057	4.76139143115609e-14	0.314119375686939	0.0909342530707359	0.123056452624905	0.517089941365462	0.340598878549585	0.0655082635722606	-0.137142631501689	0.469883516713393	-0.396304932624764	0.0301529872917406	-0.544794620345585	0.00185280345783732	-0.323642829500489	0.0810466787884114	-0.354946075885807	0.0542656574277744	0.265410631623148	0.156332825782895
ASHGA5P015920	ASHGA5P015920	blue	-0.598232943642145	0.000479890143331973	0.629157367738072	0.000195850686622546	-0.771677600884944	5.95319481506239e-07	-0.667342572554465	5.6220615549855e-05	-0.487190863708378	0.00632339687215352	0.842761730861423	5.14556916770349e-09	0.302442107421264	0.104278432881696	0.171530135775844	0.364760672053424	0.312367187959021	0.0928491739831388	-0.23096807466379	0.219448204127552	-0.293234267362132	0.115797288465474	-0.441823843861567	0.0145086551030812	-0.306605104422276	0.099362479049972	-0.133723823216527	0.481129456314561	0.203200900529956	0.281493380284388
ASHGA5P022540	ASHGA5P022540	blue	-0.59792550438923	0.000483964005626374	0.71843489054401	7.78685331843133e-06	-0.720910292412245	7.00001861937776e-06	-0.723168433590386	6.34559012545636e-06	-0.652879887219956	9.20388187370013e-05	0.793636924295109	1.67433679194993e-07	0.191290541455951	0.311245789589158	-0.110409757134319	0.561359563285383	0.420903169748033	0.0205474753859496	-0.0200171860979313	0.91638356269065	-0.167956505321707	0.374986265173127	-0.383025139159194	0.0366899327820892	-0.354958359134301	0.0542567313272149	-0.255045348754732	0.17376593839599	-0.0289880675165203	0.879140156362041
ASHGA5P051992	ASHGA5P051992	blue	-0.597889849935298	0.000484438425758828	0.656900876179233	8.04605485161975e-05	-0.863238508573569	8.33258056868898e-10	-0.77546491627453	4.83195063639404e-07	-0.520616210553551	0.00318316585777664	0.953269976369372	4.35352651216817e-16	0.341908264602579	0.0644125649845204	0.0209873875532304	0.912345899706126	0.282325185444858	0.130637107494365	-0.168575313936795	0.373203725317244	-0.451257923550791	0.012315782403919	-0.517525460249511	0.00340160140419655	-0.393355258997793	0.0315163615453094	-0.219930467059589	0.242891685175072	0.216024829451793	0.251571211029006
ASHGA5P019101	ASHGA5P019101	blue	-0.597554815943632	0.000488916446790471	0.726950047179934	5.37229767435423e-06	-0.702054389792906	1.53391199033243e-05	-0.773346624162676	5.43279849368645e-07	-0.692712919311692	2.21394923825598e-05	0.877412754967368	1.9729630356022e-10	0.334436994636706	0.0708607605763283	0.0843897095778828	0.657495715632286	0.218674739681846	0.245660301774135	-0.155276179020431	0.412597426930172	-0.23154494270734	0.218266772222773	-0.317608029965055	0.0872111352199391	-0.494964943687852	0.0054228405559699	-0.188064842553622	0.319628762040985	-0.0324562860697795	0.864804689259798
ASHGA5P032245	ASHGA5P032245	blue	-0.597430069542348	0.000490593077831139	0.691084144062473	2.35698310219429e-05	-0.832651421173662	1.15252240526651e-08	-0.779804243169371	3.78556620124314e-07	-0.566424086480273	0.00110217670200877	0.946286048514613	2.93021491592569e-15	0.298463193026182	0.109145527096908	0.103024672759827	0.587985944326395	0.334270373313589	0.071010061079877	-0.133298218662433	0.482539078617356	-0.409140353710072	0.0247664248815565	-0.499841951112278	0.00491566715632885	-0.405405371095341	0.0262455031504098	-0.322924069419892	0.0817628263783421	0.153906976828967	0.416780966704078
ASHGA5P018698	ASHGA5P018698	blue	-0.597385615546359	0.000491191775671157	0.683470218759669	3.1418697528224e-05	-0.775560819729213	4.80623629003619e-07	-0.808714482023681	6.39810229115812e-08	-0.676576429765165	4.0466728763383e-05	0.943931318398555	5.26510518535196e-15	0.380594267213401	0.0380016188767673	0.111899931574651	0.556054535533198	0.208610635513034	0.26860407406571	-0.186392516345989	0.324029229766251	-0.362641920974969	0.0488960122656467	-0.479793323914559	0.00729536200604131	-0.438382814094518	0.0153854209779391	-0.379749650008	0.0384660922770407	-0.000937116792496679	0.996078661453915
ASHGA5P025716	ASHGA5P025716	blue	-0.597235831340541	0.000493213777898029	0.565483366522196	0.00112819047701997	-0.850826323612636	2.59469413879576e-09	-0.769019781377498	6.87599251514592e-07	-0.405639046807214	0.026150899156834	0.942048908986263	8.26223378477082e-15	0.562154446294204	0.00122459920605801	0.185995510572888	0.325079340236846	0.103949945518622	0.584619891362695	-0.10956569798025	0.564374645476103	-0.496097723022329	0.0053012277496257	-0.511515604351544	0.00386343053017449	-0.353715910721672	0.0551654854845619	-0.381776714243626	0.037358947766898	0.325924264016049	0.0788053862987474
ASHGA5P038384	ASHGA5P038384	blue	0.596793477468509	0.000499228144191673	-0.613047727492379	0.000316032097582711	0.704036411360926	1.4164913677311e-05	0.857595737935251	1.41504722371098e-09	0.470643123129525	0.00867014237930565	-0.752242330939746	1.63799256916091e-06	-0.561292841692421	0.0012506928284939	-0.15630560453702	0.409467617397388	-0.124759571502093	0.5112617667891	-0.128507362403001	0.498551839829646	0.544815603661859	0.00185190097206717	0.270708651724489	0.147923368791572	0.54298302026913	0.00193217268129323	0.485516708126049	0.00653313187121408	-0.107042802529911	0.573430374040042
ASHGA5P049926	ASHGA5P049926	blue	-0.596281856178208	0.000506264719936659	0.632954656919309	0.000174279960397521	-0.883196580452853	1.04075127568039e-10	-0.74649584763238	2.17133536755046e-06	-0.470755114794659	0.00865208012902168	0.959828315605157	5.45751060637807e-17	0.357021786900395	0.0527736151519122	0.0797186586680182	0.675397937583574	0.280703113146808	0.132957465746109	-0.161903822966547	0.392682434346388	-0.428642336181454	0.0181091628369441	-0.557578713498705	0.0013688038271727	-0.321679346140534	0.0830144878480481	-0.279935220983662	0.134066383170615	0.281066283747897	0.132435352869732
ASHGA5P045954	ASHGA5P045954	blue	-0.595766916258549	0.000513434930945586	0.64679474696835	0.000112393032331106	-0.793481735075616	1.69030102804416e-07	-0.729133116224569	4.87390557656666e-06	-0.50782802602805	0.00417263796880342	0.875406399905372	2.44475739197709e-10	0.406473612504337	0.0258152944950384	0.289258020905724	0.121053630990292	0.294349239023591	0.114354276159653	-0.101937642527487	0.591951236862983	-0.324325492273464	0.0803709622765596	-0.443975565400623	0.0139818555098564	-0.287398600607366	0.123571325577957	-0.415048947448505	0.0225663898375041	0.154451507560475	0.415114351316432
ASHGA5P042341	ASHGA5P042341	blue	-0.59568126522393	0.000514636195283917	0.759913107955022	1.11097911505717e-06	-0.605159591936617	0.000395762102015345	-0.741532782065632	2.75356300562144e-06	-0.735256750930314	3.69067390493879e-06	0.798753308867831	1.2189777364658e-07	0.28070511130186	0.132954588980918	0.405478377353908	0.0262159164811692	0.199685206996179	0.290078996006008	-0.052977802852657	0.780984168833163	-0.156806281394761	0.407950225387504	-0.100522931839278	0.597129149058332	-0.475949845899161	0.00784846243855929	-0.369561475430039	0.0444361128534424	-0.11480658684224	0.54577390107454
ASHGA5P023586	ASHGA5P023586	blue	-0.595523626294523	0.000516853563134773	0.667176283192385	5.65486529781415e-05	-0.853539740194498	2.04228915107596e-09	-0.770371978355771	6.39142057027253e-07	-0.40612786369097	0.0259539012830763	0.904090568620737	7.52968470726388e-12	0.276578257570134	0.13899364314481	0.0713399014107906	0.7079436226842	0.367987228389283	0.0454211063181614	-0.118330942401194	0.53342936006042	-0.382468764383122	0.0369868857195128	-0.404453195469519	0.0266338866707843	-0.377233775486552	0.0398766985351275	-0.326507100805944	0.0782405204612831	0.319690752468401	0.0850445419009796
ASHGA5P043742	ASHGA5P043742	blue	-0.595244233096203	0.000520804201028291	0.614650741826743	0.000301688302381475	-0.855759328299259	1.67307132329356e-09	-0.733685375265345	3.96648807768978e-06	-0.454767378669441	0.0115742559324506	0.928436151160638	1.45555230823177e-13	0.410882511018538	0.0241002362160338	0.064447936139381	0.73510052986397	0.222736225286638	0.236780735258665	-0.141865086684028	0.454578071497595	-0.405557691444196	0.0261838043581478	-0.508775219096579	0.00409125835470982	-0.29027772760509	0.119689134357499	-0.271982087651935	0.145951723946854	0.258175969822476	0.168362153107692
ASHGA5P053621	ASHGA5P053621	blue	0.594678584527655	0.000528883940870723	-0.748114908728005	2.00707603151387e-06	0.747087715742978	2.10992745973266e-06	0.709160845990574	1.14945543704678e-05	0.655502853348093	8.43295816457487e-05	-0.874946262128985	2.56664818148595e-10	-0.215058380857389	0.253750113393819	-0.145764385845974	0.442143526594035	-0.32177875471731	0.0829139893402685	0.0551090720804919	0.772398685822434	0.3387362910585	0.0670918382269906	0.332411485354234	0.0726922864829674	0.401951103852363	0.0276768660888587	0.208104637214114	0.269793151317274	-0.0338626168454296	0.859003492933027
ASHGA5P015469	ASHGA5P015469	blue	-0.594271268641915	0.000534770145531424	0.607057862380247	0.000375108208628011	-0.378504164232933	0.0391593193959475	-0.619697877478181	0.000260211383472781	-0.602101603661105	0.000431147518500278	0.47598081179659	0.00784386838289493	0.648673052627293	0.000105720228551707	0.198301340138302	0.293503710695409	-0.100455870466923	0.597375079701261	0.16933492286975	0.371022390361247	-0.163215556253572	0.388807305843967	-0.123058454900996	0.517083070416282	-0.465536015256934	0.00952834765792525	-0.304139829065419	0.102252068076035	-0.204151427999038	0.279200407785974
ASHGA5P051309	ASHGA5P051309	blue	0.594247599138372	0.000535113963023207	-0.6145392430658	0.000302667036766202	0.915051527047466	1.47561018510393e-12	0.694358311427534	2.07741854345182e-05	0.416774738579013	0.021954987199983	-0.948259225281756	1.75656181690133e-15	-0.410382158427207	0.0242900469596389	-0.0724735156510943	0.703509179208139	-0.316162475253187	0.0887394731061182	0.171265337771103	0.365512664390805	0.501500964922093	0.00475264726500088	0.64929175551021	0.000103600826508749	0.210392838816361	0.264443089674179	0.251398577302863	0.180213701432978	-0.317682880039996	0.0871325488811954
ASHGA5P057014	ASHGA5P057014	blue	-0.594083851746662	0.000537497848387134	0.669557494619288	5.20105782413416e-05	-0.71036695538104	1.09360846535978e-05	-0.771336768141402	6.06487838394008e-07	-0.645462698992409	0.000117349859027144	0.85174469817039	2.39401666116254e-09	0.353857605263814	0.0550612453618861	0.0528713622654175	0.781413619527472	0.187571519113321	0.320923005628204	-0.13239375114941	0.485541747463751	-0.251196078407573	0.180576590300597	-0.387153366137105	0.0345460367378656	-0.458025861797995	0.0109196275698828	-0.361531998981614	0.0496433184456422	-0.0119554936135132	0.950003357032399
ASHGA5P026508	ASHGA5P026508	blue	0.593909578522449	0.000540045228807838	-0.640851656456547	0.000136045574557435	0.640254284105451	0.000138651841496952	0.809484439629861	6.07773379179172e-08	0.603856364581801	0.000410516228565337	-0.810531646345391	5.6654974646385e-08	-0.352295710246618	0.0562188897949075	-0.200818762046533	0.28729276103984	-0.127780641735553	0.501003896538174	0.214611006834937	0.254762929939037	0.122715719719905	0.518259840507805	0.248423761536934	0.185596387141522	0.565580384453393	0.00112548307849952	0.379049867577895	0.0388543617416577	-0.0147687994690995	0.93825850966602
ASHGA5P041935	ASHGA5P041935	blue	-0.593663827847477	0.000543655450480543	0.612968269700274	0.000316758503637765	-0.888959623873984	5.31723638469582e-11	-0.769031669084409	6.87159090824685e-07	-0.455434837291105	0.0114375503460475	0.982994329399506	3.73458761058459e-22	0.41640974980281	0.0220831446452561	0.183184478871385	0.332574496211118	0.249668883125892	0.18332993524319	-0.136514019412046	0.471940931039849	-0.473976243479878	0.00814599826923882	-0.564066762928227	0.00116837499177267	-0.306592618598159	0.0993769570382158	-0.423149695347251	0.0198133517933518	0.286623367954063	0.124632339026571
ASHGA5P027340	ASHGA5P027340	blue	0.592702950218425	0.000557975886114438	-0.699230495682272	1.71634186187091e-05	0.530032417788721	0.00259043597354661	0.745259020967	2.30491464431173e-06	0.606781184408191	0.000378058061882658	-0.654224248331148	8.80124892121814e-05	-0.239208232831273	0.202981262794315	-0.205899761543438	0.275014312849217	-0.283672580979443	0.128732358196253	0.085157051017957	0.654572167107877	0.0228821939783747	0.904466586038708	0.140259926835508	0.459750361548371	0.66496110377399	6.1084693934246e-05	0.244189806358357	0.193449608039763	0.0400674108872286	0.833498083791124
ASHGA5P025773	ASHGA5P025773	blue	-0.592435341944558	0.000562022774092784	0.634199924976582	0.000167680469863114	-0.73890531194301	3.11591256633307e-06	-0.804430164339971	8.48002307108046e-08	-0.623957357524539	0.000229221210041042	0.912169965705008	2.31155532484545e-12	0.547719912920919	0.00173060855565173	0.101501827089965	0.593544265745122	0.0659592145819039	0.729117359823552	-0.216897067296411	0.249615332408527	-0.382746362383424	0.0368384830314496	-0.5228320063271	0.00303409777746539	-0.485605120354149	0.00652190982313096	-0.383343373266788	0.036520946868166	0.0140137820595696	0.941409372848458
ASHGA5P030647	ASHGA5P030647	blue	-0.592346600857662	0.0005633704411255	0.652709190069471	9.25616232933878e-05	-0.868342818874683	5.05591345063826e-10	-0.828268539075837	1.60829336076612e-08	-0.486006934845406	0.0064711141444045	0.977115031554048	2.30147663515826e-20	0.342497245565967	0.0639243892121591	0.144984706951242	0.444615031469113	0.315445572140553	0.0895049562283441	-0.155113823081744	0.413092265487028	-0.398176437041209	0.0293130691393381	-0.509334821991035	0.00404382144773302	-0.440982592225063	0.0147190625462044	-0.455174751957204	0.0114906578646731	0.267855696905587	0.152410236456676
ASHGA5P048860	ASHGA5P048860	blue	-0.592308059509371	0.000563956633946672	0.667160545578239	5.65797868596179e-05	-0.808028250117428	6.69654831888882e-08	-0.789734805549215	2.12044952018195e-07	-0.567914861169645	0.00106202441514077	0.960638449955314	4.12379683763262e-17	0.34525118033284	0.0616799939052856	0.125335726816912	0.509297498115192	0.222403891117756	0.23749914550519	-0.249158713333117	0.184256224131352	-0.332299068734812	0.0727949991194814	-0.451245811414042	0.012318408853367	-0.443606797109395	0.0140709899514697	-0.277675912595897	0.137368252941945	0.151904769629943	0.42294098861368
ASHGA5P022564	ASHGA5P022564	blue	-0.592177974967252	0.000565939110180845	0.644670604471414	0.000120388793818271	-0.890444231373489	4.44587512423727e-11	-0.755202249134956	1.41244885831601e-06	-0.488913470243178	0.00611359443213025	0.982348634313775	6.26775502516292e-22	0.329011974275833	0.0758482661988202	0.0731571306762358	0.700839620633624	0.323692975765154	0.0809968949547824	-0.168280224095441	0.374053141527161	-0.433087469242042	0.016820438386129	-0.581377058202812	0.000753513282965226	-0.333683305275297	0.0715380443371305	-0.302118294840855	0.10466832761452	0.26890084173926	0.150755307758861
ASHGA5P039089	ASHGA5P039089	blue	-0.592111557116094	0.000566953672770333	0.634354641586415	0.000166876223042991	-0.67978626722617	3.59983387730277e-05	-0.702411328585827	1.51214074402299e-05	-0.566494056168954	0.0011002629252743	0.834887329951098	9.68768908369795e-09	0.457969771498448	0.0109306273211729	0.313867951294708	0.0912071683869685	0.0205499571433288	0.914166084027786	-0.0812570027484304	0.66948231435548	-0.311032398867194	0.0943283400656672	-0.35097447570219	0.0572130374679586	-0.403366232133183	0.02708296853575	-0.344613406910108	0.0621941975230317	0.0645511030223926	0.734691602779573
ASHGA5P039228	ASHGA5P039228	blue	0.59195006527456	0.00056942720696951	-0.676654875071436	4.03518626335358e-05	0.744372286955737	2.40521585430287e-06	0.600748166136592	0.000447679133656122	0.547128308117989	0.00175474015968162	-0.781304486605863	3.47484483535462e-07	-0.0625902425984647	0.742476000064752	-0.204979325578219	0.277213067816178	-0.521369413155673	0.00313180213526508	0.140091308271902	0.460295500514341	0.103310851354889	0.586943949793583	0.412282331888655	0.023575654080528	0.206778424352969	0.272925874673946	0.168551287049612	0.37327284447084	-0.105258596845345	0.579873667725349
ASHGA5P015223	ASHGA5P015223	blue	0.591878752423147	0.000570522506206109	-0.567739203126927	0.00106668816491574	0.761344910572606	1.03169058771608e-06	0.856352800713721	1.58531447155332e-09	0.38255872391643	0.0369387411545829	-0.84542383926652	4.12231716347614e-09	-0.53327067040474	0.00240993106771808	-0.210836531346496	0.26341374897008	-0.11759985502977	0.535979084134357	-0.0868488125182315	0.648144317619954	0.561784312584016	0.00123574992035841	0.344924223509953	0.0619431852023645	0.558536009291244	0.00133746836522881	0.474519723395494	0.00806312848589375	-0.277820010842014	0.13715590765546
ASHGA5P017513	ASHGA5P017513	blue	-0.591838709203815	0.000571138344538673	0.673176496012715	4.57354918773796e-05	-0.864260685137089	7.55143422831992e-10	-0.716842114085551	8.33442567994858e-06	-0.565711827915876	0.00112182404350841	0.935136557304268	3.83280229219449e-14	0.284908517460555	0.127003179828848	0.058007719923855	0.760764260157559	0.352061134032802	0.0563943944557216	-0.138251196539616	0.46626668836543	-0.408460627340224	0.0250304004022972	-0.542534612067647	0.0019522673538773	-0.246253946104693	0.18959268379851	-0.224459235010462	0.233079375031309	0.157145300939386	0.406924566092879
ASHGA5P040739	ASHGA5P040739	blue	0.591793315590257	0.000571837175076946	-0.608771848783499	0.000357282657946711	0.744336753331855	2.40931628203465e-06	0.685170138551311	2.94873903682544e-05	0.523338398791849	0.0030008872483327	-0.831832063218177	1.22748374394764e-08	-0.35818872939711	0.0519491450092155	-0.0686865450173846	0.718359404166106	-0.168712655883535	0.372808771790793	-0.0826261407777531	0.664233605871113	0.530823290575723	0.00254530758815227	0.286898208677948	0.12425541590276	0.332476591242956	0.0726328519183818	0.000145637888711923	0.999390580136699	-0.138992035418768	0.463857781483958
ASHGA5P023498	ASHGA5P023498	blue	-0.591486852084136	0.00057657485272198	0.62430119103183	0.00022686854536389	-0.731338234493714	4.41325592829104e-06	-0.704829995259223	1.37179094465202e-05	-0.535819615217961	0.00227559780132132	0.827779813207421	1.66821273772105e-08	0.438882244346425	0.0152554996796836	0.0972576471891617	0.609153884306225	0.0693669022452554	0.715683847361289	-0.180377958629144	0.340161924882733	-0.370356114458821	0.0439454229901445	-0.483486383565753	0.00679538950672603	-0.336946528209039	0.0686413960802756	-0.328134671283108	0.0766796206390072	0.0947002002384535	0.618642357800113
ASHGA5P049519	ASHGA5P049519	blue	-0.591415897883833	0.000577676653500095	0.545242171669502	0.00183363691688036	-0.884898933483844	8.56654942037907e-11	-0.719510497874581	7.4356559073463e-06	-0.343798611700592	0.0628559932759829	0.935363733484889	3.65426698501959e-14	0.478759158894121	0.00744083183135479	0.122528842497739	0.518902028225345	0.18721151210283	0.32186953052286	-0.132393652171686	0.485542076574126	-0.532977598559346	0.00242580704730747	-0.594817210609373	0.000526893668645097	-0.302511831982915	0.104194622093953	-0.296158696282329	0.112040980191501	0.388398941375399	0.0339194219569089
ASHGA5P032881	ASHGA5P032881	blue	-0.590811357330557	0.000587139475387137	0.456567683816941	0.0112086255874168	-0.845454245194372	4.11179284015455e-09	-0.546102323812924	0.001797283195308	-0.191280684589551	0.311271194928553	0.785213781789632	2.77104547834037e-07	0.439716554770697	0.0150404989102813	0.142034892741871	0.454032726468455	0.2611586398805	0.163325674284862	-0.0334147856466519	0.860850056666632	-0.576123027033307	0.000863020713913944	-0.59679893616174	0.000499153534666194	-0.0997582476976008	0.599936011998223	-0.149826851181289	0.429386881163939	0.484754695690935	0.00663053491384096
ASHGA5P030397	ASHGA5P030397	blue	-0.590457199178018	0.000592746134326359	0.652614409950277	9.28530535515897e-05	-0.826488628173238	1.83647650213077e-08	-0.809035389649044	6.26274896188625e-08	-0.574927916905575	0.000889791612957961	0.95863188726417	8.1700359598558e-17	0.373948942072309	0.0417805430376546	0.121399650663165	0.52279064771293	0.242821430827224	0.196036289879217	-0.0701412578535391	0.712642647937018	-0.417526931988943	0.0216927994334325	-0.444171937186492	0.0139345832160838	-0.402849206277385	0.0272987359094248	-0.374873322319432	0.0412375827347284	0.125561989740971	0.508527129929003
ASHGA5P028818	ASHGA5P028818	blue	-0.590441477985854	0.000592996102593045	0.622340115703324	0.000240579519305279	-0.712359142094484	1.00669551437757e-05	-0.657311628450886	7.93542976046322e-05	-0.569188283393228	0.00102874417112274	0.835782082547514	9.0307295670266e-09	0.27801260106717	0.136872477616708	0.0921246468584992	0.62825912980806	0.237834077276482	0.20566645341323	-0.0524882195108654	0.782959987917937	-0.148857747372694	0.432411476887627	-0.38819272719755	0.0340225236578744	-0.30957145518127	0.0959676934316595	-0.253948252090741	0.175688301721311	0.0760380518592738	0.689628098027166
ASHGA5P017559	ASHGA5P017559	blue	-0.590198194105908	0.000596876162880099	0.651921653102943	9.50080980314457e-05	-0.860453174467894	1.08530882771349e-09	-0.774421034450771	5.12004803683405e-07	-0.564407551639144	0.00115859553787648	0.965875120256092	5.77174003151087e-18	0.36651545417147	0.046357635638329	0.0226942423812134	0.905247774138092	0.276469979501417	0.13915473472747	-0.166724271530831	0.378550614870521	-0.447680466370513	0.0131121856283768	-0.551727492893573	0.00157459588194204	-0.33857446878349	0.0672308131902735	-0.279811215843583	0.134246091766208	0.146737029262083	0.439070789793025
ASHGA5P045452	ASHGA5P045452	blue	-0.589875575917095	0.000602055900857597	0.724045781330215	6.10659984511995e-06	-0.814733117817168	4.25551085291386e-08	-0.786604552821106	2.55380813059348e-07	-0.506174922900247	0.0043179915468451	0.898650130193705	1.57492319622094e-11	0.26486486004026	0.157218190301611	0.105944561666054	0.577392650871643	0.39805215474471	0.0293682500331413	-2.05745014378381e-05	0.999913906256854	-0.259043593811278	0.166885877299321	-0.349913074183614	0.0580216411895799	-0.404481761182069	0.0266221671312861	-0.42904051591254	0.0179904899900082	0.208693849750019	0.268408849932866
ASHGA5P021658	ASHGA5P021658	blue	-0.589366131780021	0.000610315631833556	0.722884267680028	6.42478755824103e-06	-0.696928000222422	1.87927488398774e-05	-0.760622966774442	1.07100362166714e-06	-0.749584507030442	1.8678149456069e-06	0.874347481911775	2.73363242430033e-10	0.352650463392795	0.0559542881070152	0.123739190302825	0.514749673333516	0.204001156199043	0.279562109497196	-0.078743552454583	0.679157523626596	-0.229887986994494	0.221671884795179	-0.331627455220846	0.0734109780786645	-0.395662083296819	0.030445962154885	-0.326350257667031	0.0783922203290193	-0.121014955196053	0.524118653404119
ASHGA5P029826	ASHGA5P029826	blue	0.589113275934693	0.000614452084439716	-0.578516207708199	0.000811524468747038	0.839204767986743	6.87651926746957e-09	0.849609107450781	2.88446026886782e-09	0.44690645649494	0.0132900365692051	-0.934520414533101	4.35840968478951e-14	-0.421555446521924	0.0203320513706437	-0.0534232628039377	0.779187579470743	-0.201465392601627	0.285711041222	0.0209770512688968	0.912388904866865	0.518445309383145	0.00333528446428828	0.440566938770262	0.0148239566910574	0.508792476938852	0.00408978833075902	0.324328861291217	0.0803676382979249	-0.256795165753711	0.170730677270155
ASHGA5P019636	ASHGA5P019636	blue	-0.589068548080664	0.000615186342506291	0.667317083221194	5.6270787470767e-05	-0.807971421141208	6.72182453904534e-08	-0.826076887822926	1.89331213689707e-08	-0.592207359439446	0.000565490758684919	0.954988741659535	2.60384575091277e-16	0.350676080345309	0.0574394625742215	0.079973401984135	0.674417013347519	0.250250670090911	0.182277600137754	-0.219200569510349	0.244498422392382	-0.363275985902326	0.0484731206369659	-0.469534765262837	0.00885062370990804	-0.474966093380601	0.00799560029531791	-0.326839388140627	0.0779198757189812	0.106223463361889	0.576385264539688
ASHGA5P016233	ASHGA5P016233	blue	-0.588634764231557	0.000622347477994625	0.708041363699569	1.20357553396278e-05	-0.81130242858017	5.37856931231809e-08	-0.746577069950687	2.16281361614362e-06	-0.479638976467337	0.00731691887486214	0.858828275463862	1.26293187983121e-09	0.214515436805722	0.254979636301798	0.0717885440992453	0.706187504555232	0.418344446887042	0.021410768291019	-0.214418092744382	0.255200489817463	-0.273651595921335	0.143395737244728	-0.483667512616442	0.00677163562639973	-0.373993289343451	0.0417543645325714	-0.434244402097369	0.0164977952532498	0.197532136650727	0.295418330889839
ASHGA5P042304	ASHGA5P042304	blue	-0.58855380971134	0.000623691995682262	0.509737607572195	0.00400997031409351	-0.808643846448634	6.42825147232704e-08	-0.725127617329665	5.82310671048582e-06	-0.205543253270378	0.275864607460888	0.836204780818976	8.73478610144166e-09	0.538266896477009	0.00215276756797171	0.159640076653652	0.399421796204907	0.0889820143634361	0.640074463747165	-0.0232067993289972	0.903117626605962	-0.541086755298676	0.00201839278524258	-0.462402786424829	0.0100894573969712	-0.403582983603889	0.0269929276311293	-0.396477931410326	0.03007453623303	0.477266709295315	0.00765509323027145
ASHGA5P023038	ASHGA5P023038	blue	-0.588083970389002	0.000631545723066481	0.746064899724837	2.21706074183401e-06	-0.668669294936455	5.36637221651787e-05	-0.686047131728073	2.85332594404777e-05	-0.714686016544203	9.13094151650126e-06	0.781915586584363	3.35507144477906e-07	0.282205124875547	0.130807828519489	0.0820367886342272	0.666491048008809	0.313288226531584	0.0918388174320803	-0.0887640016491925	0.640897376815669	-0.202502926357377	0.283184782356514	-0.338729955624619	0.0670972749693013	-0.374559072816562	0.0414215285864759	-0.144660397627448	0.445645249348977	-0.0972693356931147	0.609110659170333
ASHGA5P057633	ASHGA5P057633	blue	0.587897781993921	0.000634681954061108	-0.674015652416437	4.43810045270734e-05	0.679788531184958	3.59953498387186e-05	0.886947124131926	6.75023273230403e-11	0.652463837271275	9.3317716829348e-05	-0.850228273207887	2.7335497956751e-09	-0.351284329974242	0.0569786602456975	0.00297619516056869	0.987546626673535	-0.148778708121758	0.432658673382076	0.0747075014490154	0.694798295885752	0.3763812492633	0.0403639934453129	0.310309287457759	0.0951370851211686	0.696680135922319	1.89761800933548e-05	0.263337194573526	0.159715493239155	0.0306997657510831	0.872060089272583
ASHGA5P034979	ASHGA5P034979	blue	0.587773762336075	0.000636778572225475	-0.776157442450811	4.64904038079352e-07	0.526594450294199	0.00279473448152517	0.450346025718421	0.0125148375157685	0.717680473082627	8.04203039784054e-06	-0.523591561946972	0.00298440190603728	0.0286215473954819	0.880657394135593	-0.198098549493358	0.294007710175823	-0.542005081400828	0.00197623048946192	-0.0438701017184501	0.817946537974192	-0.0592966287486117	0.7556071289824	0.222530327775913	0.237225654741651	0.135111457197916	0.476548306756965	0.0847193482539841	0.656239191787228	0.235697914235413	0.209888916375851
ASHGA5P039191	ASHGA5P039191	blue	-0.587772282278067	0.000636803630074221	0.676168941598659	4.10681305710409e-05	-0.810059120959049	5.84823872208284e-08	-0.801530861756682	1.02214784355637e-07	-0.62008928751234	0.000257216583694298	0.961541639504092	2.99625297806565e-17	0.356493079153168	0.0531505437933913	0.177502863535575	0.348042511945338	0.258675385645233	0.167511262025386	-0.22375475244564	0.234588024695223	-0.375519583979511	0.0408613484911772	-0.512747334319722	0.00376462853615821	-0.401301531661311	0.0279530077981828	-0.436770280508791	0.0158112010613827	0.073416047796457	0.699829442482617
ASHGA5P043876	ASHGA5P043876	blue	-0.587758912805051	0.000637030018710615	0.638415904305885	0.000146953225906875	-0.850360007204239	2.70239130532576e-09	-0.801686461904903	1.012031238303e-07	-0.534512035131149	0.00234367689592974	0.971817874929913	4.10978323442111e-19	0.369771059999565	0.0443062722095841	0.111043654220416	0.559100060264686	0.257495255466189	0.169526867158268	-0.0844258179971057	0.657358032067505	-0.468656470704714	0.00899588436591765	-0.49894531031835	0.00500574556443968	-0.395808872149338	0.0303788612811268	-0.40496749833017	0.0264235290442871	0.194620753518586	0.302736449637801
ASHGA5P042325	ASHGA5P042325	blue	0.58755271370172	0.000640530602227268	-0.711520367917389	1.04249993479365e-05	0.677053683282794	3.97723971759312e-05	0.79630889836712	1.42015740534272e-07	0.614483427816085	0.000303158035544637	-0.816316229799246	3.81338703433001e-08	-0.344445638948168	0.062330015279178	-0.00343602739214849	0.985622722014349	-0.180321055778231	0.340316837771346	-0.058662366926398	0.75814364119575	0.373066766011428	0.0423040312214224	0.224842673957248	0.232260979821134	0.555007144017467	0.00145616621808346	0.22540024634767	0.23107436512222	-0.0181307837215673	0.924239907283133
ASHGA5P022774	ASHGA5P022774	blue	-0.587494717354351	0.000641518228449101	0.692657337615748	2.21869877167782e-05	-0.812039519276394	5.11665888037206e-08	-0.789183794622446	2.19150043811548e-07	-0.62392498135961	0.000229443851873272	0.944001174099505	5.17625713042647e-15	0.362260888803013	0.0491515471568891	-0.00569366854022788	0.976178261875753	0.233565936679846	0.214161866204371	-0.124086299644378	0.513561860543959	-0.405884278971641	0.0260519161743757	-0.492218820605832	0.00572757229171876	-0.407015930856694	0.0255991039542137	-0.277873505123493	0.137077138632102	0.0688773533587982	0.717608704778246
ASHGA5P029031	ASHGA5P029031	blue	0.587085622685186	0.000648522811793999	-0.544954925225648	0.00184591846261595	0.80401895731361	8.70929286300232e-08	0.664488244218499	6.20940629365193e-05	0.363236459913163	0.0484993975047353	-0.87639713568771	2.20016724287226e-10	-0.419522846122019	0.0210095510565461	-0.297191948744228	0.110735766071623	-0.189945984009712	0.314723222644388	0.172530135827662	0.361929050724689	0.432043382498018	0.0171160864792177	0.409454426108383	0.0246452249869979	0.265734911848437	0.155808465995078	0.239205996780969	0.202985612483954	-0.339818559311714	0.0661681093223714
ASHGA5P048943	ASHGA5P048943	blue	0.586999425600951	0.000650007227565851	-0.704683122449652	1.37996689606388e-05	0.755100775563094	1.41968908338332e-06	0.679967646832265	3.57595803992497e-05	0.597221812368402	0.000493403400566665	-0.876588720730182	2.1555488864354e-10	-0.227451479776971	0.226744043828889	-0.0872442518279687	0.646645391741322	-0.34968644888406	0.0581954472262706	0.0401696969393113	0.833078938674377	0.14792631312099	0.435329460268816	0.333954172373314	0.0712940619064205	0.294840156156989	0.113723182686877	0.294339828130942	0.114366399629686	-0.0939414230524356	0.621469215387468
ASHGA5P054800	ASHGA5P054800	blue	-0.586933101097747	0.000651151444003255	0.641534330429784	0.000133120554258581	-0.877310481311851	1.99482424808075e-10	-0.736608903362141	3.46735033151889e-06	-0.472584951855754	0.00836142997208696	0.935599378278849	3.47722221798882e-14	0.340166841625983	0.0658729618570684	0.0167174942875694	0.930130488017205	0.323615074983662	0.0810742427996248	-0.156464097377913	0.408986933203372	-0.452409365145458	0.0120682293681368	-0.603417275839762	0.000415595338283886	-0.291717339271559	0.117782181355177	-0.314861920164493	0.0901318608408414	0.239851278035757	0.201733036745321
ASHGA5P052283	ASHGA5P052283	blue	-0.586702819639852	0.000655137952884373	0.751962216933419	1.66094325243772e-06	-0.776075669275242	4.67030551645996e-07	-0.680835578682447	3.46366041171853e-05	-0.543563519866233	0.00190642508709501	0.865082921457559	6.97253046231311e-10	0.151027739539432	0.425655057939863	0.19488988609327	0.302055213904583	0.496887135654969	0.00521786042082478	-0.124419608226041	0.512422544867875	-0.246594650937952	0.188961251329169	-0.407761050261031	0.0253044838844982	-0.352821638094077	0.0558269641386173	-0.241690853633793	0.198191448873128	0.163751490428334	0.387230401840259
ASHGA5P017658	ASHGA5P017658	blue	-0.586535087921584	0.000658055106347538	0.592828861855146	0.000556080676140402	-0.65442724577153	8.74183636853256e-05	-0.774585000855356	5.07378592578484e-07	-0.492114703099763	0.00573940724009709	0.725419501725329	5.7486823943573e-06	0.432674296157776	0.0169369238213283	0.0121874715261393	0.949034485695315	0.13195714216761	0.486994623421934	-0.11705381930013	0.537887202102528	-0.380639671909842	0.0379767780711075	-0.318042997059374	0.0867552108207364	-0.503214031133286	0.00458918807891074	-0.149880027208477	0.429221254620547	0.0370293347849076	0.845967350521355
ASHGA5P042345	ASHGA5P042345	blue	0.58642363129788	0.000659999836242886	-0.52559575569503	0.00285662535617436	0.849749892146981	2.84949065661837e-09	0.500429504699609	0.00485739437665175	0.268857687929121	0.150823382129969	-0.795135375206405	1.52710994335639e-07	-0.455302056830354	0.0114646373699707	-0.306730478989869	0.0992171886115829	-0.326759367444301	0.0779970000812532	0.0152606736922828	0.936206292720099	0.423329936510329	0.0197554022567689	0.530953435631951	0.00253794676294114	-0.0662263619706163	0.72806132868548	0.302521397666717	0.104183127831934	-0.423528428873692	0.0196917466061124
ASHGA5P014306	ASHGA5P014306	blue	0.586376685299522	0.000660820473589784	-0.537239696938161	0.00220360569796842	0.873478085239641	2.99391260024467e-10	0.713345441097113	9.66013589923364e-06	0.36083567140653	0.0501167545653808	-0.90186996757566	1.02290244693163e-11	-0.444025952809786	0.0139697130865581	-0.0858986583523395	0.651751414703435	-0.188122698156813	0.319477188499524	0.102647228868984	0.589361476418289	0.669108981751055	5.2839582817394e-05	0.611671849127292	0.000328820654857445	0.2772059088774	0.138062522520082	0.233865671659925	0.213557577222791	-0.324752539394941	0.0799504646431835
ASHGA5P020229	ASHGA5P020229	blue	-0.58631361528907	0.000661924375995426	0.589964079411517	0.000600631032592331	-0.7000399240782	1.66215479640848e-05	-0.617793884875139	0.000275224047881821	-0.362580890339489	0.0489368707420242	0.691107265817359	2.35489591785395e-05	0.331051449840484	0.0739424712321922	0.330008018277981	0.0749128331918444	0.443152728516618	0.0141813925190944	0.0830867355728648	0.662471354428927	-0.254543304187116	0.174643783144308	-0.33923656682839	0.0666636081294843	-0.202866114065701	0.282303858568762	-0.422878960250051	0.0199006595703125	0.257280758889787	0.16989505478778
ASHGA5P017012	ASHGA5P017012	blue	0.586247139677987	0.000663089637980439	-0.720386105816859	7.1603805083519e-06	0.834593181044015	9.913039543543e-09	0.742998939972533	2.56837623359567e-06	0.576369249127357	0.000857593712685345	-0.92784184830295	1.62815143044934e-13	-0.190602089454791	0.313023331068807	-0.0916301529825748	0.630112412998659	-0.399986367530964	0.0285189734431373	0.0901599055597033	0.635635639015316	0.410663016861561	0.024183352052213	0.43948835919635	0.0150990525713861	0.341674492004978	0.064607131125298	0.255784497635857	0.172479184862865	-0.14066443806118	0.458443982449955
ASHGA5P033196	ASHGA5P033196	blue	0.58606909411771	0.000666219503203131	-0.699426168304885	1.70309903875955e-05	0.543242131606317	0.00192064298986977	0.670915309252076	4.95713044038622e-05	0.59362716829958	0.000544195816129302	-0.627934539302236	0.000203284151872832	-0.378339709285965	0.0392515980756416	-0.368907987389907	0.0448429067117664	-0.150047067698182	0.428701204582012	0.0819282991606673	0.666906915894339	0.182797012070337	0.33361581800119	0.0814395164181894	0.668781743613589	0.455810894471702	0.0113611262565232	0.168361513147569	0.373819038231003	0.0652778974474638	0.731812796415225
ASHGA5P041774	ASHGA5P041774	blue	-0.585961960413486	0.000668109050732675	0.453432629836024	0.011851743234557	-0.589717394392162	0.000604609954822575	-0.538472910370472	0.00214269471252224	-0.255240944920979	0.173424775632316	0.626395815942782	0.000212992715467163	0.59200629684187	0.000568564846240629	0.418201625238965	0.0214598211006995	0.13030816176848	0.492501790045605	0.0968685051232479	0.610593702118846	-0.430356854369942	0.0176027417341217	-0.469449122810784	0.00886470041122232	-0.264113579207576	0.158442803871919	-0.47965964219531	0.00731402947874273	0.301287760935927	0.105673353158025
ASHGA5P019043	ASHGA5P019043	blue	-0.585811410244036	0.00067077229634587	0.659487231583759	7.37180424356263e-05	-0.667073681536162	5.67519067022365e-05	-0.808064121108408	6.68063842842795e-08	-0.712147713112397	1.01561468445058e-05	0.871767177162993	3.57381971797757e-10	0.383038074867153	0.0366830515255432	0.156931249296483	0.407571982031148	0.106412253652063	0.575703803636727	-0.0420343012221955	0.825446182426573	-0.323708486593422	0.0809815009822618	-0.222425458988728	0.237452477903054	-0.525897591826146	0.00283779664444562	-0.288465991707842	0.122121376594854	-0.0781134290506006	0.681591031901092
ASHGA5P050527	ASHGA5P050527	blue	0.585615673798943	0.000674248821912042	-0.660049044500812	7.23218995709514e-05	0.582617636035596	0.000729509432652073	0.753195289482639	1.5620492628895e-06	0.679636686176436	3.61963127458811e-05	-0.685151156052578	2.95083551241954e-05	-0.318581776613349	0.0861929961224515	0.102026127953575	0.59162802432378	-0.170728904177325	0.367038867940164	-0.0899221329127885	0.636530683620629	0.281469074457926	0.131858037122388	0.111374199111197	0.557923503307088	0.479771154357629	0.00729845499310272	0.0644051056466333	0.73527031982095	0.153780287665067	0.417169251458774
ASHGA5P022949	ASHGA5P022949	blue	-0.585580151126565	0.000674881441900395	0.659276351103744	7.42482716460584e-05	-0.859518529704747	1.18445024876854e-09	-0.789549813732434	2.14406608169239e-07	-0.521432052885577	0.00312756282091542	0.940118295316416	1.29160842869093e-14	0.276428843040527	0.139215971431656	-0.0292804849710989	0.877929972727381	0.332616140018453	0.0725055857618227	-0.144421337758237	0.446405481728614	-0.454365369361778	0.011657252429206	-0.542424469449808	0.00195723084045118	-0.394580227622504	0.0309442244228575	-0.326936425332602	0.0778264295114836	0.195302710394833	0.301012137170857
ASHGA5P058534	ASHGA5P058534	blue	-0.584868773582972	0.000687660454346205	0.543477201949938	0.00191023471291682	-0.910283443364412	3.07571079649025e-12	-0.700422464327196	1.63708505689204e-05	-0.252655055006764	0.177973468803938	0.919272678137384	7.42375144824316e-13	0.349404881503112	0.0584119591758663	0.164787782899698	0.384191748037419	0.344600515454599	0.0622046256800015	-0.118160152783262	0.534024482923892	-0.457655083702412	0.0109925127178158	-0.553078008688608	0.00152485112860287	-0.259012410235851	0.166938776801894	-0.306885132096672	0.0990381894793279	0.512018145494641	0.00382285427428296
ASHGA5P021378	ASHGA5P021378	blue	-0.584498351870123	0.000694398308102765	0.619555621257596	0.000261307451648747	-0.877828979896397	1.88624746232506e-10	-0.794600950886459	1.57820704350051e-07	-0.475530906904578	0.0079108397316753	0.941809306475906	8.74050356177822e-15	0.377580592088192	0.0396798164578646	0.0130449717296759	0.945453707292848	0.313362583188491	0.0917576156871794	0.0136678540518151	0.94285330330026	-0.490960921854775	0.00587195711313205	-0.470145989301241	0.00875070594945551	-0.339768589290914	0.0662105401098164	-0.329975743341448	0.0749430038919125	0.258441375842932	0.167909580624272
ASHGA5P034039	ASHGA5P034039	blue	-0.584252934524555	0.000698894211182458	0.643522357617792	0.000124918490041118	-0.854731683259635	1.83564089279966e-09	-0.772286457291521	5.75832657330809e-07	-0.483239463452421	0.00682788535230787	0.972483926507949	2.95238996583891e-19	0.394094712797422	0.0311699740674598	0.0833345060265901	0.661524105675781	0.231932297515539	0.21747589414754	-0.203216806983548	0.281454909824661	-0.415706659729749	0.0223317514541006	-0.556933222942537	0.0013902920405163	-0.392323311013818	0.0320049720578638	-0.343780576649787	0.0628707037500212	0.246742790667629	0.188687159778664
ASHGA5P047781	ASHGA5P047781	blue	-0.583811678258155	0.000707042042434988	0.695214325806768	2.00942245998045e-05	-0.712840402581757	9.86656027137904e-06	-0.744014367040898	2.44680848529225e-06	-0.720230226606745	7.20870302489343e-06	0.869660357404398	4.42925159387678e-10	0.347135677120527	0.0601800338419332	0.0188549372641577	0.921223141719721	0.215258340986505	0.253298278690281	-0.0574842319875198	0.762861706233609	-0.34702382088994	0.0602682599796058	-0.385220867194222	0.0355366868864178	-0.413688870318119	0.0230580202350591	-0.209557614190525	0.266387863269866	-0.0974445788666279	0.608462748912407
ASHGA5P011514	ASHGA5P011514	blue	-0.583177893859615	0.000718890699239797	0.690753528767659	2.38700970359767e-05	-0.750460076283578	1.78906674964889e-06	-0.812947533826186	4.81004441823428e-08	-0.700557074349155	1.62834460389535e-05	0.938206328876008	1.98176642031499e-14	0.335805312643039	0.0696438663280186	0.129536030301729	0.495091312554506	0.23164992006907	0.218052242980745	-0.213899105455626	0.256380085681065	-0.314419383115559	0.0906094145845179	-0.435729794131646	0.0160910973356206	-0.468213760374572	0.00906986297977285	-0.352832804525322	0.0558186662013945	-0.0379216904778685	0.842300904855227
ASHGA5P019252	ASHGA5P019252	blue	-0.583097865597447	0.000720399149397359	0.610893350699677	0.000336257353016649	-0.799174780240411	1.18704245182636e-07	-0.802397760034805	9.66937847579413e-08	-0.534061444509933	0.00236754139520253	0.958875236234002	7.53364080645699e-17	0.445433261128259	0.0136341135031484	0.187300460532713	0.321635508638038	0.174773781748463	0.355623453011348	-0.143282000753533	0.450038249080934	-0.406223039007392	0.0259156860785005	-0.477818719766575	0.00757524384704135	-0.427829822584902	0.0183533328280083	-0.46378396551552	0.00983877774140233	0.158353036379598	0.403282558486101
ASHGA5P023323	ASHGA5P023323	blue	-0.582918104213785	0.000723797591778958	0.722497936956902	6.53388913420242e-06	-0.737470547531868	3.33149085883389e-06	-0.790588018790974	2.0145623314331e-07	-0.732210094747419	4.24225286109129e-06	0.930451083336743	9.88235156063429e-14	0.32635836984381	0.0783843686269547	0.155750547667539	0.411153520648293	0.226536146728283	0.228669576961385	-0.181517073011856	0.337069780514065	-0.290700720854838	0.119126469571581	-0.399986319905021	0.0285189941059771	-0.447780288969177	0.0130893939594636	-0.316558552771768	0.0883186995751905	-0.073663563914087	0.69886421507152
ASHGA5P030748	ASHGA5P030748	blue	-0.582449838539225	0.000732716400984911	0.682980614261068	3.19955912578352e-05	-0.66943629598493	5.22334398698396e-05	-0.672788553468739	4.63740830007047e-05	-0.591473849426198	0.000576776624033607	0.770650702938867	6.29548053963029e-07	0.348580688817193	0.0590493597446916	0.0315485554920734	0.868552811029147	0.229148067400406	0.223204005084917	-0.289354367994594	0.120924216571823	-0.234687527974081	0.211906620499561	-0.538240915038602	0.00215404081246825	-0.384939242399871	0.0356829477779261	-0.308347750504151	0.0973573450025766	-0.0206356596888646	0.913809434798313
ASHGA5P031962	ASHGA5P031962	blue	-0.582221760528617	0.000737095279344471	0.565787679967656	0.00111971725386874	-0.850023971477901	2.78252466668499e-09	-0.692648819994987	2.21942742217314e-05	-0.249506611521187	0.183624209031866	0.882842980072186	1.08328687036402e-10	0.480259978427628	0.00723051399953723	0.19038477434481	0.313585734730504	0.16576224032742	0.38134703136288	0.0214623843677247	0.910369890934746	-0.56781664004255	0.00106463000199095	-0.460208798272028	0.0104986960884065	-0.322838467482503	0.0818484394164258	-0.310965124689252	0.0944033606365814	0.495764746622708	0.00533673153189234
ASHGA5P017169	ASHGA5P017169	blue	-0.581924183729518	0.000742842960334336	0.455815024746431	0.011360289266462	-0.764122168714301	8.92362493954552e-07	-0.582603841378613	0.000729772612790992	-0.193129000360051	0.306529911069841	0.755761160560361	1.37316668464727e-06	0.503646320080773	0.00454870776394999	0.232196397531729	0.216937788453006	0.143206849396827	0.450278423916607	0.021236367624581	0.911310066430803	-0.42345301766295	0.0197159106955553	-0.455843995743827	0.0113544198181342	-0.13872373979944	0.46472941222961	-0.381761398910979	0.037367215554694	0.461273746594283	0.0102983454249934
ASHGA5P051739	ASHGA5P051739	blue	0.58155312319354	0.000750065004001296	-0.573902370842782	0.000913340801508413	0.828764898044739	1.54945960544956e-08	0.760691777787204	1.06719880140127e-06	0.505537356715281	0.00437519851726968	-0.907110390467737	4.9040990220026e-12	-0.436317779850965	0.015932424913695	0.0142334551075441	0.940492534645454	-0.23722484990099	0.206864693213639	0.0495403256520147	0.794884430833839	0.550037740953031	0.00163881846534272	0.537274973460593	0.00220184271722797	0.336528354688113	0.0690074202137	0.348620374294589	0.0590185439533696	-0.172121954917449	0.36308328794429
ASHGA5P019024	ASHGA5P019024	blue	-0.581531003647049	0.000750497459800628	0.487424531590643	0.00629458373111178	-0.902310981872562	9.63078442792142e-12	-0.6653552530254	6.02545702194482e-05	-0.133585122644287	0.481588606202501	0.843460566935086	4.85654737866915e-09	0.38045661563495	0.0380770075432952	0.261145349135084	0.163347875900653	0.419923723443515	0.0208744809701661	-0.00500435881874125	0.979061595592895	-0.541748488183811	0.00198793365750006	-0.562667220810428	0.00120929629785861	-0.182216925629547	0.335178519182402	-0.406524082234339	0.0257951124313232	0.600457209088229	0.000451305108388224
ASHGA5P025800	ASHGA5P025800	blue	-0.581021897701608	0.000760511514955004	0.684839773003365	2.98541679013679e-05	-0.762198474203102	9.86902412625472e-07	-0.76977190256897	6.60249717866451e-07	-0.614739522740379	0.000300910986798704	0.926311918307354	2.16319705050883e-13	0.370811867222324	0.0436659520749396	0.114370842334215	0.547309402278602	0.160704391745664	0.396245087864976	-0.220302570865395	0.242075272443437	-0.345664804954072	0.0613482915693145	-0.500339184466532	0.00486631363345676	-0.472605116712153	0.00835827354685501	-0.355974937445257	0.0535219984211172	0.0485860588885869	0.798754374652889
ASHGA5P017655	ASHGA5P017655	blue	-0.580632364626548	0.000768252494426917	0.700764313436313	1.61497023477461e-05	-0.800013076507891	1.12578089682345e-07	-0.780528000851813	3.63264231590366e-07	-0.632009860684961	0.000179439833858423	0.965520950941195	6.65483648877237e-18	0.319554748091208	0.0851847553529628	0.0974954516723296	0.60827471598976	0.236876529579978	0.207551923760589	-0.198981498252471	0.291817303712542	-0.32378863714886	0.080901990030472	-0.465561375218373	0.00952391565544775	-0.427265448544956	0.0185245311935475	-0.313505709034647	0.0916014675194764	0.0755260294204807	0.691616087911052
ASHGA5P051715	ASHGA5P051715	blue	-0.580382464142398	0.000773254919730159	0.756761186215668	1.30534521919016e-06	-0.751655520618189	1.68640584569864e-06	-0.705399753460399	1.34048517488894e-05	-0.648565863088436	0.000106091311087045	0.794806019589961	1.55841869782964e-07	0.0527328041680412	0.781972747579177	-0.0396302600580738	0.835289931876055	0.50792655901185	0.00416410822031127	-0.232135585017169	0.217061614079656	-0.231430575513645	0.218500653410639	-0.498402428669679	0.0050609667738612	-0.333962463202107	0.0712866041549328	-0.283954932579167	0.128335809464534	-0.0406177318935038	0.831243522620425
ASHGA5P022724	ASHGA5P022724	blue	-0.580182190077603	0.000777284525088135	0.546521522897198	0.00177979392069435	-0.920615564527656	5.91967904093801e-13	-0.717431368932708	8.12792945491262e-06	-0.266959842408062	0.15383913979265	0.936973545067786	2.59308639418351e-14	0.353944716223126	0.054997237686432	0.146470815246676	0.439910648101636	0.349001105431031	0.0587235466632925	-0.129954237426245	0.493687904820657	-0.475235731884159	0.00795504079593864	-0.57674626604558	0.000849341753436472	-0.264070225593431	0.158513679444945	-0.340072104638104	0.0659531438135102	0.496088972203527	0.00530215822557008
ASHGA5P048345	ASHGA5P048345	blue	0.57996040876379	0.000781768330604666	-0.524300935966637	0.00293862425361398	0.810175101069708	5.80289374640839e-08	0.785139186801127	2.78315901286483e-07	0.376556216430668	0.0402635969598094	-0.874948664245524	2.56599760664104e-10	-0.489979410669759	0.0059867590542578	-0.0922660347291781	0.627729637241659	-0.135744743239482	0.474465102350362	0.189205605815593	0.316648328670798	0.390100959249819	0.0330780609566861	0.56335513719418	0.00118902868618085	0.369420283974195	0.0445237538774875	0.548031060622406	0.00171803284691925	-0.275891883160593	0.140017101839697
ASHGA5P035859	ASHGA5P035859	blue	-0.579899366804957	0.000783006401546604	0.543948905454319	0.00188949642999143	-0.825547329041122	1.96877616245236e-08	-0.680791912013819	3.46923382690739e-05	-0.253389235174931	0.176673570890157	0.808734451644549	6.38960215340011e-08	0.365282708411058	0.0471538297562066	0.134627674490442	0.478142902374351	0.279806561217402	0.134252840689747	0.143515878953365	0.449291241333318	-0.504184657215748	0.00449872431515601	-0.321312631066146	0.0833860304792042	-0.267485179010549	0.153000056582986	-0.228462847283144	0.224629233525124	0.449361789216706	0.0127326958781407
ASHGA5P049111	ASHGA5P049111	blue	-0.579810479745444	0.000784812307793592	0.613248637650082	0.000314201932201615	-0.842920088382114	5.07872879124812e-09	-0.777043289913419	4.42425251421568e-07	-0.490640660536915	0.00590920850715474	0.957622429623554	1.13788703562176e-16	0.356878003972996	0.0528759118807392	0.153978799796347	0.416560928772766	0.238002199753359	0.205336627916193	-0.189730799870474	0.315281985858073	-0.412982664835676	0.0233167396167199	-0.492929673579896	0.00564732433377385	-0.393579959771468	0.0314107750609434	-0.353126695509939	0.0556006203374259	0.242002626189841	0.197595505099439
ASHGA5P025946	ASHGA5P025946	blue	-0.579475925011333	0.000791642176346081	0.677109756570303	3.96915234468312e-05	-0.732374224804242	4.21073910903536e-06	-0.782656452813844	3.21490794534647e-07	-0.651733431356199	9.5601270613086e-05	0.926729013181185	2.00317457850412e-13	0.404982823847312	0.0264172815473441	0.158572510028027	0.402622708762275	0.117279154994055	0.537099377612915	-0.223555866751674	0.235015118961024	-0.310271403532747	0.0951795996374745	-0.422252570297032	0.0201038772379584	-0.468038675790619	0.00909926153513961	-0.312274644737083	0.0929511558954064	0.00557289118545178	0.976683444740118
ASHGA5P038409	ASHGA5P038409	blue	-0.579164181866535	0.000798053171194484	0.601671768939353	0.000436338457210584	-0.769551208268076	6.68170566115741e-07	-0.64798422111749	0.00010812521207484	-0.398647268365706	0.0291047856557097	0.854128196364846	1.93774026512328e-09	0.454990444742367	0.0115284170769534	0.316674957371975	0.0881953264457857	0.149926135962808	0.429077668819283	-0.224054339114999	0.233945662897182	-0.362728579419351	0.0488380431074607	-0.511734463485282	0.00384571417892546	-0.286714331733766	0.12450749594918	-0.368598054555756	0.0450368734436443	0.266140615122041	0.155154223207607
ASHGA5P017824	ASHGA5P017824	blue	-0.579042514960218	0.000800567564317235	0.744359557956883	2.40668399933086e-06	-0.755090655910881	1.42041297127812e-06	-0.798201377040291	1.26198274918485e-07	-0.636338844790353	0.00015686135838678	0.891099184559713	4.10499102042406e-11	0.251000723311558	0.180927162906926	0.0974935966060055	0.608281572141363	0.329993260068473	0.0749266280435867	-0.233769492945471	0.213751354127168	-0.268299648714644	0.151705674393857	-0.434314057981958	0.0164785348255436	-0.479271417773338	0.00736847124105236	-0.427073174476218	0.0185831566390002	0.0279201536000845	0.883562017202176
ASHGA5P017511	ASHGA5P017511	blue	0.579008709062151	0.000801267434980735	-0.593908894597299	0.000540055246736408	0.805518731847662	7.89941979769192e-08	0.761207775794489	1.03905586392457e-06	0.42033185117446	0.0207377033094114	-0.830089180082964	1.40199470206783e-08	-0.418143147779945	0.0214799321334168	-0.0626230023697475	0.742345740290403	-0.241860320037943	0.197867365055455	-0.208694028989934	0.268408429527864	0.552570525206676	0.0015433810182053	0.300813149114015	0.106250917716187	0.317339701478074	0.087493302039945	0.284050733275442	0.128201466273947	-0.231603372605629	0.218147348588645
ASHGA5P016809	ASHGA5P016809	blue	-0.578815996030157	0.000805267347193403	0.632020669577654	0.000179380044246407	-0.865252944163266	6.85803250615425e-10	-0.796133867737333	1.43566334415898e-07	-0.50070431531659	0.00483034227992443	0.974356714500813	1.11323648619768e-19	0.362844818089219	0.0487603722202383	0.0776740123064145	0.683289896525272	0.268507244897863	0.151377019964961	-0.199817254359245	0.289753547073673	-0.425996262784686	0.0189143552012588	-0.546546144458	0.00177877130148023	-0.393200862756719	0.0315890786388404	-0.378620132455121	0.0390943522225194	0.233440758442856	0.214414579934757
ASHGA5P054639	ASHGA5P054639	blue	0.57878467794825	0.000805919028652807	-0.419894735777847	0.0208842239209324	0.646989975292915	0.000111682431249813	0.484434365149745	0.00667184731617031	0.300069413330538	0.107160737373839	-0.687195135613256	2.73261581149928e-05	-0.531723462224978	0.00249477021286586	-0.350886489971182	0.0572797287889516	-0.119981119460335	0.527695632083403	0.142787802593692	0.451618905490569	0.308363976666904	0.0973388195128276	0.684382794027585	3.03682569612134e-05	0.129265480240346	0.496000288866365	0.438240750050048	0.0154225450048661	-0.255732971804264	0.172568665008682
ASHGA5P017063	ASHGA5P017063	blue	-0.578603592316376	0.000809696211651193	0.604690241425597	0.000401020922499727	-0.67319773135051	4.57007647116338e-05	-0.809959871317024	5.88729919941764e-08	-0.609067634268611	0.000354283332776933	0.830384739592124	1.37088827232296e-08	0.395230760034134	0.0306438271743977	0.134921821018988	0.477173037988183	0.152715584767992	0.420440374082265	0.038081181731314	0.841645936910195	-0.38256816395804	0.0369336919555617	-0.199610843051873	0.290262378520819	-0.530259695597804	0.00257739696668625	-0.279238224139385	0.135078759481151	0.0246539149338145	0.897107128730208
ASHGA5P021222	ASHGA5P021222	blue	-0.578598464680372	0.000809803392093488	0.596216607776539	0.0005071683590124	-0.864246844557098	7.56154590735327e-10	-0.725318969358409	5.77421849031229e-06	-0.385904077230454	0.0351838716614849	0.927835922133825	1.62996393011813e-13	0.44685105811582	0.0133028428068694	0.119713677645525	0.528622868010327	0.214632195534323	0.254714900672441	-0.0891949332456544	0.639271181625761	-0.472999907889647	0.00829667899552695	-0.485224757049177	0.00657030543138246	-0.311557517687513	0.0937443068073639	-0.238078985526719	0.2051861092391	0.343314476271348	0.0632518171153738
ASHGA5P027950	ASHGA5P027950	blue	0.578469221114725	0.000812509014546947	-0.735397449253898	3.66684453992774e-06	0.736966395053775	3.41038630773242e-06	0.677545562374772	3.90679696933242e-05	0.659263391120911	7.42809684304483e-05	-0.830520967853385	1.35676457603873e-08	-0.259197399008547	0.166625137906432	0.043135565174046	0.820945428431155	-0.271409559093399	0.146835797031276	0.229880263998024	0.221687839605241	0.255573083758485	0.172846536659022	0.456789751875435	0.0111642039134926	0.343715560440162	0.0629237572136285	0.0401088459609636	0.833328286829719	0.0311457345414389	0.870217003996206
ASHGA5P039245	ASHGA5P039245	blue	-0.578418593243868	0.000813571029820164	0.567909735534292	0.0010621602488978	-0.731602277411043	4.36082164882406e-06	-0.672505765727841	4.68445942443289e-05	-0.416266793929854	0.0221335075783975	0.754563481898692	1.45858933790575e-06	0.37635162246672	0.0403810131952336	0.153571044067365	0.417810995325984	0.269255701915728	0.150196361256784	-0.211169163767296	0.262643777460333	-0.25111351710506	0.18072469166984	-0.557163972883681	0.00138257694235356	-0.296286499696527	0.111878919189655	-0.394504169802437	0.0309795011409761	0.160947753756001	0.395520745621514
ASHGA5P055986	ASHGA5P055986	blue	-0.578377157546601	0.000814441126588179	0.636501444062614	0.00015606484812197	-0.85665109343071	1.54281988827497e-09	-0.744065013662238	2.44088373962251e-06	-0.487227967253136	0.00631881423077859	0.951366666229193	7.52404579412476e-16	0.334246580945871	0.071031400024734	0.116270785187798	0.540629122334984	0.301781344580863	0.105075201401912	-0.23920255204249	0.202992313506732	-0.403820894366492	0.0268943781510329	-0.606066813747153	0.000385769317530157	-0.346171508101402	0.0609438499166001	-0.370680875916577	0.0437461312536364	0.241298431845469	0.198943315748249
ASHGA5P000053	ASHGA5P000053	blue	-0.578117799462058	0.000819905858752625	0.450301456687202	0.0125246349112186	-0.853756259188875	2.00323380269434e-09	-0.443331473551753	0.0141378464613224	-0.0120440840571135	0.94963334477227	0.697426905671094	1.84283588301165e-05	0.283947508993917	0.128346224019173	0.30186914073221	0.104969071794113	0.507481095821424	0.00420279009136817	0.174536781504557	0.356286411927599	-0.485975777992888	0.00647504080192275	-0.441265654631652	0.0146479833566647	0.0806078020542762	0.671976443609209	-0.190833685005005	0.312424661574377	0.69850604131505	1.76618149312901e-05
ASHGA5P017694	ASHGA5P017694	blue	-0.57803892999824	0.000821574011850505	0.588566178924753	0.000623486398974414	-0.845645972523091	4.04599605022235e-09	-0.652160997730081	9.42585521687461e-05	-0.308455003689073	0.0972349428828881	0.866855667867333	5.86048475299959e-10	0.379700370243855	0.0384933324203334	0.37475352515354	0.0413076287036579	0.272327025079181	0.145420949219115	-0.0118018339073359	0.950645165674547	-0.379528530346906	0.0385884407662597	-0.442577126621772	0.0143223816753224	-0.188761909989009	0.317805502928427	-0.45555013102981	0.0114140741335652	0.425262288290272	0.0191428678721835
ASHGA5P016054	ASHGA5P016054	blue	-0.577652687610339	0.000829786353784414	0.762491233551679	9.71952051573632e-07	-0.715142450652764	8.95681760821145e-06	-0.773062928686873	5.51822729219931e-07	-0.662480043774702	6.65488246644948e-05	0.848822024443096	3.0873216157507e-09	0.224131929293522	0.233779489399082	0.0827802052602873	0.663643953972362	0.357924284408457	0.0521350829647848	-0.226545044655089	0.228650806110225	-0.23512991481859	0.211021566165356	-0.399920434667114	0.0285475905338189	-0.469852098364753	0.00879862927376054	-0.392229943785424	0.032049480858187	-0.0273694870020585	0.88584348566387
ASHGA5P022562	ASHGA5P022562	blue	-0.57757855380998	0.000831370795183352	0.704009492049393	1.41803037760812e-05	-0.740374885786788	2.90826250343742e-06	-0.788492440588088	2.28371320721253e-07	-0.671697228572718	4.82135193464304e-05	0.898664195961027	1.5720063020515e-11	0.324202280831668	0.0804925990732867	0.161474467130921	0.393955629222078	0.278077755317787	0.136776688540615	-0.152191850388857	0.422054670233287	-0.244312440535255	0.1932189513958	-0.387800846216777	0.0342191514280481	-0.435150186314927	0.0162487910545532	-0.317802431882851	0.0870071414513775	-0.000916486777561586	0.996164986528758
ASHGA5P028418	ASHGA5P028418	blue	-0.577489599589857	0.000833275486143757	0.540660112963221	0.00203824456149524	-0.577555584016535	0.000831862259675975	-0.588648558427775	0.000622118633768648	-0.306667514216587	0.0992901353604087	0.625970849209436	0.000215745456771665	0.43855505659403	0.0153405104417924	0.4162067862089	0.0221546762265832	0.226718994285868	0.228284054454906	-0.139246427121182	0.463032116878107	-0.116170395208065	0.540981131074489	-0.372088434695693	0.0428906956710918	-0.367220494159777	0.0459071013891672	-0.442024935531799	0.0144587323685899	0.233799492110897	0.213690900185117
ASHGA5P047996	ASHGA5P047996	blue	0.577479969358212	0.000833481918098395	-0.594741935540938	0.00052797358322125	0.330275364651893	0.074663277344247	0.438319029884984	0.0154020797982043	0.54166530446899	0.00199174052189307	-0.34514225649861	0.0617675772667071	-0.394818149847502	0.0308340829582562	-0.212949190367129	0.25854838522625	-0.127343154231847	0.502482947300231	0.0420085086063541	0.825551659835593	-0.0262853437392424	0.890337801398602	0.100033868696718	0.598923662280273	0.253921321490601	0.175735677999586	0.118014728172361	0.534531470165482	0.206873626315708	0.272700212497089
ASHGA5P056141	ASHGA5P056141	blue	0.57736610489922	0.000835926094313897	-0.661574519756006	6.86492716675942e-05	0.618449335438398	0.000269971646970378	0.586650061534651	0.000656054283982274	0.587951367198659	0.000633777944963476	-0.688804015973981	2.57115344387643e-05	-0.295673220908708	0.112658181785451	0.202947357481117	0.282107040624793	-0.250500466139863	0.181827071285611	0.0870239474496839	0.647480296078093	0.234878803076835	0.211523638356011	0.464064362749235	0.00978853205301088	0.342798533025918	0.0636757864379078	0.0899093114694693	0.636578961486811	0.0610625783309984	0.748558003080956
ASHGA5P028937	ASHGA5P028937	blue	-0.577266158031462	0.000838076691025192	0.645254949468271	0.000118140228298524	-0.868778731471001	4.84009578972404e-10	-0.751399965805727	1.70789218804712e-06	-0.500344357516873	0.00486580240954393	0.965727360074087	6.12606350145329e-18	0.33798931221976	0.067735222174523	0.0818471701394899	0.66721796741548	0.2888038072546	0.12166511517951	-0.195509280306541	0.300491052596529	-0.401449246660697	0.0278900159119924	-0.535832673862899	0.00227492662612873	-0.314274538340187	0.0907661375793046	-0.355560314415789	0.0538207136609604	0.240283306976576	0.200897394817001
ASHGA5P031743	ASHGA5P031743	blue	-0.577248565612343	0.000838455735220935	0.661355357837895	6.91664507242744e-05	-0.809061942496054	6.25166738116015e-08	-0.714348343257229	9.26171667738513e-06	-0.544646924006485	0.00185916663227912	0.935327786767435	3.68199538444956e-14	0.248476910516139	0.185499243669522	0.136721826830471	0.471260269546361	0.355637724623556	0.0537648438484834	-0.208420542909449	0.269050385055992	-0.286544412224244	0.124740776453066	-0.488860034472179	0.00612001241873663	-0.351737426554403	0.0566372925266456	-0.259212746778343	0.16659913537778	0.173352703370621	0.359609640966798
ASHGA5P016296	ASHGA5P016296	blue	-0.577031986634278	0.000843134436453205	0.716484503298012	8.46203992355296e-06	-0.677615403222813	3.89688607596807e-05	-0.783061062432551	3.14063063397053e-07	-0.719378562433326	7.47795139125392e-06	0.890627404182862	4.34800491326717e-11	0.315072960850406	0.0899047963233894	0.267138381673983	0.153553601575231	0.212705297115795	0.259107034249387	-0.154829895688291	0.413958435254763	-0.249267602723174	0.184058244972242	-0.325143883119029	0.0795666082886833	-0.49497511470129	0.00542173812401294	-0.41801852953409	0.0215228414252238	-0.0851248659618245	0.654694691052624
ASHGA5P023250	ASHGA5P023250	blue	-0.576954068356275	0.000844823268855309	0.714145023399271	9.3412708185667e-06	-0.677000882039781	3.984868654355e-05	-0.827560032163515	1.69581859367074e-08	-0.7286359421837	4.98358394210455e-06	0.847864151150817	3.35182183854322e-09	0.349986218007432	0.0579656319949474	0.031570111446131	0.86846377136346	0.197878818300817	0.294554431152188	-0.116303785173433	0.540513434396201	-0.255495278881669	0.172981869136494	-0.297077896794486	0.110879277841219	-0.540700693136237	0.00203634910373127	-0.275094693803724	0.141212662884396	-0.132921250869128	0.483789382952883
ASHGA5P021875	ASHGA5P021875	blue	-0.576831381695343	0.000847488433748589	0.795794537087893	1.46616503702661e-07	-0.612836004835123	0.000317970946337497	-0.696085128516857	1.94230974217211e-05	-0.708384127382571	1.18676632713365e-05	0.752000828637864	1.65776244373875e-06	0.19419697352801	0.303811089067642	0.151513557413684	0.424150453933293	0.361465864121575	0.0496881309120456	-0.081007843775094	0.670439139170038	-0.0844837623899805	0.657137109599419	-0.231031636186497	0.219317817195008	-0.464072247933612	0.00978712219858266	-0.273698263970134	0.143324758686518	-0.113242488551644	0.551294921764987
ASHGA5P022146	ASHGA5P022146	blue	-0.576699047570379	0.000850371424594319	0.642943391916762	0.000127259432098354	-0.807986477406586	6.71511939220494e-08	-0.83149043018809	1.26003681440278e-08	-0.578020590950407	0.000821962323312575	0.95714470965805	1.3273144576177e-16	0.404518095746536	0.0266072663772918	0.105770238854112	0.578022698496549	0.207697521496164	0.270752332010885	-0.200024271562645	0.289243792539686	-0.405802319966731	0.0260849631599068	-0.537867537354544	0.00217241067185623	-0.458744395175985	0.0107795374931294	-0.476239391785731	0.00780559458790444	0.111102032249887	0.558892184006785
ASHGA5P044979	ASHGA5P044979	blue	-0.576647550712912	0.00085149563834457	0.586634714101456	0.000656321057627901	-0.909445029331322	3.48498643282866e-12	-0.726417558764031	5.50064184293064e-06	-0.357911470494162	0.0521441060940401	0.923792909861182	3.40883982857543e-13	0.298699983350819	0.108851214061879	0.0408642321781388	0.830234081990618	0.334106781453746	0.0711568840367315	-0.0585989070794539	0.758397563019803	-0.487503399085442	0.00628488395977184	-0.534672421691321	0.00233523273460445	-0.262309540983199	0.16141128936096	-0.301204491772708	0.105774514432556	0.389360350613208	0.0334420686385881
ASHGA5P044119	ASHGA5P044119	blue	-0.576424988475862	0.000856369313098263	0.440326949466054	0.0148848031513017	-0.77127199666264	6.0863166553541e-07	-0.640419892633023	0.000137924900448299	-0.271938194454863	0.14601936526378	0.798378973438688	1.24799632110252e-07	0.474444303263675	0.00807458576287982	0.274683975602243	0.141831511545577	0.136909550255017	0.47064583236531	-0.12711266700806	0.503263051633673	-0.42503585577901	0.019213822885391	-0.566382941978104	0.00110330342284811	-0.230076625799223	0.221282420449805	-0.404199427424376	0.0267381840009579	0.353976275111114	0.0549740632141261
ASHGA5P022939	ASHGA5P022939	blue	-0.576397441788149	0.000856974226572666	0.786171791401404	2.61968216453415e-07	-0.594361641435067	0.000533459198871334	-0.761687630106117	1.01349040546338e-06	-0.67191055886613	4.78489002842943e-05	0.701217394518145	1.5860736659849e-05	0.155145230883907	0.412996512915246	0.117284281715442	0.537081459817777	0.318727655834937	0.0860412511777566	-0.0519248869673474	0.785235075512229	-0.0491228530813979	0.79657687236508	-0.0999737308889794	0.599144484645689	-0.549360141561117	0.0016652043793793	-0.266673831263905	0.154297352671673	-0.108175246113068	0.569357509866526
ASHGA5P028437	ASHGA5P028437	blue	-0.576341808925518	0.000858197041268692	0.526752919600831	0.00278502095629748	-0.504617560746063	0.00445887178775901	-0.568758500725395	0.0010398729646654	-0.384179225324147	0.0360800826610185	0.539076812148021	0.00211340228274704	0.394274643431515	0.0310861565670859	0.318412444664177	0.0863693929192033	0.226313246618409	0.229140140039938	-0.159786536870576	0.398983792701344	-0.0539832103637857	0.776930830862866	-0.351930797775578	0.0564920952078751	-0.348890173814717	0.0588093787624766	-0.406353762202997	0.0258632724733087	0.0627581576441071	0.741808408141444
ASHGA5P020242	ASHGA5P020242	blue	-0.576266361427472	0.000859857823798906	0.734147434667121	3.88351307355572e-06	-0.710276397357509	1.09771512555956e-05	-0.772913362504873	5.56375579519879e-07	-0.587463774804499	0.000642045699398554	0.831400792178009	1.26870799650609e-08	0.171369418262994	0.365216980106973	0.149409288107312	0.430688677907978	0.329933466937812	0.0749825381764989	-0.0582957015955213	0.759611118463266	-0.246258428511846	0.189584366970654	-0.189071026236375	0.316999040498169	-0.490105926587648	0.00597185478840331	-0.301403298059995	0.105533110639563	0.0805449607732849	0.672218051962587
ASHGA5P030127	ASHGA5P030127	blue	0.576258285086877	0.000860035770272394	-0.549395741162208	0.00166380899127343	0.647137048976257	0.000111149750132997	0.849066257272752	3.02301580869448e-09	0.494142666106517	0.00551260159926666	-0.740004173983326	2.95942765939414e-06	-0.563892438790249	0.00117340527700512	-0.106529495788665	0.575280785401888	-0.0410609129692831	0.829428846467921	-0.197758131603218	0.294854989843874	0.58667048609648	0.000655699405827969	0.182546882858255	0.334289098120478	0.574482799454227	0.000899946572895194	0.36631936783347	0.0464835617351501	-0.0632413158021131	0.739888507310966
ASHGA5P022855	ASHGA5P022855	blue	-0.575879098205279	0.0008684267933315	0.640041758900205	0.000139589713321487	-0.846322649443407	3.82141285961232e-09	-0.819664734163517	3.01324945368684e-08	-0.474911456143539	0.00800384020097807	0.954979977366588	2.61081116003967e-16	0.333031192728721	0.0721280840093788	0.147641488318732	0.436223894223448	0.332038775996746	0.0730332537741931	-0.165069811772709	0.383367166926036	-0.380534398015139	0.0380343931348142	-0.495935076340529	0.00531854478161677	-0.444854737911563	0.0137712497864538	-0.487320998649499	0.00630733637915174	0.265667885767571	0.155916743338414
ASHGA5P043542	ASHGA5P043542	blue	-0.575501986832284	0.000876842882240991	0.601456444909399	0.000438959483446833	-0.792568755176206	1.78706073912541e-07	-0.686767168857856	2.77706921198983e-05	-0.437672990707717	0.0155716557661044	0.875599267869259	2.39526805060977e-10	0.391817909324941	0.0322464996156887	0.141706202774841	0.455088654993048	0.280359956950476	0.133452187166911	-0.157977986859709	0.404411564634419	-0.434564146579895	0.0164095369519563	-0.659840738240665	7.28367770365138e-05	-0.323716977521587	0.080973074973933	-0.490148397331458	0.00596685858802069	0.229637100482944	0.222190584779741
ASHGA5P018343	ASHGA5P018343	blue	-0.575479630322628	0.000877344052060556	0.583104856002892	0.000720267276899101	-0.857223330260866	1.46421189268354e-09	-0.644828363130664	0.000119778014963671	-0.376266525476163	0.04042993096725	0.929661005815275	1.15184359489009e-13	0.452097418369683	0.012134880928897	0.264386622866406	0.157996946345811	0.220641542446514	0.241333143380486	-0.139414776229684	0.462486141953687	-0.405914654468809	0.0260396770491849	-0.568334651602981	0.00105095098787205	-0.19723856012398	0.296151150189475	-0.349195445393215	0.0585734152567544	0.360909329410034	0.0500665056752373
ASHGA5P020734	ASHGA5P020734	blue	-0.575454833066609	0.000877900229798899	0.701054110336797	1.59643355513977e-05	-0.74599913595027	2.22411472418642e-06	-0.772585889299585	5.66463426632793e-07	-0.57438336232133	0.000902228952185494	0.797224980080865	1.34146371863347e-07	0.21032393811538	0.264603170033103	-0.169541169615001	0.37043141463074	0.363381723663335	0.0484028817338609	-0.0248169212574926	0.896430436319941	-0.407946525152496	0.0252315797614712	-0.429188567487921	0.0179465293904047	-0.478444017692237	0.00748564639465872	-0.263299575040495	0.159777346143356	0.0518228410298042	0.78564738674107
ASHGA5P015436	ASHGA5P015436	blue	-0.5749232813448	0.000889896850201994	0.612244732853432	0.000323441292824455	-0.84516781205337	4.2119194706031e-09	-0.789614036394972	2.1358402288184e-07	-0.53721127954755	0.00220502677485888	0.95892446347013	7.41062103116275e-17	0.419773472905669	0.0209250217964894	-0.0349108948311047	0.854683944184898	0.202216391645894	0.283881022571705	-0.152015962076518	0.42259757659803	-0.473632844318574	0.00819873008508864	-0.568307674976779	0.00105165954488126	-0.404111122932792	0.0267745547405003	-0.271751629496701	0.146307122963344	0.157483713941501	0.40590219354698
ASHGA5P021652	ASHGA5P021652	blue	0.574778974169491	0.000893178387453834	-0.703084858982599	1.47181479575705e-05	0.787724117277572	2.39032759548896e-07	0.638011802359561	0.000148836129462074	0.565158589787752	0.00113729516481741	-0.815877892995021	3.93139825733179e-08	-0.0290886021491042	0.878724058724406	-0.170495014010697	0.367705480755157	-0.503685198457401	0.00454508214201746	0.0326123203610563	0.864160693294963	0.210419294912177	0.264381639707	0.317261220131095	0.0875759622718884	0.190846017372206	0.31239280267939	0.213365647262412	0.257596296316318	-0.104367736438493	0.583102790107857
ASHGA5P049556	ASHGA5P049556	blue	-0.574474475626874	0.000900137435637854	0.741944797702085	2.70033874007198e-06	-0.672937353595199	4.61282064423713e-05	-0.765047051761446	8.49903839044449e-07	-0.760058798722558	1.10266585729892e-06	0.874465804074911	2.69986430974141e-10	0.346433136165686	0.0607358416167861	0.234018280114805	0.213250353940463	0.149941750796459	0.429029049147362	-0.130250511572457	0.492694895949876	-0.249488399743091	0.183657256071116	-0.313555874499783	0.0915467855345394	-0.433190080798974	0.0167916124419068	-0.373584739794813	0.0419960311410071	-0.140586181077401	0.458696561714547
ASHGA5P004545	ASHGA5P004545	blue	-0.574445309912329	0.000900806475828921	0.666779492711576	5.73383195914559e-05	-0.757167462416183	1.27867061593516e-06	-0.773119238974071	5.50117416478338e-07	-0.652840953873672	9.21578300085788e-05	0.94155401249495	9.27817242243253e-15	0.354728288463383	0.0544241134719186	0.115867048121802	0.542045448531165	0.198372392854808	0.293327251709625	-0.197882086914712	0.294546293682033	-0.351279393780496	0.0569823881118926	-0.431071594942135	0.0173951194424403	-0.448641613530009	0.0128941061857187	-0.22472949644828	0.23250234012593	0.0261888634917246	0.890737923766574
ASHGA5P047778	ASHGA5P047778	blue	0.574278636867456	0.000904638189183515	-0.570986143251502	0.000983310723335516	0.863058197334432	8.47783730031191e-10	0.620296600023931	0.000255642763206914	0.401016878112529	0.0280747228393849	-0.883901656570097	9.60486539193935e-11	-0.325488714922665	0.0792295488066437	-0.164866628633519	0.383961119818817	-0.315097230996555	0.089878711325423	0.0609637162295789	0.748952111492288	0.486421926801547	0.00641900589078988	0.571535689236339	0.000969777958467214	0.180296510357606	0.340383673658304	0.288497371072844	0.122078941735382	-0.309730148027509	0.0957885849985107
ASHGA5P054757	ASHGA5P054757	blue	-0.574240318282707	0.000905521124140914	0.776674180614141	4.51668599280916e-07	-0.540362900304342	0.00205217371498169	-0.701023431633906	1.59838680300182e-05	-0.681638498009738	3.36259936075428e-05	0.674181562334293	4.4117499237176e-05	0.312964639084301	0.0921928290719325	0.0493707974107784	0.795571591886448	0.199298198872679	0.291034169952289	-0.0429017706692604	0.821900462057579	-0.141375574427559	0.456152127958601	-0.183267933310708	0.332350471365184	-0.566894985630342	0.00108935274407644	-0.152987234847771	0.419604424376421	-0.156201501673853	0.409783517980723
ASHGA5P026030	ASHGA5P026030	blue	-0.574009664666311	0.00091085178119399	0.666611086938127	5.76764383401153e-05	-0.8089991711805	6.27789331361405e-08	-0.840724225038553	6.08059032364074e-09	-0.592741209382402	0.0005573994130364	0.954558223113009	2.96712605231895e-16	0.354028495332103	0.0549357335114894	0.0208677342674128	0.912843744178175	0.261563312426491	0.162650715294227	-0.162790619764218	0.390060238339397	-0.424174768374157	0.0194856398928505	-0.507596842960604	0.0041927096854794	-0.501729081080004	0.00473059746444644	-0.397205174697029	0.0297465585423118	0.107950412416015	0.57016509088003
ASHGA5P019578	ASHGA5P019578	blue	-0.573989797017237	0.000911312226032136	0.632262553299489	0.000178046675974014	-0.57361905301867	0.000919941882721543	-0.76601919006619	8.07260462883338e-07	-0.670792469176154	4.97876939170652e-05	0.756836681855309	1.30035060128422e-06	0.413085358943366	0.0232789702243225	0.111085745714305	0.558950174585723	0.094132115023627	0.620758285064752	-0.144043820326434	0.447607441686673	-0.292054910779732	0.117338303455905	-0.319408411719573	0.0853358177571444	-0.543841181567754	0.00189421518789481	-0.390988645455116	0.0326459938339345	-0.14691502688936	0.438509724658604
ASHGA5P018754	ASHGA5P018754	blue	0.573925061797332	0.000912813917274403	-0.67643020241003	4.06816288064224e-05	0.801773401794961	1.00641855136635e-07	0.732813415169327	4.12745024526254e-06	0.543949468751695	0.0018894717820255	-0.929516125955116	1.18443207469202e-13	-0.354504906320743	0.0545870187639426	-0.151808952859186	0.423237037523668	-0.225483808323244	0.230896881590944	0.0900013635787733	0.636232380820059	0.354923693476468	0.0542819254536152	0.444779739333628	0.0137891118179896	0.349035789191284	0.0586967306715801	0.350691731086578	0.0574275691807338	-0.166691036935139	0.378647021164176
ASHGA5P018894	ASHGA5P018894	blue	-0.573835646204544	0.00091489169040562	0.667846967169322	5.52359800048121e-05	-0.750739752505265	1.76455434849814e-06	-0.789754540268317	2.11794417042949e-07	-0.652141909981106	9.43181345194244e-05	0.878243396927912	1.80340322700231e-10	0.371883170363086	0.0430146049579256	-0.0512686974581532	0.787887364445693	0.217415656280547	0.248457238484148	0.0194379581719342	0.918795099813806	-0.367856753260885	0.045503517508853	-0.342673585419275	0.0637787933079499	-0.409436408733634	0.024652164703974	-0.207088352517112	0.272191678863147	-0.0173364893357951	0.927550057320726
ASHGA5P057613	ASHGA5P057613	blue	0.573798047601834	0.000915766613886186	-0.782389856678427	3.2647190257874e-07	0.638434665480952	0.000146866325194508	0.804318304362965	8.54183929101407e-08	0.75449845023916	1.46336263001256e-06	-0.796773111401093	1.37976932046772e-07	-0.192643676872585	0.307770455989269	-0.0353137341256549	0.853025086493403	-0.286221251120071	0.125185329142185	0.153655864361512	0.41755078778974	0.144542062834177	0.446021477692007	0.272538855307189	0.145095687210858	0.536351315016457	0.00224840812371796	0.190236643304354	0.313969452502388	0.159144454114177	0.400906030360013
ASHGA5P042361	ASHGA5P042361	blue	-0.57351148769585	0.000922458979541606	0.45780341482288	0.0109633059000802	-0.748405091515762	1.97885493969416e-06	-0.606032002617956	0.000386148605405458	-0.309925543963137	0.0955683992001852	0.825118125886556	2.03194681660632e-08	0.475614845630282	0.0078983083145332	0.389515888318707	0.033365354811286	0.194069851127944	0.304133917928399	0.00469281224941048	0.980364859807544	-0.54109633304223	0.00201794906019509	-0.494967954791826	0.00542251416373461	-0.254393368646779	0.17490655704602	-0.384754176142433	0.0357793251960333	0.369075909284742	0.0447380937552799
ASHGA5P033598	ASHGA5P033598	blue	0.573499880746527	0.000922730949343865	-0.67301772761583	4.59958826152383e-05	0.628839918229176	0.000197756888764733	0.50410768877937	0.00450584174548474	0.554296129151945	0.00148116118748823	-0.65871014558737	7.56887932125758e-05	-0.30682218506248	0.0991110164356393	-0.18584394736421	0.325480787841989	-0.318454001319996	0.0863260769512141	-0.136236416395177	0.472851002477672	0.167034514493189	0.37765135708463	0.165879246424689	0.381006281333693	0.0896869579273979	0.637416443450162	0.0790248666886745	0.67807211871806	-0.0341802075127579	0.857694397308715
ASHGA5P043652	ASHGA5P043652	blue	-0.573469349042415	0.000923446692087034	0.732294495637933	4.22602096625891e-06	-0.716777296253356	8.35742652019546e-06	-0.702608344035562	1.50024333239589e-05	-0.734071884979161	3.89697178946658e-06	0.810623294201032	5.63066383159136e-08	0.173069184869834	0.360408084830915	0.0504189734649679	0.791325364899946	0.405773583726064	0.0260965581060859	-0.1786400967459	0.344912358179351	-0.232977549676178	0.215351487301505	-0.454834864875136	0.0115603717968247	-0.291958824509287	0.117464522209233	-0.268136154375768	0.151964870567778	-0.139911175071724	0.460878243371337
ASHGA5P046841	ASHGA5P046841	blue	-0.573332637895429	0.000926657517679393	0.61729253457907	0.000279302389980673	-0.849664635382179	2.87062091401466e-09	-0.805113192535031	8.11133940196214e-08	-0.482582951113817	0.00691492765500848	0.968969963760477	1.55430345762383e-18	0.376827239498734	0.0401084785433818	0.0516400074385782	0.786386258325206	0.240554395401128	0.200374268912604	-0.131523976557832	0.488438231547093	-0.467639071966021	0.00916666036730346	-0.502118286255169	0.00469317861806235	-0.449767996210571	0.0126424017713602	-0.341883221793774	0.0644333859318978	0.253661463422342	0.17619328272126
ASHGA5P055248	ASHGA5P055248	blue	0.57276747716695	0.000940034870429826	-0.618060281064217	0.000273078498018853	0.724349550862482	6.02576591834314e-06	0.872640614824703	3.26599250049547e-10	0.580589186714114	0.000769114782948665	-0.828877652332119	1.53637230717913e-08	-0.455786590386481	0.0113660524674606	-0.0238173670176717	0.900581015225445	-0.0498836125882582	0.79349342226618	0.0220853526259412	0.907779110076476	0.446652639878786	0.0133487949950682	0.313091348653123	0.0920540828939983	0.521662860503372	0.00311198490005839	0.399363681089228	0.0287901733776721	-0.000898705669693825	0.996239390554907
ASHGA5P019438	ASHGA5P019438	blue	-0.572620624797022	0.000943538391820304	0.636679719955332	0.000155195675152012	-0.751142222335254	1.72981354374351e-06	-0.848266466071694	3.23829717411677e-09	-0.608926783089733	0.000355708808686619	0.924052918731861	3.25488242134749e-13	0.467601321481863	0.00917304922281248	0.105378780129478	0.579438644186459	0.120937825045152	0.524385110643315	-0.0328223579545162	0.86329394575873	-0.433528292445417	0.0166968909227805	-0.351480898126794	0.0568303656433366	-0.507433355466985	0.00420695383778656	-0.393615781914885	0.0313939688297769	0.0495662906603752	0.794779198261709
ASHGA5P044053	ASHGA5P044053	blue	-0.57261304905356	0.000943719439023906	0.584202382507015	0.000699823460411664	-0.870243447796389	4.17540325031255e-10	-0.694786235100585	2.04317305475815e-05	-0.42504937823673	0.0192095793922777	0.96184680357037	2.6850883936054e-17	0.420712642362726	0.0206107535159349	0.191812873579407	0.30990136689713	0.226282249335324	0.229205629768795	-0.173295367045978	0.359771026549961	-0.490186972748548	0.00596232371205844	-0.583354409617852	0.00071557335031458	-0.257342102544799	0.169789699395476	-0.330217819857331	0.0747169385528409	0.314689833987016	0.0903173357237834
ASHGA5P047295	ASHGA5P047295	blue	-0.572577879289687	0.000944560333741286	0.684253421571605	3.05152320211749e-05	-0.816393997775542	3.7927912528793e-08	-0.740750654260503	2.8572175743777e-06	-0.439136247461619	0.0151897744315151	0.859164383979441	1.22413903508319e-09	0.326508078637157	0.0782395754043917	0.075319727062771	0.69241765121794	0.352379914038191	0.056155995323913	0.130662158714033	0.491316878353947	-0.500937377138783	0.00480750089310565	-0.341711440431842	0.0645763489346105	-0.384199002975531	0.0360697032365038	-0.171285668919095	0.365454894140158	0.277833061312053	0.137136688114865
ASHGA5P020689	ASHGA5P020689	blue	-0.572472117828194	0.000947092996979282	0.754563739910932	1.45857042808108e-06	-0.606592966145634	0.000380076465935005	-0.665764957471905	5.94023839073864e-05	-0.770864967215016	6.2226201301614e-07	0.775198238090438	4.90411327370305e-07	0.351257036713098	0.056999274808605	0.134575654163152	0.478314530510212	0.204816877505841	0.277602298680532	-0.251157303876976	0.180646134804447	-0.167860730068218	0.375262599039191	-0.40019185743592	0.0284299336103297	-0.401470864749444	0.0278808067569355	-0.199608941592116	0.290267068513551	-0.185998341384899	0.32507184512343
ASHGA5P018923	ASHGA5P018923	blue	-0.572426169876409	0.000948195159143043	0.63296489694668	0.000174224765070981	-0.809268800944302	6.16594800985042e-08	-0.761289550903541	1.03465813972614e-06	-0.556164172642229	0.00141627648081991	0.94832991681381	1.72401604345395e-15	0.373287505644324	0.0421725539222961	0.0743254474115418	0.696285361135327	0.213957868226031	0.256246345586529	-0.207429091155496	0.271385971423831	-0.400250092225324	0.0284047413650899	-0.547604420381069	0.00173529673612797	-0.412218614163761	0.0235993271603955	-0.31222819802225	0.0930023718259858	0.144832803601356	0.445097415572633
ASHGA5P028080	ASHGA5P028080	blue	-0.572386016954378	0.000949159233150834	0.602107887969328	0.000431072030936694	-0.90781827412486	4.42579391393247e-12	-0.784945204913434	2.8148858904085e-07	-0.365644528499703	0.0469190223826588	0.913167481233927	1.98238640027359e-12	0.317350389366101	0.0874820496590926	-0.0316762247430263	0.868025479628729	0.323061896968818	0.0816251252302022	-0.0534271197896889	0.779172028673726	-0.514357514345055	0.00363874615776536	-0.545917446397736	0.00180504368208197	-0.330215443609029	0.0747191550726414	-0.405545184898875	0.0261888657848464	0.356503166878629	0.0531433321752491
ASHGA5P038606	ASHGA5P038606	blue	0.572259215902502	0.00095220936451591	-0.634864142785904	0.000164251893352728	0.668636592293724	5.37254759956717e-05	0.670766419180148	4.98336908439551e-05	0.44482438928369	0.0137784754389807	-0.703523010943275	1.44610360321326e-05	-0.462199129684385	0.0101268710013949	-0.293857626438821	0.114988870493916	-0.271440451788812	0.146787995346062	-0.189038664317967	0.317083410943776	0.326165097291503	0.0785715999000797	0.210978901153394	0.263084013907728	0.280053489549588	0.133895151918316	0.322382387055244	0.0823057378814461	-0.146687247719071	0.439227775578222
ASHGA5P011252	ASHGA5P011252	blue	-0.572124820128727	0.000955451537126827	0.616729172721812	0.000283948882541712	-0.736517775979528	3.48200784588649e-06	-0.819810205194329	2.98225351053556e-08	-0.423680068555706	0.0196432305159173	0.852320528386264	2.27555915537365e-09	0.390352445169645	0.032955187399863	0.256130363595293	0.171879400308004	0.223535379862664	0.235059142780402	-0.0446276335836067	0.814856400760856	-0.241090696702667	0.1993421258328	-0.243219774343531	0.195280830550621	-0.527559423786211	0.00273603544096185	-0.438619648728487	0.0153236968109522	0.26769923628027	0.152659103207928
ASHGA5P025632	ASHGA5P025632	blue	-0.571863186441625	0.00096179090637273	0.670541879841554	5.02317423389429e-05	-0.8377554613238	7.72353691009843e-09	-0.760156984382361	1.09709516786097e-06	-0.454343627732445	0.0116617552587707	0.87238772867905	3.35251083064873e-10	0.128747763356617	0.49774202344641	0.104278424792888	0.583426956716857	0.452340686648137	0.0120828770636993	-0.0519136967029411	0.785280286407044	-0.356790003149553	0.0529385987161187	-0.35857526277064	0.0516783071108474	-0.336609468337146	0.0689363038602556	-0.363990528992865	0.0480000377897625	0.253302697776995	0.176826440475758
ASHGA5P032481	ASHGA5P032481	blue	-0.571852399131514	0.000962053069908697	0.648724320447477	0.000105543152018817	-0.812803768968009	4.85744399358398e-08	-0.799364610682242	1.17290960051071e-07	-0.580488799708151	0.000771122850774305	0.967759719146492	2.6359277919797e-18	0.349091351844966	0.0586537920444248	0.13576785146712	0.474389176998773	0.239292379521635	0.202817622600146	-0.212519573205323	0.259532973333839	-0.385626109133626	0.0353270742292417	-0.516875378664481	0.00344915026748318	-0.410790264989695	0.0241351384606531	-0.400159800432441	0.0284438091601335	0.108386048969087	0.568600795482657
ASHGA5P025995	ASHGA5P025995	blue	-0.571838863879726	0.000962382104946244	0.610512886836884	0.000339945520534318	-0.845049611795737	4.25388555127135e-09	-0.727202838459346	5.3123200032965e-06	-0.492874742469258	0.00565349114567898	0.944254036644728	4.86611003478869e-15	0.377894682179993	0.0395021860132209	0.086110486535032	0.650946574257144	0.282806665150448	0.129954104746875	-0.183239179571974	0.33242764740865	-0.424646359736883	0.0193363835952016	-0.543604055300091	0.00190463833775108	-0.297791008473452	0.109984243404527	-0.26057660194973	0.164299959354427	0.235123969576619	0.211033443644278
ASHGA5P015624	ASHGA5P015624	blue	-0.571485057222992	0.000971017941743978	0.72319082067601	6.33938841262293e-06	-0.766729392375529	7.7734558801806e-07	-0.793520060550144	1.68634566049158e-07	-0.602407456166323	0.000427487081463592	0.889338310164736	5.0811733053956e-11	0.258543259253313	0.167736077756963	0.0473085435010333	0.803942533924552	0.328841254693202	0.076009497302726	-0.228536781896233	0.224475157606116	-0.30409690266927	0.102302936433713	-0.439191607726369	0.0151754808490292	-0.457559546119491	0.0110113588949176	-0.404189566231386	0.0267422436157806	0.0624995290190317	0.742836732800146
ASHGA5P022059	ASHGA5P022059	blue	-0.571375576833007	0.000973703868401138	0.578526332138204	0.000811312460786812	-0.884941112383202	8.52500211397775e-11	-0.730323612667848	4.62008499316673e-06	-0.413320903391531	0.0231925299390725	0.973066666170927	2.19572974976739e-19	0.390052405817473	0.0331018263031602	0.11847751138201	0.532918887714952	0.232992248381565	0.215321714267567	-0.196037347445152	0.299161557354128	-0.418775526081612	0.021263271068031	-0.567868121688214	0.00106326361356787	-0.292798261261491	0.116365237410809	-0.308565342507599	0.0971091406665436	0.327002437341606	0.077762909665647
ASHGA5P043157	ASHGA5P043157	blue	-0.57121848053822	0.000977569322968917	0.66783640074735	5.52564477322058e-05	-0.843507446041937	4.83770233872202e-09	-0.734582866726638	3.8067591514624e-06	-0.57602667416349	0.000865152606253987	0.920605143572519	5.93017907104056e-13	0.232405446871148	0.216512491393852	-0.0120188623524547	0.949738686243093	0.398849696770878	0.0290156073153903	-0.125023976204152	0.510359875863117	-0.439277020928807	0.0151534497858126	-0.553455578910807	0.00151119062393075	-0.305191919157896	0.10101126445962	-0.247124816277649	0.187981606253596	0.12635437413723	0.505833821137937
ASHGA5P019191	ASHGA5P019191	blue	-0.570786173663031	0.000988275852984926	0.617013677453149	0.000281593871218834	-0.788487220717151	2.28442267470677e-07	-0.733812933069976	3.94342304295627e-06	-0.581205936162076	0.000756878063660226	0.910389102768889	3.02740493045986e-12	0.391709254830974	0.0322986169903845	0.0825487303602169	0.66452995341897	0.160681838115505	0.396312254756216	-0.237457936313837	0.206405690166274	-0.423330550371186	0.0197552051328608	-0.527813728020796	0.00272074445874817	-0.353583651669024	0.0552629244198298	-0.252867108466751	0.177597329930915	0.0810683449686583	0.670206754860783
ASHGA5P022968	ASHGA5P022968	blue	-0.570736398654195	0.000989515139128644	0.681847988129602	3.33667000067244e-05	-0.709461632671221	1.13529277408924e-05	-0.660986545545025	7.00446320506111e-05	-0.604983738397668	0.000397725277250048	0.804863446235732	8.24441554469211e-08	0.236533689109574	0.208229869620167	0.0909222596594462	0.632769314853467	0.340378477908882	0.0656941148081687	-0.14181363074252	0.454743395005854	-0.191968770058019	0.309500810872496	-0.327288862029064	0.0774877604480942	-0.271462162975543	0.146754407361853	-0.121349184804108	0.522964767564649	0.00241309379512474	0.989902694056922
ASHGA5P029957	ASHGA5P029957	blue	-0.570462231615105	0.000996365663923411	0.676545756705998	4.05117223641686e-05	-0.800920421480008	1.06273384692837e-07	-0.731097159555543	4.46162597362302e-06	-0.544194322650748	0.00187878418363199	0.862870712441881	8.63133590244403e-10	0.290829216314186	0.118955933758263	0.199693706569486	0.290058040635654	0.401877955092074	0.0277078510893699	-0.108437521761788	0.568416093777829	-0.288933054666102	0.121490884263694	-0.429166656270871	0.0179530298251902	-0.223591257956962	0.23493908058757	-0.485462651371922	0.00654000130163543	0.122760432216781	0.518106247409715
ASHGA5P041433	ASHGA5P041433	blue	-0.570176336546824	0.00100355335309444	0.69354880518781	2.1436142734618e-05	-0.735938691094183	3.57646840840506e-06	-0.826609645592978	1.8200708691736e-08	-0.573123527748036	0.000931587615320399	0.828401431838538	1.59234436660706e-08	0.149437823156617	0.430599648051135	0.133568638262563	0.481643190546188	0.433755290540537	0.0166335654132548	-0.0980728209705677	0.606142397063174	-0.324433796530794	0.0802641587215533	-0.341426917954495	0.0648136834269638	-0.517658570191674	0.0033919351854235	-0.370611148220572	0.0437888591422119	0.0484826287687819	0.799174108885845
ASHGA5P018460	ASHGA5P018460	blue	-0.570137510816388	0.00100453295775621	0.514603135416222	0.00361986518826987	-0.285265310610375	0.126507189083422	-0.477282368660308	0.00765281829161268	-0.482688205728447	0.00690090965157189	0.30642958838412	0.0995661453971774	0.634830574840129	0.000164423659898178	0.191645336450858	0.310332192657756	-0.15959398668013	0.399559689289602	0.23589229816426	0.209502251835271	-0.14065886806284	0.458461957527594	-0.0498802162109778	0.793507181451227	-0.329933078953435	0.0749829010700648	-0.191782205142387	0.309980203590464	-0.175696899719963	0.353048241545627
ASHGA5P014866	ASHGA5P014866	blue	-0.57010849594036	0.00100526557218312	0.68966057796836	2.4887314725198e-05	-0.611455682649196	0.000330870896574462	-0.780181659767985	3.7051056722751e-07	-0.731056797153605	4.46977106644441e-06	0.83027553100113	1.38230768814811e-08	0.41415843091005	0.022887303370903	0.121992189097129	0.52074834923209	0.113374684952621	0.550827287101152	-0.129648654667015	0.494713172763633	-0.26873187167095	0.151021981426598	-0.301657749525443	0.105224741763445	-0.560299335016818	0.00128138167871314	-0.290359816125134	0.119579786813122	-0.137095206136847	0.470038573853866
ASHGA5P056727	ASHGA5P056727	blue	0.570106210705004	0.00100532329332834	-0.587821082700228	0.000635977879815451	0.493369342674218	0.00559817131470337	0.75515905168909	1.41552692987967e-06	0.559709475902733	0.00129991088984457	-0.593317491744674	0.00054877936348713	-0.595352104742104	0.000519275751337391	-0.159336718007096	0.400329888923606	0.0544980703985183	0.77485736656565	-0.301113444687629	0.105885207939529	0.481018140756693	0.00712619894697618	-0.00326940075850931	0.986319867171553	0.575379012378794	0.000879602727212576	0.25612674397266	0.17188566963986	0.0753736309540673	0.692208182582299
ASHGA5P048620	ASHGA5P048620	blue	-0.569963553984467	0.00100893229830097	0.57278446866479	0.000939630232214234	-0.913078658889114	2.00983897208377e-12	-0.742929757783081	2.57685438189649e-06	-0.385230249256379	0.0355318226746075	0.972539329565367	2.871223093919e-19	0.396964815681596	0.0298546344193344	0.106759032228727	0.574453003412936	0.296620623358424	0.111456059661425	-0.137429705325778	0.468945499988058	-0.503966228493018	0.00451894799980652	-0.584347243188104	0.000697163518923184	-0.25606934626833	0.171985106387459	-0.347530656023735	0.0598693050910142	0.368637388517979	0.0450122199153117
ASHGA5P044110	ASHGA5P044110	blue	0.569963280868898	0.00100893921856846	-0.527888568143338	0.00271625848664783	0.685886078439929	2.87063744664895e-05	0.865258817515328	6.85410826761233e-10	0.409242055181287	0.0247271252103579	-0.762695305685946	9.61652596714309e-07	-0.418762416695288	0.0212677441903787	-0.0623569907072201	0.743403660227012	-0.141583351110563	0.455483655759806	-0.0813928439014348	0.66896086811723	0.381891211889578	0.0372971842677283	0.204695681689362	0.277892916816008	0.561467440158089	0.00124536631349284	0.335598651496266	0.0698266106972137	-0.19117027010447	0.311555868389381
ASHGA5P050147	ASHGA5P050147	blue	-0.569864181273548	0.00101145296793163	0.623845881346636	0.00022998860650882	-0.858447613134528	1.30822777549603e-09	-0.694222913404691	2.0883609232221e-05	-0.447205018808387	0.0132211961475384	0.926536452192909	2.07564237542029e-13	0.406789155738859	0.0256893251907285	0.200965072313293	0.286934384261408	0.225479427285272	0.230906184530295	0.000925780194867193	0.996126098769514	-0.539090767134049	0.0021127295123365	-0.491012977951309	0.00586592110591399	-0.230747984605036	0.219900092184254	-0.30467146678185	0.101623645763051	0.279775507945704	0.134297872381469
ASHGA5P057192	ASHGA5P057192	blue	0.569826675353069	0.00101240576578838	-0.603118837508925	0.000419079038171209	0.626802322837718	0.000210388727660176	0.825219862879743	2.01680765133715e-08	0.474026502142483	0.00813830473854591	-0.722211728667415	6.61579070127954e-06	-0.417605033011869	0.0216657243873375	-0.0780330711104825	0.681901596527694	-0.176063838753863	0.352027700772309	-0.175885507780023	0.352523458988841	0.398286638856199	0.0292642104558098	0.137970058000993	0.467182551739386	0.580098529759796	0.000778973251021578	0.278064905678825	0.136795576070379	-0.106798266209008	0.574311566448923
ASHGA5P019444	ASHGA5P019444	blue	-0.569742514117294	0.00101454664759871	0.624907248443243	0.000222773670551371	-0.850307846816607	2.71468942027747e-09	-0.795160009898121	1.52479135834602e-07	-0.501040157248278	0.00479745722565373	0.97302400564369	2.24433668095472e-19	0.364773557297241	0.0474858300497856	0.0861962540769298	0.650620810081228	0.251678453103822	0.17971299239136	-0.157910578311928	0.404614672916684	-0.425257550452483	0.0191443503038966	-0.511995987866529	0.00382463559099827	-0.410027665354245	0.0244252648529791	-0.377027097035403	0.0399943984001786	0.236555280700449	0.208187128866765
ASHGA5P019020	ASHGA5P019020	blue	-0.569731923394815	0.00101481633299209	0.653407487024643	9.04395058850814e-05	-0.794947424119828	1.54490571959201e-07	-0.803400049519045	9.06504398291415e-08	-0.599617017710988	0.000461921421914443	0.972932854924995	2.3515531228675e-19	0.385669877772837	0.0353044945433427	0.138501007271203	0.465453672678929	0.181599204318853	0.336847496055467	-0.219021051483201	0.244894676748696	-0.379722733867398	0.0384809686661397	-0.478662044671371	0.00745461763769562	-0.455583990691599	0.0114071872800501	-0.361300082392681	0.0498006042227933	0.0951469182688594	0.616980578024981
ASHGA5P026766	ASHGA5P026766	blue	-0.569490862803584	0.00102097173933312	0.579423888769816	0.000792709152917931	-0.802098041999788	9.85710401579269e-08	-0.736124710922219	3.54587520106756e-06	-0.393530786046738	0.0314338571630208	0.894685149191162	2.62812281900818e-11	0.348805216826212	0.058875179815044	0.27400254304767	0.142862597693175	0.324823274365305	0.0798809779214523	-0.0849053021617803	0.655530773730499	-0.337531557802549	0.0681318563862042	-0.417952177656353	0.0215457168445557	-0.384092335809731	0.0361257112823148	-0.413596150817159	0.0230918532210572	0.330049365614279	0.0748741952849795
[truncated: 6,890 more rows]
