# Supplementary material for: Long non‐coding RNAs and their targets as potential biomarkers in breast cancer
Source: IET Syst Biol. 2021 May 15;15(5):137–47. doi: 10.1049/syb2.12020 (PMC8675856; doi:10.1049/syb2.12020)
Supplement: Supplementary file 11 — Supplementary Material [file SYB2-15-137-s007.csv]

	substanceBXH	moduleColor	GS.cancer	p.GS.cancer	MM.blue	p.MM.blue	MM.brown	p.MM.brown	MM.yellow	p.MM.yellow	MM.grey	p.MM.grey	MM.turquoise	p.MM.turquoise
uc062frj.1	uc062frj.1	blue	0.791194463265177	3.26402947466408e-05	0.64181719178176	0.00228360075368158	-0.0155072367814939	0.948262729926371	-0.231157014717407	0.326805698051818	0.0398977936108483	0.867365918112676	-0.208260386353246	0.37825457709003
uc002mbf.4	uc002mbf.4	blue	0.634377045661472	0.00266275450725104	0.964878901837181	6.79736547340534e-12	0.333243613859957	0.151067222098167	-0.304492856026949	0.191787687992173	-0.121298416115123	0.610456527690332	-0.712958911309269	0.000418153145163033
uc064nyj.1	uc064nyj.1	blue	0.619778201497791	0.00355997663857937	0.932002297138391	2.30220778880421e-09	0.251570338752297	0.284645229871933	-0.403287514663926	0.07786728244024	-0.10359676997022	0.663823715695242	-0.725054536224332	0.000298151071763747
uc065bst.1	uc065bst.1	blue	0.616195248401861	0.00381481331675648	0.98644421345462	1.3976978117364e-15	0.346927216286751	0.133976493702884	-0.355559417635765	0.123925333252558	-0.140333154072933	0.555116002912667	-0.768891322032932	7.44854010347103e-05
uc060rrx.1	uc060rrx.1	blue	0.61341985110433	0.00402244227118286	0.92692375821144	4.32017869339828e-09	0.34865059822844	0.131925282164056	-0.302154500042215	0.195394517223405	-0.0522094549501542	0.826960015204993	-0.6919069209984	0.000725246571792024
uc002dqe.2	uc002dqe.2	blue	0.611591989247895	0.00416422831633998	0.968404512384296	2.65731716713491e-12	0.285123218829232	0.223034843403779	-0.341026610159343	0.141170017178209	-0.00504659407648676	0.983153238920859	-0.708443691319051	0.000472421948448708
uc002zxs.4	uc002zxs.4	blue	0.6107604092177	0.00423008820146894	0.965539033673074	5.74410275827882e-12	0.35369009675855	0.126054859744306	-0.29749278540478	0.202719909092394	-0.186863202234368	0.430196843925194	-0.726984581017078	0.000282034583251588
uc059xrt.1	uc059xrt.1	blue	0.610521651417443	0.00424915583683437	0.960547090053291	1.90572193375936e-11	0.421726873026558	0.0640169267331087	-0.267110636827892	0.254921606009215	-0.15534320644723	0.513129874591295	-0.762468434721896	9.29183077587301e-05
uc058clo.1	uc058clo.1	blue	0.609425494991993	0.00433761164742895	0.968132073825695	2.86794216652202e-12	0.380152359778015	0.0982538752315426	-0.328985707057222	0.156681386269609	-0.13826230473409	0.561026398778603	-0.764523794524654	8.66349448998943e-05
uc064wgl.1	uc064wgl.1	blue	0.604939039255945	0.00471567700961408	0.899411238468035	6.91565115274968e-08	0.582280330875285	0.00706477630244511	-0.115799501141127	0.6268489441362	-0.191327427586128	0.419059475397648	-0.719622932361655	0.000347787608759592
uc002kav.1	uc002kav.1	blue	0.603768946662735	0.00481862741633882	0.972733734411661	7.16640842365302e-13	0.308440426875919	0.185800744474863	-0.328856809170299	0.156853563287662	-0.162641539031714	0.493277831463506	-0.732344450052858	0.000241119176707683
uc021wdh.1	uc021wdh.1	blue	0.602581974887034	0.00492495086156058	0.978047499409498	1.038534010474e-13	0.331324429533707	0.153580114055753	-0.373045538952852	0.105233707675916	-0.150770793803159	0.525757698420617	-0.774846534010061	6.02990215899069e-05
uc002kzq.5	uc002kzq.5	blue	0.601470279827299	0.00502627907035581	0.972747271123879	7.13480287030228e-13	0.39696273046282	0.0830964967208979	-0.28028654631595	0.231327483001545	-0.101789682736876	0.669366028918813	-0.73982498278931	0.000192555284460058
uc062drv.1	uc062drv.1	blue	0.601428045236195	0.0050301622805491	0.979615639135693	5.36058558200672e-14	0.239139376181306	0.309899485981828	-0.390641683958347	0.0885777769002656	-0.0865624816415435	0.716698195458981	-0.723742373716631	0.000309551062847396
uc061wgr.1	uc061wgr.1	blue	0.599689451980045	0.00519217579254116	0.977670285288082	1.20897703703896e-13	0.242993220437261	0.301929975531101	-0.426363277124419	0.0608470499585305	-0.149387065647784	0.529607584459174	-0.745255981236509	0.000162779018392774
uc003vng.4	uc003vng.4	blue	0.59805851429844	0.00534804259962653	0.977625740987678	1.23065730509535e-13	0.399475871952255	0.0809884685225162	-0.288355354501774	0.217602979568384	-0.0506927450482162	0.831917254141484	-0.752584547523559	0.000128908843888299
uc001rai.2	uc001rai.2	blue	0.592946341084817	0.00586177702607034	0.965748060642448	5.44218368420912e-12	0.406913585038699	0.07498192581166	-0.268888619730887	0.251651825332449	-0.097703834279093	0.681957737738956	-0.737875325034252	0.000204324831317678
uc001ewr.3	uc001ewr.3	blue	0.592472935364586	0.00591133432486421	0.97755540700848	1.26559219501807e-13	0.365939311696517	0.112565442010447	-0.320317100711697	0.168554085211362	-0.0986018818179616	0.679183060337939	-0.74769464613195	0.000150750117959493
uc059zcc.1	uc059zcc.1	blue	0.591366644724562	0.00602848750292192	0.960416839959715	1.96216383450808e-11	0.371912855894926	0.106378502528307	-0.323489704674218	0.164139441133506	-0.206682315484993	0.381959747670982	-0.775629665519704	5.8619345203021e-05
uc002fkn.2	uc002fkn.2	blue	0.590057789270999	0.00616954863428123	0.923127692724182	6.71921953570699e-09	0.334242363547665	0.149770890899212	-0.259465162548159	0.269288201435804	-0.238582895012721	0.311060641017864	-0.689608623438103	0.000768104356991168
uc002xlr.2	uc002xlr.2	blue	0.589526775740976	0.00622754591393748	0.953007424707382	8.94554738679086e-11	0.439649194285576	0.0524197151482739	-0.234249444465957	0.320192340075643	-0.0932186073225879	0.695873930321443	-0.73625136869858	0.000214592748292221
uc002mpx.2	uc002mpx.2	blue	0.589389286711001	0.00624263519839451	0.97739632041242	1.34787423871252e-13	0.373794912766034	0.104481245325008	-0.314596274025952	0.17671887150699	-0.149363064734945	0.529674476483825	-0.75434309942634	0.00012174809460069
uc003aup.4	uc003aup.4	blue	0.587618743887319	0.00643964790347793	0.73064718963705	0.000253487280524049	0.318215459438639	0.171522911402959	0.0145796032059067	0.951354003188182	-0.0735141332830767	0.758072353826059	-0.255599621320638	0.276741205469518
uc061rpr.1	uc061rpr.1	blue	0.585084557334914	0.00673048523731812	0.957115346557036	3.98663184127471e-11	0.342314242512098	0.139577612018928	-0.347630295332665	0.133136968922065	-0.237759940452219	0.312782619246764	-0.780255498960916	4.94966609101662e-05
uc060sst.1	uc060sst.1	blue	0.582680483603317	0.00701625914261529	0.939745936377427	7.98018061734979e-10	0.317218837084424	0.17294318356425	-0.37604722354656	0.102243147410985	-0.118655557080399	0.618313313818964	-0.768375530967699	7.58391324812449e-05
uc061ztj.1	uc061ztj.1	blue	0.578224091616627	0.00757227337619047	0.966723539628215	4.21102422281343e-12	0.363715209358013	0.114933871802034	-0.336586435131502	0.146758886142281	-0.100428296980456	0.673552297034009	-0.77438657149299	6.13047608529624e-05
uc010ela.2	uc010ela.2	blue	0.57814038989676	0.0075830513726389	0.937813872507986	1.05263416275944e-09	0.196195769716456	0.407092784705201	-0.390765346384275	0.0884680555591405	-0.175470295728664	0.459318437563636	-0.712071863799477	0.000428374143770779
uc060vkh.1	uc060vkh.1	blue	0.574101451855062	0.00811824256349385	0.832779226847555	5.20220080793142e-06	0.478093063452198	0.0329932472335199	-0.15691835784042	0.508813429323302	0.0175414686745165	0.941486346280422	-0.643894176572126	0.00218620388982117
uc001xdu.5	uc001xdu.5	blue	0.573829428511957	0.00815536821471039	0.96841811666717	2.64716864920932e-12	0.260278655191615	0.267735930896614	-0.385778656092289	0.0929724448037464	-0.137012612596906	0.564606541799215	-0.740262223680807	0.000189996961433645
uc063rme.1	uc063rme.1	blue	0.570271781354861	0.00865380899455549	0.949395098926291	1.71914244078157e-10	0.273203922850846	0.243827442937441	-0.443026126238894	0.0504272043923201	-0.122309603415857	0.607461185732689	-0.771067913337485	6.89992668031397e-05
uc032jvq.2	uc032jvq.2	blue	0.569707598947737	0.0087350870323365	0.94504922549342	3.55136653999026e-10	0.328740375107555	0.157009204188899	-0.359644595082827	0.119360998670322	-0.118955397562506	0.61741990802003	-0.778514792943532	5.2774267570972e-05
uc062cyq.1	uc062cyq.1	blue	0.569177406874094	0.00881203443799077	0.943540378999481	4.50668963884218e-10	0.425827083101301	0.0612074433296008	-0.29290074349917	0.210112297034919	-0.123045217261562	0.605285923216446	-0.779781449567483	5.03713633506051e-05
uc021xiu.1	uc021xiu.1	blue	0.567475431807391	0.00906278573737608	0.901284118615272	5.88065832580225e-08	0.305030384702288	0.190964936815631	-0.365909353224419	0.11259710916427	-0.216192613536128	0.359939138169942	-0.744622659899508	0.000166034135987891
uc062rla.1	uc062rla.1	blue	0.567475431807391	0.00906278573737608	0.901284118615272	5.88065832580225e-08	0.305030384702288	0.190964936815631	-0.365909353224419	0.11259710916427	-0.216192613536128	0.359939138169942	-0.744622659899508	0.000166034135987891
uc062efa.1	uc062efa.1	blue	0.564967348721201	0.0094428655070685	0.957323961586758	3.8183695037556e-11	0.421788603614059	0.063973920501193	-0.292267114593999	0.211146133742317	-0.0323012005427572	0.892462775015211	-0.779536421457004	5.08286854073834e-05
uc061mjr.1	uc061mjr.1	blue	0.564616697466838	0.00949702205687556	0.978323772419143	9.275855583865e-14	0.361684944567607	0.117126954116032	-0.337986880927464	0.144979721420113	-0.121913243812759	0.608634569127232	-0.78487363832737	4.16378720474804e-05
uc061reo.1	uc061reo.1	blue	0.563291989389375	0.00970390282724056	0.975264957732793	3.00943820687319e-13	0.395375837191234	0.0844483292398199	-0.326882984007778	0.1595065071817	-0.0836777746152467	0.725784393720999	-0.792103077031778	3.14965402534823e-05
uc064ixw.1	uc064ixw.1	blue	0.563006911986618	0.00974889921270448	0.965152536729268	6.34165361871824e-12	0.256042522463295	0.275880815352216	-0.369426326263055	0.108923197250911	-0.169730674657615	0.474361899989654	-0.7335067494558	0.00023295004546515
uc064ygb.1	uc064ygb.1	blue	0.562966539574625	0.00975528525198398	0.987565863511466	6.45051951332528e-16	0.358186712801575	0.12097584850295	-0.370567049339556	0.107750388772182	-0.148512049706642	0.532048841228094	-0.802795713336091	2.04231009725179e-05
uc063otp.1	uc063otp.1	blue	0.56050380449792	0.0101513181882109	0.97477171670982	3.58824028295886e-13	0.263469827625992	0.261701040334305	-0.412574613177301	0.0706377421274829	-0.100047938147246	0.674723562205157	-0.793277137856082	3.00700642605206e-05
uc010ssp.2	uc010ssp.2	blue	0.559710759875784	0.0102815918099877	0.845416967083705	2.69278273177848e-06	0.330632717045892	0.154492885396632	-0.240699509727036	0.306658076094624	0.15372307871262	0.517587670904041	-0.587162834878376	0.00649119550864859
uc001zhv.4	uc001zhv.4	blue	0.556935556974793	0.0107482047813803	0.974192208687083	4.39272456755659e-13	0.443945854086955	0.0498947075773129	-0.264543174991431	0.259690678938678	-0.032286981647128	0.892509849771314	-0.755614246444562	0.000116787105542783
uc059lpk.1	uc059lpk.1	blue	0.556893970651619	0.0107553253552529	0.966138255411459	4.91597330799688e-12	0.414316739429212	0.0693395826164852	-0.30599146523871	0.189499811137232	-0.140140218227264	0.555665482812972	-0.797753791548015	2.51307868500368e-05
uc058ukh.1	uc058ukh.1	blue	0.556450304806838	0.0108315299927958	0.97791934245363	1.09388215640305e-13	0.329714022167274	0.155710989198299	-0.355278070868677	0.124244192318259	-0.0741485679357513	0.756044934569185	-0.763139458324324	9.0825241964684e-05
uc064pwc.1	uc064pwc.1	blue	0.556432435023315	0.0108346084790858	0.942164871907428	5.56850101916139e-10	0.155379583162382	0.513029993966085	-0.429772395310975	0.0585930947388808	-0.0758519078691613	0.750609308920648	-0.700631124618984	0.000580481331460703
uc002fef.4	uc002fef.4	blue	0.556348860693317	0.0108490155237854	0.887575368701682	1.80002678896353e-07	0.255889815288206	0.276177279361338	-0.332904149405293	0.151509604084121	-0.16758531249154	0.480047608878187	-0.675352982551167	0.00108471673224233
uc032muf.2	uc032muf.2	blue	0.553894498095232	0.0112790907318468	0.966678279090051	4.26214937207206e-12	0.291007287521997	0.213211651564882	-0.396676418356323	0.0833392067429302	-0.105839519134206	0.656968562619644	-0.764778098843157	8.58835430330024e-05
uc003kho.5	uc003kho.5	blue	0.551329930456661	0.011743127933328	0.97486905113566	3.46677774405342e-13	0.395986260650063	0.0839264162343005	-0.303098396222699	0.193933165360451	-0.148236741410832	0.532818015073433	-0.767013118940842	7.95171762163657e-05
uc010hta.3	uc010hta.3	blue	0.549220063810149	0.012136368346796	0.975840544152319	2.43986076324667e-13	0.246254693297129	0.295283799268609	-0.45064203339777	0.046146505879701	-0.211051947327174	0.371750017193586	-0.78646390513258	3.91935992957902e-05
uc003fao.4	uc003fao.4	blue	0.549007502955596	0.0121765690027207	0.938631792406879	9.37215312594942e-10	0.357157726105834	0.12212498274252	-0.306526682526133	0.18868718497608	-0.00597446073551977	0.980056337691683	-0.753070581973546	0.000126894511342427
uc060yog.1	uc060yog.1	blue	0.548725441488496	0.0122300801339205	0.981952568259768	1.8070088400614e-14	0.339299877578925	0.143325413251078	-0.381776201546805	0.096707632350762	-0.117463149269801	0.621871312296284	-0.81326217661799	1.30238627307054e-05
uc002ofu.2	uc002ofu.2	blue	0.546572964703823	0.0126447272939711	0.965124876115168	6.38645626142596e-12	0.307749417901259	0.186839509976532	-0.375010564963115	0.103268894477588	-0.178326376983449	0.45192483352452	-0.75655208039345	0.000113239144316815
uc063oob.1	uc063oob.1	blue	0.546337740002823	0.0126907201134056	0.92003599920204	9.47203546175270e-09	0.243864111951396	0.300146456989728	-0.389741549418837	0.0893794546485401	-0.0871383071386062	0.714888806366913	-0.728546184397263	0.000269544498647521
uc061wce.1	uc061wce.1	blue	0.54447805902256	0.0130591145906536	0.90660813230234	3.64245799366612e-08	0.256433677000878	0.275122337304301	-0.407611992401202	0.0744354690280733	-0.128345677941289	0.589707484029345	-0.760328456672891	9.98727393886553e-05
uc001hwn.3	uc001hwn.3	blue	0.541746182789079	0.0136158904520351	0.951964851279366	1.08570786418476e-10	0.277607126087339	0.236006417953184	-0.427633558965389	0.0599996599463559	-0.15586484788214	0.511698474086743	-0.804005264771033	1.94147817114483e-05
uc001ufb.2	uc001ufb.2	blue	0.539416760871817	0.0141056148244606	0.942630162633988	5.18693634477088e-10	0.341221831011603	0.140927772556548	-0.367865260327549	0.110543077570833	-0.189413280616106	0.423815787370054	-0.79958933760135	2.33184769764066e-05
uc057eyh.1	uc057eyh.1	blue	0.539066044377489	0.0141805603034669	0.902951331162468	5.07652099330518e-08	0.383311232153669	0.0952623709866489	-0.273508867254467	0.243280502989264	-0.0208270821430924	0.930549755244638	-0.69690264786927	0.000639023412108641
uc059hto.1	uc059hto.1	blue	0.53826350686774	0.0143532630071619	0.945871591830593	3.11009812021959e-10	0.178620490357323	0.451166965529535	-0.454249165237884	0.0442192513437654	-0.0976122630831547	0.682240884855172	-0.718385212723448	0.000360033717435507
uc062byp.1	uc062byp.1	blue	0.537995001480326	0.0144114206749611	0.974991380284128	3.31930229271072e-13	0.362013767453439	0.116769740613139	-0.343382271735005	0.138266403300489	-0.116348121377341	0.625205743330795	-0.791039623869376	3.28387420486215e-05
uc058cam.1	uc058cam.1	blue	0.537776039599706	0.0144589875718044	0.912592133053292	2.05252818923564e-08	0.178112717335913	0.452475801403757	-0.401443638271065	0.0793657802863521	-0.107506955325132	0.651888909008794	-0.698255753745718	0.00061722496253787
uc001dxz.4	uc001dxz.4	blue	0.536245112594024	0.0147951041156999	0.819500715633596	9.82842699456861e-06	0.270280622862346	0.249110616816193	-0.22700388560684	0.335813871626089	-0.0914274075667111	0.701457989379365	-0.581883308276266	0.00711318515917961
uc062jil.1	uc062jil.1	blue	0.535080100343021	0.0150550699837999	0.934429380943783	1.67487795418525e-09	0.257570740550274	0.272924878310917	-0.424240748757379	0.062283124446979	-0.121554310793454	0.609697949752816	-0.779536830566893	5.08279188678463e-05
uc057gcl.1	uc057gcl.1	blue	0.531541700305959	0.0158672281851688	0.960678178014716	1.85037278546989e-11	0.379011481535128	0.099350966975883	-0.363289619697272	0.115391128472345	-0.127327322825401	0.592687365409897	-0.814485095976729	1.23347366701844e-05
uc002znp.5	uc002znp.5	blue	0.53101614820475	0.0159907984881576	0.863778702842724	9.25763617784394e-07	0.450696236139174	0.0461170760485256	-0.142593186912076	0.548697586651602	0.0609597810412311	0.79848864093944	-0.617053767623485	0.00375241566992708
uc003jud.4	uc003jud.4	blue	0.529654593646317	0.01631452755462	0.843341040022792	3.01212273799106e-06	0.463970445377168	0.0393333733520235	-0.161522492416523	0.496297100543251	0.0589664798922145	0.80495417690659	-0.641854444979965	0.00228182244917197
uc061qxw.1	uc061qxw.1	blue	0.529157562604193	0.0164340046062389	0.931997192968515	2.30372000369004e-09	0.203384466129954	0.389768125725045	-0.392536640062647	0.0869074079303359	-0.0889105006681552	0.709329345260521	-0.662525077370275	0.00145743577601328
uc060dvg.1	uc060dvg.1	blue	0.527033756059649	0.0169524542735136	0.98461439317391	4.33954508665852e-15	0.35451336508588	0.125113810213082	-0.359689654803048	0.119311334498286	-0.0668599902584465	0.779425896080343	-0.789756982912056	3.45231084295453e-05
uc062onn.1	uc062onn.1	blue	0.527029101594019	0.0169536047014855	0.965551058737673	5.72633991597519e-12	0.184707003057506	0.435631799393071	-0.47582792145588	0.0339523738803877	-0.11972776690128	0.615120937253547	-0.759185801754424	0.000103765921918136
uc064sid.1	uc064sid.1	blue	0.526156736335938	0.0171703307825442	0.860441117000067	1.13652118025823e-06	0.327897499396671	0.158139091112029	-0.255847662288402	0.276259149669098	-0.327280434793006	0.158969832751273	-0.682482541847381	0.000914862928394686
uc061dtl.1	uc061dtl.1	blue	0.525914927202933	0.0172307955336882	0.97506743209058	3.23044651079112e-13	0.184713872229926	0.435614427596621	-0.504234265760411	0.0233859945957139	-0.110327949174205	0.643328687788509	-0.796608519350963	2.63222535972124e-05
uc001zyn.6	uc001zyn.6	blue	0.525446611526345	0.0173483832227	0.765918163967214	8.25834262650346e-05	0.348921735547024	0.131604603089964	-0.163651754267129	0.490559941100488	-0.0826937638856676	0.728891967501185	-0.574714025800351	0.0080351438081155
uc001hpc.2	uc001hpc.2	blue	0.517594028158011	0.0194175422318471	0.895528077983895	9.58390873968112e-08	0.022908821209707	0.923626493941601	-0.477599170440085	0.0332005487702819	-0.195097725619694	0.409775439744518	-0.622225609997305	0.00339415530697996
uc063wun.1	uc063wun.1	blue	0.515119678848667	0.0201087841780975	0.934326117284444	1.69811798249298e-09	0.208900803166807	0.376756725755217	-0.434781221276184	0.0553970558880378	-0.07369189070489	0.757504152665227	-0.737135720244997	0.000208947828381966
uc061ttf.1	uc061ttf.1	blue	0.514366669620558	0.0203229913449962	0.907988076741008	3.20224103562754e-08	0.0774585627473899	0.745492563304427	-0.486172343556781	0.0297435374584873	-0.10079577966662	0.672421368874541	-0.663547921581129	0.00142422801746872
uc064bfp.1	uc064bfp.1	blue	0.511448475550354	0.021170346118137	0.979177353627932	6.48142447025198e-14	0.267941730239895	0.253389849455095	-0.411345870448871	0.0715642364125	-0.0602724329085564	0.800716741486257	-0.772331293699708	6.59773806659668e-05
uc060eue.1	uc060eue.1	blue	0.511053042430297	0.0212872965541191	0.949632183695567	1.64943568882832e-10	0.296218800849674	0.204753205052207	-0.433496327130221	0.0562039659385969	-0.12599764863877	0.596587682994719	-0.809613420944734	1.52823104243004e-05
uc002lmg.4	uc002lmg.4	blue	0.509321493659372	0.0218054684665803	0.902331483291938	5.36341328860753e-08	0.295858963042755	0.205329955537606	-0.362334777173018	0.116421769324883	-0.242118251704259	0.30372831849031	-0.709740274122006	0.000456258661075102
uc060dkv.1	uc060dkv.1	blue	0.509300262014679	0.0218118836966521	0.830541813941621	5.81269888170272e-06	0.532034996747165	0.0157519402678675	-0.144721636187845	0.542683664042363	0.0668366286034582	0.77950114330869	-0.689934066955417	0.000761908481893614
uc021skm.3	uc021skm.3	blue	0.50923019333322	0.0218330658778287	0.777016246076737	5.57441473146315e-05	0.207722107195312	0.379516129274474	-0.335849579718189	0.147701105989914	-0.1943231830111	0.41167350251741	-0.634906529533717	0.00263414349742931
uc058pms.1	uc058pms.1	blue	0.508654418456319	0.0220077453994291	0.917648441384214	1.22342035783457e-08	0.0749084691230896	0.753618590421217	-0.521454074814288	0.0183771463731053	-0.212865197098158	0.367559193209922	-0.718491409162444	0.000358968795799038
uc061hob.1	uc061hob.1	blue	0.508515049669024	0.0220501936608878	0.978464547442473	8.75202973850487e-14	0.298316220009507	0.201412871299346	-0.407616581803128	0.0744318879848201	-0.13833872846516	0.560807784815611	-0.806144782758213	1.77365233415016e-05
uc058bec.1	uc058bec.1	blue	0.504869699042582	0.0231837576828689	0.944651517700244	3.78395664808456e-10	0.237866706036696	0.312558896127597	-0.456621435531622	0.0429859866387243	-0.169119459519831	0.475978309226126	-0.81430177120074	1.2435980341595e-05
uc059jer.1	uc059jer.1	blue	0.504606756074131	0.0232672747616988	0.863131999712075	9.63696946494429e-07	0.307317736563191	0.187490423655689	-0.339387675064071	0.143215266834617	-0.103493028606061	0.664141438137765	-0.690097779328415	0.000758807703902066
uc057ufz.1	uc057ufz.1	blue	0.502470950096757	0.0239545257163	0.945760510135948	3.16671859537343e-10	0.266854801996796	0.255394306929554	-0.414664376016749	0.0690826940689168	-0.139761609196883	0.556744463308202	-0.760869915605351	9.80721873287889e-05
uc057uwa.1	uc057uwa.1	blue	0.501636767409106	0.024227268157919	0.942613106266984	5.20050464065876e-10	0.189744820364698	0.422989911349338	-0.451014616448964	0.0459445000032496	-0.131297173607435	0.581106794414082	-0.745144439887045	0.000163348314399473
uc060noi.1	uc060noi.1	blue	0.50149666313341	0.0242733163207403	0.932207254154211	2.24220408694663e-09	0.162837391571045	0.492750333229526	-0.506429888371673	0.0226930781340801	-0.118141596239782	0.619845913084976	-0.741512120764579	0.000182843533849849
uc002nhy.3	uc002nhy.3	blue	0.499874804173937	0.0248114302029457	0.901787068155306	5.62704904058897e-08	0.34855867782451	0.132034123522089	-0.332175234187158	0.152462552676196	0.05147967114839	0.829344477491352	-0.713820732045315	0.000408422251458663
uc010wym.2	uc010wym.2	blue	0.499288455351307	0.0250082781663522	0.835312294683009	4.57908084206e-06	-0.00452029061655954	0.984909965547006	-0.576967109441734	0.00773545593405542	-0.102106211483267	0.668394039826081	-0.682593861572962	0.00091240045818711
uc001xrl.4	uc001xrl.4	blue	0.498688568719462	0.0252109461451069	0.939991985341075	7.69863181502554e-10	0.166021824366063	0.484212492666823	-0.499417059776809	0.0249649980236726	-0.161029839934193	0.4976291616419	-0.746208683730721	0.000157985383104066
uc064rsc.1	uc064rsc.1	blue	0.498653757715193	0.0252227465358695	0.861803842261987	1.04588688174546e-06	0.136035521849057	0.567412706932905	-0.48292204175433	0.0310192350564709	-0.0450116186748586	0.85053847329093	-0.707411379455157	0.000485636334280831
uc057cue.1	uc057cue.1	blue	0.497989760937205	0.0254486677097637	0.828916990258218	6.2942467287289e-06	0.28292908279757	0.226772330176048	-0.31318018762894	0.178780754241058	0.139382825963189	0.557824873010359	-0.691608030349764	0.000730702965606712
uc062bzd.1	uc062bzd.1	blue	0.497009017428188	0.0257852802548825	0.895875437086074	9.31306917641916e-08	0.184281661740281	0.436708177479043	-0.489315748919195	0.0285493226181714	-0.13614455875713	0.56709925501595	-0.732522047477601	0.000239855331907223
uc062epx.1	uc062epx.1	blue	0.494016923840674	0.0268339927409317	0.889288154145018	1.57790413287179e-07	0.379725671631992	0.098663147758562	-0.25418939983775	0.279491851505912	-0.246281791830696	0.295228956412055	-0.693604340120529	0.000694908963276911
uc063gbj.1	uc063gbj.1	blue	0.494002349701521	0.0268391818835287	0.935090669829482	1.5325919851443e-09	0.0845392131464913	0.723067292207048	-0.566999646855339	0.00913391266372522	-0.155772498468943	0.51195174496703	-0.741428515332717	0.000183314721623753
uc062uza.1	uc062uza.1	blue	0.493349646876464	0.0270723896142935	0.858125232982825	1.30635547796323e-06	0.1543486815551	0.515864151344674	-0.411158865506546	0.0717060348681934	-0.0251226702569665	0.916269681223704	-0.639071815565983	0.00241787771994861
uc058wee.1	uc058wee.1	blue	0.492281978485808	0.02745730112382	0.894056006784488	1.0810023972889e-07	0.296710802214422	0.203966365181637	-0.356279806465722	0.123111553600615	-0.219885325880492	0.351589606533091	-0.710404109562697	0.000448166846620994
uc003ndi.4	uc003ndi.4	blue	-0.492253176008734	0.0274677442417592	-0.579947652917841	0.00735310589067119	0.37369175073162	0.104584600237697	0.568335427463382	0.00893536650899944	0.379143694419329	0.0992233731626477	0.330809797805678	0.154258855183488
uc062cuu.1	uc062cuu.1	blue	0.491970710861866	0.0275703254395934	0.926079080906442	4.77595001066875e-09	0.126723812945323	0.594456309806289	-0.481823823162737	0.0314598238458393	-0.0739250486890259	0.756759045297658	-0.731997135593712	0.000243607235974956
uc060ykx.1	uc060ykx.1	blue	0.490895116083236	0.0279637065795768	0.899840739339538	6.66513080315897e-08	0.296051882218923	0.205020609392061	-0.37617111538783	0.102121056823492	-0.203740725569618	0.388920358647224	-0.72551128367284	0.000294267838279806
uc064tdx.1	uc064tdx.1	blue	0.49082633771272	0.0279890105579326	0.784960416494154	4.15011776761295e-05	0.392705870049873	0.0867593724735619	-0.132603345555471	0.57731780709597	-0.0998110080552584	0.675453521743269	-0.531132271702961	0.0159634287557228
uc058haw.1	uc058haw.1	blue	0.488962155856588	0.0286817432158263	0.854382327861518	1.62786652742391e-06	0.289473630562161	0.215744044805765	-0.320903688384725	0.16773178687651	-0.37329035137613	0.104987455629361	-0.714116546234175	0.000405126917538713
uc003xpr.4	uc003xpr.4	blue	0.486976955809252	0.029434189506137	0.799559730953511	2.33467855974396e-05	0.251360410969623	0.285060818175651	-0.265184820162519	0.258493567271527	-0.0576751230054277	0.809149407475481	-0.554786880626557	0.011121150077096
uc064dlc.1	uc064dlc.1	blue	0.486633173972976	0.0295660521448025	0.934323295402631	1.69875703652291e-09	0.0987072553690693	0.67885774946928	-0.534452987965345	0.0151965189374033	-0.156072083768786	0.511130341407891	-0.750051903274924	0.000139855136024377
uc010iad.3	uc010iad.3	blue	0.485755342584128	0.0299048618763225	0.910844322233036	2.43690517321995e-08	0.0795356693490981	0.73889276488752	-0.446199454552514	0.0486081315848662	-0.110654363206628	0.642340955322023	-0.707771530164357	0.000480990913528569
uc059tkk.1	uc059tkk.1	blue	0.485308431287962	0.0300785190167342	0.8726370536454	5.22798115357774e-07	0.379681071043607	0.0987059995810114	-0.290227153341036	0.214497357585919	0.173075001714392	0.465566571500424	-0.731119351156585	0.000249993400175842
uc062zrf.1	uc062zrf.1	blue	0.485090201096128	0.0301636040704588	0.91310275684111	1.95081822830977e-08	0.33626426516603	0.147170328071388	-0.337262298902373	0.145898356009398	0.0135002124503446	0.954951835901736	-0.736616625350598	0.000212245665807905
uc062cvl.1	uc062cvl.1	blue	0.484590135316905	0.0303592850388638	0.939228941946835	8.6015676581618e-10	0.170791623908999	0.47156268886116	-0.485047190177499	0.0301803957046679	-0.0837264696469221	0.725630718082509	-0.764348003378478	8.7157659790892e-05
uc062fig.1	uc062fig.1	blue	0.484338046263116	0.0304583067770293	0.770194623672558	7.11570866426414e-05	0.484931528979075	0.0302255866672545	-0.061056402866003	0.798175552424508	-0.121833608664902	0.608870432320795	-0.537297844052738	0.0145633091982851
uc063lmn.1	uc063lmn.1	blue	0.482779459362038	0.0310761623032579	0.862028823280535	1.0315479942221e-06	0.428648391214396	0.0593291224742766	-0.223233782020785	0.34411632219696	-0.0857479535169232	0.719260130322604	-0.695420606499856	0.00066364418708319
uc059nyy.1	uc059nyy.1	blue	0.482078685128829	0.031357143101507	0.880396942867132	3.05783967285027e-07	0.178843800919146	0.450591980671799	-0.439856724807275	0.0522955585058102	-0.013328754291195	0.955523420377573	-0.657696480436546	0.00162312014953505
uc009zyv.4	uc009zyv.4	blue	0.479201165790974	0.0325318240199273	0.830687714485749	5.77107091886917e-06	-0.152629527385547	0.520606900704705	-0.662231618249206	0.00146708243458232	-0.0674432198196715	0.777547944037073	-0.633608431875776	0.00270474748792837
uc058qha.1	uc058qha.1	blue	0.478516884320123	0.0328161646045326	0.934514351666163	1.65596583665701e-09	0.0973057610178326	0.683188916567284	-0.53973210514426	0.014038500742569	-0.191798644661803	0.417893004241552	-0.761390653969434	9.63669252255171e-05
uc058pbg.1	uc058pbg.1	blue	0.477454355434148	0.0332615244109126	0.881532566261887	2.8183366719569e-07	0.485119687854819	0.0301520965568391	-0.209577271051935	0.375178192577508	0.0246111591254085	0.917968916332346	-0.701443258067947	0.000568352263414295
uc058drf.1	uc058drf.1	blue	0.476054134864192	0.0338556220327596	0.933520388260924	1.88944607493016e-09	0.0452280142592377	0.849827725328292	-0.558533925651428	0.0104774096437277	-0.118285884791003	0.619415500839643	-0.74675148280169	0.000155308708352965
uc064ldm.1	uc064ldm.1	blue	0.475358049548452	0.0341540283570093	0.839590811152932	3.6733568913594e-06	0.370732175943403	0.107581377290184	-0.294946699673992	0.206796967815204	0.099878397797223	0.675245871807127	-0.731004228515718	0.000250841464997764
uc064duc.1	uc064duc.1	blue	0.47523836677561	0.034205541505471	0.864200019688772	9.01758989164125e-07	0.252559593566867	0.282691872902323	-0.382458787389862	0.0960630002331166	-0.119142263882464	0.616863381896222	-0.738228114555885	0.000202150676633147
uc004flm.5	uc004flm.5	blue	0.474874366512417	0.0343625849101604	0.827178202564139	6.84765079654677e-06	0.343724776826823	0.137847755366973	-0.134806588057654	0.570950793723725	-0.250304322099645	0.2871572122136	-0.548536774359075	0.0122659789958792
uc001lej.2	uc001lej.2	blue	0.474693415142106	0.034440863111385	0.77014439517259	7.12829437601078e-05	0.343675173619276	0.137908330606137	-0.236113743469967	0.316244349993302	-0.0631308424462095	0.791460870191379	-0.634032875420279	0.00268149047051477
uc002gmr.5	uc002gmr.5	blue	0.470200983444549	0.0364292324816975	0.745501771673942	0.000161530524748443	0.332048222603927	0.152629026756515	-0.21892745913642	0.353744571498179	-0.0339614612151137	0.88696854055723	-0.549572380674345	0.0120699726705082
uc001tst.4	uc001tst.4	blue	0.46977489353237	0.036622360455637	0.775136203544882	5.96729630184413e-05	0.383393636932944	0.095185234683475	-0.162930290597164	0.492500220851462	0.258215116546851	0.271684458034984	-0.556822928067468	0.0107674983968957
uc063laf.1	uc063laf.1	blue	0.469326972020917	0.0368262412611385	0.938640311789839	9.36074452692889e-10	0.167986430044772	0.478981980969322	-0.493323494880643	0.0270817667553363	-0.0827875586948255	0.728595580570993	-0.771885782013479	6.70297214911714e-05
uc010ylg.3	uc010ylg.3	blue	0.468056239117243	0.0374094471455603	0.716767158233448	0.000376595265712858	0.462438199091867	0.0400743259824095	-0.0580658609320689	0.807879482865974	-0.20451495910224	0.387081506859904	-0.545218800872183	0.0129113566271413
uc001awv.3	uc001awv.3	blue	0.466934344298752	0.0379302848166298	0.804410114544181	1.90870624017665e-05	0.262480469363134	0.263562770051261	-0.263503529518018	0.261637768269041	-0.272485940001093	0.245118311112735	-0.54577086390452	0.0128021150692401
uc032mug.2	uc032mug.2	blue	0.46516295672157	0.0387640908778563	0.922616948364575	7.1183154232319e-09	0.0169135507422481	0.943577659163684	-0.580427025036467	0.00729308066513846	-0.141903599515372	0.550652437026495	-0.716880125587874	0.000375418304858157
uc001blk.4	uc001blk.4	blue	0.464969948711323	0.0388557931674915	0.562407840702706	0.00984400903813815	0.266521372520667	0.25601121285467	0.0312391353204491	0.895979916293219	-0.354156277041723	0.125521368914484	-0.229688021264398	0.329975413189483
uc031sxe.1	uc031sxe.1	blue	0.46392460334062	0.0393553860851285	0.747993494905517	0.000149329834712197	0.42674416974364	0.0605920165037866	-0.106701421847005	0.654341048713498	-0.162062227266379	0.49483973333294	-0.540340034176782	0.0139098422396377
uc062dyy.1	uc062dyy.1	blue	0.46355908230438	0.0395312461575847	0.79564929293613	2.73574692076144e-05	0.426009713341368	0.0610845108437403	-0.127714299993069	0.591554260841512	-0.180023149920377	0.447561666721907	-0.574229945382642	0.00810075386376959
uc003bam.3	uc003bam.3	blue	0.462087988034728	0.0402451859911094	0.635638695524087	0.00259500288587989	0.0581248351673475	0.807687852720441	-0.28539940762125	0.222567255362307	-0.0410202061523962	0.863667570302591	-0.406364713994387	0.0754134754482354
uc060waj.1	uc060waj.1	blue	0.460114619244106	0.0412185145453865	0.870465036656202	6.0372901718976e-07	0.378763295585851	0.0995908049420778	-0.333441004045266	0.150810401688981	0.144488001876246	0.543342326794469	-0.754309397922714	0.00012188204677864
uc060thn.1	uc060thn.1	blue	0.459309985871581	0.0416205691201014	0.91086978217765	2.43088059576086e-08	0.316400255812532	0.174115723133508	-0.361471070070077	0.117359714730631	0.0220728429445547	0.926406107482402	-0.754690806304295	0.000120373436053459
uc057czr.1	uc057czr.1	blue	0.458642325841319	0.0419564769782879	0.865043005800071	8.55358376609756e-07	0.0834162551508056	0.72660989003668	-0.504598432117538	0.0232699225400049	-0.104492591096048	0.661082440389025	-0.749458822291598	0.000142530620185186
uc001odj.4	uc001odj.4	blue	0.458114647676547	0.0422234369715311	0.787807239680347	3.72264089294403e-05	0.113030455556391	0.635168371532809	-0.367645368898496	0.110772642026457	0.174867124065937	0.460887756384157	-0.574975082275652	0.00799994194115932
uc010hkk.1	uc010hkk.1	blue	0.456921232260619	0.0428320411212889	0.679260499038227	0.000988609475283208	-0.305309355185036	0.190538876329132	-0.522065568534265	0.0182164975479954	-0.205261572031538	0.38531285448856	-0.392350948818865	0.0870700571792702
uc001apq.2	uc001apq.2	blue	0.456429940354117	0.0430845425719178	0.627183365127029	0.00307784924137816	0.234609106609375	0.319428408428169	-0.101248094839452	0.671030298274442	-0.276492572115687	0.237970584580361	-0.323623904515679	0.163954475568007
uc062hpf.1	uc062hpf.1	blue	0.455804162712276	0.0434078247848493	0.828909085176283	6.29667185124797e-06	0.459809256042646	0.0413707415014643	-0.179429649500277	0.449085329198925	0.0231170058538032	0.922934414845976	-0.700029755785675	0.00058960351268473
uc061cky.1	uc061cky.1	blue	0.454997032022589	0.0438275544917685	0.863396732444913	9.48007491531728e-07	0.25053172894052	0.286704996195314	-0.40190419416412	0.0789895017660712	-0.0250569093089049	0.9164881190343	-0.727225750038043	0.000280074013177892
uc010jlq.2	uc010jlq.2	blue	0.453378931343561	0.0446784275256491	0.718640665399482	0.000357476612903578	0.346058983748822	0.135018375134212	-0.155649680990004	0.512288667949833	0.228938695448778	0.331599247273775	-0.514985547518058	0.0201468080646429
uc062urp.1	uc062urp.1	blue	0.452745715615297	0.0450148432453226	0.778396938412211	5.30027857831018e-05	0.129673887153137	0.58583043326855	-0.359635699979678	0.119370804472627	-0.037754114646964	0.874436653649396	-0.543004088418596	0.0133571908471278
uc062emv.1	uc062emv.1	blue	0.448894200986854	0.0471032692158909	0.936208361052063	1.31623023645866e-09	0.00673284044248932	0.977525327954182	-0.634476668452416	0.00265735163793303	-0.129833044100642	0.58536657958402	-0.770757730797319	6.97591554273898e-05
uc060wdj.1	uc060wdj.1	blue	0.447097112079926	0.0481028043782741	0.856367067860463	1.44970398069536e-06	0.241633436835758	0.304727562544838	-0.358698874342096	0.120406774785221	-0.309673419585704	0.183956940737542	-0.73748504292828	0.000206753315498355
uc062ddb.1	uc062ddb.1	blue	0.446732824767429	0.0483073880739848	0.879190533235787	3.33163637984497e-07	0.286910651321463	0.220020073139281	-0.33931956047058	0.143300714900632	-0.354644022262483	0.124964921725356	-0.704584900136454	0.000523435476713316
uc063jsu.1	uc063jsu.1	blue	0.445968580399644	0.0487387553748824	0.824289552108835	7.86078331571208e-06	0.445196554602405	0.0491775063744984	-0.165247604041545	0.486281497925232	0.0810107970200638	0.734216316976834	-0.604196235233407	0.00478081966684884
uc001bzp.4	uc001bzp.4	blue	0.444510546085146	0.0495699060427366	0.881759226394487	2.77255458137278e-07	0.241115821934137	0.30579660787468	-0.345001495764411	0.136295071695846	-0.0904408087580436	0.704540034141189	-0.635499911775052	0.00260238460384987
uc058rfx.1	uc058rfx.1	blue	0.443825500995983	0.0499641428121917	0.835339550547023	4.57274630305155e-06	0.0190908097612685	0.936327790774157	-0.538160349877084	0.0143755841951672	-0.000793112006372396	0.997352223437454	-0.630702062571285	0.00286855750944099
uc059hth.1	uc059hth.1	blue	0.443787964815023	0.0499858136620435	0.783132721015102	4.44635203977005e-05	0.223852952801574	0.342744649385847	-0.301579490532619	0.196288359524199	-0.140022334622339	0.556001333848169	-0.554181784039121	0.0112280476109924
uc059wjv.1	uc059wjv.1	blue	0.443524397561694	0.0501381822295761	0.853490588511104	1.71394807203251e-06	0.369035401599718	0.109327230950108	-0.276935803523782	0.237188223709619	0.0161569673103713	0.946097970129077	-0.72329046243228	0.00031356232166097
uc060lwp.1	uc060lwp.1	blue	0.443211939716583	0.0503192746811142	0.813124887063277	1.31032725164054e-05	0.317156438650489	0.173032372996529	-0.330114453489488	0.155179238802347	-0.267252489355617	0.254659747628101	-0.693296635165835	0.000700327321618111
uc061apf.1	uc061apf.1	blue	0.44291770425483	0.0504902630417454	0.869098341897093	6.60095006309519e-07	0.358877481905802	0.120208770933207	-0.289515689408083	0.215674334009388	-0.0441891611542654	0.853240830588343	-0.714843646574349	0.000397123106515308
uc064bhg.1	uc064bhg.1	blue	0.442261782782879	0.0508730367721589	0.876764540182903	3.94797757742299e-07	0.20943171242691	0.375517536922655	-0.431865856702843	0.0572407226877544	-0.0895671945740567	0.707272832674947	-0.72190700278236	0.00032611889476733
uc001zqd.3	uc001zqd.3	blue	0.440554003625365	0.051880050231462	0.546504804402918	0.0126580406091467	0.514155021675098	0.0203835243324862	0.0559741620728571	0.814682960656315	0.0229438744529653	0.923509960900018	-0.421703762968681	0.0640330325672002
uc021tmb.1	uc021tmb.1	blue	0.440389065437686	0.0519781083845505	0.646194261703333	0.00208242007442122	0.163760029644329	0.490269073463372	-0.345605051907337	0.13556536511049	-0.154349245977315	0.515862597605702	-0.543699101824517	0.0132159643311245
uc021qlm.2	uc021qlm.2	blue	0.436361709270445	0.0544166385066322	0.838378314618781	3.91259988986956e-06	-0.0499242175377112	0.834431468176153	-0.509358172731736	0.0217943892622956	-0.126194241720455	0.596010346578243	-0.621123110945701	0.00346804190133371
uc058crg.1	uc058crg.1	blue	0.43471080768844	0.0554410458206187	0.766487702306767	8.09760702420221e-05	0.119551849785219	0.615644254981663	-0.370693765696713	0.107620674078358	0.032331058593992	0.892363924549759	-0.646983875524214	0.00204775543071974
uc058pbn.1	uc058pbn.1	blue	0.434669843722592	0.0554666497272438	0.952554413041365	9.73606858936693e-11	0.132768847852221	0.576838472714354	-0.523221171171299	0.0179159677311783	-0.0624696010423686	0.793599708553586	-0.796239671303686	2.67162384218502e-05
uc057vqo.1	uc057vqo.1	blue	0.433779367103327	0.0560254550022059	0.773429422517244	6.34440554070889e-05	0.197921357604798	0.402896370199731	-0.329958603358047	0.155386049147842	-0.0899186013780554	0.706173161961206	-0.583253245345712	0.00694728893522291
uc059hxp.1	uc059hxp.1	blue	0.431552592920548	0.0574415677868801	0.870285566703155	6.10881767620101e-07	0.253659073497431	0.280530633857627	-0.343038261724239	0.138687790672468	-0.290438850799818	0.214147964342042	-0.714919589856138	0.000396294951099731
uc002kgf.2	uc002kgf.2	blue	0.431409828982186	0.0575332763456515	0.821293347766449	9.04688034169629e-06	0.199311992190161	0.399531833652666	-0.365989482416254	0.112512424165229	-0.117319265401441	0.62230119268422	-0.604294149247915	0.00477219051734859
uc060bvk.1	uc060bvk.1	blue	0.431018041980185	0.0577855231720191	0.711288927866458	0.000437571295861591	-0.0295786239697458	0.901482597772271	-0.520371986493019	0.0186641993953185	-0.00681595093057112	0.97724796789703	-0.585468092164188	0.00668578980189872
uc002yvg.4	uc002yvg.4	blue	0.43080259273194	0.0579245944913054	0.743000897478914	0.000174624918814571	-0.215959505662268	0.360470000375591	-0.518208887889523	0.0192487473103046	-0.0980675821548402	0.680833398082341	-0.502989265012534	0.0237862866467655
uc064yvm.1	uc064yvm.1	blue	0.430057415163114	0.0584075614913251	0.781736679181863	4.68475011124706e-05	0.304641434036358	0.191560034033068	-0.231018235124177	0.327104373605477	0.23053985105828	0.328135172235763	-0.567129569942442	0.00911444499945637
uc001cud.4	uc001cud.4	blue	0.427729397200712	0.0599360918267766	0.824527575902384	7.77264335719437e-06	-0.00469385813387346	0.984330613913375	-0.554516584803447	0.0111687986709868	0.0375421382228584	0.8751363459675	-0.673601149075092	0.00113029356443577
uc002tlp.4	uc002tlp.4	blue	0.427291651563191	0.0602268581581921	0.737106444378651	0.00020913264630903	0.223170680383417	0.34425629318825	-0.343303566634218	0.138362731755783	-0.259815495366051	0.268619021602996	-0.664742119908741	0.00138626374253591
uc060cid.1	uc060cid.1	blue	0.425979368766993	0.0611049235071188	0.627466069144485	0.00306057820846606	0.255739823539173	0.276468664820585	-0.180472485946774	0.446409898620554	0.249639583055812	0.288481617471003	-0.480225082452441	0.0321099560260881
uc032nmf.2	uc032nmf.2	blue	0.424820817214498	0.0618881413408735	0.629217033331193	0.00295539344111123	0.2807892512997	0.230456391836816	-0.124573597321042	0.600776631234613	-0.233734773606694	0.321287410651495	-0.4315637803259	0.0574343859244682
uc060fug.1	uc060fug.1	blue	0.424284850928919	0.0622530274687464	0.812371612957951	1.35464935022413e-05	0.29725507632973	0.203098272140823	-0.330823854148274	0.154240288846161	0.059121893433389	0.804449628464047	-0.661346352277302	0.00149650864235234
uc064bjg.1	uc064bjg.1	blue	0.424172257964981	0.0623298869222355	0.854719653039234	1.59630215365539e-06	0.176514073465539	0.456609234749672	-0.390281160006053	0.0888982288074794	-0.00891972671596759	0.970228072674414	-0.645658995083103	0.00210619662707717
uc064rqx.1	uc064rqx.1	blue	0.423292047718532	0.06293321838899	0.802656736796944	2.05418096502095e-05	0.323584730257741	0.164008454008385	-0.219680945310103	0.352048773677531	-0.081969979365572	0.73118033334344	-0.629683875136578	0.00292786271332906
uc059hbj.1	uc059hbj.1	blue	0.421547983857789	0.0641416776764412	0.638157424745591	0.00246403733325682	0.215307091718833	0.361958143217113	-0.21311691658736	0.366979547662548	-0.119909417235601	0.614580752096291	-0.45243367198007	0.0451813417679516
uc059emn.1	uc059emn.1	blue	0.420952871272883	0.0645580072447329	0.900760791877109	6.15515487106675e-08	0.424330163094101	0.0622221161886151	-0.25146980011044	0.284844216722044	-0.267290433515296	0.254589732067457	-0.74978669423985	0.000141046164753574
uc059wpl.1	uc059wpl.1	blue	0.420805918054756	0.0646611257299256	0.734130959216018	0.000228661303357619	0.3637803496658	0.11486399962332	-0.163211457116336	0.491743614426723	-0.203973950401453	0.388365924861706	-0.567406214240271	0.00907310520635217
uc284qih.1	uc284qih.1	blue	0.420526391958381	0.0648576143642281	0.841774424149258	3.2745029356753e-06	0.269523675764835	0.250490440861928	-0.374417826379291	0.103858740669489	-0.00910230387119418	0.969618940078077	-0.72721159535399	0.000280188760727705
uc057cdq.1	uc057cdq.1	blue	0.418759896436608	0.0661097654437784	0.702652871955054	0.000550685822077384	0.586581470223039	0.00655741843742999	0.0175700829559278	0.94139105363105	0.0307106214426423	0.897730846384412	-0.552001317115173	0.0116201796032658
uc060cic.1	uc060cic.1	blue	0.41755318223376	0.0669755216296757	0.596016305691694	0.00554862778900918	0.217796959210557	0.356297706068488	-0.203289848572989	0.389993453318403	0.195129385380308	0.409697956918982	-0.457483615623059	0.042544405551652
uc064hxx.1	uc064hxx.1	blue	0.413191551164961	0.0701759613428483	0.728407866859763	0.000270631390947313	0.15569312907505	0.512169465522122	-0.368457646591997	0.1099263400073	-0.0151041563742631	0.949605881936455	-0.574600936966001	0.00805043236495253
uc059szz.1	uc059szz.1	blue	0.412942528650871	0.0703620827438353	0.758579231325398	0.000105885051773346	0.00904668889489731	0.969804486754899	-0.435126345747651	0.055181828037601	-0.160707192490127	0.498502495178677	-0.6029915525763	0.00488804630117496
uc060rdh.1	uc060rdh.1	blue	0.40958605587675	0.0729069654611313	0.751950141770243	0.000131579317452179	0.330197582788883	0.155069005807135	-0.214986491889825	0.362690711773554	0.0358528992880997	0.880715337637178	-0.584068332733839	0.0068500971948838
uc057ddo.1	uc057ddo.1	blue	0.404031545758429	0.0772686125056528	0.785576598427278	4.05416511990988e-05	0.177439561392027	0.454213945461218	-0.400046415860421	0.0805154685527878	0.123200883582506	0.604826016078949	-0.613580129355151	0.00401020259208868
uc060flj.1	uc060flj.1	blue	0.403704437034445	0.0775313907680025	0.752291696672551	0.000130135736923117	0.205745904997031	0.384167935135681	-0.314117023356884	0.177414860334379	-0.0589039093852829	0.805157332378785	-0.610720630318387	0.0042332600947258
uc002aqs.4	uc002aqs.4	blue	-0.397497570139318	0.0826445085481719	-0.672818573858469	0.00115116882622098	-0.275139721307492	0.240368826466827	0.105332412535931	0.658516294448053	0.085635449081882	0.719614217839653	0.471054057747286	0.0360449526478072
uc057mrn.1	uc057mrn.1	blue	0.396924295575676	0.0831290479849927	0.71996715924172	0.00034444555567452	0.0738656430329444	0.756948869484861	-0.37325692185093	0.105021057087106	-0.261534890976415	0.265349898648061	-0.544148554575311	0.0131252787987752
uc064gxl.1	uc064gxl.1	blue	0.396521130922422	0.0834710647841635	0.686394199182306	0.000831625748618841	0.32635533804629	0.160220915294657	-0.15824524628817	0.505190857041088	0.00905375248044669	0.969780920630651	-0.58565849970401	0.00666369113172215
uc064eio.1	uc064eio.1	blue	0.395533639796586	0.0843131785302668	0.682031516247885	0.000924897443516325	0.372811501673673	0.105469512348356	-0.202149111518287	0.392715759160481	-0.101511441648644	0.670220863470644	-0.542168739022538	0.0135285414288997
uc003trc.3	uc003trc.3	blue	0.395278008803656	0.0845321951158837	0.602227397834552	0.00495708497093923	0.474448347361254	0.034547099219218	-0.0332601217645251	0.889288863951506	0.138357802568503	0.560753228252581	-0.499018167047524	0.0250994334265533
uc002lcy.5	uc002lcy.5	blue	0.394982477628092	0.0847859204758892	0.557523433867662	0.0106479546096363	-0.0701968483526396	0.768697674309787	-0.31698849071108	0.17327258603342	0.0549769613175642	0.817930997231572	-0.313938675308148	0.177674340602679
uc062mwc.1	uc062mwc.1	blue	0.394377285368555	0.0853072571271956	0.82131774956004	9.03662570387677e-06	0.290217877006134	0.214512676170472	-0.354770539897219	0.124820870669556	-0.208539861673	0.377600509213338	-0.695087692390505	0.000669283957521194
uc061hpj.1	uc061hpj.1	blue	0.394058887910837	0.0855824855640273	0.781196981634052	4.77982446134652e-05	0.361619224555058	0.117198442252323	-0.2275211656256	0.334684000785863	-0.155474429213751	0.512769615882123	-0.677352461711225	0.00103459958171904
uc003euj.1	uc003euj.1	blue	0.392579623281453	0.0868697903442499	0.604298683675561	0.00477179121047339	0.347304076746701	0.13352603261233	-0.0369356487792209	0.877138738992887	-0.236511826775577	0.315405136345598	-0.448037173835953	0.047577935926635
uc284ofa.1	uc284ofa.1	blue	0.388232457865701	0.0907354347878384	0.831099258617597	5.65504472151696e-06	0.0543163007715181	0.820084448040032	-0.555316392616053	0.0110282835132518	0.0501557891776839	0.833673724728229	-0.681274214674553	0.000941955055434686
uc063hty.1	uc063hty.1	blue	0.387680011879937	0.0912355885225827	0.768820434804528	7.46702078658369e-05	0.236049414336634	0.316380090096083	-0.381422180258333	0.0970432106972115	0.117254286156761	0.622495369120792	-0.655469234380873	0.00170470716759245
uc063jdx.1	uc063jdx.1	blue	0.386735070649116	0.0920957730150039	0.817308224433401	1.08634881499828e-05	0.0183721214934353	0.938720383018285	-0.530816250903953	0.0160380014629737	0.0849060048281104	0.721911343946553	-0.684472969607789	0.000871670146677609
uc021psj.2	uc021psj.2	blue	0.385823622477778	0.0929310910552185	0.461412547227215	0.0405763105088693	0.588210414778925	0.00637325161254608	0.199465117096591	0.399162306013264	0.187169969171142	0.429426536904295	-0.338107918510212	0.144826663816146
uc003mkt.1	uc003mkt.1	blue	0.384527180111201	0.0941287953828973	0.419415131883744	0.0656432088402418	0.276532091123453	0.237900760897596	-0.0106589751548255	0.964426104839449	0.0225952692443737	0.924668950704969	-0.196061765663917	0.407419659060059
uc001xpz.4	uc001xpz.4	blue	0.384517601700105	0.094137686144067	0.685077370322249	0.000858900650878715	-0.0435318001424586	0.855401862387492	-0.438993419644768	0.0528135162916759	-0.0610491272659713	0.798199126881833	-0.531993072164987	0.0157617122095802
uc004ebn.2	uc004ebn.2	blue	0.384034216397015	0.0945871673620181	0.628106166668899	0.0030217708101593	0.0587250300323572	0.805738188565956	-0.329683264827421	0.155751885393138	0.301508496996112	0.196398907200661	-0.386901021371921	0.0919442782958495
uc062fyw.1	uc062fyw.1	blue	0.383704366996257	0.0948947817940571	0.620037061055183	0.00354212626959001	0.393508250990865	0.0860600119535213	-0.0534165488415623	0.82301921947159	0.242496891341313	0.302949295555503	-0.440030444001241	0.0521918024632009
uc003faq.4	uc003faq.4	blue	0.382857410655821	0.0956879972600583	0.615850620805187	0.00384010166415878	0.343735840222568	0.137834247347722	-0.0521651373523139	0.827104775141475	0.250315987536058	0.287134003897991	-0.438354425727297	0.0531994078921596
uc001zuy.3	uc001zuy.3	blue	0.381229279791549	0.0972264193925466	0.601696760043814	0.00500549775392356	0.0806549908329294	0.735343476072154	-0.378056258806811	0.100276371977245	-0.0843105399110149	0.723788251107334	-0.510051151496684	0.0215859083598706
uc003mdm.2	uc003mdm.2	blue	0.380873779407995	0.0975647199302531	0.802564669104197	2.06207791398748e-05	0.217057345014873	0.357973786276874	-0.354465031488177	0.125168920051936	0.07963375133547	0.738581549411796	-0.644411833059149	0.00216247733672757
uc062edv.1	uc062edv.1	blue	0.380419174463335	0.0979985809170563	0.682366156152407	0.000917443459871963	0.543602174939162	0.0132355872463406	0.0998737933197809	0.675260058996193	-0.193749042205055	0.413083538728036	-0.446174627393031	0.0486221653824376
uc059dvo.1	uc059dvo.1	blue	0.379670528777342	0.0987161304730076	0.707554078950115	0.000483791179569553	0.000320610100825711	0.998929652942933	-0.462787676236336	0.0399043845085676	-0.301509382751475	0.196397527688959	-0.550224499891328	0.0119478530338527
uc032mci.2	uc032mci.2	blue	0.379409711095336	0.0989670121348462	0.759611366252583	0.000102300999911193	-0.191527407883186	0.418564221903171	-0.632332595822569	0.00277566987903864	-0.316730275606947	0.173642350584436	-0.620285904679916	0.00352503663714111
uc065cif.1	uc065cif.1	blue	0.376497892638701	0.101799538950108	0.763725654564676	8.90300717157956e-05	0.213880938612459	0.365223391688293	-0.341041750246231	0.141151219777831	-0.160005894583433	0.500403314753797	-0.629849547431473	0.00291814408898679
uc065cih.1	uc065cih.1	blue	0.376497892638701	0.101799538950108	0.763725654564676	8.90300717157956e-05	0.213880938612459	0.365223391688293	-0.341041750246231	0.141151219777831	-0.160005894583433	0.500403314753797	-0.629849547431473	0.00291814408898679
uc003qwj.5	uc003qwj.5	blue	0.375621635014446	0.102663356451971	0.768486488701377	7.55461420274154e-05	0.451227554004233	0.0458293559679291	-0.150722296089922	0.525892409964867	-0.0101139351795488	0.966244134564219	-0.584443956140255	0.00680568415613904
uc059tew.1	uc059tew.1	blue	0.374908988334199	0.103369802342455	0.72826228880971	0.000271779374605198	0.204378586657341	0.387405047615213	-0.371392593303347	0.106907339128741	0.247696668776382	0.292374145985312	-0.57711445321899	0.00771618020794519
uc057yhr.1	uc057yhr.1	blue	0.372049694707323	0.106239723751106	0.746423048198341	0.000156923614975836	0.221015710623618	0.349056318214798	-0.340516967206766	0.141803797593625	0.0187613029911649	0.937424691001581	-0.583941872929091	0.00686510291099559
uc010snk.3	uc010snk.3	blue	0.369660959361163	0.108681214688049	0.631761474198457	0.00280791598451828	-0.0752171696196368	0.752633551301356	-0.446435049972303	0.048475113437172	-0.180551211935499	0.446208261776014	-0.412506161415608	0.0706891184813456
uc057cdw.1	uc057cdw.1	blue	0.367374732664793	0.111055655265746	0.781677909867189	4.69502324328545e-05	0.0434846548944268	0.855556887620287	-0.505656959447976	0.0229351242459339	-0.221969963851499	0.346926024936118	-0.648917678035414	0.00196489299304043
uc003vnk.6	uc003vnk.6	blue	0.367326847748683	0.111105784329848	0.522531833936327	0.0180947580552458	0.106559422371732	0.654773666516398	-0.274713856569038	0.24112697810778	-0.03372651794139	0.887745733190626	-0.351115960515832	0.12902973510334
uc063pnx.1	uc063pnx.1	blue	0.367201550368355	0.111237031013093	0.606670451243744	0.00456667547278788	0.145244485837057	0.541210963163791	-0.173755864778662	0.463786161848494	0.07829825266791	0.742822448103941	-0.338009085658377	0.144951634040576
uc031yrn.2	uc031yrn.2	blue	0.367187996499739	0.111251235134807	0.687053624654732	0.000818244828249529	0.200893900405773	0.395723374535253	-0.31614501964026	0.174482431047574	-0.273586518057507	0.243141356563176	-0.578898038358324	0.00748594717081148
uc057bzw.1	uc057bzw.1	blue	0.366782160900298	0.111677146778617	0.461847999744463	0.0403625960916684	0.252896828990795	0.282027878709173	-0.129326136431107	0.586844474527605	-0.460537237153406	0.0410085497844091	-0.407534699248771	0.0744957990600317
uc062gwi.1	uc062gwi.1	blue	0.36548230867473	0.11304920779107	0.580071038435697	0.00733761750961234	0.0688015104652019	0.773178975413696	-0.326821085181175	0.159590201160063	-0.309294996181683	0.184521509172345	-0.486779181536835	0.0295099922360215
uc059dif.1	uc059dif.1	blue	0.364978548531852	0.113584200562951	0.613940264785271	0.00398281322181277	0.127595077874285	0.59190325717094	-0.287287581734972	0.219387751723257	0.0983828276724977	0.679859502430353	-0.491732926361374	0.0276569138295723
uc059zww.1	uc059zww.1	blue	0.36446362254696	0.114132931173967	0.679741521947484	0.000977291463522731	0.00423619238877756	0.985858273599413	-0.396931724233236	0.0831227557730226	0.0256079144132417	0.914658027741902	-0.487418026562921	0.0292656870132571
uc063oni.1	uc063oni.1	blue	0.363487703743495	0.115178143270751	0.719043216462004	0.000353478438803105	0.272020808144357	0.245956909699622	-0.230388011392793	0.328462750983941	0.0286885679419262	0.904433905451437	-0.586224068737368	0.00659840418864221
uc062fqt.1	uc062fqt.1	blue	0.363024099203888	0.115677066607139	0.410213055010019	0.0724264275552409	-0.00481812417140969	0.983915830487305	-0.193218449457234	0.414388945536328	-0.172720975788002	0.466493694024007	-0.257577851385059	0.272911170713582
uc001etd.4	uc001etd.4	blue	0.362496282469588	0.116246980830096	0.896572838554277	8.78951848497233e-08	0.375429608690073	0.102853365722896	-0.355440720610819	0.124059785086259	-0.190092160476291	0.422125600588463	-0.835316072293914	4.57820243117739e-06
uc057ywy.1	uc057ywy.1	blue	0.358003724752958	0.121179635712101	0.713376538845584	0.000413413331578955	0.363705828415518	0.1149439367025	-0.154140789814318	0.516436585662901	0.0893928652907712	0.707818575293798	-0.498370249451121	0.0253190139973539
uc058zbm.1	uc058zbm.1	blue	0.355407637055335	0.124097278382904	0.769907398628222	7.18793727715221e-05	0.0704302279606094	0.76794883155342	-0.452490696981535	0.0451508793431086	0.181905243668954	0.442747676789608	-0.619188826380489	0.00360089711342894
uc062cjc.1	uc062cjc.1	blue	0.355141042874997	0.124399701924944	0.616777613990008	0.00377239369191285	0.277083370169575	0.236928118342052	-0.228669278120815	0.332184242277876	-0.430122306313806	0.0583653830326646	-0.475137945804565	0.0342488108504576
uc057dyd.1	uc057dyd.1	blue	0.355015593067577	0.124542193286709	0.726902327968366	0.000282705927506158	0.26051396015777	0.267287982306509	-0.330461130433956	0.154719889463408	0.145220684044647	0.541277965575439	-0.615226875874069	0.00388622445414056
uc059xzl.1	uc059xzl.1	blue	0.354467795667549	0.125165767876161	0.561703930942601	0.00995672560777039	0.173574831365762	0.464259213160113	-0.257930956181498	0.272231029700663	-0.486217708548397	0.0297260284627643	-0.489109378343318	0.0286265498651103
uc062hvf.1	uc062hvf.1	blue	0.3521841913371	0.127789217562684	0.685710835718983	0.000845687099328659	0.152142728576243	0.521953584449835	-0.362683753505858	0.116044327269672	0.148375730748005	0.532429633565835	-0.577896561298809	0.00761451990564932
uc060xmh.1	uc060xmh.1	blue	0.350726765898347	0.129483816271545	0.493496386008096	0.0270198218068965	0.395727357874696	0.0841474864911605	0.0388997066903791	0.870656845655829	0.255048125403569	0.277814887269824	-0.286242539829812	0.221143799348261
uc059ejf.1	uc059ejf.1	blue	0.348863516121357	0.131673413700512	0.619364250865025	0.00358867677683603	0.274113949365941	0.24219757815009	-0.118227756012403	0.619588884454049	0.301732076972734	0.196050900310058	-0.409486177209125	0.0729837328305191
uc004btg.2	uc004btg.2	blue	0.347458115954953	0.133342218176002	0.568384200301239	0.00892818416527969	0.152109357055798	0.522045963575527	-0.155617269607888	0.512377599129764	0.287387080439993	0.219221036233091	-0.323099122013538	0.164678592183882
uc057eue.1	uc057eue.1	blue	0.343230286053166	0.138452463502936	0.678702141606117	0.00100188559088799	0.665464186737971	0.00136372419048482	0.0962707186386433	0.686393741777803	0.207823861949408	0.37927746802026	-0.505401440249335	0.0230155897690881
uc059qef.1	uc059qef.1	blue	0.343082174694351	0.138633950216577	0.759866892881439	0.000101429965704029	0.0989779759602571	0.678022227396801	-0.434625849732496	0.0554941575225217	0.16750294175326	0.480266584967994	-0.623117725633287	0.00333532891618382
uc002mtb.3	uc002mtb.3	blue	0.341379813103704	0.140731950366696	0.478420136194827	0.0328565227337709	0.156801950865576	0.509131827339679	-0.207190156431816	0.380765169183291	-0.0631221228016089	0.791489065283507	-0.396816212002225	0.0832206366605691
uc063dwm.1	uc063dwm.1	blue	0.338899755495702	0.143828138485842	0.601170010302043	0.00505394076282408	0.285918160611116	0.221690739839009	-0.177148927838824	0.454965446744702	0.21934543540511	0.352803291378079	-0.433189618207874	0.0563978924687561
uc002qbb.3	uc002qbb.3	blue	0.335522280636691	0.148120975914024	0.539904912473062	0.0140018317301048	-0.357889788011739	0.121306646797458	-0.589647386232916	0.00621433370452197	-0.253158570372155	0.281513193984272	-0.40699200306037	0.0749204203409677
uc061seg.1	uc061seg.1	blue	0.334914438625159	0.148902943662975	0.673319419336184	0.00113777167770449	0.374169625457407	0.104106455234626	-0.144354420045118	0.54371908453943	0.0449547486083188	0.850725280588328	-0.536668793860396	0.0147014620718446
uc002dfp.2	uc002dfp.2	blue	0.334053264200929	0.150015736218515	0.682275549759698	0.000919456658923977	0.0755752825348746	0.751491302145475	-0.435757129478837	0.0547901014534256	-0.0551006167520091	0.817528076130997	-0.529810104027083	0.0162772891201138
uc001cbi.5	uc001cbi.5	blue	0.333962665799732	0.150133141527599	0.561996806180409	0.00990970097735836	0.456921672446212	0.0428318153994138	0.0288580649894375	0.903871781560863	-0.129141744045676	0.587382464076875	-0.427624048295707	0.0600059710194919
uc059nda.1	uc059nda.1	blue	0.333794676988861	0.150351005412448	0.696046381893379	0.000653152081546564	-0.338125207223783	0.144804810673752	-0.704731195157527	0.000521419541561775	-0.0737384499753791	0.757355345847574	-0.544993640149545	0.0129561266160087
uc059sso.1	uc059sso.1	blue	0.332146065519943	0.152500772877515	0.674363357220754	0.00111026908957558	-0.0913424616443358	0.701723176956641	-0.53251797684967	0.0156397157036965	-0.025436164583896	0.915228428375433	-0.564945699550278	0.00944620183172355
uc064lym.1	uc064lym.1	blue	0.33202452574142	0.152660100213292	0.713837989630554	0.000408229379635681	0.300305540314323	0.198278428701215	-0.214780639921853	0.363161529016645	0.0568594235519579	0.811801963153119	-0.503323616804633	0.0236782572066232
uc004bdv.4	uc004bdv.4	blue	0.331054785059743	0.153935485502605	0.588479597314215	0.00634323093672904	0.107862562646275	0.65080748967714	-0.287248768867135	0.219452807331358	0.0538957496542253	0.821455899111495	-0.337456396603622	0.145651878391966
uc060rzf.1	uc060rzf.1	blue	0.329976181296577	0.155362713979787	0.651128074656113	0.00187363364280269	0.291462629791339	0.212463575020857	-0.225681340423503	0.338712829427581	-0.263995614860332	0.260715025556572	-0.521518081297451	0.0183602780467681
uc057lpj.1	uc057lpj.1	blue	0.32901929528176	0.15663654187324	0.74821264339216	0.000148295631613953	0.159222766840267	0.502530071043805	-0.359970279830391	0.11900236646317	-0.199292522376583	0.399578832517976	-0.596568265158994	0.00549381380715906
uc003wuq.4	uc003wuq.4	blue	0.327945360274292	0.15807478272534	0.493822085055941	0.0269034307689498	0.0853493189790554	0.720515008606259	-0.252663016128215	0.282488137904931	-0.00582675282817886	0.980549318834585	-0.390205511227229	0.0889655773935917
uc002tji.2	uc002tji.2	blue	0.327281861017672	0.15896790918269	0.591589468774594	0.00600473889824919	-0.116048400821879	0.626103241541985	-0.430839794022807	0.0579005631379557	0.15326856578958	0.518841547473404	-0.40325025894065	0.0778973499295486
uc058ilu.1	uc058ilu.1	blue	0.327031895060169	0.159305287411157	0.578787048663482	0.00750010826280079	0.537183244042621	0.0145883996959398	0.0364405093877177	0.878774030799378	0.00722746583549413	0.975874679491876	-0.44581322888657	0.0488268013452718
uc003yho.3	uc003yho.3	blue	0.326793921984688	0.159626938346909	0.415047408088196	0.0688004770974432	-0.107536745402415	0.651798290203897	-0.352980904870502	0.126869540419568	-0.113525383246945	0.633678262044994	-0.301306991876834	0.196712908073982
uc032phz.2	uc032phz.2	blue	0.326589836006441	0.159903143706437	0.610463272603961	0.004253828874904	0.436429095412566	0.0543751329345922	-0.0615657695880994	0.796525517445954	0.153224123946367	0.518964227238237	-0.436102115969227	0.0545767570246985
uc002mud.3	uc002mud.3	blue	0.326522373744006	0.159994518158092	0.671342764163619	0.00119142050263721	0.148285748245224	0.532681059057678	-0.31689716089992	0.173403309008096	0.291670462002959	0.21212270626734	-0.484417193761171	0.0304271900441076
uc061ebk.1	uc061ebk.1	blue	0.325760651074792	0.161028738622815	0.664451905985089	0.00139541065491332	0.25258256412941	0.282646614689976	-0.21875530937096	0.35413267299833	0.129513880023026	0.586296921829166	-0.490236845636393	0.0282066279086799
uc061sdy.1	uc061sdy.1	blue	0.325433847578222	0.161473863300934	0.375089040558157	0.103190984539659	0.359654236807915	0.119350370456438	0.0989726788107731	0.678038572466329	-0.356675743413639	0.122665914296837	-0.306104819016535	0.189327508562763
uc059asa.1	uc059asa.1	blue	0.324737097693417	0.16242570756719	0.646347602913134	0.00207565016271503	0.576269113731474	0.0078273043877094	0.00683503430984692	0.977184282339583	0.0218622659238577	0.927106403191331	-0.550393711211606	0.0119163294093608
uc060blp.1	uc060blp.1	blue	0.324537143252888	0.162699581980807	0.735425412051156	0.000219982185441433	-0.0146239431428788	0.951206227920076	-0.476318979844232	0.0337426209901253	-0.0210351523989354	0.929857549758529	-0.61029651963468	0.00426720033373437
uc058tfc.1	uc058tfc.1	blue	0.324286747515341	0.16304299352613	0.663064943580217	0.00143982831148372	0.515312917438802	0.0200541049206957	-0.0406233023087433	0.864975059915681	0.234424220519831	0.319820975034055	-0.522570040219461	0.018084811485333
uc061joz.1	uc061joz.1	blue	0.32423241240142	0.163117578662274	0.731687128152161	0.000245846531051768	0.0763229874166291	0.74910800302085	-0.384299270428806	0.094340509833242	-0.0495588194192304	0.835627401145805	-0.550077074504971	0.011975372952023
uc058ulz.1	uc058ulz.1	blue	0.32421418002681	0.163142611281511	0.716494718694914	0.000379446633382842	0.429017609298987	0.0590865803136227	-0.119237025594986	0.616581238950608	-0.0223628817547375	0.925441638762957	-0.589218828518622	0.00626138448439196
uc002vqw.1	uc002vqw.1	blue	0.322632614437387	0.165324142973409	0.44196962220007	0.0510442444279514	0.372320360260234	0.10596560716381	0.0589870453807021	0.804887406996168	0.0731310379383145	0.759297322955476	-0.318084019046715	0.171709767149303
uc002ibf.6	uc002ibf.6	blue	0.321891162601513	0.166353736259964	0.506406529532964	0.0227003632467991	0.101844286754887	0.669198315988623	-0.261405672700183	0.265594709957896	-0.579744110810638	0.00737871465896498	-0.443312724152388	0.0502608080487029
uc060wxg.1	uc060wxg.1	blue	0.320851594789917	0.167804701864358	0.483406138523935	0.030826564623274	0.00306600068391837	0.98976450387048	-0.22067294971676	0.349823352926553	-0.246726196075004	0.294330446728163	-0.355546443271875	0.123940024662566
uc057osl.1	uc057osl.1	blue	0.319562790595655	0.169615558533377	0.710178807078792	0.000450899379048334	0.0534103246963132	0.823039529043488	-0.481274488205025	0.0316820393479544	-0.0112822007139958	0.962347487698907	-0.568876446012356	0.00885595845493692
uc060zew.1	uc060zew.1	blue	0.315604023733031	0.175261441907621	0.444375805205949	0.049647259283884	0.301498876120078	0.196413891564985	-0.0137104747550826	0.954250920240534	0.444882914268414	0.0493566135396031	-0.280709474685777	0.230594486967999
uc058zlf.1	uc058zlf.1	blue	0.315342385904813	0.175639038232152	0.549263986899736	0.0121280747688986	0.099583938697518	0.676153363136301	-0.343917473488699	0.137612612717205	0.413229116988359	0.0701479164011346	-0.45466295780921	0.0440021946829184
uc033cuh.2	uc033cuh.2	blue	0.31305826759795	0.178959035940579	0.552655089590031	0.0115014602977837	0.196839903448162	0.4055235537586	-0.141907625978051	0.550641013679557	0.121602563331111	0.609554952132933	-0.355224608908572	0.124304848457625
uc002eua.1	uc002eua.1	blue	0.312622970512526	0.179596549180398	0.672767988047718	0.00115252930626317	0.173512720102797	0.464421570187293	-0.341211372800081	0.140940742482368	-0.0515479729678176	0.829121249964991	-0.605622969323881	0.00465634712530934
uc003sxl.4	uc003sxl.4	blue	0.310403856439357	0.182870511853044	0.381471235539756	0.0969966603014102	-0.186452494799821	0.431229297296301	-0.411644031284662	0.0713385869154047	0.186810683375078	0.430328794835675	-0.255524878111264	0.276886567968291
uc010rog.3	uc010rog.3	blue	0.310089801996241	0.183337092884739	0.382436031176799	0.0960844403952318	-0.0604611650884074	0.800104800865281	-0.224256259781358	0.341852908091837	-0.191971722280063	0.417464999709446	-0.258104164480841	0.271897788355834
uc058yag.1	uc058yag.1	blue	0.310029579923482	0.183426654942106	0.597853483698713	0.00536790691358085	0.175547296734633	0.459118295112155	-0.257558041624358	0.272949359174105	0.14806710832016	0.533292202619701	-0.503875498727865	0.0235007937473401
uc065bwc.1	uc065bwc.1	blue	0.309582558970072	0.184092388615634	0.626753657644932	0.00310425619433185	0.159868634626748	0.500775758906622	-0.298078906682982	0.201788981370245	0.0697119517236059	0.770254187233476	-0.478229332399064	0.0329362295210355
uc058dvs.1	uc058dvs.1	blue	0.309454828902814	0.184282912620558	0.488100294340941	0.0290065331641963	0.096084318609525	0.686971446276049	-0.218798909795793	0.354034355176235	-0.16089627732569	0.497990595050681	-0.310460490063893	0.182786458663962
uc001tqy.5	uc001tqy.5	blue	0.309045791840628	0.184893935251301	0.642537725811328	0.00224941016726854	0.250816943848005	0.286138445835671	-0.313075385705136	0.178933997122014	0.064728038501342	0.786300553305573	-0.514697136493703	0.020228761470819
uc059xpc.1	uc059xpc.1	blue	0.308759321956747	0.185322680519841	0.510373716401972	0.0214894074981996	0.594406045916647	0.00571111711102547	0.166331959938239	0.483384920323882	-0.113633683908539	0.633352375247017	-0.368827283532337	0.109542768809203
uc062qwv.1	uc062qwv.1	blue	0.306097154443122	0.189339155714833	0.408748806199518	0.0735523509022186	0.0739431967777756	0.756701057766089	-0.261570441216279	0.265282571630938	-0.152981569507681	0.519634029317571	-0.308919766005376	0.18508246919586
uc059izw.1	uc059izw.1	blue	0.305877470798478	0.189673193974444	0.626864387083335	0.00309743355606835	-0.0414229375065352	0.862341232265438	-0.491209102019872	0.0278484178145618	0.00964261315673178	0.967816401064297	-0.510706542323278	0.021390196523004
uc004bph.3	uc004bph.3	blue	0.305811207900205	0.189774027327374	0.57706048410944	0.00772323596269035	0.419922130720353	0.0652839074144694	-0.0261164904794367	0.912969225608082	0.0245174478945711	0.918280261479407	-0.379068045370579	0.0992963646645415
uc060lzl.1	uc060lzl.1	blue	0.303426125043138	0.193427490431635	0.549127580715109	0.0121538460401774	0.273849604648506	0.24267029825863	-0.144506880468851	0.543289090690646	0.184231243349758	0.436835860094534	-0.315290555771891	0.175713905325678
uc057rfm.1	uc057rfm.1	blue	0.3029130069261	0.194219607250857	0.528406472329804	0.0166158825564095	0.301328950180719	0.196678674650705	-0.00181478856258523	0.993941435204275	0.138533472159718	0.560250881052065	-0.375365696889629	0.102916662809047
uc059ovx.1	uc059ovx.1	blue	0.302183910734267	0.195348872225553	0.593609028554746	0.00579297941012847	-0.121404197519498	0.610142901334943	-0.479934538957867	0.0322292266052821	-0.304334101764281	0.192031134988926	-0.492356733079023	0.0274302114079492
uc064jgi.1	uc064jgi.1	blue	0.302006398744871	0.195624476991459	0.573650180544502	0.00817990759174266	0.0566432660635098	0.812505213315745	-0.363739378267351	0.114907943671583	0.127182015897325	0.593113072094105	-0.523803969098698	0.0177659142635595
uc060wsc.1	uc060wsc.1	blue	0.300957610045021	0.197258137497517	0.669145410253836	0.00125354376706272	0.0548741664063685	0.818265979493204	-0.476556907473711	0.0336413559866705	-0.0999689291239765	0.674966950599765	-0.583107642059453	0.00696476915146839
uc058vtk.1	uc058vtk.1	blue	0.29904183985073	0.200265758906758	0.802607435461441	2.05840643920107e-05	0.173099826280431	0.465501596091362	-0.386302005458052	0.0924919761461826	0.182499540883863	0.441233235175256	-0.628089616594238	0.00302276901743435
uc059wid.1	uc059wid.1	blue	0.298645634370317	0.200891567917821	0.548382722569952	0.0122953545090685	0.0124952141942846	0.958302458743519	-0.344319976552165	0.137122360368354	0.0216132574861738	0.927934573119912	-0.428147619715904	0.0596592875227467
uc032lku.2	uc032lku.2	blue	0.295381062370286	0.206097604120504	0.626708218868204	0.00310705953546233	0.189934532400873	0.422517720294118	-0.313185664454692	0.17877274840035	-0.432048752118311	0.0571237084322652	-0.534442631819399	0.0151988637582454
uc059zwb.1	uc059zwb.1	blue	0.294236404608337	0.2079439952064	0.627638367066187	0.00305009171527492	0.263277713924913	0.262061899845691	-0.215191874842405	0.362221315457051	0.536357160648646	0.0147702927341232	-0.457049667114329	0.0427662202083727
uc032lxh.2	uc032lxh.2	blue	0.294115629131049	0.208139449119552	0.631280616439998	0.00283530699402212	0.184816866282854	0.435354004526512	-0.325297829507543	0.16165937741707	-0.160071158676742	0.500226272844949	-0.56046659599053	0.0101574003091524
uc032wbc.2	uc032wbc.2	blue	0.292424238473528	0.210889455768272	0.652039217832583	0.0018370631422666	0.0918705620114184	0.700075071582264	-0.395601169988249	0.084255390875013	-0.0409844564476987	0.863785323856714	-0.508577953080693	0.022031026808014
uc061dmm.1	uc061dmm.1	blue	0.291393530834478	0.212576985277081	0.399721746921859	0.0807843780343115	0.462803762206218	0.0398965757867249	0.0241806007301192	0.919399492996939	-0.125815303009167	0.597123386696063	-0.324531845050482	0.162706843168651
uc062jsv.1	uc062jsv.1	blue	0.291130824621758	0.213008522446554	0.648348692057571	0.00198897700418702	0.171051326067692	0.470878760547198	-0.347009325325087	0.133878257471172	0.338466183845325	0.1443742835686	-0.531774815599184	0.0158126629096219
uc058cct.1	uc058cct.1	blue	0.290853518775353	0.213464668250198	0.309806014122862	0.183759400199182	-0.106895558644812	0.653749760199754	-0.284402931510594	0.224257310371286	-0.165769218741944	0.484887069214673	-0.175215380883975	0.45998133548368
uc057dvf.1	uc057dvf.1	blue	0.285747302548031	0.221979181752056	0.453240297180912	0.0447519151965315	0.0141859616811047	0.952665990404294	-0.293996718562632	0.208332003845661	0.559961856444099	0.0102401980969159	-0.320834737602912	0.167828301389859
uc060rsp.1	uc060rsp.1	blue	0.285054461194433	0.22315134994154	0.497879185942114	0.0254864449500049	-0.0199366117673328	0.933512697376571	-0.38425223252909	0.0943842485875946	-0.336864797536028	0.14640403835566	-0.449126772231267	0.0469750885573484
uc062sbj.1	uc062sbj.1	blue	0.28372601858545	0.225410143178755	0.749216103555481	0.000143638150752942	0.242760642337651	0.302407365404231	-0.291289170719816	0.212748344422356	-0.0970860377682534	0.683868816705505	-0.578014957005179	0.00759922643913804
uc032lqw.2	uc032lqw.2	blue	0.283492074139273	0.225809465124879	0.682687469261575	0.000910334124899079	-0.0403959954285115	0.865724011757502	-0.527788366519476	0.0167667648222963	-0.165711035165149	0.485042512784153	-0.583847619146711	0.00687630457368093
uc061trd.1	uc061trd.1	blue	0.28220927278358	0.228007287912558	0.633905627815859	0.00268844533726978	0.0569389553980709	0.81154324788289	-0.353873037284585	0.125845312970462	-0.45810431817355	0.0422286758756197	-0.511508954683276	0.0211525043738356
uc032lzq.2	uc032lzq.2	blue	0.280972441638883	0.230139488502698	0.630069757247165	0.00290526776553454	-0.0030952816899795	0.989666757518286	-0.485734110089399	0.0299130943845771	0.107925347472323	0.650616627606339	-0.543397393902191	0.0132771225930869
uc001wnp.3	uc001wnp.3	blue	0.280457479576202	0.23103104910889	0.680480702611842	0.00096011243294353	0.0974896544684248	0.682620066730625	-0.343267760308727	0.138406571328162	0.118173200464655	0.619751627604288	-0.524830623638668	0.0175040262717439
uc002hrt.4	uc002hrt.4	blue	0.279580846672916	0.232553925387409	0.422031509868796	0.0638049049762848	-0.230143601490829	0.328990447460782	-0.445779471793822	0.0488459493982424	-0.35275154748946	0.127133812719612	-0.327212858594623	0.159060992130314
uc010dyu.2	uc010dyu.2	blue	0.278492392798345	0.234453809520079	0.440910402403925	0.0516686485359562	0.197615361616695	0.403638780936978	-0.103876058752928	0.662968629305832	0.00326213877240041	0.98910975511464	-0.34241304624318	0.139455946125576
uc001uax.4	uc001uax.4	blue	0.277900436770615	0.235491266372568	0.570841598182173	0.00857234620439929	0.227661798233745	0.334377210973649	-0.135775462130964	0.568160614907427	0.198187525518821	0.402251199331569	-0.365726783881578	0.112790230006851
uc061cjt.1	uc061cjt.1	blue	0.275059321371491	0.240511841929327	0.347748263921187	0.132996471536523	0.39914442131069	0.0812641964136033	0.102402021173333	0.66748613332268	0.538504872997499	0.0143011449955826	-0.226056651675249	0.337888677474392
uc058fqj.2	uc058fqj.2	blue	0.272075299470873	0.245858570933999	0.617220683740879	0.00374038288808531	0.0877253150308307	0.713045785461927	-0.374750928079797	0.103526964285267	0.0266839798735102	0.911085217271737	-0.47801922808019	0.0330241736620925
uc003app.5	uc003app.5	blue	0.2713791754894	0.247116738470751	0.500928480444855	0.0244607715361008	-0.052399154971061	0.826340435839306	-0.294109336868649	0.208149635375612	0.338485793621827	0.144349550969502	-0.23924492354422	0.309679546076814
uc058tyn.1	uc058tyn.1	blue	0.269669906912212	0.250223499830471	0.531021826063104	0.015989459370344	-0.0669338917844965	0.779187873802193	-0.363647798697239	0.115006211401752	-0.173925693878209	0.463342611201204	-0.454100987290893	0.044297178998956
uc063mka.1	uc063mka.1	blue	0.268887115508559	0.25165458030613	0.635232640605065	0.0026166497067717	-0.0113463950719673	0.962133396110759	-0.468380563909334	0.0372599201715673	-0.323823776059762	0.163679261733915	-0.501099343090055	0.0244042804473133
uc001kdy.4	uc001kdy.4	blue	0.267171535788281	0.254809166175234	0.470523070403006	0.0362837710232984	0.0625879606866774	0.793216760069364	-0.182333104519291	0.441657089661248	0.309171919833836	0.184705378485824	-0.214952305138855	0.362768878292783
uc001xow.5	uc001xow.5	blue	0.265245340653183	0.258380835396216	0.316273004341446	0.174298484575982	0.0354168836185893	0.882156241089934	-0.193091729642464	0.41470104121866	-0.336408512607404	0.146986010786553	-0.272043408139054	0.245916121150168
uc060xvw.1	uc060xvw.1	blue	0.264993220184193	0.258850667043767	0.589980947786028	0.0061779136996861	0.0532357720310791	0.823609143681721	-0.374656885308114	0.103620554839569	-0.240109140985628	0.307882232523009	-0.511482251325248	0.021160380566652
uc060sks.1	uc060sks.1	blue	0.2640107541133	0.260686669566851	0.558892017722997	0.0104175076853255	0.269125128008015	0.25121890097106	-0.24187400114743	0.304231490446868	-0.11609628070476	0.625959833611397	-0.485468781486593	0.0300161206879832
uc063cai.1	uc063cai.1	blue	0.262004745239816	0.264460930571597	0.609193356795127	0.00435653831840635	-0.202156722727992	0.392697560633604	-0.573433442754675	0.00820965987202504	0.262038217343597	0.264397672741779	-0.483106495577092	0.0309457115296822
uc059ydy.1	uc059ydy.1	blue	0.261308239272553	0.265779397018613	0.577460881428998	0.00767101461565512	0.0330690913170876	0.889921023356924	-0.397948377345614	0.0822649509332932	0.0452179442547394	0.849860797632901	-0.426465874756016	0.060778274122605
uc064rpj.1	uc064rpj.1	blue	0.261275374872515	0.265841710378651	0.549824192562807	0.012022697846651	0.125101344647983	0.599222808628967	-0.274445949219921	0.24160471124267	-0.159133945383988	0.502771560733537	-0.420736058405004	0.0647101904174475
uc063ynr.1	uc063ynr.1	blue	0.261096074457917	0.266181839195601	0.541498354614562	0.0136673315492572	-0.101749740090269	0.669488719880861	-0.434563838832554	0.0555329482402586	0.0621477158952853	0.79464138648432	-0.412339157950479	0.0708145800640028
uc064jdv.1	uc064jdv.1	blue	0.26066795778094	0.266995073039359	0.623483932565368	0.00331142747995187	0.0328116644192847	0.890773003515965	-0.445918869401255	0.048766915992522	0.207829493658896	0.379264261560101	-0.507721025758201	0.0222932751685162
uc003vbr.2	uc003vbr.2	blue	0.259536255912171	0.269152319692905	0.403271027296123	0.0778805876198455	-0.0513246354775336	0.829851219766103	-0.259312869390426	0.269579426218131	0.0169159915373187	0.943569529273734	-0.288809909013116	0.216846098880557
uc064jbs.1	uc064jbs.1	blue	0.257446101287974	0.273165216001358	0.350295548668081	0.129988248322787	-0.138349144185713	0.560777993036863	-0.276355936072171	0.238212100191187	-0.355407209284584	0.124097763224532	-0.275061770449997	0.240507484698205
uc004dsz.5	uc004dsz.5	blue	0.255064037390948	0.277783872707584	0.462682709565256	0.0399553682620534	0.0884959111147292	0.710628678658792	-0.216885896866493	0.358362960403699	-0.32361247007661	0.163970229885032	-0.39126981842405	0.088021491508336
uc060smx.1	uc060smx.1	blue	0.255026003070533	0.277858010194117	0.560469189552505	0.010156976268291	-0.0354377681763469	0.882087215610174	-0.43209966703632	0.0570911660377407	-0.29005817683098	0.214776511917571	-0.519217096759198	0.0189745024515737
uc062dgr.1	uc062dgr.1	blue	0.254343893257272	0.279189685882802	0.426446983632009	0.0607909332785471	0.511379932291055	0.0211905812942667	0.224566651579298	0.341167533615817	0.269007240108618	0.251434633373101	-0.242079694704121	0.303807714807905
uc063eyc.1	uc063eyc.1	blue	0.25302529778293	0.281775186596118	0.568524557687755	0.00890754121817655	0.088200503953054	0.711554961005385	-0.339487750005736	0.143089790082002	0.210315386484946	0.373460073032299	-0.49818795358066	0.0253810671313547
uc059qwd.1	uc059qwd.1	blue	0.252655831675537	0.282502287819117	0.545708957768625	0.0128143277009569	-0.0870392881218183	0.715199845189149	-0.444845281477589	0.0493781376140634	-0.273170281838009	0.243887828824171	-0.45217619241637	0.0453190828539818
uc001uba.2	uc001uba.2	blue	0.247065448354401	0.293645665065948	0.56064488760434	0.010128283540991	0.0674763782811655	0.777441212039206	-0.344186101717417	0.137285284343799	-0.192827898866796	0.415351231960936	-0.439368759656689	0.0525878445062684
uc062rjq.1	uc062rjq.1	blue	0.24313507809331	0.301639023596893	0.357955545718052	0.121233331735508	0.059870021580094	0.802021883050838	-0.0699696222484301	0.769426961937548	-0.148641592042943	0.531687095513824	-0.204400127756623	0.387353931793691
uc001xtq.2	uc001xtq.2	blue	0.236852419649043	0.314688182463899	0.393817482665624	0.0857915969922223	0.0216661375867293	0.927758694734982	-0.233623672704579	0.321524094123673	0.0417992620067011	0.861102181824301	-0.23878185686191	0.310645185931064
uc060hmy.1	uc060hmy.1	blue	0.235657447743093	0.317207928681041	0.533271430150375	0.0154659268791844	0.349661015177695	0.130733047871981	-0.12273188837267	0.606212069144604	-0.245438037124953	0.296939497977714	-0.394391820629333	0.0852947082051703
uc063orj.1	uc063orj.1	blue	0.233681125711963	0.321401686298302	0.578982923806413	0.0074751314667256	0.182376343835326	0.441546953956456	-0.245872788011864	0.296057374070867	-0.0151473483925723	0.94946195036984	-0.502603472468749	0.0239114211325224
uc064mxi.1	uc064mxi.1	blue	0.229113768462735	0.331219431692651	0.34612864562852	0.134934570329103	0.259504151483527	0.269213676011969	-0.061280490507022	0.797449544314877	0.338184606170486	0.144729747272788	-0.336574740236101	0.146773807573288
uc010rlj.3	uc010rlj.3	blue	0.228600915683678	0.332332776801884	0.543603882702732	0.0132352413051402	0.041145364949518	0.863255339957185	-0.30981759149818	0.183742158936348	-0.081943283211108	0.731264779648458	-0.394463325218316	0.0852329950301759
uc062clz.1	uc062clz.1	blue	0.224322264741919	0.341707095556085	0.468183408194836	0.0373507615478789	0.2404921894004	0.307087628091722	-0.146836713806146	0.536737435994673	0.169201859546743	0.475760234740292	-0.40797463204574	0.074152902612667
uc061khc.1	uc061khc.1	blue	0.212037902091369	0.369467908991735	0.503063721601072	0.0237621959331274	0.0661416994347953	0.781740351285098	-0.281951008361338	0.228451449755609	-0.491900199628857	0.0275959795667321	-0.456279638092926	0.0431620199851897
uc004acg.4	uc004acg.4	blue	0.211294620370025	0.371187582353336	0.516520372320804	0.0197151167311008	-0.0118490550883316	0.960457085676637	-0.250305977565155	0.28715391860449	0.151666739141228	0.523271945680576	-0.317405839210741	0.172676079438332
uc060tok.1	uc060tok.1	blue	0.210295832397948	0.373505531822594	0.511714880840291	0.0210918444252455	-0.0162493593278876	0.945790169360427	-0.325982717286539	0.160726755582045	0.549109936012866	0.0121571828919439	-0.384519032602265	0.0941363579296674
uc002enq.2	uc002enq.2	blue	0.200941259060085	0.395609668080165	0.663013002803292	0.00144151452587815	0.140976197565759	0.553286373957547	-0.315245269308344	0.17577933807768	0.109839151748608	0.644808871440052	-0.534501847925378	0.0151854600691015
uc060ddr.1	uc060ddr.1	blue	0.18988202931785	0.422648371607829	0.377682220399519	0.100640438912333	0.38756734291033	0.091337840709196	0.136878183307502	0.564992254982564	0.0149350083734402	0.950169559226201	-0.239201323771419	0.309770387988262
uc061eeq.1	uc061eeq.1	blue	0.182200995640578	0.44199367578692	0.518801209021584	0.0190872485602462	0.348614956535565	0.131967477335146	-0.0575618147090141	0.80951775315728	-0.145124134949337	0.541549791579813	-0.431729025092259	0.057328384840026
uc064pym.1	uc064pym.1	blue	0.181599017289951	0.443529089262442	0.473280245445464	0.0350569839533396	0.064494466399759	0.78705466215574	-0.208690378378374	0.377248512659976	-0.207371070424831	0.380340117889951	-0.318765703121303	0.170742194087093
uc001bky.4	uc001bky.4	blue	0.179741584130542	0.448284180768631	0.356608782230449	0.122741200192703	-0.018028822992425	0.939863441142641	-0.251661167297866	0.284465535216365	-0.315915408644597	0.174812772024479	-0.282829462921774	0.226942984793378
uc064geu.1	uc064geu.1	blue	0.178631829396802	0.4511377603857	0.464636011712869	0.0390148511263966	-0.113076078226718	0.635030955902229	-0.394591642130631	0.0851223317484181	-0.122359253643692	0.607314266190589	-0.464498869800062	0.03908031941285
uc065cog.1	uc065cog.1	blue	0.172028948332664	0.468308674784943	0.54726822059496	0.0125095723411325	0.287906134028486	0.218352681376476	-0.216410531413222	0.359443274441894	0.308880318263422	0.185141509484488	-0.459045688468863	0.0417532908843426
uc059qgm.1	uc059qgm.1	blue	0.165515345668797	0.485565498843794	0.49491611720698	0.0265153598322216	0.155540400970007	0.512588542671826	-0.230397570595788	0.328442122255346	0.420613671687717	0.0647962141695243	-0.327843992759373	0.15821100686088
uc061nzr.1	uc061nzr.1	blue	0.163772488383127	0.490235610129581	0.440599041253295	0.0518532992809167	-0.0416187562222858	0.861696459279941	-0.298484825934289	0.201145937308437	-0.492453185500183	0.0273952898898739	-0.298487570752497	0.201141593710833
uc061rhy.1	uc061rhy.1	blue	0.162669993351744	0.493201177040338	0.315128244127204	0.17594850033887	0.236044264924704	0.316390957315992	0.0163567036996621	0.945432564638065	-0.202749572676395	0.391281482448262	-0.300287532811955	0.198306654903744
uc003gjw.5	uc003gjw.5	blue	0.0129157626101375	0.956900282582011	0.379389994807518	0.0989859961942099	0.0356996243166391	0.881221825399368	-0.0147413698743788	0.950814877843954	0.214836318896772	0.363034147594538	-0.145253379923945	0.541185927144067
uc060knq.1	uc060knq.1	brown	0.3919888130057	0.0873879016668506	0.312372932940942	0.179963437483466	0.877177521241206	3.83649498227236e-07	0.499830651850248	0.0248262101636302	0.137786554952979	0.56238815204578	-0.20117401091968	0.395051101325004
uc032hqo.2	uc032hqo.2	brown	0.373933953343044	0.104342062020083	0.415862502626199	0.0682027977375441	0.728353746966953	0.000271057679440185	0.271836430479578	0.246289837026524	0.219235375459465	0.353051005185687	-0.343552938502863	0.138057683629814
uc062bgr.1	uc062bgr.1	brown	0.352723787740046	0.127165824838188	0.224942186358713	0.340339392767109	0.548480589536109	0.0122766860733705	0.366577350398709	0.111892534445225	-0.313983991481502	0.177608385226384	-0.141888189217536	0.550696158068186
uc064tam.1	uc064tam.1	brown	-0.352037151535773	0.127959467511139	0.0751251009351806	0.752927296822358	0.310840675663268	0.182222880802383	-0.055407832621165	0.816527229293766	0.118550105130577	0.618627641531621	-0.364194160814879	0.11442084137588
uc002ren.4	uc002ren.4	brown	0.341559398792342	0.140509582226787	0.463203164098204	0.0397030706341346	0.591213258193935	0.0060448802567256	0.222082333788853	0.346675666824472	0.057034917484219	0.811231110455557	-0.328258275610968	0.157654779034761
uc064eae.1	uc064eae.1	brown	0.341252490731133	0.1408897542229	0.392559518333194	0.0868873840797795	0.742120482343154	0.000179446010051862	0.393615737625809	0.0859666427516616	-0.0920262214935318	0.699589532411712	-0.286692449259299	0.220386664410187
uc062fih.1	uc062fih.1	brown	0.340570858554766	0.141736685313215	0.100872203771096	0.672186258609966	0.384498781487943	0.0941551570130977	0.284457524441919	0.224164502676761	-0.183983936531512	0.437462439450463	0.0181037106791305	0.939614082875471
uc002iot.3	uc002iot.3	brown	0.315902050701276	0.174832003192654	0.331130946569121	0.153835052475919	0.626710445915174	0.00310692208897653	0.327156767431502	0.159136685789214	0.262586043418199	0.263363708732259	-0.232505742643231	0.323911459139458
uc059yjm.1	uc059yjm.1	brown	0.312112975112871	0.180345421184132	0.231731895887204	0.325570187945911	0.948307911851283	2.07328261020558e-10	0.560747498904409	0.0101115568723551	0.0591496739907158	0.804359447010095	-0.219002480170774	0.353575517872512
uc010czf.4	uc010czf.4	brown	0.310647732512616	0.182508747715248	0.519657567939344	0.0188556719482269	0.765403040175019	8.40607746944896e-05	0.228940806245476	0.331594666433025	0.292478545004817	0.210800788444849	-0.404789061292015	0.0766626177165913
uc003vae.4	uc003vae.4	brown	0.309894292462136	0.18362796194492	0.260872713825596	0.266605931839138	0.940390940628936	7.26073088633095e-10	0.535836257110625	0.0148859235141198	0.0383802320199881	0.872370489572148	-0.24290604464043	0.302108858873974
uc002fwp.4	uc002fwp.4	brown	-0.308725762923113	0.185372950577274	-0.128324144962833	0.589770427845079	0.541613088749534	0.0136434970252017	0.360584823344377	0.118327755665526	0.221453636689059	0.348077743066387	-0.105122652533332	0.659156891101481
uc002rok.4	uc002rok.4	brown	0.304593225894456	0.191633879523999	0.334266755600633	0.149739328423391	0.631161478471258	0.00284212769999914	0.343679519936604	0.137903022151786	0.0819504757811101	0.73124202754083	-0.225277263232642	0.339601465485467
uc060nfw.1	uc060nfw.1	brown	0.303615551468819	0.193135615396672	0.154116480096306	0.516503542630303	0.80433639847164	1.91463749650167e-05	0.539119356726512	0.014169147238782	0.147993258024997	0.533498702543355	-0.131278462522966	0.581161149310798
uc060nfx.1	uc060nfx.1	brown	0.303615551468819	0.193135615396672	0.154116480096306	0.516503542630303	0.80433639847164	1.91463749650167e-05	0.539119356726512	0.014169147238782	0.147993258024997	0.533498702543355	-0.131278462522966	0.581161149310798
uc001tvz.2	uc001tvz.2	brown	0.302751928568498	0.194468716897318	0.241173561468332	0.305677244266544	0.37290800629272	0.105372232606866	0.156319002504309	0.510453812408766	-0.0204114068176019	0.931932761949807	-0.168408886016697	0.477860941972694
uc057qno.1	uc057qno.1	brown	0.299855319366763	0.198984941643311	0.370615104478726	0.107701183261544	0.862127067132292	1.02534064829298e-06	0.47560796330298	0.0340466571165035	-0.0250806814047634	0.91640915471715	-0.241663479850114	0.304665583502154
uc059rir.1	uc059rir.1	brown	0.295059692874405	0.206614887181796	0.412864396302082	0.0704205556244831	0.862177071583974	1.02219377339787e-06	0.402697686076229	0.0783443219149383	0.173265009224974	0.465069366268926	-0.359679001881001	0.119323074659815
uc062dru.1	uc062dru.1	brown	0.27019296196495	0.249270163089332	0.265255212037112	0.258362450865062	0.611641209398292	0.00416035690232325	0.388583332386125	0.0904188201479511	-0.00319974695021845	0.989318030974999	-0.183660503994541	0.438282604511274
uc002sqd.3	uc002sqd.3	brown	0.269573664397851	0.250399167528792	0.242021846014317	0.303926860070849	0.806430024724883	1.75225693636373e-05	0.487628821888495	0.0291854247811705	0.131251917043514	0.581238266517916	-0.228465033742743	0.332628130737677
uc003xih.3	uc003xih.3	brown	0.26689629128793	0.255317610203622	0.371839867901836	0.106452578924587	0.712710770634796	0.000420991220157093	0.380862193070933	0.0975757601335917	0.304854251694097	0.191234267352087	-0.249615924214204	0.288528823819957
uc057mbw.1	uc057mbw.1	brown	0.261256796425384	0.265876940569224	0.317567909535458	0.17244481466512	0.41770948273945	0.0668629060766694	0.203320284425881	0.389920963765888	0.0818496435775602	0.73156100766625	-0.12629156441811	0.59572462440647
uc002aly.4	uc002aly.4	brown	0.261028684926054	0.266309746326554	0.270156263296715	0.249336975477961	0.844938604474634	2.76362371571171e-06	0.523693266967302	0.0177943392411145	0.317639878161798	0.172342187571701	-0.173750891869686	0.463799153084245
uc057cyu.1	uc057cyu.1	brown	0.260419020129044	0.267468662352267	0.356812240535183	0.122512549704835	0.63112952683161	0.00284395926771595	0.206105440615537	0.383319256999434	0.0318969576036479	0.893801243909474	-0.302788862419324	0.194411579332246
uc060ehp.1	uc060ehp.1	brown	0.257500523338016	0.273060259537821	0.328438876341354	0.157412723508401	0.922356434598468	7.3298130782432e-09	0.439608712105251	0.0524439601108613	0.0229241425454813	0.923575558617	-0.363071619550208	0.115625854766188
uc058nke.1	uc058nke.1	brown	0.251165841599824	0.285446336437077	0.342037775003107	0.139918447735471	0.758847556948385	0.000104943082250769	0.345496905665855	0.135695912082733	0.200114744033972	0.397596689809698	-0.241251671050905	0.305515815058827
uc060suk.1	uc060suk.1	brown	0.251009452690785	0.285756437552227	0.551653516831749	0.0116837401130708	0.504756894710605	0.023219557935402	-0.0585002952518239	0.806468085111734	0.15565203244543	0.512282216252436	-0.437500583619907	0.053718399471227
uc002qtm.6	uc002qtm.6	brown	0.250682079596608	0.286406253743434	0.252956155362436	0.281911169063305	0.97297441488606	6.62257929031368e-13	0.629819002281738	0.00291993389927857	0.146259830537342	0.538356283208529	-0.176903290384285	0.455601098641348
uc002rrc.4	uc002rrc.4	brown	0.250292225135866	0.287181280272045	0.387048688464624	0.0918096283186067	0.524514241553353	0.0175844003488723	0.17984221343418	0.448025890694428	0.154107906123181	0.516527159156076	-0.272681389792499	0.244766477036146
uc064sle.1	uc064sle.1	brown	0.250105392368734	0.287553159771399	0.443003912262899	0.050440119217236	0.414867200870462	0.0689331453215651	-0.00405928039236386	0.986448807779603	0.112257096405975	0.637499476146999	-0.413151921713989	0.0702055560004275
uc061otp.1	uc061otp.1	brown	0.250013116468151	0.28773693891718	0.244949829721208	0.297931998894795	0.970333941854249	1.51779140409309e-12	0.616979911691839	0.00375775008380607	0.0869844667350066	0.715372068879881	-0.198552165688625	0.401368258963744
uc001nun.3	uc001nun.3	brown	0.243394270293809	0.301107857582218	0.121295632708722	0.610464780964898	0.874305724117368	4.67239118963275e-07	0.68155745869948	0.000935544387028418	0.109687612092737	0.645268027781429	-0.0696419187445292	0.770479062398351
uc004bjc.4	uc004bjc.4	brown	0.243180877227771	0.30154512539441	0.203270913866029	0.390038554186899	0.810783448585863	1.45237657588915e-05	0.423281694045073	0.0629403413448763	-0.0472080087186417	0.843329707720725	-0.245293283082922	0.297233564671546
uc002bjf.2	uc002bjf.2	brown	0.236366086275633	0.315712221861839	0.340970706256235	0.141239440726402	0.77840536795248	5.29864127459574e-05	0.458103864465287	0.0422289059983044	-0.110360629293663	0.643229771401394	-0.216713765236837	0.358753930481866
uc003jfm.5	uc003jfm.5	brown	0.233596962148616	0.321581012382339	0.200334412205601	0.397068050781045	0.601458498138545	0.00502736207530283	0.337719805559416	0.145317850858264	0.146887918881778	0.536593852732572	-0.19212314613063	0.417090736589058
uc059iia.1	uc059iia.1	brown	0.232182451743242	0.324603815481737	0.234204144056822	0.320288636631972	0.982915560361903	1.10699328289808e-14	0.629750724607627	0.00292393797133679	0.0838854919611961	0.725128933208001	-0.191724162674883	0.41807726379173
uc059ymi.1	uc059ymi.1	brown	0.231067711286446	0.326997874536722	0.320895584933112	0.167743127785082	0.363860331009899	0.114778250086947	0.0791110637076489	0.740240494753059	0.387326427726487	0.09155676436396	-0.12446678473329	0.601091317008015
uc004bcz.4	uc004bcz.4	brown	0.229253172891275	0.330917181942051	0.185036491419894	0.43479895105501	0.974252617820862	4.30199220341689e-13	0.676660012594824	0.00105173002864391	0.108412097563918	0.649137647871058	-0.133918314976502	0.573514081093116
uc002ndu.3	uc002ndu.3	brown	0.227586491382393	0.334541472143593	0.197493978092565	0.403933490140669	0.36649187258548	0.111982515101663	0.290609592637307	0.213866439088981	0.184953071996939	0.435009731024066	-0.0490334081190599	0.837347658954898
uc002aut.5	uc002aut.5	brown	0.221624733158967	0.347695849922854	0.290702437963766	0.213713454816119	0.712542155571315	0.00042292906731817	0.417498216117375	0.067015158948737	0.337721883426192	0.145315218058187	-0.147740653748726	0.534205312752528
uc002lww.3	uc002lww.3	brown	0.221061091453349	0.348954837635578	0.00457625584277252	0.984723158211384	0.705766644423595	0.00050733866119938	0.669405871014611	0.00124604060842291	0.0870686547485458	0.715107594145845	0.0311962919745532	0.896121836210054
uc010xym.3	uc010xym.3	brown	0.219412884989044	0.352651531108421	0.0503480917265817	0.83304458396016	0.846734655334936	2.50576961127633e-06	0.669839137619704	0.00123364311890418	0.0470501433631715	0.843847444138592	-0.0419463090534656	0.860618113350846
uc060jbm.1	uc060jbm.1	brown	0.217735792121332	0.356436148436706	0.403138958432572	0.0779872271955171	0.510761318040062	0.021373903552586	0.218584662938746	0.35451762779048	0.129226939863807	0.587133867910144	-0.254043214491577	0.279777954759321
uc059yjf.1	uc059yjf.1	brown	0.217538700703721	0.356882445443516	0.225289603556763	0.339574306762712	0.95315630762411	8.69843672978293e-11	0.578041908776788	0.00759574852417098	0.0664303743848501	0.780809978027004	-0.225548912881473	0.339003910282482
uc001arj.4	uc001arj.4	brown	-0.216437775229954	0.359381309778904	-0.0270586513129651	0.909841595088307	0.385464101498573	0.0932621051074158	0.082717929430114	0.728815602039648	-0.0056068590055574	0.981283235927379	-0.249057914394099	0.289643596763674
uc001ylz.2	uc001ylz.2	brown	0.215085233018934	0.362464998591236	0.124291134345331	0.601608957015307	0.530456849234526	0.0161231502836871	0.307251913339554	0.187589809849422	-0.0154680571787479	0.948393279086275	-0.0773296611825411	0.74590270344929
uc063mgz.1	uc063mgz.1	brown	0.210820426161709	0.372287055553397	0.215598445102849	0.36129313800772	0.98817502045547	4.11353170709521e-16	0.64762394352153	0.00202001133930218	0.0719396516255465	0.763110365141132	-0.176566342195358	0.45647378354895
uc001hil.5	uc001hil.5	brown	0.21077067381493	0.372402518820132	0.281419944959789	0.229366537656143	0.977921392087095	1.09297678050135e-13	0.541671399374452	0.0136313965971152	0.0317876549959454	0.894163198015971	-0.277702574297908	0.2358386991321
uc001vwv.5	uc001vwv.5	brown	0.21053905468601	0.372940318157218	0.351255423166181	0.12886729655136	0.526093592622323	0.0171861035560378	0.11266466252995	0.636270556192479	0.00206438987446999	0.993108173710936	-0.280927007774779	0.230218058718349
uc002jrm.5	uc002jrm.5	brown	0.209331220397477	0.375751917462639	0.134622972162829	0.571480244734647	0.969714466764059	1.82393651795217e-12	0.706058729136941	0.000503425554312602	0.0689469487165341	0.772711557018096	-0.0697978786548969	0.76997830087007
uc031zqt.2	uc031zqt.2	brown	0.205909825240205	0.383780873784374	0.155679525979528	0.512206785009103	0.441825542213461	0.0511288380762773	0.230794466328798	0.327586300273499	0.296952553088488	0.203580479324679	-0.0475751967743949	0.842125714639954
uc057lzc.1	uc057lzc.1	brown	0.200378435762199	0.396962153196888	0.147933754440649	0.53366511310753	0.356436200456047	0.122935389557865	0.263099207864668	0.262397480603606	0.276390403212833	0.238151161739683	0.0346541255339502	0.884677786807419
uc058ume.1	uc058ume.1	brown	0.199975071677174	0.397933017668362	0.31539898548543	0.175557306641928	0.402521679643143	0.0784870916624485	0.143666159679049	0.545662152535926	-0.0567181255903319	0.812261648485825	-0.223125109805733	0.344357397720481
uc060dap.1	uc060dap.1	brown	0.199812584682809	0.39832447971218	0.217570967476597	0.356809358029123	0.986009988357888	1.85340636392563e-15	0.642570850975704	0.00224784865941675	0.056696265827571	0.812332770242077	-0.192532842163384	0.416079027990057
uc061lkw.1	uc061lkw.1	brown	0.199191475532268	0.399822801841872	0.413295150805002	0.0700986389019535	0.656162273773868	0.00167895986257774	0.20655995744316	0.382247880333727	0.375552382475005	0.10273185213643	-0.313388257779762	0.178476775406861
uc003yny.5	uc003yny.5	brown	0.195871125843605	0.407884930613247	0.288177475935221	0.217899637741014	0.943574839982378	4.48256292963075e-10	0.514409189519004	0.0203108475994369	0.133872202109439	0.573647284859761	-0.264359886529041	0.260033281437609
uc057ues.1	uc057ues.1	brown	0.193663477287767	0.413293901723761	0.282436328617874	0.227617263031416	0.957398199207881	3.76002611785926e-11	0.525230655842659	0.0174028226438546	0.0421675834012028	0.859889784091776	-0.301815171972519	0.195921666491928
uc062idz.1	uc062idz.1	brown	0.19269568423476	0.415677271660405	0.188342688034742	0.426488543870777	0.938838611656858	9.09863555225235e-10	0.672165200823196	0.00116884546896251	0.0745671368934217	0.754708181540625	-0.158258679174856	0.505154247174472
uc001yoh.1	uc001yoh.1	brown	0.19083469906122	0.420281066291464	0.252181006027625	0.283438439052234	0.941683787796339	5.9888845139721e-10	0.585022403204674	0.00673775141332362	0.090467583887989	0.704456332274103	-0.197968057880493	0.402783131300719
uc001xhd.4	uc001xhd.4	brown	0.188843900846276	0.425236139395733	0.017458183430139	0.941763711139354	0.805395573524322	1.83093052744639e-05	0.627929544361194	0.00303243783420808	0.0916509924537819	0.700760152040404	0.0277273769184634	0.907622441780838
uc061rpi.1	uc061rpi.1	brown	0.187467671821208	0.428679691592699	0.0934705892398818	0.695089577553582	0.821850037174188	8.81543500045693e-06	0.562201096743718	0.00987700666948156	0.0602341895102818	0.800840754581269	-0.0489664318467331	0.837566998317596
uc061jcp.1	uc061jcp.1	brown	0.183136661007667	0.439612685307286	0.393826579624827	0.0857837101424478	0.729552847326911	0.000261745841454299	0.328139151209083	0.157814579987973	0.380111699327673	0.0982928226226973	-0.356547247444741	0.122810414136733
uc064zvc.1	uc064zvc.1	brown	0.183022171154466	0.439903666174218	0.400300627676321	0.0803053795806468	0.768203791338022	7.62945492518712e-05	0.325522140691992	0.161353519553778	-0.189365768961492	0.423934210970231	-0.375945992613081	0.102342985277939
uc064txn.1	uc064txn.1	brown	0.181786334279047	0.443051018089469	0.334740874431706	0.149126755329345	0.938022425533508	1.02207261546376e-09	0.50600350036089	0.0228263515931123	0.0392678906076983	0.86944261546624	-0.338646519495404	0.144146949139737
uc003azh.4	uc003azh.4	brown	0.181581455256427	0.443573924957224	0.293287075296053	0.209483598680301	0.546588659236736	0.0126416633837606	0.279796322035449	0.232179002539138	0.238316001218051	0.311618471419894	-0.242588081606585	0.302761859895385
uc002efw.4	uc002efw.4	brown	0.181155007378225	0.444663367987111	0.120469792957216	0.612915531429022	0.484580718225075	0.0303629795709214	0.252752977671688	0.282310994122833	-0.0873369542455747	0.71426494600654	-0.117819336712623	0.62080764190221
uc002kau.4	uc002kau.4	brown	0.180106411611207	0.447348128370649	0.105391936112063	0.658334554083764	0.850738642643318	2.00516818221493e-06	0.584964061943535	0.0067445776931591	0.0306353808341151	0.897980150534485	-0.0986396228960765	0.679066539213407
uc010ckx.4	uc010ckx.4	brown	0.17936124271518	0.449261118998712	0.281779443715945	0.228746816721882	0.950529335868457	1.40773022965114e-10	0.512085335107833	0.0209830674869599	0.031814465257187	0.894074414331608	-0.257719588824877	0.272638032389701
uc003yph.3	uc003yph.3	brown	0.179237235633197	0.449579879762308	0.212587554244053	0.368199137589429	0.93132867669507	2.50952226025797e-09	0.617452854798651	0.00372369915007611	0.100108334542751	0.674537531235843	-0.164373833820256	0.488621772433099
uc060ffj.1	uc060ffj.1	brown	0.177943527744371	0.452912339463445	0.110799570118478	0.641901743185788	0.850213982741891	2.0653387200167e-06	0.584360554586492	0.00681552496440852	-0.0389354242426701	0.870539040836279	-0.108712508169593	0.648225486680763
uc010dwt.3	uc010dwt.3	brown	0.175975950819331	0.458004945989244	0.141600594307878	0.551512388929655	0.855689736618484	1.50848793134024e-06	0.542866709823689	0.0133852496595472	0.106813028423887	0.654001100827056	-0.0896750766767222	0.706935173605849
uc003xgm.4	uc003xgm.4	brown	0.169773852223039	0.474247817643448	0.185723699936933	0.433064599304402	0.672958755513215	0.00114740577709003	0.466437400849206	0.0381627812790164	0.174465968468642	0.461932988542219	-0.105102347151639	0.659218914871386
uc057gfp.1	uc057gfp.1	brown	0.168035620422363	0.47885138078163	0.250573089524226	0.286622794737954	0.987916800185128	4.99163863395316e-16	0.595560515302864	0.0055942299969192	0.0714024146141558	0.764831522337858	-0.232374574635608	0.324192261105088
uc002tps.4	uc002tps.4	brown	0.167502016132472	0.480269045940265	0.158557761887375	0.504339460804202	0.857272463569068	1.37425695186548e-06	0.528133696542607	0.0166823335887829	-0.00414187686987267	0.98617309897127	-0.173761161620213	0.463772324574424
uc003ors.4	uc003ors.4	brown	0.166599895451301	0.48267052085448	0.427145518915535	0.0603241620226819	0.501623883377187	0.0242314998731641	0.107572258713471	0.651690267963317	0.312393151732499	0.17993375089845	-0.299402646635836	0.199696994650363
uc284mny.1	uc284mny.1	brown	0.163728757087225	0.490353074391573	0.230745428646355	0.327691968029533	0.939682627871062	8.05407786223341e-10	0.587985979009346	0.00639837094653633	0.017619849033241	0.941225322085891	-0.248347930451235	0.291065803310565
uc002lwp.2	uc002lwp.2	brown	0.161159692839277	0.49727788944648	0.339411556058622	0.143185317175499	0.568389918016569	0.00892734247613032	0.238359049621032	0.31152845591415	0.190243351938299	0.421749675978111	-0.199766929131804	0.398434510741318
uc061aux.1	uc061aux.1	brown	0.16053068445858	0.498980577359371	0.277187449780744	0.236744775322872	0.784117427590513	4.28456122626854e-05	0.443438258091258	0.0501880565541327	0.132437798138013	0.577797443583967	-0.206811907812453	0.381654712254544
uc064mcp.1	uc064mcp.1	brown	0.152269851344619	0.521601753264619	0.191768465624288	0.417967658312152	0.791850341328314	3.18111483099761e-05	0.484624166530085	0.0303459367848128	0.0465480286616654	0.845494592365554	-0.115300916449426	0.628343750241992
uc060bkr.1	uc060bkr.1	brown	0.150188465423156	0.527376289977823	0.11572910002156	0.627059928929657	0.852701430874558	1.79341520341678e-06	0.576745718168383	0.00776449264718165	0.124989042148181	0.599553316401395	-0.0711339713812867	0.765691937822749
uc059svq.1	uc059svq.1	brown	0.145789128977703	0.539678819681443	0.205473409729895	0.384811855091596	0.689451299438817	0.000771114779291215	0.350707014338498	0.129506890990777	0.085150163192753	0.721142197431918	-0.133121364522878	0.57581807174395
uc062fut.1	uc062fut.1	brown	0.144962570647444	0.542004801773277	0.0798920014322699	0.737762305652406	0.657931647513187	0.00161470022623101	0.465927613380487	0.0384024347097232	0.153213940916703	0.518992338973993	0.04886009653368	0.837915257572623
uc003yok.3	uc003yok.3	brown	0.144370493807896	0.543673743386414	-0.0687430587839418	0.773366852213429	0.652077875082521	0.00183552487655604	0.655388658940933	0.00170772201224069	-0.0650886385404599	0.785136683055443	0.0873244374462499	0.714304250442513
uc032gne.2	uc032gne.2	brown	0.1441290916639	0.544354875712234	-0.0210491032539405	0.929811139960606	0.66715546179399	0.00131213361821728	0.565067891163979	0.00942738361028139	0.0200842169463577	0.933021498167779	0.0590768745881381	0.804595774027001
uc031qou.2	uc031qou.2	brown	0.141766491089007	0.551041486495388	0.253427536432039	0.280984909798121	0.781716526354689	4.68827072599039e-05	0.475225673936467	0.0342110082348478	0.0404397767359003	0.865579748446513	-0.191135055218063	0.419536184842235
uc021trx.2	uc021trx.2	brown	-0.140840130286396	0.553673296001305	0.147497505463784	0.534885879264538	0.69681057385715	0.0006405301254565	0.348691873815315	0.131876429121186	-0.203584379933476	0.38929227767896	-0.268003259373712	0.253276680788742
uc002eei.5	uc002eei.5	brown	0.140735868307951	0.553969858151712	0.134397806694337	0.57212979386311	0.784062722085034	4.29341429209437e-05	0.47753913634554	0.0332258160522953	0.0144917283505723	0.951646875287083	-0.153378839386258	0.518537201170284
uc022aqp.2	uc022aqp.2	brown	0.140007888682792	0.556042496633647	0.241859019672543	0.304262369706892	0.796313479587057	2.66369944676887e-05	0.430569380176047	0.0580754180163237	0.00808632796433595	0.973008739606247	-0.181419717582198	0.443986950813478
uc003ltr.5	uc003ltr.5	brown	0.137286781254337	0.563820238506632	0.162566002834927	0.493481350236737	0.326742928471016	0.159695920906816	0.128840960411111	0.588260488059073	0.403557527969144	0.0776496242001463	-0.0241533051213333	0.919490193680741
uc001zyt.5	uc001zyt.5	brown	0.136060242645966	0.567341634614251	0.0768816306248745	0.747328762311715	0.66542527331737	0.00136493098062639	0.470745659190773	0.0361835094498598	-0.0343667995585434	0.885627914720778	-0.00304289249607392	0.989841644115162
uc002ywv.5	uc002ywv.5	brown	0.124448519440585	0.601145136087014	0.222444676112493	0.345869091044652	0.974916594388293	3.40878531290258e-13	0.616611931818585	0.00378442202981463	0.0900115407834091	0.705882416753556	-0.19973217504841	0.398518280170346
uc003smc.4	uc003smc.4	brown	0.123634127011728	0.603546778165034	0.15888542762261	0.503447533863375	0.355007223078929	0.124551704420384	0.264445625860848	0.259872982054948	0.230383845403053	0.328471741416263	0.083878134506384	0.725152146814234
uc003ojl.4	uc003ojl.4	brown	0.120630173762162	0.612439276942378	0.130709953388999	0.582813679216886	0.466957389189832	0.0379195299402736	0.412692549712416	0.0705492906636337	-0.265762907405426	0.257418032640895	0.00675850077060081	0.97743969288719
uc003oxi.3	uc003oxi.3	brown	0.120291534714576	0.613445048701919	-0.0746298662483248	0.754507905134199	0.616456341150689	0.00379574665609142	0.595676484544513	0.00558259803074002	0.0801077846361195	0.737077987776579	0.106080320224123	0.656234087668186
uc058uoy.1	uc058uoy.1	brown	0.105818940084532	0.657031345484177	0.163670140166515	0.490510543812518	0.894184078306981	1.0698139075127e-07	0.670538476760771	0.00121385129929327	0.297029662973311	0.20345749772792	-0.0813347004612871	0.733190677482371
uc003qdg.3	uc003qdg.3	brown	-0.105255308803464	0.658751738834096	-0.185968419639172	0.432447869103955	0.469921816884333	0.0365556767784511	0.537348719719458	0.0145521816250279	-0.044319658883817	0.852811946973305	0.194149736300295	0.412099196104409
uc003gtn.4	uc003gtn.4	brown	-0.10496531348052	0.659637546820713	0.162232991248776	0.494379079957811	0.523369830086866	0.017877596492553	0.10760636226426	0.651586540133535	-0.108360273463759	0.649295054294484	-0.374567680957349	0.103709386978044
uc010emc.4	uc010emc.4	brown	-0.0743441782442516	0.755420144940727	0.134395629247233	0.572136076847742	0.555145781615358	0.0110581366147936	0.199179544489051	0.399851613769532	-0.255734689005284	0.276478642947764	-0.355252985259409	0.124272650978873
uc060jtq.1	uc060jtq.1	brown	0.0562692334616734	0.813722423084064	0.0856579557233983	0.71954337782284	0.742092886696261	0.000179598945016156	0.602478855205115	0.00493427847616939	0.0950334431142013	0.690231514592236	0.00322849705771896	0.989222057522529
uc062dpu.1	uc062dpu.1	brown	0.0325524509565261	0.891631012965092	-0.117659757299372	0.621284099034801	0.755847668229187	0.000115895237200606	0.746345132539724	0.000157308829302625	0.0256886584450837	0.914389881531446	0.168559615027301	0.477461281569041
uc065bij.1	uc065bij.1	brown	0.0287974758760705	0.904072715641244	0.360726703282985	0.118172397995911	0.691450456742489	0.000733593507370936	0.142092970432001	0.550115294333028	-0.082727972100997	0.728783866950059	-0.498679519586011	0.0252140132414602
uc003mus.3	uc003mus.3	brown	0.026811671523943	0.910661356300382	0.174166782229015	0.462713320594758	0.657118286185723	0.0016439785546966	0.526687831847438	0.0170381256513045	0.470438677120741	0.0363218410933522	-0.0400651917355329	0.866814171281018
uc062feq.1	uc062feq.1	brown	0.0251077234546187	0.916319329435103	0.319848381115001	0.169213135325274	0.713675406553489	0.000410049495659864	0.213243163044101	0.366689030540048	0.380659361893913	0.097769178386196	-0.399722227228043	0.0807839797258955
uc061boo.1	uc061boo.1	brown	0.0133066691070571	0.955597046561376	0.12702684115136	0.59356782988279	0.868169249949429	7.0099392505473e-07	0.480436303956032	0.0320234647693889	-0.00854099128403135	0.971491698840292	-0.263943155231739	0.260813298105554
uc004dal.5	uc004dal.5	grey	-0.414910219878078	0.068901457382115	-0.0908044050764085	0.703403673522635	0.00426909590252382	0.985748442082555	-0.102480421705164	0.667245578933927	0.133852199834135	0.573705068526279	-0.223153263898761	0.344294931987299
uc001suc.5	uc001suc.5	grey	0.375894662471972	0.102393636110411	0.0816880062751928	0.732072431642799	0.375835349210284	0.102452187096257	0.385752074946249	0.0929968967408892	0.084106619123302	0.724431359693775	0.151409762067925	0.523984350741243
uc010xuz.3	uc010xuz.3	grey	0.322357913078489	0.165705086017934	0.339405626832125	0.143192752733913	0.145617825706432	0.540160501381264	-0.076219781734304	0.749436840017407	0.63823423013395	0.00246013203377005	-0.12012808142586	0.613930749805021
uc001zho.4	uc001zho.4	grey	0.31541815917778	0.175529625099346	0.37648310871522	0.101814069016154	-0.193878200583418	0.412766110162851	-0.368310799708116	0.110078991306263	-0.665311624147308	0.00136846063050135	-0.246340001100772	0.295111171755616
uc060uzq.1	uc060uzq.1	grey	0.298348742197374	0.201361364370756	0.266196639683872	0.256612936693447	0.0447614799727915	0.851360188282472	-0.119621848221325	0.615436002420881	-0.12554377807021	0.597921455908559	-0.149872830141892	0.528254573035359
uc061bir.1	uc061bir.1	grey	0.256400831370194	0.275185977383041	0.254116468494908	0.279634564665225	0.104890968785899	0.659864707427499	-0.0558223753416748	0.81517716699826	-0.127704385723817	0.591583279373756	-0.166133399859353	0.483914681433308
uc062ryl.1	uc062ryl.1	grey	0.252765632490717	0.282286080969582	0.294336935749664	0.207781395954042	0.201872835693417	0.393376655316718	0.0242337401408743	0.919222918593869	-0.62651412172386	0.0031190580478091	-0.221358671179762	0.348289814417494
uc002bpf.2	uc002bpf.2	grey	0.207794818580413	0.37934557934717	0.205716457967922	0.384237490890614	0.0874084574773258	0.714040429511652	-0.0137093897068564	0.954254537198568	-0.32382653912895	0.163675459346134	-0.0920626201206425	0.699476012566894
uc001hal.4	uc001hal.4	grey	-0.207787675200634	0.37936233276398	0.0639713977333236	0.788744098277387	0.0585255330981686	0.806386109615403	-0.144893274142773	0.542200013471857	0.182185139295083	0.44203408349386	-0.274125282394518	0.242177324858259
uc001joi.4	uc001joi.4	grey	0.198684537647687	0.401047996487976	0.143388393496183	0.546447220777212	0.273621141773103	0.243079329041929	0.16005050849324	0.500282287314794	0.171400219139744	0.469960735092066	0.0309374155046366	0.896979437063697
uc010wta.2	uc010wta.2	grey	0.195461841061291	0.408884799109489	0.177185021012676	0.454872084586754	-0.403383323159363	0.0777899991645704	-0.313350646255902	0.178531697707651	-0.183378176727296	0.438999194009436	-0.000456237001323561	0.998476867094235
uc001hta.3	uc001hta.3	grey	0.179443688959472	0.449049255409316	0.0864654764946459	0.717003153511326	0.335241051333144	0.148482410695631	0.32348605434554	0.164144474330288	-0.299022807236774	0.200295791274496	-0.0359874647745614	0.880270710973538
uc059liv.1	uc059liv.1	grey	0.179310482780054	0.449391583476635	0.288719574359532	0.216996377540463	0.0515832790474256	0.82900586575815	-0.147660751987377	0.534428911884133	-0.0712728343964147	0.765246820396677	-0.224753201072552	0.340756001707759
uc058brl.1	uc058brl.1	grey	0.170834556313344	0.471449591413924	0.285662182596419	0.22212297252108	0.045171254031672	0.850014142652963	-0.0660067063836579	0.782175519728563	-0.480228358216744	0.0321086132682444	-0.220866211490335	0.349390749185233
uc002mhi.2	uc002mhi.2	grey	0.165212034038605	0.486376659051947	0.149762904229677	0.528560611367645	-0.114207349471536	0.631627247303372	-0.143932550324453	0.544909716344167	0.678920177033156	0.000996683556198712	-0.0199072638398346	0.933610363912962
uc001sws.4	uc001sws.4	grey	0.160089450654113	0.500176657645304	0.247980607273574	0.291803288882917	-0.175308828965302	0.459738269945385	-0.21707732951434	0.357928438817149	0.735449385889278	0.000219824139137529	-0.0807164420462541	0.735148767374006
uc002wzv.4	uc002wzv.4	grey	0.159794703874363	0.500976419838401	0.274846733873137	0.240890256530059	0.210973018123621	0.371933052669599	0.0490301101460833	0.837358459155655	0.658657207670355	0.00158895283719636	-0.0673853280468748	0.777734297962837
uc003ygx.3	uc003ygx.3	grey	0.152546057690435	0.520837695608701	0.290275329942163	0.214417812178252	-0.301887951038476	0.195808523429229	-0.377880838163056	0.100446996499034	-0.656641879433406	0.00166133347424757	-0.21459812838592	0.363579254998399
uc062cmd.1	uc062cmd.1	grey	0.152401632747545	0.521237146356506	0.00925678507633721	0.96910355670448	0.127201627281623	0.593055609017265	0.145315555496363	0.541010923510463	0.299262387132566	0.199917967032821	0.106000526403151	0.656477435704268
uc004fal.4	uc004fal.4	grey	0.139017966518647	0.558866448107668	0.0983244879349471	0.680039696052268	0.326067855369838	0.160611081868653	0.323595911872561	0.16399304554843	0.401221269695858	0.0795479332094425	-0.0194963985629214	0.93497777171474
uc060uus.1	uc060uus.1	grey	0.134371934113474	0.572204450668802	0.349926883615413	0.130420611049465	0.107802458586145	0.650990221986116	-0.0994117608035622	0.676684196278437	-0.194569480540832	0.411069419605412	-0.19946069153406	0.399172983333746
uc063shm.1	uc063shm.1	grey	0.128500215529674	0.589255832758219	0.255205335788405	0.277508557986515	0.0247510659452462	0.917504112882489	-0.185410057417606	0.433855704683013	-0.488525150722737	0.0288460681270754	-0.219415326621346	0.352646038190528
uc002gzd.2	uc002gzd.2	grey	0.124970145484227	0.599608936952244	0.303089484431362	0.193946928333991	0.263615708925583	0.261427231798854	0.0115721326635675	0.961380569180923	0.0328417295719624	0.890673493912834	-0.238190538551331	0.31188090699608
uc001xys.4	uc001xys.4	grey	0.00727818632560373	0.975705421879458	0.0477574565285637	0.841528218206782	0.276847566158239	0.237343841550944	0.321931972196065	0.166296953077634	0.513827330239412	0.0204775297291129	0.0749841369945775	0.753377106198199
uc002qhq.4	uc002qhq.4	turquoise	-0.435408813134021	0.0550061487025367	0.0760022544131701	0.750130068285545	0.00724746331931367	0.97580794645379	-0.47791024602979	0.0330698628906938	-0.045010329288381	0.85054270859413	-0.513854742249576	0.0204696527989811
uc061zrd.1	uc061zrd.1	turquoise	-0.433495216525366	0.056204667238342	0.035809644937451	0.880858264483657	0.0768931902265226	0.747291958720685	-0.372845559475833	0.105435173567193	-0.234651583674707	0.319338258054005	-0.527426728210124	0.0168555499379168
uc001jca.3	uc001jca.3	turquoise	-0.428466430518886	0.0594489309596647	0.0391326339831663	0.869888644434276	0.223510821342703	0.343502191085807	-0.238250627321177	0.311755200165999	-0.057772789239727	0.808831942438403	-0.509925018433546	0.0216237367440258
uc064ict.1	uc064ict.1	turquoise	-0.413526528296876	0.0699261789382874	-0.596565326770761	0.0054941044278777	-0.175964573369506	0.458034478900607	0.489329518131459	0.0285441757880908	0.122341868328171	0.607365709272027	0.71641623494728	0.000380271450693619
uc058vlm.1	uc058vlm.1	turquoise	0.40823239948408	0.073952539218419	0.885149860754896	2.16137106524345e-07	0.326676482984714	0.159785837347102	-0.413120534849945	0.0702290018574307	-0.0818409327128051	0.731588566257298	-0.826787724369583	6.97758854830565e-06
uc057ery.1	uc057ery.1	turquoise	0.389286242159853	0.0897869865746335	0.881467059963042	2.83169083223826e-07	0.271457708734097	0.246974592509568	-0.4778366401773	0.0331007490649829	-0.0887588900628099	0.709804407067741	-0.859816647824656	1.18029798240674e-06
uc062caj.1	uc062caj.1	turquoise	-0.38613618636555	0.0926440113229217	-0.610480648111036	0.00425243757687311	-0.181293148394772	0.444310307584237	0.491159435227902	0.0278666294269855	0.122829006306433	0.605924943407193	0.739809661041306	0.000192645464847258
uc032fmj.2	uc032fmj.2	turquoise	-0.379323931974811	0.0990496249164207	-0.499264380750386	0.0250163867439683	-0.0455255560888916	0.84885063596581	0.549139917426731	0.0121515134411075	0.180242999746919	0.44699794022593	0.626300714920374	0.00313229465548898
uc061byw.1	uc061byw.1	turquoise	0.377928460583577	0.100400655224598	0.754079691431343	0.000122798426798089	0.399559360480576	0.080919125387556	-0.207498849554588	0.380040065752062	-0.00310935870621783	0.989619765433748	-0.640293192670778	0.00235734856985991
uc002mlq.4	uc002mlq.4	turquoise	0.375275806468711	0.103005736521838	0.845031345396594	2.7497640654604e-06	0.41778496247384	0.0668085734255262	-0.361623429952529	0.117193866818225	-0.112395412927656	0.637082312844327	-0.840591838376263	3.48554772991145e-06
uc001zyv.4	uc001zyv.4	turquoise	0.372601595388903	0.105681329280053	0.86894165014178	6.66842562113266e-07	0.232054432796833	0.324878222584229	-0.517693558939702	0.0193901386874963	-0.0947571150443682	0.691089626301838	-0.861229781983965	1.08326622834258e-06
uc003wwd.2	uc003wwd.2	turquoise	-0.37169412942034	0.106600602388189	-0.636036662020698	0.00257393230876872	-0.197088671684426	0.404918392834221	0.52737830958476	0.0168674656290531	0.130008532908085	0.584855308437967	0.771459029394689	6.80512743963133e-05
uc009zxp.4	uc009zxp.4	turquoise	0.360884886791458	0.117999360356146	0.88183688760743	2.75701879883203e-07	0.299372244987783	0.199744877205505	-0.454282127853238	0.0442019304815623	-0.138137109635366	0.561384607137588	-0.853371606908704	1.72572885482812e-06
uc062vke.1	uc062vke.1	turquoise	-0.359484770072026	0.119537274786104	-0.645578021255024	0.00210981317146827	-0.201573017790803	0.394094563847548	0.542709144879688	0.0134174899210445	0.132387831252421	0.577942245080299	0.781648762300738	4.70012557109562e-05
uc061ikf.1	uc061ikf.1	turquoise	0.358933487342494	0.120146731441594	0.857108573300146	1.38765402154476e-06	0.226115267777927	0.337760067800873	-0.519423932325176	0.0189186280681574	-0.125689634026761	0.597492699371604	-0.856878692813886	1.40663760187255e-06
uc002vbe.4	uc002vbe.4	turquoise	0.358477267978946	0.120652770996514	0.876907961202025	3.90894423067532e-07	0.30232643819059	0.195127772703182	-0.446659401317863	0.0483487033456824	-0.159990366589972	0.500445442013732	-0.862972359140442	9.73267413156824e-07
uc002kdb.2	uc002kdb.2	turquoise	0.352906733792132	0.126954959748686	0.623287198971326	0.00332425005757222	0.428967029722528	0.0591197619258381	-0.0961448632282263	0.686783783661229	-0.100936116588946	0.671989660422093	-0.574291561988098	0.00809237841356322
uc001bys.4	uc001bys.4	turquoise	-0.352075814423139	0.127914686108455	-0.609095598380431	0.00436452915137603	-0.192439643282125	0.416309058104184	0.529183168323834	0.0164278323801043	0.130074054138873	0.584664466770236	0.729633850127578	0.000261126773043048
uc063uit.1	uc063uit.1	turquoise	0.34887726903387	0.131657156583069	0.611773144464185	0.00414999422771476	0.515667869007906	0.0199539755509975	0.00234412042766903	0.992174337870243	0.319979076171253	0.169029192381144	-0.521731559140065	0.0183041073001029
uc032pdv.1	uc032pdv.1	turquoise	-0.341328026563435	0.140796119827545	0.184967914831599	0.434972222960796	0.331223218853999	0.153713435376994	-0.206031685880576	0.383493268284313	-0.282044574948976	0.228290469435776	-0.579451433494884	0.007415665897448
uc003mey.4	uc003mey.4	turquoise	-0.341129645253586	0.141042127133516	-0.660705901409631	0.00151810482300126	-0.204925756229227	0.386107809857463	0.526693072170756	0.0170368252551973	0.128257800557688	0.589964379324445	0.814777066770759	1.21749682298592e-05
uc060jct.1	uc060jct.1	turquoise	0.339032059428229	0.143661771434999	0.853139044253461	1.74895999161291e-06	0.258238775288295	0.271638982328693	-0.512979813933837	0.0207222591047022	-0.165265780842557	0.486232872724806	-0.866633067134977	7.73491566322009e-07
uc002tfb.4	uc002tfb.4	turquoise	-0.336939671851462	0.146308693314155	-0.628930194918822	0.00297241552278374	-0.191193681363588	0.419390875134614	0.486713602678952	0.0295351610427183	0.121395569974625	0.610168478291716	0.776886915918283	5.60070805848108e-05
uc057lco.1	uc057lco.1	turquoise	0.336321844897756	0.147096734180815	0.848764369202442	2.23985386673296e-06	0.27228969640056	0.24547190011989	-0.480145615985407	0.0321425433266991	-0.104618955732435	0.660696088881455	-0.869064562223842	6.61544573328304e-07
uc001jhw.3	uc001jhw.3	turquoise	-0.335138004080346	0.148615000494943	-0.655208199551957	0.00171449037614527	-0.199704318479891	0.398585431186282	0.511021502849105	0.0212966465392175	0.123640061532219	0.60352926302521	0.811472279996775	1.40926370725461e-05
uc002dpd.3	uc002dpd.3	turquoise	-0.334709457433109	0.149167292719571	-0.6547336581423	0.0017323960721761	-0.202108710797631	0.392812365764128	0.516026556438911	0.0198531972967913	0.124524943190606	0.600919965105424	0.810647405803344	1.46102519589738e-05
uc058ivc.1	uc058ivc.1	turquoise	0.330901161505191	0.154138205051867	0.5230975362286	0.0179479300054331	0.381810019042737	0.0966756210077766	-0.143793983318846	0.545301048309494	0.231915029702506	0.325177188299514	-0.500602777035129	0.0245687429567216
uc031xcx.2	uc031xcx.2	turquoise	-0.330249151970093	0.155000650177445	-0.664919750958887	0.00138069010012314	-0.204885714964846	0.386202658006181	0.521479016721786	0.0183705716888652	0.127617415659404	0.591837861679361	0.82353669845905	8.14530919809186e-06
uc003jsa.4	uc003jsa.4	turquoise	-0.330027584848775	0.155294488378255	-0.656591922486728	0.00166316221214666	-0.206126466956032	0.383269657153969	0.53102233963125	0.0159893382501931	0.131750617068418	0.579790225904433	0.806085877854555	1.77809875596068e-05
uc061ren.1	uc061ren.1	turquoise	0.323477284376621	0.164156567094494	0.90017161092809	6.47761306664078e-08	0.243667626550779	0.300548282122502	-0.492294796890522	0.0274526544694842	-0.160749968662543	0.498386666965832	-0.885173696160261	2.15753177637513e-07
uc003azl.6	uc003azl.6	turquoise	-0.322107974903836	0.166052212363314	-0.685567975987601	0.000848651928702456	-0.214383773179979	0.364070214166927	0.544803128056157	0.0129941050044263	0.132237623785153	0.578377632608571	0.848580214610182	2.26291912988539e-06
uc064eqh.1	uc064eqh.1	turquoise	0.321959084663777	0.166259235678145	0.588618924522233	0.00632773806960267	0.145036804273701	0.541795717510688	-0.365737151571217	0.112779256740752	-0.136596412233754	0.56580110616772	-0.562354985532823	0.00985243651564962
uc057gkn.1	uc057gkn.1	turquoise	0.321184819849361	0.167338664572806	0.838440598227989	3.89998780375324e-06	0.295603383602213	0.20574025452254	-0.450023050361192	0.0464836127347413	-0.182942362280112	0.440106563564669	-0.854527410329041	1.61422462620125e-06
uc001ete.4	uc001ete.4	turquoise	0.320885474810169	0.167757277799432	0.858747811011665	1.25865208456102e-06	0.396008122184762	0.0839077689236739	-0.338549766348764	0.144268886745524	-0.201474611400311	0.394330353990623	-0.837151461271084	4.16837914559068e-06
uc010vpb.3	uc010vpb.3	turquoise	-0.320154237241942	0.168782881987094	-0.663846697945261	0.00141464876797045	-0.20690695640567	0.381431072991104	0.529940523302176	0.0162461115619409	0.124924248372197	0.599744039669034	0.82278941380465	8.43653909533219e-06
uc057bgb.1	uc057bgb.1	turquoise	0.318039340776943	0.171773313485903	0.847921459349747	2.34713326691263e-06	0.329123456234322	0.15649753077087	-0.452369900012168	0.0452154271164505	-0.175215747035272	0.459980382968193	-0.873506199496013	4.93178093846698e-07
uc062bjd.1	uc062bjd.1	turquoise	0.318012915839495	0.171810905496208	0.831127953104029	5.64703115880012e-06	0.236652955813563	0.315107938425829	-0.505159117039416	0.0230921063222595	-0.12512229101579	0.599161171534857	-0.857441981804872	1.36051884308386e-06
uc062dac.1	uc062dac.1	turquoise	-0.31740079977232	0.172683273813532	-0.317540801687542	0.172483481216255	-0.234309564488092	0.320064567696102	0.225192736100029	0.339787527952549	-0.197624655604116	0.403616220750466	0.416984984607066	0.0673861133257106
uc062bgs.1	uc062bgs.1	turquoise	0.314898551757571	0.176280847636905	0.872939159089426	5.12330642983141e-07	0.257675268673567	0.272723422165962	-0.506170230290408	0.0227741641621651	-0.0769749317395123	0.747031724192769	-0.886493998668423	1.95398483474101e-07
uc060gpj.1	uc060gpj.1	turquoise	0.313801892611058	0.177873521854097	0.674275736030618	0.0011125557256966	0.385376374369536	0.0933430071929925	-0.224001365513056	0.342416340155036	-0.012640668009087	0.957817478755223	-0.603726303149749	0.004822414141233
uc001ygy.3	uc001ygy.3	turquoise	-0.312457361398031	0.179839496005372	-0.68121318064778	0.000943341285074872	-0.213110556799505	0.366994186211914	0.545688337842769	0.012818397617367	0.132881188130739	0.576513206013741	0.840979222490775	3.41514653788471e-06
uc061uud.1	uc061uud.1	turquoise	-0.309326885510998	0.184473888457354	0.280473967400617	0.231002468830869	0.0737799322209813	0.757222772494073	-0.438037645259032	0.0533915086651598	-0.0884980379631905	0.710622011100655	-0.617198511433613	0.00374197941862617
uc062bfh.1	uc062bfh.1	turquoise	-0.308807748008206	0.185250156515297	-0.686598926426985	0.000827451814598699	-0.215334935906162	0.361894559440321	0.54092352203661	0.0137872512846577	0.129725077408535	0.58568122523518	0.854879776010675	1.58150704623616e-06
uc002oix.3	uc002oix.3	turquoise	0.308187408007721	0.186180643732568	0.536060617023299	0.0148360309408876	0.24005001008845	0.308005005667944	-0.213113712793666	0.366986921906605	0.177939605143686	0.452922463020342	-0.479365764949414	0.0324637161417304
uc003wxe.4	uc003wxe.4	turquoise	-0.308150409524116	0.186236239617988	-0.654464530609905	0.00174262043021454	-0.205885603347811	0.383838054679874	0.525654547840201	0.0172960942383176	0.131141396022875	0.581559387876763	0.80537583651141	1.83246086369168e-05
uc063kyh.1	uc063kyh.1	turquoise	0.307647718904355	0.186992720018785	0.837154900208988	4.16764231259302e-06	0.220727320600292	0.349701615903765	-0.490600140831961	0.0280723568295352	-0.121146274803138	0.610907718958962	-0.828829033202245	6.32127603511843e-06
uc001dax.3	uc001dax.3	turquoise	-0.304721010656864	0.191438179977282	-0.651903859193608	0.00184245790292169	-0.149350827530996	0.529708583836709	0.600872512749183	0.00508147075134443	0.168832004755409	0.476739459920967	0.824158002450956	7.90986773149478e-06
uc064eft.1	uc064eft.1	turquoise	0.304633581997057	0.191572060525226	0.776163307481058	5.74980184152212e-05	0.0418950977158346	0.860786692028262	-0.559675889615505	0.0102873509626908	-0.0321408661813825	0.892993616926356	-0.775964473823521	5.79136415619109e-05
uc060bge.1	uc060bge.1	turquoise	0.304278303885422	0.192116749376503	0.860817898223306	1.11080011938667e-06	0.227230247034541	0.335319165067159	-0.525616215626908	0.0173057240049253	-0.100943760685336	0.671966148271655	-0.885565142383622	2.09532961547352e-07
uc060qfn.1	uc060qfn.1	turquoise	0.303688732845596	0.193022934097302	0.856645129550331	1.42615725961775e-06	0.285437937462238	0.22250207528098	-0.489598788316642	0.0284436711107286	-0.0457680049828753	0.848054621594178	-0.877610514473214	3.72258122566202e-07
uc003thl.5	uc003thl.5	turquoise	0.303034200460277	0.194032321070792	0.773679725757054	6.28784939833724e-05	0.348759581292117	0.131796319499009	-0.375986458961853	0.102303067301903	-0.18438780801714	0.436439430381589	-0.805216055159234	1.844890584202e-05
uc010avr.4	uc010avr.4	turquoise	-0.302763827198574	0.194450308198469	-0.684082394915238	0.000880007042772604	-0.219961644971951	0.351418234838775	0.558155384890273	0.0105410359278959	0.136106443012013	0.567208818957612	0.843097493204602	3.05166755125902e-06
uc062ebi.1	uc062ebi.1	turquoise	0.30270874088017	0.194535543576105	0.836627739051989	4.28192586926774e-06	0.391189706141631	0.0880922966540391	-0.341406234967404	0.140699218562474	-0.132119332805806	0.578720606967427	-0.818003783494061	1.05253311598392e-05
uc058sat.1	uc058sat.1	turquoise	0.301393056196077	0.196578754928641	0.842983564699876	3.07032102264533e-06	0.162964312301883	0.492408639658316	-0.573520185764129	0.00819774180072441	-0.203251310276771	0.390085251328907	-0.882442514643881	2.63846076902649e-07
uc002kqe.4	uc002kqe.4	turquoise	0.300826442173463	0.197463092757991	0.84086842196375	3.43515517383151e-06	0.122322927861006	0.607421756064053	-0.582594577207383	0.00702665192628708	-0.139597117674869	0.557213530707644	-0.818448623678457	1.03138898633639e-05
uc004ahh.3	uc004ahh.3	turquoise	-0.300174611060803	0.198483717448681	-0.499994265569718	0.0247714754470072	0.0665207673169108	0.780518708666532	0.670628458635081	0.00121132426473782	0.145668652193732	0.540017563648356	0.64697593017454	0.00204810181836401
uc032lun.2	uc032lun.2	turquoise	0.300053565856814	0.198673634891116	0.609476724817806	0.00433344395175935	0.179435597759052	0.449070045219123	-0.309260109467984	0.18457361543636	0.0374678257098218	0.875381658046252	-0.513810586662536	0.0204823422370076
uc060aod.1	uc060aod.1	turquoise	0.29928076579366	0.199889003016652	0.848140414964009	2.31884406299455e-06	0.254112735131755	0.279641871384332	-0.490162618540801	0.0282341237070974	-0.0742449129900458	0.755737185146616	-0.887356132695242	1.83034985694577e-07
uc002hht.4	uc002hht.4	turquoise	-0.298843217428982	0.200579321524697	-0.656008461730589	0.00168464583808503	-0.208606256059166	0.377445217311436	0.549319585833206	0.0121175831251886	0.132635813885994	0.577223757500562	0.801940310298719	2.11632828796627e-05
uc022ahu.2	uc022ahu.2	turquoise	0.298303943744036	0.201432316084038	-0.379184314762561	0.0991841959486588	0.228401557244916	0.332766156753849	0.609017686350911	0.00437090640139997	0.128441598251496	0.589427130341151	0.508724313293661	0.0219864816135013
uc011czc.2	uc011czc.2	turquoise	-0.29699628571533	0.203510724635505	-0.66804868449214	0.00128555591636674	-0.205574376400449	0.384573195508899	0.51059171463801	0.0214243839119571	0.124035370046674	0.602363020353131	0.835240420503476	4.59582178237068e-06
uc059khr.1	uc059khr.1	turquoise	0.296640002319398	0.204079468874046	0.8584330973567	1.28257239088635e-06	0.324931756353525	0.162159392075265	-0.446269512346554	0.0485685474673762	-0.00229883513927701	0.992325514949542	-0.862428118940903	1.00652214821983e-06
uc059myw.1	uc059myw.1	turquoise	0.296493182078713	0.204314148837052	0.620259713264139	0.00352683213643655	0.685216638263693	0.000855980779008456	0.0630090151776375	0.791854822937594	0.115864196656266	0.626655083035803	-0.567216552725788	0.00910143040072457
uc060idy.1	uc060idy.1	turquoise	0.294981537014226	0.206740818538132	0.858658321793054	1.26541385793424e-06	0.204239874890692	0.387734292865395	-0.561060829386277	0.0100606196954746	-0.173565898520586	0.464282561578957	-0.88886387887697	1.63055521181628e-07
uc062odl.1	uc062odl.1	turquoise	0.293042847390855	0.209880898910926	0.529510274489594	0.0163491472227778	0.177531618977747	0.453976042390849	-0.303333661712313	0.193570068672626	-0.4505608253063	0.0461906255093079	-0.530101285454784	0.0162077462580154
uc057sbu.1	uc057sbu.1	turquoise	0.291690396412184	0.212090030524118	0.834070061297282	4.87602081621854e-06	0.213554650149062	0.365972800123704	-0.49356706419759	0.0269945307750177	-0.0903960170962034	0.704680064888355	-0.837963721430462	3.99746179872766e-06
uc063hrq.1	uc063hrq.1	turquoise	0.290533125898466	0.21399249001227	0.83106472810732	5.66470123796714e-06	0.225157463379626	0.339865188480604	-0.509862728254209	0.021642437517095	-0.116330448319757	0.625258650348255	-0.866982130816934	7.56466448466864e-07
uc003vlq.1	uc003vlq.1	turquoise	0.289771524467511	0.215250617264994	0.546914660678898	0.0125781563569337	0.0694955302430318	0.770949171284857	-0.320483762190962	0.168320173055485	-0.52318247352396	0.0179259670036434	-0.499242101063388	0.0250238926266388
uc001lhh.4	uc001lhh.4	turquoise	-0.289545142064968	0.215625526273879	-0.150254876905135	0.527191580880181	-0.24519190287841	0.297439623633425	0.0879425661532827	0.712364072327718	0.118592543988125	0.618501133506291	0.271074767020602	0.247668215454317
uc058pew.1	uc058pew.1	turquoise	0.289365336221968	0.215923606414283	0.714951528833927	0.000395947098404839	0.315780543592344	0.175007000825304	-0.19964099328901	0.398738105989218	0.420498997146436	0.0648768953053048	-0.589328863933643	0.00624927602704305
uc059dcj.1	uc059dcj.1	turquoise	0.285056517991696	0.223147864219441	0.599109891564575	0.00524712908519509	0.318057422746803	0.17174759338838	-0.194791761276232	0.410524654717361	-0.243645429952243	0.300593696158288	-0.535369121039705	0.0149902368499112
uc060jxd.1	uc060jxd.1	turquoise	0.284857116305061	0.223485962369479	0.59988171484516	0.00517405074630353	-0.00203667521566683	0.993200695168337	-0.444984310248683	0.0492986558760364	-0.620519175167996	0.00350907868201959	-0.546779345938088	0.0126044851176934
uc060qlg.1	uc060qlg.1	turquoise	0.282935170096039	0.226761904992677	0.631434507680761	0.00282651682040573	0.00655033630341149	0.97813439764304	-0.494960786208128	0.0264996093183063	0.193568356457675	0.4135278261401	-0.543907564958711	0.0131738403370302
uc003cxe.5	uc003cxe.5	turquoise	-0.282783192731073	0.227022276756172	-0.696408717235399	0.000647141463799191	-0.217909736292752	0.356042533566934	0.541906577553622	0.0135826809628556	0.130382752149515	0.583765687898854	0.870734517192003	5.93126575643871e-07
uc057uvu.1	uc057uvu.1	turquoise	0.282516115563467	0.22748031230719	0.849442445601157	2.15668361738312e-06	0.189585979942359	0.423385480374937	-0.515896123234153	0.0198897973013367	-0.0962872103873946	0.686342637409451	-0.856273729904253	1.45768375457837e-06
uc011kvg.3	uc011kvg.3	turquoise	-0.280545320434563	0.230878810714166	-0.652936332550108	0.00180164171453292	-0.214496506096762	0.363811963495721	0.555590232437919	0.0109805042801326	0.134560767922548	0.571659657207363	0.797911324424994	2.4970608850994e-05
uc059tik.1	uc059tik.1	turquoise	0.280309561558511	0.231287555402743	0.596659665836938	0.00548478015761837	0.123204955407832	0.604813988028902	-0.326800927765714	0.159617462736322	0.319778173123741	0.169312004118351	-0.53584806610424	0.014883294102234
uc060bpp.1	uc060bpp.1	turquoise	0.278237659770453	0.234899889186848	0.537352160597362	0.0145514292800281	0.0837396973873912	0.725588974674651	-0.287019014535316	0.219838165703325	-0.421604285899492	0.0641023948886002	-0.532448518814128	0.0156558152392197
uc057vxq.1	uc057vxq.1	turquoise	0.276495236389714	0.237965876824348	0.82362302456997	8.11223620700064e-06	0.176149362906522	0.457554934011323	-0.572975089301948	0.00827287049295161	-0.200824390404917	0.395890298257247	-0.859982739034292	1.1685131274854e-06
uc057brh.1	uc057brh.1	turquoise	0.275711024033413	0.239354169491719	0.475338317990109	0.0341625169279047	0.537887762334982	0.0144347013605423	0.0373143222796908	0.875888420868496	-0.328859482733147	0.15684999071142	-0.461224681977656	0.040668782265206
uc061wmt.1	uc061wmt.1	turquoise	0.275100213849776	0.240439095517919	0.649193295396127	0.00195331470730289	0.170445042405837	0.472476193839525	-0.342979195057011	0.138760233849108	-0.0161834747933929	0.946009660624219	-0.570501708629994	0.00862086225016265
uc021oes.2	uc021oes.2	turquoise	-0.274496588705775	0.241514364158165	-0.687366524836035	0.000811959480626975	-0.224469306016669	0.341382395259033	0.574607758180141	0.00804950952759336	0.137047658303283	0.56450600542968	0.846844080058304	2.49076193056774e-06
uc060xym.1	uc060xym.1	turquoise	0.274405206422616	0.241677417189063	0.575133121427443	0.00797869261159753	0.338482457169094	0.144353758821702	-0.207724920656439	0.379509529292251	0.00525075353958807	0.982471803133136	-0.539590888919438	0.0140685236381993
uc003xno.2	uc003xno.2	turquoise	0.274132331092578	0.242164728656313	0.759301460235851	0.000103366018269424	0.212260717993059	0.36895328026993	-0.516917967593798	0.0196044984355947	-0.199370484847914	0.399390654454662	-0.833635143907637	4.98387167867096e-06
uc060rli.1	uc060rli.1	turquoise	0.272987657267071	0.244215808828656	0.831443342108139	5.55960087691733e-06	0.181502353656322	0.443775899868746	-0.529314553365884	0.0163961914052782	-0.181774154007381	0.443082096443349	-0.832148820154833	5.36828493509162e-06
uc001bvn.4	uc001bvn.4	turquoise	0.272572755478452	0.244961992398929	0.727332321380387	0.000279211359888822	-0.0887273833510397	0.70990314421109	-0.685270958758603	0.000854844179301081	-0.168945245760183	0.476439536681353	-0.730538766118901	0.000254295449047841
uc058ibz.1	uc058ibz.1	turquoise	-0.271976072434664	0.246037661642024	0.238480257054284	0.311275091684498	0.391805678033587	0.0875489632672003	-0.197716355416941	0.403393665992786	0.0779121512325582	0.744049856138248	-0.609497245763442	0.00433177544196281
uc063egr.1	uc063egr.1	turquoise	0.271785766641349	0.246381370291538	0.647004300408686	0.00204686520671417	-0.107813386733559	0.650956996089036	-0.547235673129949	0.0125158732869209	-0.568543692729619	0.0089047299624785	-0.556025479738363	0.0109049082989569
uc002bfz.4	uc002bfz.4	turquoise	-0.270342408426854	0.248998203857898	-0.716251748547966	0.000382005057331034	-0.229436998804151	0.33051886905346	0.560635835827229	0.010129760149375	0.13456086491301	0.571659377443737	0.897369133278961	8.22349242137534e-08
uc284mtg.1	uc284mtg.1	turquoise	-0.270242034920573	0.249180840346549	0.547209138409464	0.0125210121073781	0.240056003312992	0.307992560622321	-0.508935694396732	0.0219222733545337	-0.202884012817156	0.390960753995473	-0.916048769890248	1.44604621826195e-08
uc003qqo.5	uc003qqo.5	turquoise	-0.269961642537477	0.249691486737388	-0.635342906321805	0.00261075660159904	-0.118208632629101	0.619645928953045	0.5913349468668	0.00603187212449433	0.0960884867133794	0.686958526358379	0.789353461857934	3.50682164485755e-05
uc001vzr.3	uc001vzr.3	turquoise	-0.268319939189207	0.252694729999873	-0.674198623504249	0.00111457140060193	-0.211258790645493	0.371270593281496	0.512507349111551	0.0208596950920453	0.125710746811028	0.597430647050034	0.84621905609599	2.57755084885895e-06
uc060lni.1	uc060lni.1	turquoise	0.266585995225939	0.255891575130043	0.83489791179774	4.676333112474e-06	0.119133741483227	0.616888758970458	-0.625529955070219	0.00318049071687719	-0.206729731703349	0.381848123165011	-0.842829155622172	3.09576096551729e-06
uc064xnb.1	uc064xnb.1	turquoise	0.264820012499576	0.259173756301767	0.471221023770062	0.0359701109180516	0.463694329893924	0.0394661047915686	-0.0359260369954136	0.880473674262409	0.0528028959249721	0.825022106584011	-0.45105826061432	0.0459208817145497
uc059ioy.1	uc059ioy.1	turquoise	0.263702527555133	0.261264365490069	0.544656403956723	0.0130234155031856	0.151541334135426	0.523619543131692	-0.248698711947298	0.290362598973109	0.057974913460333	0.808175027095426	-0.478325490362629	0.0328960414227611
uc064epf.1	uc064epf.1	turquoise	0.263189488456889	0.262227724595266	0.556112353675175	0.0108898702285299	0.0170243827936239	0.943208501120382	-0.393383696825392	0.0861683005690107	-0.185907903292748	0.432600336071298	-0.505274512269241	0.0230556437451571
uc061xju.1	uc061xju.1	turquoise	0.262579702298947	0.263375662322661	0.752061209226001	0.0001311083916273	0.443745666638786	0.0500102423861512	-0.310417291526537	0.182850569707321	-0.100895552849701	0.672114433606022	-0.819923990676975	9.63878946694127e-06
uc060gbq.1	uc060gbq.1	turquoise	0.262170905756225	0.264147003046883	0.628667735983995	0.00298806221251103	0.379311135599771	0.0990619532498062	-0.157104018676189	0.508305804576287	0.274428211181076	0.241636363228984	-0.513237618559842	0.0206475703167093
uc057wqg.1	uc057wqg.1	turquoise	-0.261061988286741	0.266246530829668	-0.610632385580954	0.00424030358397378	-0.203277758541473	0.390022250415267	0.533612324484843	0.0153878086968417	0.129311130394453	0.586888248856226	0.741253685131717	0.000184303398832946
uc061wlc.1	uc061wlc.1	turquoise	-0.260553072551283	0.267213569948415	0.0870377153736761	0.715204785858986	0.381002990630148	0.097441660980833	-0.0371626125792387	0.876389307726547	0.129632803663543	0.585950194021937	-0.417264865544407	0.0671836297140389
uc059zqy.1	uc059zqy.1	turquoise	0.25932823275492	0.269550038453282	0.837655950676466	4.06149106163993e-06	0.174348081023143	0.462240380235332	-0.567781301215545	0.00901729884545146	-0.146424118512558	0.537895031180245	-0.875334356252492	4.35629368397199e-07
uc001xhf.4	uc001xhf.4	turquoise	0.258026700207016	0.272046792955327	0.788785727164329	3.58477410326601e-05	0.206356908551271	0.382726295027741	-0.498522431647804	0.0252673033219695	-0.111257322394665	0.640517914460548	-0.823365457150138	8.21126155494222e-06
uc062qwf.1	uc062qwf.1	turquoise	0.257373764836405	0.273304760563858	0.805147341610627	1.85025837287842e-05	0.15458612155333	0.515210723481878	-0.556025286668954	0.0109049417384398	-0.0857522520425884	0.719246602576099	-0.857609452410427	1.34706464520591e-06
uc002lrm.4	uc002lrm.4	turquoise	-0.256260796994092	0.275457404096019	-0.711864170938459	0.000430797740359376	-0.227222599459296	0.335335871625339	0.548615117551494	0.0122510618251253	0.129321879556756	0.586856892177485	0.897961565723208	7.82340494939114e-08
uc003flr.4	uc003flr.4	turquoise	-0.254142879760687	0.279582877473293	0.069146639893339	0.772069900010496	-0.10172113472111	0.66957659132782	-0.381003372937101	0.0974412970452655	0.300115848577582	0.198575899428258	-0.359814812650228	0.119173464918902
uc064otr.1	uc064otr.1	turquoise	0.252884793328184	0.282051559486742	0.830633163365756	5.78660484023506e-06	0.263982137504746	0.260740270433938	-0.474211662012078	0.0346499439676064	-0.170747803125215	0.471678140674301	-0.860408407053993	1.13877849084487e-06
uc064yvj.1	uc064yvj.1	turquoise	0.252593998511836	0.282624087541144	0.79664128949368	2.62874945891298e-05	0.0578146347974105	0.808695931846126	-0.60928183752606	0.00434931627986313	-0.155888149112781	0.511634579244879	-0.799570074325013	2.33368923254395e-05
uc060lng.1	uc060lng.1	turquoise	0.2525181809749	0.282773478231497	-0.600411197194847	0.00512440462011429	-0.228554385705262	0.332433897255584	0.418510222551445	0.0662881991565152	0.0834747009293668	0.726425378463887	0.830754806623018	5.7520155911136e-06
uc057wgy.1	uc057wgy.1	turquoise	0.25243153541207	0.28294426429593	0.631356585189184	0.00283096486565854	0.0272758463834739	0.90912076607182	-0.431512423304232	0.0574673606774168	0.206956325012582	0.381314942896631	-0.532024976060275	0.0157542754854929
uc011jwz.3	uc011jwz.3	turquoise	-0.252340876490054	0.283123029397317	-0.711575300609469	0.000434187990042937	-0.228299528484647	0.332988083253541	0.549475962495398	0.0120881138393555	0.132539753829623	0.57750202957813	0.896120080389656	9.12637535887258e-08
uc061ztb.1	uc061ztb.1	turquoise	0.251830528409281	0.284130659549221	0.553327256656335	0.0113804265638154	0.442885428895117	0.0505090461632102	-0.0323887566489526	0.89217290906082	-0.33098808090726	0.154023484643256	-0.509633118342128	0.0217114820528658
uc001ozp.4	uc001ozp.4	turquoise	-0.251474717567459	0.284834482054367	-0.687333365536092	0.00081262362464434	-0.219238404827313	0.353044185590626	0.523341259854503	0.0178849658206757	0.127635213912932	0.591785758167265	0.866287284896048	7.90686169486297e-07
uc003wxd.3	uc003wxd.3	turquoise	0.250097980863347	0.287567918050178	-0.613349708104844	0.00402780847436468	-0.233380362220195	0.322042793110224	0.416931788810302	0.0674246503385293	0.0875675162166316	0.713541074357303	0.849564348449622	2.14202082853768e-06
uc001vln.4	uc001vln.4	turquoise	-0.249570550981955	0.288619370076251	-0.678335251333648	0.00101069080163409	-0.225617209845307	0.338853772608354	0.567196117332745	0.00910448663838545	0.136505907202315	0.566061017406589	0.837299665965458	4.13672725807714e-06
uc063onm.1	uc063onm.1	turquoise	0.248374315332042	0.291012873731974	0.769565274078541	7.27479435455524e-05	0.13415958082214	0.572817367940074	-0.55041334970866	0.0119126751706515	-0.148688091176765	0.531557274923099	-0.816548513511261	1.12435728346168e-05
uc059lwh.1	uc059lwh.1	turquoise	-0.248150967633206	0.291461108841454	0.490355637822724	0.0281626677786628	0.195933230316403	0.407733327975621	-0.523650107378168	0.0178054311730556	-0.00308900091264877	0.989687724104045	-0.8518121434156	1.8868029356749e-06
uc004fbd.2	uc004fbd.2	turquoise	-0.247657808539783	0.292452327595138	-0.728375781349913	0.000270884051143426	-0.239008743181249	0.310171829896022	0.583977736033245	0.00686084466246826	0.138551917715713	0.560198145448349	0.911933990044011	2.19049031069512e-08
uc001kxh.4	uc001kxh.4	turquoise	-0.247460011317158	0.292850468001169	-0.731753508766699	0.000245365566437034	-0.23814944378192	0.311966895597169	0.584412863139508	0.00680935155332615	0.138100846787569	0.561488381317435	0.916610956544178	1.36404971922287e-08
uc002qlw.4	uc002qlw.4	turquoise	0.24727851943143	0.293216080182093	0.82045560448279	9.40512171613972e-06	0.264047867416979	0.260617164181129	-0.394248264219736	0.0854187064447994	-0.132595465118528	0.577340635008222	-0.794253480649472	2.89266973244109e-05
uc061fxq.1	uc061fxq.1	turquoise	0.247181163042997	0.293412318175364	-0.625929211930628	0.00315544860186509	-0.239880203186916	0.308357739272485	0.443794085039078	0.0499822797681889	0.0946862825128569	0.691309648752624	0.858331582812737	1.29037241791558e-06
uc001huv.2	uc001huv.2	turquoise	-0.246135864255594	0.295524362788498	-0.722177442860644	0.000323631182047871	-0.236952102686611	0.314478533267699	0.583641953658108	0.00690079904947961	0.137059481506354	0.564472089729559	0.904207034531415	4.53636272971014e-08
uc010kzn.4	uc010kzn.4	turquoise	-0.245349871626883	0.297118584321595	-0.674692438959434	0.00110171643004248	-0.146500516286328	0.537680599912852	0.565145557295656	0.00941543843774064	0.15693561321886	0.508766240283242	0.860132666982048	1.15796356556042e-06
uc002ohk.4	uc002ohk.4	turquoise	-0.243307593331246	0.301285422443823	-0.711874005195989	0.000430682720629394	-0.226438440588482	0.337051509965266	0.5456948203686	0.0128171179979676	0.129722941297221	0.585687451194884	0.898044869589033	7.76854181512207e-08
uc003kle.2	uc003kle.2	turquoise	-0.243192792471242	0.301520699464673	-0.691330458139388	0.00073580125606935	-0.229524041474156	0.330330364458351	0.572022930266779	0.00840545090074745	0.137746264489627	0.562503543637753	0.857060324355177	1.3916197647542e-06
uc063nnw.1	uc063nnw.1	turquoise	0.243058130803672	0.301796822337972	-0.619565007978432	0.00357473395729587	-0.232332896702342	0.324281514742923	0.429628946850137	0.058686641186244	0.088636816130838	0.710186992603113	0.853575933344051	1.70554108796673e-06
uc002utk.4	uc002utk.4	turquoise	0.242561024203083	0.302817467275464	-0.568919312455457	0.00884969139752566	-0.219311811202691	0.352878959286528	0.398089536921464	0.0821463672604469	0.0780334447620391	0.743664202481471	0.789627030168651	3.46978538905182e-05
uc059zqm.1	uc059zqm.1	turquoise	0.242447980467923	0.303049857712077	0.813221726718035	1.30472158935852e-05	0.154868602788737	0.51443385542071	-0.583011569329591	0.00697632275910603	-0.132026664348206	0.578989352048038	-0.862114922574214	1.02610620534747e-06
uc003exv.4	uc003exv.4	turquoise	-0.24239879659118	0.303151001615056	-0.722695968343249	0.000318906610714901	-0.237586958072359	0.313145301551602	0.579781332604846	0.00737402613288025	0.138726388850153	0.559699443529912	0.904800373553407	4.29920790189317e-08
uc059kia.1	uc059kia.1	turquoise	0.241859591356151	0.30426119133896	0.521178374124005	0.0184499463357752	0.325202454505581	0.161789546363456	-0.126789995548318	0.594262214743256	-0.150447402264229	0.52665628398697	-0.492837121613192	0.0272566290566272
uc062mmv.1	uc062mmv.1	turquoise	0.240828188322674	0.306391646827102	-0.631090471914548	0.00284619935184753	-0.24080495367294	0.306439743840103	0.453795175046573	0.044458341941069	0.0938404839130661	0.693938733929733	0.864781617703428	8.69517292955157e-07
uc063ynb.1	uc063ynb.1	turquoise	0.240545132233658	0.306977899958735	0.506504884418886	0.0226697010333552	0.148490132222728	0.532110056854452	-0.221875263423725	0.347137097333223	-0.113736432827593	0.633043254248743	-0.498036459080883	0.0254327268745554
uc058jfz.1	uc058jfz.1	turquoise	0.240288496676255	0.307510018338973	-0.624271071086127	0.00326053405884869	-0.23354242007958	0.321697256245429	0.428051663116975	0.0597227114927123	0.090666392403948	0.703834938342786	0.859849169543974	1.17798228934775e-06
uc032equ.1	uc032equ.1	turquoise	0.240118329159276	0.307863157826794	0.736728816960465	0.000211529161652739	0.238581660074832	0.311063220754635	-0.379266972018298	0.0991045100900087	-0.247225447181474	0.293323046149227	-0.736995979803381	0.000209831266370033
uc059fmy.1	uc059fmy.1	turquoise	0.238649770123473	0.310920960794006	0.785777712261965	4.02326491174154e-05	-0.0318844053286071	0.893842809572495	-0.696477793163617	0.000646000930170344	-0.0809457994346133	0.734422183958274	-0.815431646993258	1.18232891723378e-05
uc002iup.2	uc002iup.2	turquoise	-0.237157131724097	0.314047588613334	-0.73187457932964	0.000244490412305616	-0.237016132200098	0.314343913340385	0.56697510267924	0.00913759416071293	0.134893489511226	0.570700290376859	0.923610526616029	6.36020339077039e-09
uc057zjf.1	uc057zjf.1	turquoise	0.236889131710592	0.314610961428671	-0.611260288670833	0.004190396045326	-0.230782482984918	0.327612120448914	0.435716717049491	0.0548151345464547	0.0882675636127231	0.711344653713587	0.839308396083614	3.72791158796281e-06
uc002nvk.4	uc002nvk.4	turquoise	0.236720872829081	0.314964974680982	0.745125330534153	0.000163446017575092	0.343326055416886	0.138335202550104	-0.345960170417775	0.135137312793825	-0.298202285101081	0.20159338464653	-0.770489814007371	7.04212896549539e-05
uc062aqo.1	uc062aqo.1	turquoise	0.235494370510401	0.317552731849913	-0.567546524482907	0.00905219666683644	-0.217512510749307	0.356941774601618	0.406290308715045	0.0754721187568265	0.0789875269563062	0.740632746665765	0.783426934945114	4.3974684810517e-05
uc064hun.1	uc064hun.1	turquoise	0.235450834929124	0.317644819473088	0.617890243278166	0.00369243610490208	0.0774478572309726	0.745526623703402	-0.49844513075209	0.0252935593063811	-0.0747005852809325	0.754282138123296	-0.650233330349391	0.00191013722032148
uc001nso.5	uc001nso.5	turquoise	0.235424848730925	0.317699793794039	-0.643250888718316	0.00221599145627024	-0.242330517540859	0.303291447662279	0.454162031813857	0.0442650625193197	0.0955611380979057	0.688593817164083	0.881966010245005	2.73135726939771e-07
uc060uys.1	uc060uys.1	turquoise	0.234270616211954	0.32014734053624	-0.542799373230253	0.0133990201311307	-0.201866966893185	0.393390701102807	0.338759816322845	0.144004253350879	0.0733715530233228	0.758528197625714	0.76033323289636	9.9856733354941e-05
uc004dbp.5	uc004dbp.5	turquoise	-0.23369170673408	0.321379145690909	-0.64216056764328	0.00226725324273263	-0.127668194120522	0.591689215319995	0.604618620700084	0.00474368671988491	0.170039762005395	0.473545543298792	0.804976669910578	1.86364954497911e-05
uc003cnf.4	uc003cnf.4	turquoise	0.233449752042382	0.321894814291522	0.747261569762301	0.000152828858617538	0.151710686081684	0.523150159213728	-0.519454301729153	0.0189104351698197	-0.230008920578324	0.329281446508352	-0.819211572080474	9.95982549856213e-06
uc061rnk.1	uc061rnk.1	turquoise	-0.233345431775038	0.322117300159806	0.436235663184346	0.0544943396478188	0.279062120947867	0.233458106623551	-0.351697362257729	0.128353508442959	-0.131617481223672	0.580176651888267	-0.722751793050208	0.000318401485386447
uc001zfq.4	uc001zfq.4	turquoise	-0.232938135277093	0.322986826842264	-0.731277474211259	0.000248832560183985	-0.236573785389981	0.315274639501296	0.565973375609979	0.00928888223001665	0.134054078905792	0.573121984930643	0.925071995973004	5.37435215488439e-09
uc001yqt.4	uc001yqt.4	turquoise	-0.232386945871921	0.324165770814133	-0.653267540278084	0.00178870986621314	-0.0379065467924059	0.873933560662403	0.670435550067589	0.00121674731377455	0.133432155989803	0.574919095948011	0.773403896882917	6.35019761550102e-05
uc001pez.4	uc001pez.4	turquoise	-0.2320073235934	0.324979235313816	-0.689971685844788	0.000761195018119567	-0.223040271617149	0.344545668908639	0.556245131135949	0.0108669186499503	0.132057311436657	0.578900467396635	0.860283739634439	1.14741774652602e-06
uc003gwu.4	uc003gwu.4	turquoise	-0.231128453684185	0.326867152664492	-0.721502316018339	0.000329871947483066	-0.232186339051477	0.324595485239593	0.561101286400794	0.0100540579467527	0.130232543091495	0.584202950357637	0.912785294647919	2.01351690747517e-08
uc060sad.1	uc060sad.1	turquoise	0.230218553693971	0.328828567557482	0.801055293161454	2.19534282315716e-05	0.225427640906075	0.33927059936836	-0.51294888802931	0.0207312330934111	-0.0898232895956131	0.706471369458038	-0.882885079503613	2.55467402868621e-07
uc003oxh.3	uc003oxh.3	turquoise	-0.229731900747713	0.329880469779703	-0.719298909744207	0.000350958703085994	-0.23171121732083	0.325614581251401	0.565733697635996	0.00932538073200853	0.132198662658302	0.578490587346661	0.90549817800105	4.03430464387763e-08
uc002kkm.4	uc002kkm.4	turquoise	0.229694650370236	0.329961068549376	0.741045434178611	0.00018548702584176	-0.0158255684860824	0.947202073894878	-0.634024807103534	0.00268193100824297	-0.218942484184702	0.353710710071195	-0.772277595148781	6.61034626941368e-05
uc010zhx.3	uc010zhx.3	turquoise	-0.229428819272331	0.330536586385124	-0.355889892727762	0.12355154094726	0.264159193500802	0.260408744187136	0.719024079834014	0.000353667639388556	0.209370568179571	0.375660135633572	0.495110047706897	0.0264470324679779
uc003qoh.4	uc003qoh.4	turquoise	-0.22919844928081	0.331035811510627	-0.682645475215109	0.000911260628862596	-0.22951719504133	0.330345189181364	0.574160985506606	0.00811013586606913	0.135930124054251	0.567715769423539	0.845865885630478	2.62774778793391e-06
uc002zmb.3	uc002zmb.3	turquoise	-0.228602619815117	0.332329073673	-0.719321401453843	0.000350737792037936	-0.230406135411892	0.328423640062424	0.549275411432604	0.0121259183345297	0.131361106785021	0.580921087685303	0.910147016504639	2.60710012562289e-08
uc002pdv.3	uc002pdv.3	turquoise	-0.228240129360356	0.333117324663638	-0.730621483911008	0.000253678687526159	-0.234752085838539	0.319125019821288	0.564376894953201	0.00953420379291571	0.133533391622505	0.574626399172695	0.92389297016528	6.15812345164266e-09
uc002xfn.4	uc002xfn.4	turquoise	0.227517450611179	0.334692107330201	-0.569122436309847	0.00882004388746339	-0.221802492478283	0.347299343074735	0.431704963128801	0.0573438108423467	0.0862776868985753	0.717593630565751	0.775045494497956	5.9868405942351e-05
uc001gun.5	uc001gun.5	turquoise	0.227063579975206	0.335683369601968	-0.566804248513935	0.00916325487979666	-0.221859916468353	0.347171310318176	0.427345688916101	0.060190906959325	0.0852087634488781	0.720957633503762	0.773963472356741	6.22426246146378e-05
uc059dgd.1	uc059dgd.1	turquoise	0.226966932523858	0.335894672290631	0.785732145229644	4.03024819878342e-05	0.0253774856351311	0.915423316967056	-0.652731216247518	0.00180968958706144	-0.189092092438494	0.42461669853774	-0.816703593710433	1.11650619605312e-05
uc010myt.2	uc010myt.2	turquoise	-0.225059002347701	0.340082026764236	-0.719342642911609	0.00035052926959714	-0.239060597794338	0.310063706029198	0.585220124297424	0.00671465896420743	0.136745054043167	0.56537435211909	0.902141789280066	5.45401365556126e-08
uc001htf.3	uc001htf.3	turquoise	-0.221650949321668	0.347637356075484	-0.682919264679468	0.000905234382496194	-0.22988762708748	0.329543650319777	0.572595655998702	0.00832549741253996	0.136326420470808	0.566576620053118	0.846475423435515	2.54163860669377e-06
uc058wui.1	uc058wui.1	turquoise	0.221325889114325	0.348363038802569	0.70358957196828	0.000537327492512371	0.0478681380272661	0.841165415202683	-0.606308840112042	0.00459746921835687	-0.0811994113264905	0.733619017389554	-0.738852231591148	0.000198352850369919
uc064nlm.1	uc064nlm.1	turquoise	0.220569007805159	0.350056148419683	0.782742362093491	4.5119334630818e-05	0.0483497585235732	0.839587070642336	-0.619763219249962	0.00356101206058992	-0.0279458428085557	0.906897608841824	-0.766629122596541	8.05811500233876e-05
uc004fnj.4	uc004fnj.4	turquoise	-0.219492204239949	0.352473112612751	-0.690807116822283	0.00074549560959414	-0.227216759209416	0.335348630309469	0.536736590845801	0.0146865219218275	0.12668879464584	0.594559019393829	0.875087340198378	4.43044034823996e-07
uc060wtm.1	uc060wtm.1	turquoise	0.21914583749646	0.353252603940686	-0.50220987256299	0.0240396244197501	-0.186666396799199	0.430691417854054	0.305016072018266	0.190986813266747	0.0608239558706938	0.798928812079874	0.712437282584421	0.000424138166916814
uc001vrr.3	uc001vrr.3	turquoise	0.218679514426783	0.354303626132419	-0.632367410190111	0.00277371423926444	-0.0191103974137315	0.936262588591169	0.654789021021804	0.00173029904271404	0.0899619268267011	0.706037620745025	0.852529989739697	1.81109820490494e-06
uc033aho.2	uc033aho.2	turquoise	-0.21852539150534	0.354651392436999	-0.693934284117074	0.000689138479075875	-0.234175833762374	0.320348825530221	0.572326764908426	0.00836295741884466	0.134586709226047	0.571584833072194	0.866861509195919	7.623121585698e-07
uc032igd.1	uc032igd.1	turquoise	-0.216885933515532	0.358362877187223	-0.712238709177082	0.000426435610733944	-0.235654088346441	0.317215029374588	0.562085836127195	0.00989544198252966	0.13088262454107	0.582311550697161	0.900691509887076	6.19232581713009e-08
uc002vjf.5	uc002vjf.5	turquoise	-0.213988687429102	0.364976110272909	-0.679131384315941	0.000991666178251402	-0.219204865392205	0.3531196925065	0.509963823677597	0.0216120931151298	0.124924472953315	0.599743378561506	0.861137951895177	1.08935271515268e-06
uc063inx.1	uc063inx.1	turquoise	-0.213557087029547	0.365967199930967	0.0526751676212872	0.825439127291809	-0.165521195821005	0.48554986009334	-0.411108174697495	0.0717445078898583	0.106972295352017	0.653516095550717	-0.295981530966444	0.20513338183638
uc059jzs.1	uc059jzs.1	turquoise	-0.213262787790317	0.366643882034402	0.474702317511663	0.0344370087636798	0.12511925493272	0.599170105395446	-0.539150457220885	0.0141624926862956	-0.257870596035371	0.27234721862201	-0.793223846299986	3.01335811959235e-05
uc002tal.4	uc002tal.4	turquoise	-0.212894589201012	0.367491483863727	-0.719079052152361	0.000353124369322862	-0.233384998181837	0.322032905322129	0.545925506054463	0.0127716488458702	0.1294173557283	0.586578407129872	0.915332627140425	1.55676469170266e-08
uc059rns.1	uc059rns.1	turquoise	0.212349406045578	0.368748554534344	0.750969283166274	0.000135801534086502	0.257973885343658	0.272148413029362	-0.428269576098119	0.0595787522390445	-0.0053075991093301	0.982282068186395	-0.770671108699725	6.99726458871906e-05
uc001adk.4	uc001adk.4	turquoise	-0.212020273600939	0.369508642188062	-0.738343022300121	0.000201446814928711	-0.240123944306337	0.307851501104091	0.573001580896616	0.00826920630645965	0.13399218623915	0.573300721068277	0.934914602248949	1.5693923602011e-09
uc032nud.2	uc032nud.2	turquoise	-0.210294241041002	0.37350923150207	-0.722977911393625	0.000316362442610277	-0.236011404781419	0.316460310001603	0.560402576237266	0.0101678719368644	0.135324105348043	0.569459697598487	0.91363219074946	1.85007213345878e-08
uc001tbi.5	uc001tbi.5	turquoise	-0.207871202991357	0.379166460470707	-0.718787052467866	0.000356018249551316	-0.233930263601058	0.320871201630636	0.564995808520973	0.00943848106432381	0.134000390603704	0.573277026784858	0.905389350209915	4.07464865136145e-08
uc064wdx.1	uc064wdx.1	turquoise	-0.207465792530713	0.380117677811517	-0.69699198808708	0.000637564307151974	-0.223968221073433	0.342489644252286	0.516917939753322	0.0196045061639681	0.124162524234405	0.601988086273655	0.889074128519237	1.60427441620718e-07
uc003bhw.1	uc003bhw.1	turquoise	-0.206371052693535	0.382692958373711	-0.717684302776643	0.000367130050967752	-0.230576202141666	0.328056777181439	0.547605926616861	0.0124443461002454	0.126722705705345	0.594459557256624	0.913227838195806	1.92659073260501e-08
uc004ays.5	uc004ays.5	turquoise	-0.206285021053534	0.382895753457543	-0.727007459730333	0.000281848090629595	-0.239030816116908	0.310125802066104	0.558414046240707	0.0104975255221471	0.131213148333241	0.581350901262335	0.924705299079978	5.6081100825919e-09
uc058kdm.1	uc058kdm.1	turquoise	-0.205416040813608	0.384947497506033	0.470812201563272	0.0361535783944086	-0.0420338120177309	0.860330082484359	-0.693117504655486	0.000703498061959469	-0.0672715665273472	0.778100530934824	-0.780211673358237	4.95769731905559e-05
uc002tlm.4	uc002tlm.4	turquoise	-0.205032861967886	0.385854165943152	-0.739981992014432	0.000191633242975313	-0.245325151009441	0.297168809966043	0.594847002038114	0.00566623657926006	0.139696017176236	0.55693148577738	0.931262007442133	2.53090941452379e-09
uc003cul.4	uc003cul.4	turquoise	-0.204658850291764	0.386740291374659	-0.73205025900965	0.000243225260639046	-0.238553401848244	0.311122254604138	0.556640093644737	0.0107988781977708	0.132511379476477	0.577584237013163	0.93087530599479	2.65816249897818e-09
uc003cbq.4	uc003cbq.4	turquoise	-0.20328413842247	0.390007054108258	-0.369429462339238	0.108919960378788	0.35065051375986	0.129572913779034	0.765696569568594	8.32161868179442e-05	0.143342533553874	0.546576886813904	0.513509364730596	0.0205690745617755
uc061vtb.1	uc061vtb.1	turquoise	0.202559856418372	0.391734329133919	0.826211625656627	7.17320817476775e-06	0.233782788673387	0.321185154083615	-0.609794098594972	0.00430769839007138	-0.118992233149443	0.617310188208817	-0.977271154979369	1.41591060844032e-13
uc001bzj.3	uc001bzj.3	turquoise	-0.202040459042892	0.392975599930249	-0.549969355234626	0.0119955133225016	-0.0280649756610731	0.906502375970422	0.580491857478085	0.0072849934613675	0.0547572196695891	0.818647115798718	0.693069945229722	0.000704341937309741
uc001lwp.4	uc001lwp.4	turquoise	-0.201696740141008	0.393798225165399	-0.746878175990757	0.000154689578049549	-0.243846234879689	0.300183003198882	0.576240420665078	0.0078310990611743	0.135829109966874	0.568006293364211	0.949181280476885	1.78422895221931e-10
uc061iyu.1	uc061iyu.1	turquoise	0.20127760003135	0.394802644414799	0.702968283681743	0.000546156600268459	0.345307989206889	0.135924172217601	-0.327750394074595	0.158336862832775	0.107351233404638	0.652362677885284	-0.74692257253984	0.000154473119920766
uc060ktf.1	uc060ktf.1	turquoise	0.200388324168836	0.396938369019038	0.734066029931728	0.000229104243104173	0.0110397334626876	0.963156151107676	-0.597787283381258	0.00537433366830602	-0.138750818217554	0.559629631227597	-0.74375335847786	0.000170592820217916
uc003snc.2	uc003snc.2	turquoise	-0.200231907667747	0.397314683256639	-0.742349405865224	0.000178181609732104	-0.242979326921316	0.301958480488595	0.577379345833649	0.00768162532385044	0.137217091961419	0.564020058536704	0.940302515485231	7.3558426600037e-10
uc060udm.1	uc060udm.1	turquoise	-0.197057779570598	0.404993515055836	0.647834093219388	0.00201097114454737	0.14395829566435	0.544837022064679	-0.582780100379267	0.00700422347389122	-0.044737990520434	0.851437359601077	-0.898539557872515	7.44965364215191e-08
uc059rax.1	uc059rax.1	turquoise	-0.196941258921988	0.405276933871887	0.519582838712333	0.0188757904844718	-0.0536689240898768	0.822195802895312	-0.709100874556259	0.000464169696311783	-0.112830129667079	0.635771889641452	-0.805912270348794	1.79125970673665e-05
uc003wpw.5	uc003wpw.5	turquoise	-0.196611923547449	0.406078577688184	-0.75077101005168	0.00013666899415964	-0.246367832825467	0.295054865286911	0.582543698834503	0.00703281303303791	0.136323978468272	0.566583636491857	0.954390012470183	6.87206853990057e-11
uc003aeg.4	uc003aeg.4	turquoise	-0.196567011744878	0.40618796566685	-0.705253318825667	0.000514278368795847	-0.237475531466654	0.313379057264121	0.573240371734186	0.00823623768152551	0.137605622456773	0.562906423243061	0.883248999336174	2.48753368818077e-07
uc004axu.4	uc004axu.4	turquoise	-0.195853439675952	0.407928109762897	-0.737571775708994	0.000206211508484504	-0.246472640737797	0.294842887009508	0.587132407850831	0.00649464777247289	0.13948302898031	0.557538971626471	0.930821637880556	2.67626190101528e-09
uc064pkr.1	uc064pkr.1	turquoise	0.195505873159326	0.408777166282362	-0.669862054485301	0.00123299027729601	-0.248675593504402	0.290408911852889	0.481224551114115	0.0317023005242114	0.101706005564904	0.669623067520845	0.91052810564353	2.51283397032494e-08
uc002dgq.4	uc002dgq.4	turquoise	-0.195298680495209	0.409283765984714	0.0218083218400341	0.927285808157089	0.317713178204717	0.172237704787632	-0.0152096971541403	0.949254184202949	0.253926648646283	0.280006219164982	-0.324275554207573	0.163058356519146
uc002glw.4	uc002glw.4	turquoise	-0.194977502960387	0.410069740355509	-0.702685116600338	0.000550221340419805	-0.226075079477382	0.33784824191049	0.523034328098805	0.0179642882569535	0.121452326037216	0.610000228980394	0.900782714778554	6.14343378353409e-08
uc057lsd.1	uc057lsd.1	turquoise	0.194523137538326	0.411183046264866	0.422044796723634	0.0637956696322609	0.196918766166337	0.405331656560027	-0.0980500924577305	0.680887443686942	-0.474069927255335	0.034711644866091	-0.446465642394178	0.0484578613237692
uc002nip.4	uc002nip.4	turquoise	-0.194380980446803	0.4115317021394	-0.707863955552504	0.000479804866873472	-0.16813448329641	0.478588954141017	0.630931596533156	0.00285532715932351	0.176140364854065	0.457578278771558	0.919008756844073	1.05845777473707e-08
uc021zzj.3	uc021zzj.3	turquoise	-0.194159029612908	0.412076381303404	-0.750626078906812	0.000137306081502057	-0.2467295960858	0.294323578948933	0.581984119968754	0.00710086756490598	0.136042935207741	0.567391393109377	0.954914801269573	6.20426162572343e-11
uc060gmk.1	uc060gmk.1	turquoise	0.194155935186637	0.41208397795017	0.786851621426657	3.86168198306949e-05	0.0897856728707099	0.70658907442159	-0.591282718534916	0.00603745234681464	-0.207567451423734	0.379879029069544	-0.794555765484783	2.85804110021332e-05
uc001mem.3	uc001mem.3	turquoise	-0.193999252449637	0.41246872466298	-0.702063041905275	0.000559241181086159	-0.233819934639463	0.321106058512962	0.557404202360672	0.0106682254899096	0.127055496254038	0.593483841764374	0.890498704197873	1.43578868411693e-07
uc003imt.4	uc003imt.4	turquoise	-0.19236292621051	0.416498459855829	-0.707507543398518	0.000484392245035473	-0.237139565895503	0.314084495817022	0.583657729443716	0.00689891764704597	0.134600324769055	0.57154556260754	0.886704335752613	1.92316477577465e-07
uc059zlu.1	uc059zlu.1	turquoise	0.19117460154645	0.419438163056874	0.766272270483995	8.15808697820633e-05	0.117972526847877	0.620350397984251	-0.559419388245413	0.0103297951360263	-0.0572965033119385	0.810380385396331	-0.787312840083501	3.79402548983775e-05
uc058cuq.1	uc058cuq.1	turquoise	0.18798103292733	0.427393448029606	0.767421952341328	7.83976910682535e-05	0.075703951657935	0.751081016067799	-0.617006757251222	0.00375581037520087	-0.133001536741838	0.576164839958623	-0.830696180851894	5.76866330039833e-06
uc003xqd.5	uc003xqd.5	turquoise	0.187758368361283	0.427951089146895	-0.6758521731849	0.00107201676188848	-0.249544172287061	0.288672019113641	0.486126653987207	0.0297611799077742	0.103623504512399	0.663741846366612	0.916471244610274	1.38403498503318e-08
uc002lzg.4	uc002lzg.4	turquoise	-0.187608852613244	0.428325753440697	-0.728335251550826	0.000271203494429238	-0.242354908145053	0.303241273068089	0.583723057612113	0.00689113115668953	0.133311299464177	0.575268605832557	0.921498437105669	8.06606799674475e-09
uc002xji.4	uc002xji.4	turquoise	-0.187396984851708	0.428856961152662	-0.72923630196886	0.000264177088803052	-0.240714599544301	0.306626825344241	0.56500218842144	0.00943749842077438	0.12932583857561	0.586845343392778	0.92990220489675	3.00368859530046e-09
uc058dlm.1	uc058dlm.1	turquoise	0.18700299857348	0.429845717502094	-0.660760709963358	0.00151624648427954	-0.242159948723216	0.303642470444015	0.460807011555713	0.0408749538559096	0.100256197026464	0.674082166876113	0.898944706452752	7.19711125850522e-08
uc002ldg.3	uc002ldg.3	turquoise	0.186376321069818	0.431420930185872	-0.672714630025479	0.00115396581094323	-0.193245230426692	0.414323003477955	0.545280727697406	0.0128990652848786	0.0993052191996624	0.677012742985168	0.918030384726988	1.17496157984485e-08
uc003esw.3	uc003esw.3	turquoise	-0.186346477137333	0.431496021897071	-0.754306652065264	0.000121892966211864	-0.2492459443402	0.289267661369476	0.585871182275064	0.00663907807776878	0.137514962373043	0.563166193243185	0.959687720833938	2.30631173476923e-11
uc001oeg.4	uc001oeg.4	turquoise	0.186163634773668	0.431956231203769	-0.658989513446606	0.00157727610238868	-0.241342799002619	0.305327546072466	0.459009950087769	0.0417712626378731	0.0999952710816109	0.67488580037934	0.896515993057177	8.83120345742296e-08
uc060lfb.1	uc060lfb.1	turquoise	0.185773404603238	0.432939298505606	-0.670024221477705	0.00122837886723522	-0.24676121811655	0.294259709404625	0.469090806835767	0.0369340914675083	0.100610603373598	0.672991164535738	0.913487119138217	1.87721155077514e-08
uc064pgu.1	uc064pgu.1	turquoise	-0.185702973929547	0.433116853287258	0.306450444469909	0.188802794409093	0.0227576527827288	0.924129064188452	-0.404166129371549	0.077160689251653	0.265315420347512	0.258250336443951	-0.51485082406539	0.0201850574225498
uc032pqo.2	uc032pqo.2	turquoise	0.185308220723537	0.434112732996067	-0.655325622977409	0.00171008370762444	-0.242948954293509	0.30202080090053	0.480798830098243	0.0318754420904151	0.101309319402973	0.670842084491557	0.885477818613164	2.10906764470904e-07
uc062hhn.1	uc062hhn.1	turquoise	0.184503444670624	0.436146754154385	-0.660219149331716	0.00153469270319364	-0.243570717580915	0.300746587678099	0.477708249330056	0.0331546778212213	0.100380492391637	0.673699465327757	0.894305819781555	1.05927282228098e-07
uc064kmg.1	uc064kmg.1	turquoise	0.18331537887165	0.439158668069592	0.522979210005128	0.0179785625342028	0.184631932118024	0.43582167387439	-0.231703828646894	0.325630444328554	-0.368458118773168	0.109925849408776	-0.465314465501074	0.0386922234461383
uc058pgb.1	uc058pgb.1	turquoise	-0.182447188515653	0.441366535158149	0.46729480656747	0.0377623307684261	-0.0835447465319654	0.726204265701642	-0.687727894176659	0.000804751354456494	-0.093809671727648	0.694034574494076	-0.767290809622857	7.87553047858154e-05
uc004cjl.2	uc004cjl.2	turquoise	0.182144002346982	0.442138924332596	-0.671293718197821	0.00119277828100666	-0.247158939723209	0.293457124256604	0.470172241925055	0.0364422347881059	0.102377591198219	0.667561097586391	0.91203119406156	2.16961403949476e-08
uc061fyt.1	uc061fyt.1	turquoise	0.181881239295788	0.44280890389731	-0.654178284364764	0.00175355059544327	-0.244619344491607	0.298605006488005	0.485912194327335	0.0298441005680153	0.101244914246518	0.67104007642479	0.88330285115294	2.47773104395366e-07
uc060hdi.1	uc060hdi.1	turquoise	0.181731053467755	0.443192077995356	-0.680820358510893	0.000952304495657416	-0.251792861814621	0.284205116158751	0.49101736684128	0.0279187742193358	0.1045196251413	0.660999778643354	0.922371477180538	7.31745183746364e-09
uc062frc.1	uc062frc.1	turquoise	0.181510234857953	0.44375577416641	-0.651877818982444	0.0018434972639284	-0.239745298499107	0.308638145731159	0.451888622980444	0.045473302538932	0.0999707061779801	0.674961476018563	0.886773350075004	1.91314566060659e-07
uc010ghk.3	uc010ghk.3	turquoise	0.180257581955913	0.446960562407075	-0.681503170723513	0.000936770226509768	-0.250066232233801	0.287631143301057	0.484017491243703	0.0305845877936246	0.104245975469307	0.661836688972405	0.924898394137964	5.48392471925141e-09
uc002uki.4	uc002uki.4	turquoise	-0.179889974181741	0.447903327927799	-0.755083953021898	0.000118835198516169	-0.249704299403095	0.288352513624065	0.584716376424156	0.00677362155669549	0.136390691632789	0.566391967814427	0.962654811463977	1.17168015673442e-11
uc001iaz.2	uc001iaz.2	turquoise	0.178837915305015	0.450607130210895	-0.682740880796996	0.000909156869194011	-0.251212436847971	0.28535398365728	0.485334256699155	0.0300684625036191	0.104718181935055	0.660392769241702	0.926412553872512	4.59118743540287e-09
uc010aqy.5	uc010aqy.5	turquoise	-0.17861397141632	0.451183756336956	-0.689962250352041	0.00076137391451532	-0.226618605724787	0.336656876481452	0.518870228425189	0.0190685006784249	0.126532468563483	0.595017618228505	0.879075576095898	3.35881359173074e-07
uc002xaa.4	uc002xaa.4	turquoise	0.178538758736333	0.451377504671919	-0.669283615447259	0.0012495577349126	-0.243603838826199	0.300678802466678	0.464212062196416	0.0392175098393205	0.0997874091642262	0.675526243017219	0.911689714016124	2.24373524958417e-08
uc003hne.4	uc003hne.4	turquoise	0.177020054376223	0.45529888399136	0.765272196102289	8.44396286440025e-05	0.105001491823393	0.659527014075064	-0.590912142089256	0.00607716772119401	-0.249934918585905	0.287892736560072	-0.848611137772444	2.25903160521333e-06
uc003szb.2	uc003szb.2	turquoise	-0.176862431894768	0.455706875072004	-0.533027989384105	0.0155219076068651	0.196750110811886	0.405742107177363	0.798148686901445	2.47309293088638e-05	0.140373526079251	0.555001054435471	0.719760067180502	0.000346452889484721
uc010pdq.2	uc010pdq.2	turquoise	-0.176856192940747	0.455723027888624	-0.699776990090918	0.000593473850905491	-0.229947193537801	0.32941486828266	0.522243250350147	0.0181700288056959	0.123151435677881	0.604972091531077	0.898146288528058	7.70220474149785e-08
uc002zuq.5	uc002zuq.5	turquoise	-0.176771082359861	0.455943410826004	-0.735486706881294	0.000219578295587243	-0.239736774549043	0.308655868380464	0.555649814447307	0.0109701307459669	0.131853091075026	0.579492870871925	0.939777677088962	7.94335693721793e-10
uc003ett.4	uc003ett.4	turquoise	0.176485148520088	0.456684200839449	-0.680652738157073	0.000956150991334547	-0.250027229205475	0.287708826924875	0.480416305325856	0.0320316460140212	0.103353271561542	0.664569550864967	0.924811764224267	5.5393359755204e-09
uc001jsn.4	uc001jsn.4	turquoise	-0.175650421685087	0.458850320772668	-0.739600111975197	0.000193882455740395	-0.242280108167772	0.303395162170064	0.565482416400987	0.00936377144858167	0.129918496561676	0.585117597686061	0.945999917813628	3.04580320570599e-10
uc021sxt.1	uc021sxt.1	turquoise	-0.175268400400597	0.459843419639622	-0.753486627061848	0.000125191757316761	-0.250532862963049	0.286702742205744	0.589267879753935	0.00625598443768191	0.138820403468918	0.559430797193479	0.95712126496669	3.9817692843582e-11
uc062frb.1	uc062frb.1	turquoise	0.174924587545583	0.460738131240421	-0.656192696181336	0.00167783714471129	-0.246536275594539	0.294714228417625	0.490028039105475	0.0282840294601616	0.102153294105649	0.668249502958438	0.88461315552727	2.24942232168535e-07
uc064gvt.1	uc064gvt.1	turquoise	0.174658509039682	0.461431163044361	-0.679925532621304	0.000972990878627854	-0.249294391496474	0.289170847813086	0.485776837408215	0.0298965294656788	0.103185673653939	0.665083079389667	0.921401677748179	8.15305246054391e-09
uc061mze.1	uc061mze.1	turquoise	0.174440934318216	0.461998256404983	0.843596193761428	2.97117319743487e-06	0.300019857781236	0.198726543766494	-0.549237094323892	0.012133152093254	-0.0908135324783799	0.703375155102721	-0.978780712214415	7.67005983068435e-14
uc001irp.4	uc001irp.4	turquoise	-0.173946534878856	0.463288194664607	-0.723576459086985	0.000311018641798094	-0.239893507156109	0.308330094618513	0.548161063902226	0.0123377214497282	0.130755057255288	0.582682499151066	0.92468413530844	5.62187073612644e-09
uc061knv.1	uc061knv.1	turquoise	0.17327977452554	0.46503074023047	-0.666968248024695	0.00131776231262631	-0.244888137591769	0.298057559797233	0.482553276842557	0.0311666354783501	0.101215367566592	0.671130914712408	0.902659818513933	5.20971944656538e-08
uc001aja.5	uc001aja.5	turquoise	-0.17227486752248	0.467663293518747	-0.759027635428709	0.000104314952923257	-0.252549434687291	0.282711890070061	0.592490889752022	0.0059094485523006	0.138281657792484	0.560971034808772	0.966627825190811	4.3197882119606e-12
uc063byk.1	uc063byk.1	turquoise	0.172099778786563	0.468122743760326	-0.65759225959456	0.00162686343429022	-0.243247995167739	0.301407551122195	0.485834042157958	0.0298743630738044	0.101514956580362	0.670210062179137	0.887047227041975	1.87383566590121e-07
uc010dud.3	uc010dud.3	turquoise	-0.171560919394633	0.469538196481117	-0.729437776792905	0.000262627428641533	-0.244346332657576	0.299161672843579	0.587672954962942	0.00643354090809238	0.135619736203799	0.56860867459758	0.921011670652492	8.51209899351357e-09
uc057xgv.1	uc057xgv.1	turquoise	0.170975436463083	0.471078564857169	0.715801947939735	0.000386780131329512	0.25493779780149	0.278029989564704	-0.382044115755145	0.0964542393356151	-0.23707378774688	0.314222724096312	-0.730546204142091	0.000254239937211629
uc010gcz.4	uc010gcz.4	turquoise	-0.170935490627173	0.471183752557897	-0.7586393709283	0.00010567329987076	-0.253113687448744	0.281601409767525	0.595468894612989	0.00560343384646196	0.138884989268649	0.559246276710762	0.965086875442164	6.44846402034865e-12
uc063vch.1	uc063vch.1	turquoise	0.170496859875097	0.472339558938735	0.575840259202145	0.00788417749869719	0.024922233021714	0.916935490549712	-0.40305052401344	0.0780586946124682	-0.16994741027555	0.473789387260519	-0.506070207790667	0.022805460415011
uc001cbk.4	uc001cbk.4	turquoise	0.170489409201373	0.472359204024422	-0.678117087888333	0.0010159575124789	-0.25140049935354	0.284981427349963	0.499625058411735	0.0248951241046872	0.105701711081313	0.657389031620679	0.91441251551696	1.70993330723271e-08
uc002anq.4	uc002anq.4	turquoise	0.169495844951107	0.47498260045951	-0.688490114104341	0.000789724844383703	-0.252908957672262	0.28200401615863	0.49541707746926	0.0263391409237659	0.105978296837699	0.656545235371762	0.931535672974111	2.4441313675626e-09
uc003qvb.2	uc003qvb.2	turquoise	0.169481443124876	0.475020680533004	-0.601608339397635	0.00501360258664662	-0.214332539144699	0.364187616655518	0.390610577736206	0.0886053921204736	0.0821378384384386	0.73064942328817	0.83023117983507	5.90219932809936e-06
uc010lvy.4	uc010lvy.4	turquoise	0.168995406583033	0.476306713971322	-0.689316584779144	0.000773700494183431	-0.252644480568791	0.282524644931271	0.493889387414196	0.0268794290883292	0.10603233154538	0.656380435241522	0.932721718259477	2.09762461642941e-09
uc063lfp.1	uc063lfp.1	turquoise	0.168879815487527	0.476612819800053	0.71910317454967	0.000352886201548165	-0.00463413587093356	0.984529960229241	-0.611751353070363	0.00415170433156941	-0.0942751887039921	0.692587072419015	-0.80150447405879	2.15492648102989e-05
uc062fol.1	uc062fol.1	turquoise	0.168786760142689	0.476859318461193	-0.684259696775412	0.000876214188693226	-0.251541100548179	0.284703089486518	0.497315650827906	0.0256796615883268	0.106649922533336	0.654497935068365	0.922790676050507	6.98028178640227e-09
uc003ula.4	uc003ula.4	turquoise	-0.168425522601956	0.477816821593252	-0.753765153619436	0.000124062816470319	-0.250174053316558	0.287416459758335	0.578669749419009	0.00751509819349804	0.135361948151521	0.569350729743692	0.963795474552646	8.89967366755407e-12
uc064rnd.1	uc064rnd.1	turquoise	0.168328046948907	0.478075356910044	-0.684403031032576	0.00087315807560575	-0.251276128447691	0.285227775404086	0.484352155225944	0.0304527580305695	0.104176626699002	0.662048841609955	0.928544790146293	3.55168173056233e-09
uc001lmc.3	uc001lmc.3	turquoise	0.168073279853459	0.478751407206422	-0.690126835303738	0.000758258489215107	-0.253275575262286	0.281283305605539	0.494363625997928	0.0267107819093767	0.106291370393025	0.655590606516631	0.934009370534219	1.77118886733339e-09
uc002rdz.2	uc002rdz.2	turquoise	-0.16794314792065	0.479096909472342	-0.754424450242463	0.000121425272865975	-0.250965537097263	0.285843554487691	0.590757602779641	0.00609379328164233	0.138454389043523	0.560477003563028	0.959113410571872	2.61394481488941e-11
uc002loq.4	uc002loq.4	turquoise	0.166851795740666	0.481999354721721	-0.690738054463385	0.000746782953167774	-0.25281719230843	0.282184590820791	0.492954526152653	0.0272143382501269	0.106591943041621	0.654674579180938	0.934678136050666	1.62004303931692e-09
uc001vkv.4	uc001vkv.4	turquoise	-0.166621425153251	0.482613138732117	-0.714772689717113	0.00039789821583812	-0.186900278548086	0.430103704536318	0.60735955269348	0.00450846522013501	0.160543339706851	0.498946292482484	0.911531263623758	2.27887873823673e-08
uc002rwb.4	uc002rwb.4	turquoise	-0.16649338357697	0.482954451869076	-0.73725499264672	0.00020819630724684	-0.247638249404578	0.292491682817436	0.592610338234965	0.00589691530785196	0.137432853464439	0.563401506988279	0.932047970119683	2.28871516553234e-09
uc058jqy.1	uc058jqy.1	turquoise	0.166479290596295	0.482992026042007	-0.598927257726267	0.00526454518876378	-0.215187788672921	0.362230650877847	0.389238113924665	0.0898301444148411	0.0812650252540129	0.733411267186734	0.827856384435345	6.62697100328595e-06
uc003wne.3	uc003wne.3	turquoise	0.16555470271766	0.485460293549113	-0.689167747665221	0.000776565799544329	-0.25193103040778	0.283932053482757	0.490934692542645	0.0279491543214665	0.106971047498782	0.653519895037942	0.931933436654675	2.3226830975311e-09
uc002nyr.2	uc002nyr.2	turquoise	0.165543517578021	0.485490191389711	-0.683679445069936	0.000888678582374053	-0.249083221314156	0.289592982182933	0.479453059096231	0.0324276408222012	0.103332721550708	0.664632509411559	0.928212110200941	3.69873750050356e-09
uc063zma.1	uc063zma.1	turquoise	-0.165033210255442	0.486855209177861	0.159565065197801	0.501599947369078	0.00889617981127928	0.970306633430881	-0.340954445862742	0.141259637986858	-0.101264936095379	0.670978523766505	-0.448179328114849	0.047498950507472
uc003zeo.5	uc003zeo.5	turquoise	0.164474099646259	0.488352942666593	-0.618062080805526	0.00368021342845755	-0.225156148514148	0.339868083642523	0.411894451172243	0.0711494797608511	0.0866194041740721	0.716519265564597	0.850243812163529	2.06187597673283e-06
uc002lxo.3	uc002lxo.3	turquoise	-0.164185758245377	0.489126231614652	-0.755054855768742	0.000118948464163612	-0.252265532655569	0.283271648743481	0.594318098486965	0.00572010328436914	0.136920489005132	0.564870856262852	0.96154200387445	1.51987978001251e-11
uc065clu.1	uc065clu.1	turquoise	0.163829622960685	0.490082164878704	-0.599241021746474	0.00523465370951594	-0.217482861091965	0.357008948014808	0.389997709852906	0.0891507719597246	0.0844770697351327	0.723263195191258	0.826334288799451	7.13116195576747e-06
uc061clu.1	uc061clu.1	turquoise	0.163708480648775	0.49040754252549	-0.326654405988675	0.159815720476804	-0.25645459814045	0.275081806318615	0.264407540887907	0.259944178504552	0.153893788789489	0.517117099098307	0.667255979218344	0.00130911985382624
uc061hmc.1	uc061hmc.1	turquoise	0.163696762869248	0.490439021084569	-0.685021037668213	0.000860084101517245	-0.249958284963651	0.287846177084863	0.481202037398397	0.0317114384207026	0.10305422051108	0.665485959039387	0.929422041598599	3.18833636349958e-09
uc060vus.1	uc060vus.1	turquoise	0.163329314565273	0.491426635004517	-0.68692642252988	0.000820811720026594	-0.251208165081917	0.285362449620505	0.485642180334997	0.0299487589708887	0.106095906208863	0.656186558820622	0.929538487200548	3.14266107569138e-09
uc004dnh.3	uc004dnh.3	turquoise	0.163149192903219	0.491911115456852	-0.50117521520303	0.0243792285042424	0.374711261425551	0.103566432711558	0.818683539547489	1.02037253411462e-05	0.113271843716765	0.634441440078696	0.703106448161823	0.000544182578433843
uc061koe.1	uc061koe.1	turquoise	0.162882589092667	0.49262864001158	-0.679882658143053	0.00097399148496512	-0.24881061469234	0.290138489829909	0.494656883229797	0.026606912807366	0.10612235953438	0.656105893355899	0.915784328588761	1.48609439826417e-08
uc002lul.5	uc002lul.5	turquoise	0.162710348411914	0.493092472656151	-0.671745322671768	0.00118032525046892	-0.242526293638491	0.30288885334738	0.465761621140193	0.0384807199194643	0.0998279887305124	0.675401196575868	0.913175001002945	1.93679247012364e-08
uc058ctf.1	uc058ctf.1	turquoise	0.162556817469306	0.493506101363054	-0.684080588723184	0.000880045752208989	-0.249195092172783	0.28936930239486	0.478821964533036	0.0326891551636846	0.104022893593301	0.66251923225906	0.927820683884658	3.8786160735759e-09
uc061yzn.1	uc061yzn.1	turquoise	0.161959095031892	0.49511804461473	-0.620429174709417	0.00351522846609541	-0.228531419365858	0.332483815139425	0.450562422116158	0.0461897576643765	0.0999192280031418	0.675120071514948	0.833059787175492	5.12973565481387e-06
uc003dbd.4	uc003dbd.4	turquoise	-0.161811509861306	0.495516448874297	-0.748407946934175	0.000147379137224185	-0.248395472407932	0.290970435701467	0.572621872138874	0.00832185250327774	0.132720141815923	0.57697951928434	0.959514275504639	2.39564932781225e-11
uc002sde.3	uc002sde.3	turquoise	0.161342167413156	0.496784471545984	-0.68740412535185	0.000811206939256592	-0.250917356946418	0.285939150040289	0.484872845569711	0.0302485356426801	0.10431039146502	0.661639648964742	0.932108522312022	2.27093454285746e-09
uc001dzb.4	uc001dzb.4	turquoise	0.161305672190615	0.496883136877129	-0.671106102392455	0.0011979842287222	-0.2498143675555	0.288133018369938	0.493359930171578	0.0270687031047138	0.10431906049156	0.661613133194306	0.905982204574929	3.85909319293367e-08
uc011lhj.3	uc011lhj.3	turquoise	-0.161172873913847	0.497242239349415	-0.650477796813283	0.0019001049262142	-0.210095624692274	0.373971149085363	0.46542413321492	0.0386402676264347	0.109260898592814	0.646561608528559	0.842441002101799	3.16052504230121e-06
uc061yyv.1	uc061yyv.1	turquoise	0.161138445595139	0.497335358268977	-0.625605823603817	0.00317571943765819	-0.239335638501714	0.309490589284195	0.49007657759158	0.0282660220637078	0.104704675367653	0.660434053798674	0.832806607910656	5.19508961592946e-06
uc004ant.4	uc004ant.4	turquoise	-0.161091199375441	0.497463159819323	0.653463677921508	0.00178108849596113	0.191188239211818	0.419404362815153	-0.557436166456289	0.0106627881162323	-0.0783105511525246	0.742783361289997	-0.916183263681553	1.4260448875917e-08
uc059fqo.1	uc059fqo.1	turquoise	-0.160969955331535	0.497791199417012	0.504159418633776	0.0234099076124195	0.0372008602110681	0.876263024540185	-0.666176204411065	0.00134180080729006	-0.169414202597713	0.475198492428681	-0.859935983187743	1.17182020112814e-06
uc058snl.1	uc058snl.1	turquoise	0.160937006080066	0.497880365554611	-0.634033531113988	0.00268145467166696	-0.228807595927001	0.33188383207032	0.436272198718841	0.0544718086171102	0.0897351171944956	0.706747276231315	0.867025013627987	7.543976800684e-07
uc059deo.1	uc059deo.1	turquoise	-0.160915022130841	0.497939862086039	0.190721079308526	0.420563027521528	-0.0906403957944999	0.703916182827808	-0.379469794698454	0.0989091762987667	-0.109665496785662	0.645335046215257	-0.430620637736619	0.0580422431429171
uc057rre.1	uc057rre.1	turquoise	0.160877359941501	0.49804179764995	-0.680973334876021	0.000948805452641414	-0.249007977752182	0.289743487473197	0.477275875741368	0.0333367951636337	0.104646265939403	0.66061260058652	0.922990952658405	6.82408578345198e-09
uc060fxp.1	uc060fxp.1	turquoise	0.160868051172205	0.498066994101785	-0.677827418848775	0.00102298620675391	-0.247381113891774	0.293009371091197	0.473989684306917	0.0347466147039525	0.101750420074645	0.669486631120125	0.921359175067088	8.19152195704005e-09
uc021ule.2	uc021ule.2	turquoise	-0.160677544426508	0.498582783112066	-0.759965414941807	0.000101095831847828	-0.253579240973595	0.280687213836398	0.591061448088346	0.00606114057878953	0.137116201020825	0.564309398225455	0.97076311399116	1.33331533499931e-12
uc002qfz.3	uc002qfz.3	turquoise	0.159874042632477	0.500761082165838	-0.677042512496678	0.00104223807173032	-0.251616808109006	0.284553286408518	0.497740351964164	0.0255339393804994	0.105502528020168	0.657996938309753	0.913264850488769	1.919472648643e-08
uc057nad.1	uc057nad.1	turquoise	0.159673186769199	0.501306322983529	-0.505581776213911	0.0229587769980015	0.103950028812133	0.662742225529042	0.662923782067895	0.00144441487575088	0.00921606060072001	0.969239421400951	0.706596526613825	0.000496287619597532
uc003pxx.4	uc003pxx.4	turquoise	0.159401966089716	0.502043030923087	-0.69230812373293	0.000717976666371777	-0.255449131061423	0.277033931253957	0.500683616555518	0.0245419093782537	0.107348536473897	0.652370884166069	0.93462304943058	1.63204764439348e-09
uc062sdn.1	uc062sdn.1	turquoise	0.159271899988867	0.502396510860908	-0.686014675611492	0.000839410475859133	-0.25026264415481	0.287240139683508	0.482047231606053	0.0313698011230519	0.104748669625629	0.660299583174845	0.930112501031983	2.92583506945226e-09
uc003zoy.4	uc003zoy.4	turquoise	0.15909496724912	0.502877553019779	-0.626766977337667	0.00310343483575915	-0.22413235701306	0.342126721736262	0.412295680019584	0.0708472702565247	0.0890758352796044	0.70881139790239	0.860339814904735	1.14352475670624e-06
uc001tlj.2	uc001tlj.2	turquoise	-0.158644333883699	0.504103732333515	-0.712035996137742	0.000428791858110641	-0.231698960495252	0.325640896233705	0.523348306663026	0.0178831479604396	0.120920532166002	0.611577431627858	0.919144050019913	1.04317629085014e-08
uc003ama.4	uc003ama.4	turquoise	0.158595129907133	0.504237704224235	-0.579096315751348	0.00746070354503015	-0.208973551304253	0.376586789095075	0.370628633598521	0.107687333205758	0.0823064443323237	0.730116269853657	0.798780897755146	2.41022343645816e-05
uc010bsg.2	uc010bsg.2	turquoise	-0.158575692720776	0.504290632248498	-0.754533024051039	0.000120995567777052	-0.251845649175478	0.284100773302075	0.58351415371573	0.00691605583049412	0.134721389764441	0.571196433947525	0.965753618506085	5.43435150443737e-12
uc060nem.1	uc060nem.1	turquoise	-0.15811241806257	0.505552934614989	-0.761020128416166	9.75776449597135e-05	-0.253570102220101	0.280705141641114	0.591490196689496	0.00601530981121798	0.137476018258914	0.563277796747349	0.971406892057584	1.0937647925889e-12
uc062eix.1	uc062eix.1	turquoise	-0.157941574047099	0.50601882324237	-0.749114944728031	0.000144101914216855	-0.252839749876823	0.282140195698894	0.590758126551374	0.00609373687049098	0.139200294739111	0.558345842428484	0.951474966895248	1.18738520821273e-10
uc001wse.2	uc001wse.2	turquoise	0.157903630373244	0.50612232298054	-0.644536532293553	0.00215679408334331	-0.239296504432699	0.309572095949162	0.479719324867956	0.032317797006636	0.106435713486703	0.655150646288774	0.861648803066086	1.05586923481583e-06
uc002iqo.5	uc002iqo.5	turquoise	0.157694835147262	0.506692040028261	-0.693420749646513	0.000698137508506307	-0.254257490520398	0.279358651466382	0.496013021404289	0.0261307146828018	0.108433114138952	0.649073817868237	0.936379279227614	1.28564124757648e-09
uc001ano.2	uc001ano.2	turquoise	0.156971399933288	0.508668379467998	-0.585608708534434	0.00666946409540279	-0.218424021579523	0.354880233058242	0.433179370951791	0.0564043803921139	0.0860023820893392	0.718459565194643	0.794367590573183	2.87955533253908e-05
uc001lkp.4	uc001lkp.4	turquoise	-0.156964075467565	0.508688407904102	-0.550403589749792	0.0119144911443398	0.11122894149819	0.640603679466954	0.769620348192644	7.26075167246618e-05	0.121821004607298	0.608907766396408	0.733904827938384	0.00023020711521092
uc057esv.1	uc057esv.1	turquoise	0.156848522480094	0.509004432551343	-0.686174656482745	0.000836121497962753	-0.248980332941805	0.289798795853051	0.480049469672766	0.0321820052131823	0.104257971086833	0.661799994343445	0.930041634364519	2.9518693014578e-09
uc032zip.2	uc032zip.2	turquoise	-0.156837610041331	0.509034281721856	-0.724830257941473	0.000300073814637543	-0.236660622047946	0.315091799229735	0.537678223790376	0.014480277689507	0.127152699109791	0.593198977200696	0.931027061915943	2.60756629544633e-09
uc061xht.1	uc061xht.1	turquoise	0.156742388593267	0.50929477979228	-0.673186785004486	0.00114130667010897	-0.245418708591084	0.296978753455069	0.465058631939653	0.0388136369748912	0.100739892642024	0.672593317629063	0.915423231160368	1.54235677882092e-08
uc031uyg.2	uc031uyg.2	turquoise	0.156673598383996	0.509483009397558	0.660825983615422	0.00151403580806859	0.229108211098895	0.331231484272532	-0.387650653165416	0.0912622247838185	-0.228980878395517	0.331507709137966	-0.739761513688626	0.000192929084671476
uc002jyx.2	uc002jyx.2	turquoise	0.156599901176985	0.509684702869819	-0.657109234375822	0.00164430687822535	-0.242395763864417	0.303157238919725	0.489584565785938	0.0284489726782263	0.10257207993181	0.666964385917063	0.882434788822107	2.6399445689505e-07
uc003cff.4	uc003cff.4	turquoise	-0.156027465745171	0.511252635309598	-0.753376751399257	0.000125639530492529	-0.25466843253967	0.278555597696381	0.59304924222768	0.00585105039651908	0.137355815765781	0.563622326666077	0.960426367005682	1.95798584588088e-11
uc003qta.4	uc003qta.4	turquoise	0.15577263113248	0.511951381090661	-0.69819899136675	0.000618126561899972	-0.255954579820578	0.276051521989561	0.504974787333829	0.0231504456075176	0.109235025071208	0.646640075482656	0.941632789625324	6.03505012405423e-10
uc061yzc.1	uc061yzc.1	turquoise	0.1555803683281	0.512478858759928	-0.544172203556031	0.0131205211128275	-0.0525644441579552	0.825800665252458	0.450397574810738	0.0462794161517665	0.020936145255706	0.93018691944759	0.769514770617137	7.28769216406351e-05
uc021ujk.2	uc021ujk.2	turquoise	0.155467439543859	0.512788802269734	-0.630940248810483	0.00285482943672413	-0.239426270237928	0.309301875359101	0.491900515483203	0.0275958646074476	0.103536569363347	0.664008081754891	0.841848068436064	3.26173700222358e-06
uc001vlk.4	uc001vlk.4	turquoise	0.155126915036585	0.513723943380456	-0.56367838042759	0.00964318489139186	-0.102915933530978	0.665909878412019	0.444745293825689	0.0494353604788629	0.12504551490676	0.599387106881086	0.795030741412267	2.80435378028379e-05
uc002xvi.4	uc002xvi.4	turquoise	-0.154845789758801	0.514496574196127	-0.759006082012744	0.00010438996254206	-0.254785080385093	0.278327908842987	0.595702600996591	0.00557998124175725	0.139340476919684	0.557945723795175	0.966791055617202	4.13576929832899e-12
uc059dnq.1	uc059dnq.1	turquoise	0.154587875917717	0.515205896985085	-0.662239746512236	0.00146681452007297	-0.239735233482571	0.308659072568642	0.466009701756832	0.0383637659123871	0.0971226889895093	0.683755388787608	0.89900994793268	7.15715537046009e-08
uc003qin.4	uc003qin.4	turquoise	0.154440316914554	0.515611926996382	-0.688916579700646	0.000781421458361737	-0.251146465994469	0.285484744735753	0.483110618014477	0.0309440698823233	0.105171327787171	0.659008218907839	0.932434644632883	2.17725119199225e-09
uc003adj.3	uc003adj.3	turquoise	-0.154091242642926	0.516573059236188	-0.749508878043858	0.00014230312778755	-0.247481041552345	0.292808121051916	0.565385253365385	0.00937865044509103	0.132194208317902	0.578503501818327	0.963126793502103	1.04675453654949e-11
uc001lwf.2	uc001lwf.2	turquoise	0.15370462859353	0.517638541804458	-0.687900116509513	0.000801335170800912	-0.253684132296847	0.280481495816597	0.506411682143073	0.0226987561005835	0.107276365574876	0.652590501662809	0.92527921629598	5.24609091395808e-09
uc003xjy.2	uc003xjy.2	turquoise	-0.153108803340076	0.519282628566856	-0.760778221564915	9.83751270851094e-05	-0.255547724728618	0.276842130240668	0.595059888860179	0.00564467303824452	0.138991142591897	0.558943057216499	0.970505362061074	1.4415591955764e-12
uc058pqm.1	uc058pqm.1	turquoise	-0.153063322179644	0.51940822783145	0.274059627265079	0.242294672464427	0.0160914462765806	0.946316255616138	-0.36536249837448	0.113176281521132	-0.0812047970924225	0.733601964027767	-0.520605936628585	0.0186018365421626
uc063wuz.1	uc063wuz.1	turquoise	0.152454723555906	0.521090290962252	-0.668314713072536	0.00127772836873712	-0.24030601576712	0.307473675828366	0.468520891682483	0.0371953674664795	0.0993468415624671	0.676884383711497	0.906104773242989	3.81580135387179e-08
uc002nvm.4	uc002nvm.4	turquoise	-0.152170277974403	0.521877327926004	-0.762954387407499	9.13984284544517e-05	-0.254867531896704	0.278167038792861	0.590162931832515	0.00615811775102587	0.137140439566468	0.564239879848532	0.97599033774366	2.30829729348377e-13
uc060kiq.1	uc060kiq.1	turquoise	0.151862509635486	0.522729525678483	-0.63040151852012	0.00288595799396496	-0.226238308734299	0.337490196948019	0.416173271587722	0.0679759515341306	0.0903657555372728	0.704774675814685	0.864052382994538	9.101079241154e-07
uc058skb.1	uc058skb.1	turquoise	-0.151850478119442	0.522762853706883	-0.647629475800774	0.00201977291744068	-0.0348398633481516	0.884063670616185	0.6432314067589	0.0022168988351143	0.123195472954745	0.604841999062964	0.867356889125336	7.3855388356697e-07
uc003pym.3	uc003pym.3	turquoise	-0.151476936716337	0.523798081872391	-0.718889919241482	0.000354996486282088	-0.241685071457501	0.304621044519684	0.581066625635678	0.00721361730613238	0.132302544679024	0.578189437273368	0.910748153842807	2.45978018468217e-08
uc060ulq.1	uc060ulq.1	turquoise	-0.151221912563831	0.524505404096494	-0.694238066621898	0.00068386147131425	-0.237028157245502	0.314318634943866	0.57118510630218	0.00852354011097563	0.134898459723344	0.570685964620229	0.871886515528352	5.4961753154891e-07
uc002qqq.4	uc002qqq.4	turquoise	-0.150895693605555	0.525410839917244	0.172239493715222	0.467756099492457	0.168948143982657	0.476431861865487	-0.21694734041009	0.358223460333043	0.104700037026611	0.66044823170133	-0.401436836096966	0.0793713476820708
uc062ogo.1	uc062ogo.1	turquoise	0.150818277187061	0.525625819990856	0.585881666978875	0.00663786664842992	0.0639286136928926	0.788882324825517	-0.506238599142764	0.0227527916886831	-0.00682937297471978	0.977203175482875	-0.656518440647851	0.0016658551763865
uc002fza.3	uc002fza.3	turquoise	0.150634939712608	0.526135099448902	-0.689461268546778	0.000770923722944057	-0.255002439587879	0.277903946921579	0.51346504354065	0.0205818608096296	0.111407848656775	0.640063108398915	0.92240590232872	7.28923207972223e-09
uc059ayp.1	uc059ayp.1	turquoise	0.150230634938271	0.527259001144368	-0.68119515926235	0.000943750923265715	-0.247067242341795	0.293642046495145	0.473687736636582	0.03487844952788	0.103021035621032	0.665587678568107	0.924495059355799	5.74613458333362e-09
uc059bxt.1	uc059bxt.1	turquoise	0.14984094518692	0.528343333588157	-0.670638838510606	0.00121103304332131	-0.244385949671052	0.299080855227883	0.464807983351526	0.0389328761690377	0.10189128966088	0.669053961488879	0.910637391801616	2.48636046858816e-08
uc021yky.2	uc021yky.2	turquoise	-0.149804609700279	0.528444491883526	-0.635092607594135	0.002624149689192	-0.21929310718342	0.352921054873289	0.542953329340294	0.0133675525754358	0.127553767241493	0.5920242050422	0.789425472762818	3.49703969121866e-05
uc002kgh.4	uc002kgh.4	turquoise	0.149744437690388	0.528612031076726	-0.698084875901061	0.000619942522045757	-0.255430346468957	0.277070483587858	0.509455670614751	0.0217649609898518	0.110752823653452	0.642043126274494	0.937417474834944	1.11295420075853e-09
uc060hwe.1	uc060hwe.1	turquoise	0.149647375477514	0.528882337124877	-0.689395494191597	0.000772185017656574	-0.251653222634824	0.28448125009101	0.49472250095265	0.0265837152490676	0.108892078552394	0.647680472698208	0.927259388537322	4.15001417500953e-09
uc003hyx.4	uc003hyx.4	turquoise	0.149410908201041	0.529541137678545	-0.615186942911096	0.00388919285473606	-0.218788678496857	0.354057425073601	0.422465735106812	0.0635036079631468	0.087707670349352	0.71310116198167	0.838058736704426	3.97787309000587e-06
uc001reh.3	uc001reh.3	turquoise	0.148934601382623	0.530869290244332	-0.646772658688755	0.00205698037676738	-0.237314408910423	0.313717252880045	0.474148743623572	0.0346773234476697	0.0973436446927147	0.68307171501932	0.872662728469919	5.21901301438085e-07
uc059xzv.1	uc059xzv.1	turquoise	-0.148897409588176	0.530973062269709	0.175601315771856	0.458977914475699	0.193993573409106	0.412482673643871	-0.224932343093885	0.34036108440448	0.117517800267307	0.621708062938018	-0.410078678932597	0.0725292147074783
uc002lvj.3	uc002lvj.3	turquoise	0.148505645308071	0.532066728403611	-0.701618224355541	0.000565767520287311	-0.256902242488668	0.274215467386576	0.507550668952958	0.0223457039926211	0.109268418976793	0.646538802039285	0.945097790959291	3.52384841260143e-10
uc057boy.1	uc057boy.1	turquoise	0.148455246778913	0.532207498771254	-0.670772679479547	0.00120728323085211	-0.246226190034872	0.295341491785917	0.497980715350129	0.0254517564150289	0.105054621768459	0.659364702792747	0.899810260314964	6.68264200114762e-08
uc002zeb.4	uc002zeb.4	turquoise	0.148238929671509	0.532811899345222	-0.629906214132298	0.00291482608940047	-0.229752170289729	0.329836617396271	0.466532957036024	0.0381179893576067	0.0970162526933566	0.684084805041456	0.846474909999334	2.54171009102389e-06
uc063srt.1	uc063srt.1	turquoise	0.148110552863499	0.533170740401785	-0.679960113216709	0.00097218446737308	-0.24996389051012	0.2878350082517	0.501765887531321	0.0241848913881325	0.105576250963132	0.657771911777354	0.914862693184292	1.63341201685452e-08
uc062iua.1	uc062iua.1	turquoise	0.148107793713995	0.533178454049491	-0.671493743268511	0.00118724899441706	-0.249782042361034	0.288197469813386	0.485499202171454	0.0300042943178658	0.107197431712845	0.652830730504754	0.904563502132475	4.39254345454454e-08
uc031szw.2	uc031szw.2	turquoise	0.147812727237897	0.534003657490957	-0.675585746483932	0.00107877926719588	-0.247891840442417	0.291981680626858	0.493984175224265	0.0268456540394933	0.109977197979994	0.64439070710621	0.904977339023044	4.23061999506609e-08
uc001tzd.4	uc001tzd.4	turquoise	0.147756184100276	0.534161857230198	-0.703196785097238	0.000542895168238192	-0.25675304017384	0.274504033462172	0.50722059220213	0.0224475664647939	0.10999631105609	0.644332818611377	0.946584710856116	2.76743577010339e-10
uc001aqh.4	uc001aqh.4	turquoise	0.147245915985489	0.535590492839099	-0.701999606892341	0.000560167972226335	-0.256673701167402	0.27465755692063	0.51227757598244	0.0209267956568316	0.110474852139103	0.642884086389883	0.944485800689203	3.88477797945455e-10
uc010ykg.3	uc010ykg.3	turquoise	0.146707558029045	0.537099677880367	-0.679921805008558	0.000973077839362679	-0.00848300279955797	0.971685179497935	0.696590144146255	0.000644149507157023	0.0785216706574189	0.742112479792275	0.911260241837538	2.34011398808883e-08
uc003puh.2	uc003puh.2	turquoise	0.146555725007724	0.537525665944324	-0.577126934258196	0.00771454922584766	-0.218181854785789	0.355427264505581	0.457102153915547	0.0427393440021447	0.0964905135169772	0.685712752629389	0.76500705136885	8.52118503334934e-05
uc004fib.4	uc004fib.4	turquoise	0.146017331884774	0.539037449324742	-0.687103238601135	0.000817245478521731	-0.251275285333126	0.285229445854656	0.491032167175548	0.027913338323569	0.104864871073335	0.659944455923003	0.929179311165339	3.28543298812291e-09
uc002avp.3	uc002avp.3	turquoise	-0.145325773751017	0.540982164981919	-0.759815162144528	0.000101605788133365	-0.253478502577562	0.280884875032149	0.585704624485171	0.00665834691873739	0.136557167526576	0.565913802205284	0.972103986536619	8.78119957976052e-13
uc059awi.1	uc059awi.1	turquoise	-0.145146511664117	0.541486786243773	0.418699374323809	0.0661529853876371	-0.0482808924318719	0.839812719457413	-0.652189454932983	0.00183109089348526	-0.350319067871287	0.129960700014159	-0.739769934550842	0.000192879454446517
uc002kwg.3	uc002kwg.3	turquoise	-0.144041064891758	0.544603345544111	-0.612102272512724	0.00412423633124997	-0.0601186030573586	0.801215598356086	0.671177098471618	0.00119601199016445	0.145615823654885	0.540166132041971	0.779385162077966	5.11127807242341e-05
uc059ixz.1	uc059ixz.1	turquoise	-0.143555955257528	0.545973569115636	0.59947005678817	0.00521292254874906	0.116229774467449	0.625560066660511	-0.668911101510719	0.00126032600764729	-0.191565032248063	0.418471079931148	-0.921152718589041	8.38067193637098e-09
uc061yyo.1	uc061yyo.1	turquoise	0.143507425971723	0.546110729110117	-0.619653930622148	0.0035685725492913	-0.221655670743861	0.34762682218386	0.407613287926917	0.0744344581352692	0.0866588686329685	0.716395221605406	0.850737409217727	2.00530782340047e-06
uc002oqh.4	uc002oqh.4	turquoise	-0.143444976555983	0.546287255009925	-0.746627595462088	0.000155916179124051	-0.249163538995201	0.289432380515104	0.565260037583266	0.00939785364986757	0.130551031328164	0.583275988379159	0.96126854225548	1.61833868714738e-11
uc002wsi.4	uc002wsi.4	turquoise	0.143235783052095	0.546878770917632	-0.680331041560331	0.000963569918040574	-0.245511229708331	0.296790875510268	0.483346744057599	0.030850153007798	0.106390655552772	0.655287971908813	0.915991078628963	1.45470124204992e-08
uc010aal.5	uc010aal.5	turquoise	0.143188537910605	0.547012401458367	-0.706325248811809	0.000499877342019757	-0.258539729027824	0.271060919017421	0.514835331511035	0.020189459620816	0.111492133145072	0.639808501827455	0.948732251111319	1.9280489157059e-10
uc002nqw.3	uc002nqw.3	turquoise	0.142804836335446	0.548098229037124	0.572126720665285	0.00839091529479872	0.0942024848710206	0.692813073961836	-0.443006897915236	0.0504383832629606	-0.389856508034683	0.0892767740816126	-0.698809310922177	0.000608490689991054
uc001ajn.3	uc001ajn.3	turquoise	0.14235701347546	0.549366741207379	-0.686085690008915	0.000837949174377756	-0.247988056127768	0.29178832221275	0.478740263857764	0.0327231306360595	0.103055546651067	0.665481894223876	0.930005642912578	2.96516952763739e-09
uc061ynm.1	uc061ynm.1	turquoise	0.141628460434693	0.551433277558467	-0.694465017971329	0.000679941467392217	-0.254024244431353	0.279815094897656	0.494820268962656	0.0265491813154622	0.108819316845532	0.647901290941873	0.936316089803641	1.29687625169835e-09
uc059osk.1	uc059osk.1	turquoise	0.140976789344853	0.553284691434126	-0.685196709459403	0.000856398088513377	-0.251589684464488	0.284606950550366	0.504073940490121	0.0234372408359676	0.106029605880159	0.656388747865647	0.920832314537972	8.68184205321439e-09
uc001udc.4	uc001udc.4	turquoise	0.140634393965927	0.554258559382911	-0.61196194671103	0.00413520214609642	-0.223228486812603	0.344128066662759	0.452069412913928	0.0453763002391327	0.0918726699692049	0.700068495608714	0.824069636803266	7.94298850071745e-06
uc057jtg.1	uc057jtg.1	turquoise	0.140026681846302	0.555988946976095	-0.610989471859465	0.00421186141167744	-0.225993444476112	0.338027392681581	0.431927644147888	0.0572011714942371	0.099777311707584	0.67555735972783	0.823067826511524	8.32699654614079e-06
uc061yzk.1	uc061yzk.1	turquoise	0.139940767218142	0.556233772797455	-0.670235411485936	0.00122239519934272	-0.24595666335462	0.295887372835844	0.471912618613854	0.0356613940626791	0.1037993101478	0.663203567258433	0.906780862276895	3.58459174862049e-08
uc001iyz.2	uc001iyz.2	turquoise	-0.139550818343145	0.55734559054239	-0.762123111009166	9.40115114586532e-05	-0.255813810264144	0.276324908619708	0.587230430653068	0.00648353145003962	0.137232819101992	0.563974961401374	0.97688025551439	1.64842706220724e-13
uc060duf.1	uc060duf.1	turquoise	0.139548845078575	0.557351219205002	0.774303092577424	6.14888342037066e-05	0.247899823792853	0.291965634014264	-0.586494534162607	0.00656736873659308	-0.134911292044696	0.570648978449218	-0.971536337560153	1.05049384293793e-12
uc010wvg.3	uc010wvg.3	turquoise	0.13901290907506	0.558880891805141	-0.66542531857566	0.00136492957654672	-0.246491896373368	0.294803951842089	0.504474469506262	0.0233093822294369	0.10593438857009	0.656679162180583	0.889161729080409	1.59343469353969e-07
uc002wec.3	uc002wec.3	turquoise	0.13892144474795	0.559142135975099	-0.699873611351797	0.000591991854020118	-0.252389176116518	0.283027781448897	0.496485467340718	0.0259664072540313	0.108480675325965	0.648929377209347	0.943637474797685	4.43900330383127e-10
uc001spx.3	uc001spx.3	turquoise	0.138557353030892	0.560182606372592	-0.700204229362962	0.000586944485701646	-0.252881206216425	0.28205861754966	0.49584925408305	0.0261878607834649	0.107755893614074	0.651131805048622	0.945288481853301	3.41761273204381e-10
uc001mni.4	uc001mni.4	turquoise	0.138472266998861	0.560425881555757	-0.635600872231492	0.0025970129227724	-0.231568041494586	0.325922053644556	0.435655582992328	0.0548530200025676	0.0936346277083273	0.694579129547452	0.866841523377912	7.63284541890479e-07
uc010pyd.3	uc010pyd.3	turquoise	-0.13770879948262	0.562610852515613	-0.746342393507156	0.000157322385784465	-0.252991269493944	0.281842104984554	0.595534063519454	0.00559688595945381	0.136787199274471	0.565253377918469	0.949551191317576	1.67296237385793e-10
uc057axp.1	uc057axp.1	turquoise	0.137601561666373	0.562918057569906	-0.604810935554432	0.00472685889711544	-0.220480448711173	0.350254562322974	0.418628772120272	0.0662034305668031	0.0969771679843892	0.68420578451246	0.816487561096397	1.12745615287172e-05
uc003emx.3	uc003emx.3	turquoise	-0.137306015462019	0.563765093773638	-0.762267135798172	9.35542305603205e-05	-0.255553857465358	0.27683020254005	0.586669330908343	0.00654737487776305	0.136813619786994	0.565177545946165	0.976590275244067	1.8421772341916e-13
uc001fnd.4	uc001fnd.4	turquoise	0.137061933799588	0.564465055263968	-0.699999768477953	0.000590061555032143	-0.252674541480479	0.282465439424639	0.495672752671899	0.0262495607392034	0.107454231070173	0.652049303087248	0.945108521979355	3.51779348880294e-10
uc002uvx.4	uc002uvx.4	turquoise	0.137053831094509	0.564488298226589	-0.598037837986927	0.00535004306748031	-0.220943017114418	0.349218911071052	0.412497266125375	0.0706957968803147	0.094768614500795	0.691053908542966	0.810275573233438	1.48489187603355e-05
uc064ndj.1	uc064ndj.1	turquoise	0.13632651263958	0.566576355231639	-0.70547712027419	0.00051124292559079	-0.254673095190984	0.27854649428939	0.504188424316821	0.0234006382471453	0.109956179234536	0.644454369649066	0.950213811353011	1.4889014652695e-10
uc021zib.2	uc021zib.2	turquoise	0.136234118346647	0.566841851907056	-0.678548353099561	0.00100556853904804	-0.242729878922737	0.302470544732769	0.466768629516205	0.0380076924162643	0.101863429461954	0.66913952389394	0.919781253928139	9.73785896339835e-09
uc002jxe.4	uc002jxe.4	turquoise	0.135880481499172	0.567858536938113	-0.595345026189545	0.0056158969817804	-0.218376648762814	0.354987205458229	0.437535889155838	0.0536968634821149	0.0872773949064914	0.714451976547157	0.805018068205914	1.86039368002199e-05
uc001vrh.5	uc001vrh.5	turquoise	0.135586463432348	0.568704428101534	-0.706739351507246	0.000494406483972123	-0.255424500646834	0.277081859397491	0.50591288818501	0.0228547534699433	0.110529102683642	0.642719926813004	0.951499397962197	1.18212179060766e-10
uc001apy.4	uc001apy.4	turquoise	0.135304839109714	0.569515177972462	-0.699541766421816	0.000597094919157971	-0.251936131628539	0.283921975044428	0.496292785681893	0.0260333194221776	0.107047587665359	0.653286859278334	0.944069685089086	4.14847815817702e-10
uc001ojr.4	uc001ojr.4	turquoise	0.134911269386758	0.570649043754515	-0.681609991612086	0.000934359466956688	-0.248840327890306	0.290079000682548	0.480816017203313	0.0318684377583596	0.104028470286946	0.662502166633026	0.921967427502717	7.65593821036475e-09
uc003fxk.5	uc003fxk.5	turquoise	0.134815233248875	0.570925870831748	-0.694413652337186	0.000680827006973222	-0.249726398949268	0.288308434980757	0.487154851859541	0.0293661363671051	0.105227995177652	0.658835151290618	0.938639144999553	9.36230629089029e-10
uc001gvn.3	uc001gvn.3	turquoise	0.13345808921243	0.574844110571268	-0.708452621176898	0.000472308986322822	-0.258914901431861	0.270341377836307	0.520084983808149	0.0187409320521247	0.113979984865502	0.632310759830332	0.94783477929839	2.24654521539050e-10
uc061htk.1	uc061htk.1	turquoise	-0.133383334462671	0.575060273852499	0.31813951367821	0.1716308589783	0.210766462854502	0.372412292380201	-0.316015227720844	0.174669110123013	0.411382786300178	0.0715362693961794	-0.536566413952327	0.0147240462855268
uc002ici.1	uc002ici.1	turquoise	0.133258243176156	0.575422070443224	-0.59501523718177	0.00564919025138977	-0.22590298673193	0.338225970358688	0.478567231822964	0.0327951776593411	0.102906284275591	0.665939461891825	0.784568680186155	4.21213348013503e-05
uc001yhp.4	uc001yhp.4	turquoise	0.133204209798258	0.575578379439901	-0.618359200128941	0.00365915869558433	-0.232269030393257	0.324418313334	0.488743330424225	0.0287639348534701	0.103041808410774	0.665524004401017	0.819543156015745	9.80926765099127e-06
uc001amp.2	uc001amp.2	turquoise	-0.132747452285843	0.576900429760882	-0.758143711590099	0.000107429425587996	-0.25249272222221	0.28282365305987	0.575830859213893	0.00788542786159049	0.133510902412238	0.574691415368592	0.974558800357195	3.86717703201067e-13
uc002hhn.4	uc002hhn.4	turquoise	-0.132726560493115	0.576960930750874	-0.699890353851031	0.000591735373406668	-0.0557430063708356	0.81543561325494	0.703818270208859	0.000534108122011668	0.137730848847062	0.562547696688059	0.849244003538171	2.18074010509945e-06
uc003ivz.2	uc003ivz.2	turquoise	0.132556353270854	0.577453939274656	-0.679472613933503	0.000983605057869496	-0.249219637037606	0.289320240479262	0.483177936232434	0.0309172719064644	0.105888487340035	0.656819178601401	0.916986452133427	1.31159026340606e-08
uc003kkj.4	uc003kkj.4	turquoise	0.13193613430459	0.579251947284759	-0.627870773949882	0.00303599418244472	0.252339391922149	0.283125957312844	0.887776781443477	1.7725582701037e-07	0.155969690564034	0.511411012515979	0.870320444735033	6.09485930845454e-07
uc032ioa.2	uc032ioa.2	turquoise	0.131444271282271	0.580679557730773	-0.577572249823561	0.0076565409533301	-0.218543069062915	0.354611494417056	0.435901276448418	0.0547008818794074	0.0888006771172709	0.709673459795947	0.778673739045398	5.24674192037738e-05
uc001lhw.4	uc001lhw.4	turquoise	0.131376638315602	0.580875977074636	-0.65671164313605	0.00165878250670828	-0.235780307224972	0.316948308332549	0.454712212106775	0.0439764129199546	0.095322246695341	0.689335050094309	0.892838914799309	1.19256613512294e-07
uc057ili.1	uc057ili.1	turquoise	0.131365240883131	0.580909080242613	0.807104176883142	1.7025770174933e-05	0.213217182887823	0.366748805113738	-0.620022132248661	0.00354315370464118	-0.0937039740991762	0.69436337840802	-0.983523214519064	8.00843168775382e-15
uc059ydw.1	uc059ydw.1	turquoise	-0.13127707574099	0.581165177939403	-0.740621373332978	0.000187917368189999	-0.252428364318186	0.282950516013434	0.594298300392836	0.00572212779006483	0.135642325417821	0.568543670609144	0.942520537425225	5.27469122125113e-10
uc002sbe.4	uc002sbe.4	turquoise	0.13059251622681	0.583155292466403	-0.623546766045849	0.00330734082417253	-0.23015722798966	0.328961013778268	0.453170818166573	0.0447887798644084	0.0936159583326609	0.694637217747759	0.844037562655669	2.90148312309892e-06
uc003ivj.2	uc003ivj.2	turquoise	-0.130448597081994	0.583574055523377	-0.751898517950722	0.000131798695839288	-0.256192765703411	0.275589328433742	0.591646176148108	0.00599870731019092	0.134303813486022	0.572401036844528	0.962049283237493	1.35118613644501e-11
uc003hre.4	uc003hre.4	turquoise	0.130102169490476	0.584582584168319	-0.69801507987099	0.000621055438507667	-0.255488315032198	0.276957694089037	0.50209175015394	0.0240782051617951	0.11082919735663	0.641812142755744	0.938201619212674	9.96441976030047e-10
uc060nqe.1	uc060nqe.1	turquoise	0.129920892936	0.585110616044792	-0.636349679631143	0.00255745978671132	-0.226229745818993	0.337508974246539	0.421940191748411	0.0638684050844226	0.0935335309142401	0.694893703349598	0.866874050802221	7.61702516984847e-07
uc061yyu.1	uc061yyu.1	turquoise	0.129799212770285	0.58546516598469	-0.678648778035434	0.00100316225757679	-0.248018702601494	0.291726750497764	0.47979336218979	0.0322873058235814	0.105531804707342	0.65790757289464	0.916263804318364	1.41418422124931e-08
uc062rqp.1	uc062rqp.1	turquoise	0.129792808032886	0.58548383054315	0.809261442200584	1.55171200961928e-05	0.213178036071031	0.366838883733704	-0.616330820826937	0.00380490307191071	-0.184213062493518	0.436881907225895	-0.987114334336782	8.87781410945742e-16
uc010uis.3	uc010uis.3	turquoise	0.129685147530471	0.585797610428677	-0.667439124421825	0.00130364366836786	-0.245917178160877	0.295967395254192	0.49820633506902	0.0253748046714396	0.104136394488335	0.662171931864244	0.895460486200701	9.63740729655113e-08
uc010zeu.3	uc010zeu.3	turquoise	-0.129571728548519	0.586128250706808	-0.754905423603656	0.000119531613576808	-0.25552478747133	0.276886744275999	0.597424429737324	0.0054096723048817	0.138208342057821	0.561180784452898	0.963117224574116	1.04916514821607e-11
uc057wqk.1	uc057wqk.1	turquoise	0.129484347409198	0.586383039112451	-0.654095535453965	0.00175672100387904	-0.240832570001899	0.306382577020484	0.497425629681358	0.0256418631310418	0.104049152746469	0.662438876206104	0.872608104839148	5.23810906494682e-07
uc003tvy.5	uc003tvy.5	turquoise	0.129105677619661	0.587487717104242	-0.700283852343446	0.000585734392812702	-0.256968482502384	0.274087416007715	0.523866117339738	0.0177499723854897	0.112299250458776	0.637372328192685	0.935197334195964	1.51067014998438e-09
uc001lpb.4	uc001lpb.4	turquoise	0.128994791709709	0.587811366554982	-0.702511136428092	0.000552731459487252	-0.257213748396718	0.273613607153714	0.52497086760829	0.0174684926747417	0.115022339999157	0.629179557313203	0.936430542460417	1.27658992203751e-09
uc060ojp.1	uc060ojp.1	turquoise	0.128821517437423	0.588317263528292	-0.586655983022248	0.00654889989229338	-0.206142941128724	0.383230798102377	0.372665398372549	0.105616912963822	0.0810588682434479	0.734064072125166	0.807388425537494	1.68199878035004e-05
uc002wjk.3	uc002wjk.3	turquoise	0.12850236891334	0.589249540313367	-0.706524063789042	0.000497244344218748	-0.258843991353945	0.270477284110258	0.525529407669073	0.0173275476438786	0.114676582425556	0.63021753051654	0.942447789746314	5.33364716625427e-10
uc058dhf.1	uc058dhf.1	turquoise	0.128378392708575	0.589611859744455	-0.66370266899649	0.00141925978597797	-0.246907946816493	0.293963460817616	0.511244871349093	0.0212304986580104	0.112562098995869	0.636579726478407	0.878967170173139	3.38461980088642e-07
uc033cia.2	uc033cia.2	turquoise	-0.128145295689016	0.590293337837765	-0.765657189528667	8.33290714155875e-05	-0.25732403738125	0.273400715837581	0.587839810091522	0.00641477413350846	0.135512723218765	0.568916665268552	0.98404019723645	6.0222192651863e-15
uc001ccp.2	uc001ccp.2	turquoise	-0.127531322371888	0.592089922717331	-0.763536788256492	8.96050952313164e-05	-0.257775550712084	0.272530236845361	0.58931052799916	0.00625129240392752	0.137243846554302	0.563943341437176	0.980139576078182	4.24874894660693e-14
uc003prx.4	uc003prx.4	turquoise	-0.127134915497798	0.593251089918826	-0.758102789401102	0.000107575526841749	-0.257516656359196	0.273029150799783	0.59315178608216	0.00584037707093511	0.135702625070124	0.568370164850571	0.971868644841435	9.46276671204463e-13
uc062yaq.1	uc062yaq.1	turquoise	0.126587193095412	0.59485706132813	0.692328363103619	0.000717611563872865	0.261985748343274	0.264496836422258	-0.413901502209948	0.0696473631946027	-0.0449484352837637	0.850746019125018	-0.798421161101433	2.44582518648064e-05
uc003kyn.2	uc003kyn.2	turquoise	0.126339178172802	0.59558485966802	-0.688152045953596	0.000796360018316406	-0.255953674772788	0.276053279131986	0.512539781953127	0.0208502375398711	0.112314964393872	0.637324933235836	0.919686984993678	9.83788057941605e-09
uc002rsv.5	uc002rsv.5	turquoise	0.126251751017189	0.595841502588356	-0.669244912307046	0.0012506729111377	-0.240115586036172	0.30786885248979	0.458168246608759	0.0421962607934891	0.0991818923850497	0.677393121078544	0.908729926765234	2.98550953687867e-08
uc002dll.4	uc002dll.4	turquoise	0.125845929459035	0.597033396878802	-0.690752477398009	0.000746513949955059	-0.250188907629259	0.287386890945308	0.503435488941992	0.0236421980655353	0.111306693147395	0.640368730088585	0.92294821116964	6.85715887729008e-09
uc021usv.1	uc021usv.1	turquoise	-0.125718967558105	0.597406486278758	-0.761974437560226	9.44855658896494e-05	-0.25683472179512	0.274346032925958	0.586597832622696	0.00655554705639904	0.134617450399658	0.571496169880563	0.980194683958993	4.14464476156426e-14
uc003dct.4	uc003dct.4	turquoise	0.125606704472431	0.597736462498441	-0.691094528814113	0.000740158310827785	-0.252109980969702	0.283578634661644	0.508930956545288	0.0219237108718275	0.107374923020431	0.652290596248586	0.92676453930907	4.40303237419365e-09
uc002dfa.4	uc002dfa.4	turquoise	-0.125479453113157	0.598110585399983	-0.707532168712532	0.000484074098994882	-0.232869112142239	0.323134320959551	0.511477269698519	0.021161850162446	0.120766219532955	0.612035403148104	0.916929830886505	1.31938506224833e-08
uc002xwg.2	uc002xwg.2	turquoise	0.125381637385928	0.598398232665234	-0.608419893540253	0.00442009363915212	-0.217847689788247	0.356182908649238	0.399943970387586	0.0806002479860094	0.0865717153421207	0.716669169342523	0.83360062622119	4.99251962661646e-06
uc057hqx.1	uc057hqx.1	turquoise	-0.12535476044068	0.598477279896754	0.515968836308239	0.0198693871387422	0.0292669936860588	0.902515782805964	-0.627297438749391	0.00307087049770101	-0.28703116901855	0.219817768336041	-0.77072861306151	6.98308568862379e-05
uc059ztc.1	uc059ztc.1	turquoise	-0.125329774138275	0.598550770480666	0.25985383295013	0.268545855378661	0.295885362853256	0.205287605115243	-0.146710162814315	0.537092371156432	0.17138794880848	0.469993006080943	-0.445418551081417	0.049051034526326
uc061mhz.1	uc061mhz.1	turquoise	0.125137460633378	0.599116534831389	-0.631688842485592	0.00281203910792672	-0.22563693008106	0.338810428737001	0.422648642242579	0.0633770154794386	0.0901100504419014	0.705574288780901	0.863037636034909	9.6934406210765e-07
uc062oke.1	uc062oke.1	turquoise	0.125030736016194	0.599430601980557	0.756615240372613	0.000113003564493219	0.220653239669657	0.349867490012451	-0.615276184182414	0.00388256173051599	-0.15428272237384	0.516045738763768	-0.97644359182412	1.94766687352859e-13
uc064mbg.1	uc064mbg.1	turquoise	0.124839867080587	0.599992457249392	-0.616745005243456	0.00377475854239118	-0.224481804084604	0.341354805029925	0.419950907332756	0.0652635584257004	0.0942922584841701	0.692534014237425	0.838437043274734	3.90070670792645e-06
uc002ues.4	uc002ues.4	turquoise	0.124764736290144	0.600213677255559	-0.680467621022321	0.000960414226965662	-0.246022184626336	0.295754613765151	0.491829449601175	0.0276217394582765	0.103023542402501	0.665579994494232	0.915706830609942	1.49801458081797e-08
uc001bij.4	uc001bij.4	turquoise	0.124533249361747	0.600895494330457	-0.654040218322023	0.00175884308003244	-0.242396508456314	0.303155707535999	0.471654297873295	0.035776461968617	0.106386235873133	0.655301442590872	0.877921334764186	3.64264705575235e-07
uc033ccm.1	uc033ccm.1	turquoise	-0.124409139493669	0.601261176714033	-0.766704273667731	8.0371963557409e-05	-0.258152210943631	0.271805395357662	0.589515035380957	0.00622883323612536	0.136308743420953	0.566627411170379	0.985266107826536	2.9464244012826e-15
uc002kuc.3	uc002kuc.3	turquoise	-0.123556599360077	0.603775612403616	-0.633132525108627	0.00273102398124134	0.0482373535765146	0.839955386457961	0.701709705552503	0.000564420061279662	0.123190151198496	0.604857719689548	0.752054533830519	0.000131136654396766
uc002fhd.4	uc002fhd.4	turquoise	0.123532646354187	0.603846320418086	-0.647102205728555	0.00204260247040594	-0.229550954174274	0.330272093643737	0.433863848012893	0.0559722572332002	0.0927921806165497	0.697201960556026	0.881971562115977	2.7302586146936e-07
uc001koj.5	uc001koj.5	turquoise	0.123072470717363	0.605205394118279	-0.700910170901266	0.000576289306219947	-0.251392674996357	0.284996921592751	0.494505795494429	0.0266603868976488	0.106773976494668	0.654120043536479	0.944890328364888	3.64273252470843e-10
uc002wux.3	uc002wux.3	turquoise	-0.122883695723448	0.605763280563314	-0.747252827343012	0.00015287107336904	-0.250157575412371	0.287449262666969	0.572231069537064	0.00837632215782335	0.129283869601498	0.586967775249579	0.962662659841488	1.16949944656762e-11
uc003nbb.3	uc003nbb.3	turquoise	0.122857872006111	0.605839613710685	-0.672460474494994	0.00116082890322972	-0.24911499469026	0.289529442206588	0.496584644850017	0.0259320190262705	0.105671553939958	0.657481057920492	0.902615012366873	5.23046238809985e-08
uc001rhg.4	uc001rhg.4	turquoise	-0.122543242639072	0.606769952449149	-0.704804711551132	0.000520408981962111	-0.241855767382458	0.304269073457712	0.574853973725414	0.00801625699059803	0.1290314160707	0.587704460470536	0.896492351081563	8.84859125250652e-08
uc002flu.4	uc002flu.4	turquoise	0.121951620304734	0.608520919001105	-0.659912542134489	0.00154521937990783	-0.238031705636813	0.312213335389798	0.483431339079347	0.0308165605486335	0.100579266587943	0.673087606199688	0.886117467955851	2.01024004657283e-07
uc001lvu.4	uc001lvu.4	turquoise	-0.121631422844846	0.609469432743132	-0.741585230314291	0.000182432349347787	-0.245766442522421	0.296273004372242	0.551155442882645	0.0117752528786626	0.126015094095621	0.596536441380643	0.960300830841095	2.01367528517488e-11
uc059pro.1	uc059pro.1	turquoise	-0.121561264475783	0.609677341498612	0.378757515853759	0.0995963952881013	0.118217346311435	0.619619936031279	-0.358831900633641	0.120259280061804	0.261382237606766	0.265639124281386	-0.47624240568783	0.0337752624792256
uc003mtl.5	uc003mtl.5	turquoise	-0.121087637602097	0.611081649890538	-0.761720747963153	9.52992156798887e-05	-0.257058259841025	0.273913923218843	0.584137765879629	0.00684186969808077	0.136569895567558	0.565877250980028	0.979123789300922	6.6317433926994e-14
uc002bjs.3	uc002bjs.3	turquoise	-0.120972234180951	0.611424020576097	-0.707732796975274	0.000481488696454483	-0.24667526803909	0.294433329473414	0.568730246130678	0.00887736002933548	0.133800242714903	0.573855176869371	0.899282995812556	6.99203929919622e-08
uc003atm.2	uc003atm.2	turquoise	0.120955168274213	0.611474657087269	-0.638418887662981	0.00245076393587748	-0.235534756412386	0.317467320810272	0.493417664732941	0.0270480128976001	0.103169954335011	0.665131251554563	0.848531335481704	2.26907590489994e-06
uc002siu.4	uc002siu.4	turquoise	0.120280462679427	0.613477944338287	-0.710067938098165	0.000452249220706194	-0.256343764622326	0.275296568936061	0.50837454738385	0.022093052923823	0.111827081688112	0.638797072627498	0.954308959894366	6.98068623351956e-11
uc060rob.1	uc060rob.1	turquoise	0.120239848664155	0.613598616940762	-0.669055317652394	0.00125614792092174	-0.243872197661029	0.300129928213261	0.497075824949485	0.0257622395048682	0.103538692679234	0.664001578723713	0.895848690462119	9.33368222340071e-08
uc002pep.4	uc002pep.4	turquoise	0.120024462787065	0.614238732579522	-0.522104791998876	0.0182062313618381	-0.184631722389644	0.435822204394626	0.320898302507618	0.167739324437997	0.0733672744857536	0.758541877738038	0.720891379576823	0.000335607463993821
uc001tsa.4	uc001tsa.4	turquoise	-0.119825156391424	0.614831300197405	-0.748764596606277	0.000145718024139046	-0.252319025443909	0.283166126669176	0.58035888152491	0.00730158881086807	0.135607247946891	0.568644612899006	0.958326376490968	3.09433806514549e-11
uc010zzs.2	uc010zzs.2	turquoise	0.119760596355408	0.615023296089191	-0.698652411327073	0.000610955612754129	-0.255777339036532	0.276395766391506	0.528612673798765	0.0165657906330861	0.114453086717106	0.630888825707676	0.929023728117809	3.34903199971399e-09
uc003tyb.4	uc003tyb.4	turquoise	-0.119683540971804	0.615252483595455	-0.731153197574412	0.000249744532774901	-0.242132326430542	0.303699339046145	0.551514783856989	0.0117091719418874	0.124438978241655	0.601173250226054	0.944150332631974	4.09616876689894e-10
uc002ona.3	uc002ona.3	turquoise	0.119324985033469	0.616319395354297	-0.681205758578144	0.000943509975518906	-0.246709358656113	0.29436445855964	0.507760281518747	0.0222812077087	0.107685716170769	0.651345204704072	0.909833887429142	2.68687022278367e-08
uc002lzi.4	uc002lzi.4	turquoise	-0.11920004929805	0.616691325798245	-0.742698696006809	0.000176267094916169	-0.24854203862943	0.290676549510402	0.566345192057909	0.00923249167540658	0.133186604361609	0.575629312810142	0.953197053204682	8.63186978586864e-11
uc032rgc.2	uc032rgc.2	turquoise	0.118500638283727	0.618775112663731	-0.652941073116142	0.00180145607040683	-0.237176451424718	0.314006999394838	0.47847442368342	0.0328338721316748	0.0985201701757667	0.679435359391642	0.877925666079334	3.64154387407583e-07
uc003wjh.1	uc003wjh.1	turquoise	-0.118484326564171	0.618823744425436	-0.745272052594913	0.000162697132031419	-0.250122886229522	0.287518326692669	0.568571279150428	0.00890067833117412	0.13391047268012	0.57353673376855	0.956621889381186	4.41102009771599e-11
uc002klm.5	uc002klm.5	turquoise	0.118274254155332	0.619450190570431	-0.642018523303193	0.00227400382636325	-0.239466172550531	0.309218812565468	0.504582245277255	0.0232750721168602	0.107123683107794	0.653055208168037	0.848966612108	2.21475963087241e-06
uc063ovo.1	uc063ovo.1	turquoise	-0.117805084011163	0.62085019036357	0.588317602476313	0.00636128352592913	0.119694063688217	0.615221183627479	-0.665386872425988	0.00136612275608171	-0.151028157011215	0.525043093509895	-0.944628384497743	3.79789042372549e-10
uc032igm.2	uc032igm.2	turquoise	-0.117774516329667	0.620941447696708	0.532760928512279	0.0155835069554286	0.179422673102323	0.44910325531369	-0.591236504791343	0.00604239349000139	-0.114991187063791	0.629273051829434	-0.915334125334936	1.55652548756523e-08
uc011meh.3	uc011meh.3	turquoise	-0.117728613028679	0.621078498290347	-0.762059490035379	9.42141199960023e-05	-0.25544999771528	0.277032244932559	0.576263476248133	0.00782804982927689	0.133625193010727	0.574361034807251	0.983230185884278	9.37536066673743e-15
uc003egh.3	uc003egh.3	turquoise	-0.117598694447549	0.621466453137996	-0.765596108819184	8.35044225154393e-05	-0.258984168078588	0.270208662672114	0.594654418771287	0.00568580188909273	0.137442185913605	0.563374759187741	0.982368423616583	1.46722577638729e-14
uc002bly.5	uc002bly.5	turquoise	0.117489409765741	0.621792866791079	-0.664959519200384	0.00137944485076199	-0.239185801400445	0.309802733365058	0.456409087813863	0.0430952851688415	0.101137337343073	0.671370831875852	0.900494881210339	6.29889709207843e-08
uc001wqe.5	uc001wqe.5	turquoise	-0.117379350906944	0.622121661498539	-0.76678963456093	8.01349244601753e-05	-0.258851494075421	0.270462902368335	0.589364807130684	0.00624532495373133	0.136187240096349	0.566976578246341	0.986901975569603	1.02769124459547e-15
uc002cfj.5	uc002cfj.5	turquoise	0.116736711398965	0.62404288561134	-0.614151595354648	0.00396681314276869	-0.214044369517148	0.364848358436035	0.410010206784439	0.0725816324453861	0.0887490995822448	0.709835088437088	0.834200105460989	4.84416962157694e-06
uc063iuu.1	uc063iuu.1	turquoise	0.11673031278053	0.624062026591296	0.589395731320762	0.00624192723891252	0.0778976696560591	0.744095904338149	-0.524954838437136	0.0174725510602401	-0.317547913121761	0.172473336915205	-0.687887554825401	0.00080158392773452
uc002ppy.5	uc002ppy.5	turquoise	0.115681640098315	0.627202177089631	0.584938176872178	0.00674760821811374	-0.0595075844365371	0.803197808596544	-0.566812707799524	0.00916198299400874	0.120077132586322	0.614082175838197	-0.618618663945352	0.00364085412326266
uc002ena.4	uc002ena.4	turquoise	0.115150705534914	0.628794370880297	-0.689805131978669	0.000764358101541974	-0.256426174343891	0.275136873274607	0.525242873438845	0.0173997391146132	0.113596779282376	0.633463417412727	0.91750209356038	1.24244937781935e-08
uc002ipa.4	uc002ipa.4	turquoise	0.114608377794345	0.630422361461179	-0.589552093507976	0.00622477058218715	-0.207926086678382	0.37903778942839	0.382104524491298	0.0963971718914932	0.0815139551777074	0.732623254768245	0.809849581994358	1.51264968435027e-05
uc002tye.3	uc002tye.3	turquoise	0.114538066839779	0.63063354525443	-0.626944527538857	0.00309250345019086	-0.223611099815485	0.343280055032694	0.419153972156986	0.0658288681066495	0.0899861244178703	0.705961923657768	0.855565948843465	1.51945323141785e-06
uc002qry.2	uc002qry.2	turquoise	0.113949183670719	0.632403377707361	0.787904679411009	3.7087096241449e-05	0.198892644516807	0.400544783600429	-0.635956539067431	0.00257816295981084	-0.135500142959572	0.568952876896153	-0.982069189318752	1.70531513240803e-14
uc001dmi.4	uc001dmi.4	turquoise	0.113519005668687	0.633697454798694	-0.42647483819223	0.060772268320241	0.242889641891396	0.302142524253887	0.673283198478111	0.0011387361253156	0.153337766888776	0.518650548123138	0.556963576964677	0.0107434092449252
uc001vqv.4	uc001vqv.4	turquoise	-0.112055716281897	0.638107027227388	-0.700804831641111	0.000577868757572543	-0.146073047919827	0.538880910959268	0.645923765672985	0.00209440730409429	0.188646765427971	0.425728496779992	0.933631255141947	1.86203972793409e-09
uc031qab.1	uc031qab.1	turquoise	0.111397545325064	0.640094235359553	-0.674772144069294	0.00109965331002168	-0.243272997925888	0.301356311752407	0.477802948857146	0.0331148939897233	0.108652297853168	0.64840826956584	0.903890239059674	4.66763403412251e-08
uc002uge.4	uc002uge.4	turquoise	-0.110469037076615	0.642901683439207	-0.74633084847438	0.000157379537409895	-0.253739568479167	0.280372809451793	0.573974068384957	0.0081356105968108	0.1354186332103	0.56918752288257	0.957661805658818	3.55917881764643e-11
uc001ogf.4	uc001ogf.4	turquoise	-0.110335768938376	0.643305018352271	-0.69032007807746	0.000754614372544007	-0.228459474362607	0.332640217942081	0.494844587463846	0.0265405969511276	0.115820725918425	0.626785341169724	0.89994900445165	6.60325451069799e-08
uc059nbo.1	uc059nbo.1	turquoise	0.11020894707749	0.6436889328763	0.70258924458492	0.000551603345663478	-0.0770113805688328	0.746915693191643	-0.627189538173692	0.00307747125239092	-0.0537156596317428	0.822043339964167	-0.740936814485731	0.000186106960418203
uc059ojc.1	uc059ojc.1	turquoise	0.110081763955155	0.64407402830135	-0.635676980886527	0.00259296961412997	-0.22666848958757	0.336547658951644	0.427013890031476	0.0604119102287357	0.0920781925138077	0.699427447344543	0.865717613110976	8.19743801183156e-07
uc001crk.3	uc001crk.3	turquoise	-0.109772659078011	0.645010325134099	-0.753626338106708	0.000124624375035448	-0.253580359344248	0.280685019939296	0.57471609528888	0.00803486425364804	0.134242508003703	0.572577980563654	0.969301797045436	2.05710169236398e-12
uc004bjn.4	uc004bjn.4	turquoise	0.109563693677723	0.645643585249417	-0.663575201252964	0.00142335113261563	-0.246489334516395	0.294809131771569	0.518547484785567	0.0191562946237452	0.110704151986387	0.642190344671269	0.877075561009269	3.8637591359905e-07
uc064mig.1	uc064mig.1	turquoise	0.108283159345153	0.649529301110275	-0.526402274121404	0.01710910759292	-0.186936125830236	0.43001366277069	0.330352744869513	0.154863399592042	0.0717637365545017	0.763673830443153	0.727658753471431	0.000276583115330935
uc003tkb.5	uc003tkb.5	turquoise	0.107924668259485	0.650618692260257	-0.598483350110491	0.00530707519282498	-0.208376897474436	0.377981823752683	0.395258148003556	0.084549228804238	0.0890169621649823	0.708995816906119	0.811454826021607	1.4103422596525e-05
uc001vnd.4	uc001vnd.4	turquoise	0.107569869324545	0.651697535652389	-0.474182345328046	0.0346626992779975	0.265076118704001	0.258696124319732	0.806611770576592	1.73874152841141e-05	0.139799530332143	0.556636351571306	0.691591654863722	0.000731002909176064
uc057eim.1	uc057eim.1	turquoise	0.106268080328668	0.655661605271803	0.784657183724345	4.19805299628474e-05	0.206078540103642	0.383382718891578	-0.631579689523385	0.0028182449318198	-0.140383798821115	0.554971807250601	-0.986060718365518	1.79411915152283e-15
uc011bge.3	uc011bge.3	turquoise	0.105642558274997	0.657569544381153	-0.682585489523435	0.000912585458931915	-0.24835969409396	0.291042204040434	0.491511157064019	0.0277378631230335	0.11186748155991	0.6386751203745	0.911689196937518	2.2438491547355e-08
uc060fnt.1	uc060fnt.1	turquoise	0.105491610847787	0.65803026349809	0.806114527799331	1.77593491711395e-05	0.217510258790682	0.356946876319185	-0.622842603389456	0.00335337956504274	-0.111352241900141	0.640231106491896	-0.983717814770115	7.20137877230906e-15
uc001ohl.4	uc001ohl.4	turquoise	-0.105167005378254	0.659021420642196	-0.765414512307899	8.40276274032397e-05	-0.2595093693265	0.269203703344232	0.587279090911639	0.0064780189114261	0.135977311983802	0.567580075748634	0.985192948048235	3.0799256018332e-15
uc004esh.4	uc004esh.4	turquoise	0.105018305231155	0.659475647751041	0.809180848197861	1.55713233729473e-05	0.297011345840495	0.20348670701983	-0.561678905960658	0.00996075206316371	-0.116557864242226	0.624577980580843	-0.990554155057799	5.49433158557737e-17
uc010uri.3	uc010uri.3	turquoise	-0.104357490185319	0.661495593763967	-0.760319175910474	9.99038472933468e-05	-0.254965891703207	0.277975205930767	0.571147528532791	0.0085288681443372	0.131490021293313	0.580546706881955	0.984372458502707	4.98939353678061e-15
uc001znd.3	uc001znd.3	turquoise	-0.104092423000874	0.66230647195875	-0.726672786367108	0.000284586649047384	-0.239809703008264	0.308504258374839	0.534108181318835	0.0152747458970203	0.123683642416746	0.603400644829525	0.942034747361843	5.67955236749308e-10
uc001rsh.5	uc001rsh.5	turquoise	-0.103660543930968	0.663628426422716	0.642467603366655	0.00225271870234275	0.0735311975989473	0.758017802594727	-0.697722045527487	0.000625746450320129	-0.10096565658594	0.671898801226983	-0.914214319291965	1.74461136129243e-08
uc002bje.5	uc002bje.5	turquoise	0.103220078534681	0.664977649359328	-0.607479771701871	0.00449837307952385	-0.213474552027957	0.366156900734756	0.394640761516274	0.0850799982201737	0.087385522580646	0.71411244145189	0.829585205564475	6.09216536950974e-06
uc001rtz.2	uc001rtz.2	turquoise	0.102056484119934	0.668546707866892	-0.688607389341776	0.000787434064366959	-0.250358261779935	0.287049909235611	0.523916954907783	0.0177369403581927	0.112058516913557	0.638098576374763	0.91355409526234	1.8646386844712e-08
uc060qqd.1	uc060qqd.1	turquoise	0.101352431104863	0.670709563770557	-0.619837645965551	0.0035558708967541	-0.219488956066142	0.352480417938538	0.413282115029599	0.0701083647471766	0.0948182361909262	0.690899788851226	0.839013449230817	3.7856393189109e-06
uc059ovp.1	uc059ovp.1	turquoise	0.101300989070411	0.670867692114043	-0.597207356713458	0.00543090455166262	-0.222916138917479	0.344821249787917	0.449353831552225	0.0468502043941693	0.0935414427247471	0.694869083147929	0.801047896387497	2.19601382361598e-05
uc004cmo.3	uc004cmo.3	turquoise	-0.101092056858965	0.671510068444102	-0.724380085877452	0.000303965086555984	-0.240840461279099	0.306366242971845	0.546524764246921	0.0126541408089783	0.122687949988618	0.606341989693589	0.937186265874878	1.14952883903211e-09
uc059yyf.1	uc059yyf.1	turquoise	-0.100850075940453	0.672254329409574	0.591975689441472	0.00596375759766165	0.0867029050164631	0.716256815330318	-0.688764152363375	0.000784380733676287	-0.204786961856996	0.386436635976028	-0.941374125932236	6.27407790974459e-10
uc002vji.1	uc002vji.1	turquoise	0.100719165375581	0.672657093613282	-0.679448571612529	0.000984171210997177	-0.249753096922224	0.288255190082977	0.525906315934765	0.0172329519331949	0.11288679836076	0.635601142472573	0.897771417530214	7.9499118161608e-08
uc062bgi.1	uc062bgi.1	turquoise	0.100450065408442	0.673485285861923	-0.706184498018143	0.000501748520170309	-0.257512719761712	0.273036741398163	0.534638760626892	0.0151545059575325	0.114826387410836	0.629767730020179	0.937983845826116	1.02766633166736e-09
uc009xzf.2	uc009xzf.2	turquoise	-0.099282215324553	0.677083688352633	-0.768198968823972	7.63073714241765e-05	-0.261025656162089	0.26631549590872	0.589789961408452	0.00619874508266735	0.135642020877841	0.568544546948874	0.991148603297488	3.06751552131241e-17
uc001aky.3	uc001aky.3	turquoise	0.0979693382567773	0.681137004850082	0.698939546169095	0.000606451078140021	0.188754605710327	0.425459121629821	-0.619475138010977	0.00358096996768368	-0.11919304980457	0.616712165769214	-0.957066338104787	4.02709945284312e-11
uc061xfd.1	uc061xfd.1	turquoise	0.0978261717042712	0.681579522283496	0.732027761138773	0.000243386965436436	0.185462650450197	0.433722995225658	-0.639600128441608	0.00239153829443704	-0.151802108264719	0.522896851198177	-0.965359214378056	6.01560732233043e-12
uc001xwo.4	uc001xwo.4	turquoise	0.0974210503058497	0.682832265300076	0.7168128277302	0.000376119076093052	0.27232186861659	0.245413910279541	-0.5581857194355	0.010535925676893	-0.179673247269568	0.448459628324038	-0.959647984104632	2.32651451392373e-11
uc002eym.2	uc002eym.2	turquoise	-0.0972310113063614	0.683420191841902	-0.764991678939742	8.52568074814144e-05	-0.258699838625711	0.270753699164005	0.578710200891321	0.00750992604448231	0.132969321705311	0.57625808203411	0.990128381654163	8.15782502661358e-17
uc001ueq.5	uc001ueq.5	turquoise	-0.0971937004784491	0.683535641537585	-0.731468146663039	0.000247438888994438	-0.246471306766448	0.294845584435033	0.543572894502542	0.0132415197110969	0.123385603360366	0.604280458078488	0.951670534684818	1.14582699814479e-10
uc061lvg.1	uc061lvg.1	turquoise	0.0957002591669689	0.688162277744996	0.442782903982511	0.0505687475077983	0.276919977621957	0.237216129856066	-0.239010503758375	0.310168158482127	-0.0171625769051333	0.942748221485376	-0.560841364985729	0.0100962754211145
uc062bih.1	uc062bih.1	turquoise	-0.0952419110131059	0.689584377157383	0.522253688495205	0.0181673018886239	0.0656225381311328	0.783414278905542	-0.561049821134065	0.0100624057328655	-0.103502847816717	0.664111363066515	-0.69294847209708	0.000706501198687877
uc003eyi.4	uc003eyi.4	turquoise	0.0952299190749422	0.689621597567492	-0.69836348205806	0.000615516898502889	-0.246417361536462	0.294954679826632	0.488929472495265	0.0286940074659058	0.106225009372681	0.655792912712511	0.939210019358287	8.62509967499712e-10
uc003onu.2	uc003onu.2	turquoise	-0.0951844500946896	0.689762729786954	-0.740133526597358	0.000190746936930102	-0.25373443392198	0.280382874998092	0.583361168998342	0.00693435550794417	0.130629610146269	0.583047380654833	0.951341039509515	1.21660834397414e-10
uc001zlk.2	uc001zlk.2	turquoise	-0.094897244861311	0.690654420486369	0.505349738434707	0.0230318983679043	0.230296926179367	0.328659351080043	-0.516976050597385	0.0195883801779532	0.0215177791236282	0.928252140800616	-0.872919732672203	5.12998173309265e-07
uc001plt.4	uc001plt.4	turquoise	-0.0947002384823158	0.691266296354087	-0.138886178717086	0.559242878730888	0.129292617677046	0.586942254478896	0.408367235219579	0.0738478921255796	0.148324272133501	0.532573410437013	0.274520844781434	0.241471096026044
uc001crm.3	uc001crm.3	turquoise	-0.0943998084311751	0.692199747294955	-0.767858931811582	7.72161552083654e-05	-0.260637614423805	0.267052771283268	0.588304969219864	0.00636269313770029	0.134768658018739	0.57106014637979	0.99206106544651	1.15603807413113e-17
uc002cvx.4	uc002cvx.4	turquoise	-0.0936929060603342	0.694397811876687	-0.763344419878852	9.01940609380329e-05	-0.257787300632281	0.272507607165043	0.574118748842568	0.00811588655105448	0.132109823891039	0.578748181026527	0.989144708670889	1.91120777851086e-16
uc002ebn.3	uc002ebn.3	turquoise	-0.0930154214359466	0.696506610649003	0.715823549487335	0.000386549653973823	0.303211556869067	0.193758462057187	-0.502478558498395	0.023952049324153	-0.112432180262703	0.636971440056983	-0.960703332330187	1.83991617690064e-11
uc001bfj.4	uc001bfj.4	turquoise	-0.0926661177206953	0.697594723677062	-0.733656320269264	0.000231916181583158	-0.250958445027156	0.285857624818894	0.563231837085817	0.00971338313254496	0.126159436397004	0.596112542686034	0.949885295216706	1.57778590308346e-10
uc033dhj.2	uc033dhj.2	turquoise	0.092616231520688	0.697750170195833	-0.72585653037977	0.000291361284049984	-0.258243891196142	0.271629149400521	0.525430241317332	0.0173525051447621	0.115424046505082	0.627974464365895	0.969927512820041	1.71298741350317e-12
uc002wrx.4	uc002wrx.4	turquoise	-0.0923308677748556	0.698639592659598	-0.764237123051022	8.748875531234e-05	-0.260947225991284	0.266464409139383	0.594176818272164	0.00573456316810833	0.136139875880363	0.567112715474399	0.983599764635139	7.68185890597594e-15
uc060dvj.1	uc060dvj.1	turquoise	0.0922389648628957	0.69892611646932	0.748988283247941	0.000144684404297876	0.0659956486897904	0.782211168470248	-0.734958433932911	0.000223080147922845	-0.144720111348472	0.542687961696237	-0.932981874389931	2.02769530400717e-09
uc033faq.1	uc033faq.1	turquoise	-0.0913407478372316	0.701728527529961	-0.732349512297887	0.000241083073404533	-0.252054328754324	0.283688515955803	0.583688872960577	0.00689520474016515	0.130839895223039	0.582435790563912	0.93986046143818	7.84802057959609e-10
uc002fkv.4	uc002fkv.4	turquoise	-0.0903965360257185	0.704678442523146	-0.767977110619504	7.68992600068412e-05	-0.26090271531411	0.266548943629273	0.585128390373315	0.0067253647664102	0.134568817316741	0.57163643937737	0.993319840135271	2.45565821509788e-18
uc010avs.4	uc010avs.4	turquoise	0.0889323317338003	0.709260947561472	-0.72029605300059	0.000341277970251028	-0.260342846506858	0.267613683563887	0.525375092643601	0.0173663970231743	0.1176065032627	0.621443132218659	0.959283806926225	2.5190915766765e-11
uc002dqx.2	uc002dqx.2	turquoise	-0.087959326070584	0.712311490037262	0.376980270344821	0.101326270929977	0.0253231051811072	0.91560393324862	-0.447065683857021	0.0481204282230804	-0.11302101087687	0.635196820373108	-0.528644870443779	0.0165579801309336
uc002vrs.4	uc002vrs.4	turquoise	0.0876172771357856	0.713384876022824	-0.69875394453757	0.000609359542034375	-0.248579019559116	0.290602426303235	0.499626612776486	0.0248946025224289	0.113551855919015	0.633598597304371	0.932001020304247	2.3025859949102e-09
uc058edn.1	uc058edn.1	turquoise	0.0870926988776643	0.715032065796279	-0.631206688187043	0.00283953781568594	-0.229830904444654	0.329666311769094	0.467305899528407	0.0377571712820576	0.0969340188764079	0.684339353179122	0.846240547549275	2.57452340019839e-06
uc057mup.1	uc057mup.1	turquoise	0.0859743460277961	0.718547767454982	0.765021037207472	8.51709660274329e-05	0.136106941541149	0.567207385872762	-0.679310091546878	0.000987437521481235	-0.144531630373066	0.54321930155825	-0.984901821007602	3.66594482990468e-15
uc064xkz.1	uc064xkz.1	turquoise	0.0850448863776661	0.721473808391677	-0.730493298945192	0.000254635007069278	-0.260129619645373	0.268019892614928	0.5300918952236	0.0162099852027404	0.11758273135756	0.621514127768418	0.974447695621187	4.02022955239127e-13
uc001vmw.4	uc001vmw.4	turquoise	-0.0838896938008594	0.725115676029819	-0.703546504546451	0.000537935589031526	-0.23651712707518	0.315393971620039	0.536264252881546	0.0147908634108042	0.12394152504574	0.60263979871005	0.905277588655261	4.11644909456227e-08
uc002zsd.5	uc002zsd.5	turquoise	-0.0836354953609054	0.725917830124694	-0.720916821344636	0.000335366930349989	-0.242369066409322	0.303212150019146	0.523383319659314	0.0178741178726775	0.123069671301545	0.605213665690225	0.938474742061306	9.58467559727842e-10
uc059avk.1	uc059avk.1	turquoise	0.083493232789388	0.726366876964728	0.520647513395164	0.0185907710750605	0.32320032022869	0.164538783802768	-0.303988406422488	0.192561970893132	0.223559338525226	0.343394705746873	-0.624235519259097	0.00326281861040834
uc004byh.4	uc004byh.4	turquoise	-0.0834612090523753	0.726467970628295	-0.701974836692289	0.000560530220652123	-0.237449667433629	0.313433330989835	0.510205421759398	0.0215397128850339	0.121142860864087	0.610917844908728	0.913360233264116	1.90123553557906e-08
uc003sjo.6	uc003sjo.6	turquoise	0.0832273276525593	0.72720642759832	-0.732272792527491	0.000241630724956789	-0.260578292172823	0.26716559585668	0.535190265416612	0.0150303312244247	0.11777702666867	0.620933953082353	0.975516987066307	2.746966775159e-13
uc060zgk.1	uc060zgk.1	turquoise	0.0831098264203619	0.72757751336118	-0.73380077229794	0.000230921424458299	-0.262641412111574	0.263259348207779	0.536418051252242	0.0147568234508713	0.118266782290072	0.619472476690738	0.977247116628063	1.42932026831466e-13
uc003ytj.4	uc003ytj.4	turquoise	-0.0824809363057066	0.729564629371929	-0.571561137042317	0.00847037325104746	0.197082419764047	0.404933595392664	0.800794624293672	2.21909686263327e-05	0.211537386717337	0.370625414325119	0.720642910481773	0.000337964300294123
uc003jdx.2	uc003jdx.2	turquoise	-0.0822709172710905	0.730228601069594	-0.744198756112503	0.000168243910391359	-0.20643743257074	0.382536527839816	0.624053350168691	0.00327454562378728	0.163971649275438	0.489700829814709	0.979759196862137	5.03285454137958e-14
uc003qpy.4	uc003qpy.4	turquoise	-0.0816474131541787	0.732200886267282	0.397027700761807	0.0830414935383445	0.452154507823588	0.0453306979645244	-0.00203683245538931	0.99320017024559	-0.0715782834120254	0.764267970576877	-0.443296613936528	0.0502701503455086
uc002txh.4	uc002txh.4	turquoise	0.0815609690053555	0.732474456711014	0.768419073841269	7.57240385808373e-05	0.20379227603793	0.388797772402441	-0.641980013385248	0.00227583687979867	-0.156081202507471	0.511105349501914	-0.988057662853473	4.49397668776227e-16
uc002ead.2	uc002ead.2	turquoise	-0.0807458182795726	0.73505569401999	-0.73328294632812	0.000234504372793978	-0.245195561757081	0.297432185312087	0.539746698568982	0.0140354010906375	0.124669497370326	0.600494153393285	0.952653974528202	9.55722383747877e-11
uc021qnk.2	uc021qnk.2	turquoise	-0.0804157086805965	0.736101791619704	-0.764830616399667	8.57290678234954e-05	-0.260028671750446	0.26821233890358	0.575843768015378	0.00788371080667218	0.132527290011718	0.577538139684419	0.992283254696014	8.96124112859581e-18
uc010nmz.3	uc010nmz.3	turquoise	-0.079959718056499	0.737547533999652	-0.747490869365549	0.000151725195257482	-0.258338732040966	0.271446902787712	0.584150429704133	0.0068403699688773	0.136156130923255	0.567065992587914	0.960400287647192	1.96944145094239e-11
uc064snb.1	uc064snb.1	turquoise	0.0796852893340697	0.738418034325023	0.561876773973353	0.00992895170933243	0.199805853602961	0.398340700733133	-0.387978525648513	0.0909650801069958	-0.331067629423896	0.153918544644081	-0.636166377597739	0.00256709533902441
uc002lip.5	uc002lip.5	turquoise	0.0790082286593715	0.740567010649132	-0.713034451155299	0.000417292406719249	-0.260108161810984	0.26806079240855	0.550217919582814	0.0119490802892923	0.120881192185403	0.611694172286004	0.939518276320803	8.24874652046921e-10
uc003tdb.3	uc003tdb.3	turquoise	0.0780195077661611	0.74370851227476	-0.72483722978512	0.000300013885987341	-0.258117212334606	0.271872695485182	0.519538992323377	0.0188876027427757	0.115962406907325	0.626360839559624	0.966743002930717	4.18920652633158e-12
uc021wqh.1	uc021wqh.1	turquoise	-0.077592141779789	0.745067609895091	-0.753004408912656	0.000127167162045018	-0.257803492147729	0.272476425148814	0.583390798169864	0.0069308082408862	0.130922235731454	0.582196387208066	0.972890987566359	6.80679330182755e-13
uc064fye.1	uc064fye.1	turquoise	0.0768502712791646	0.747428607203849	0.720873022728811	0.000335781106100928	0.262897700718249	0.262776627698881	-0.55787110105972	0.0105890250817348	-0.0975295427229496	0.682496699470435	-0.96198034329404	1.37309167998187e-11
uc061bdw.1	uc061bdw.1	turquoise	0.0763899850418217	0.748894555516351	0.741400225130443	0.000183474396166651	0.200379574901857	0.396959413231076	-0.625499512199859	0.00318240690571818	-0.175946720268298	0.458080822892684	-0.978943328082298	7.16119678219087e-14
uc031qbm.2	uc031qbm.2	turquoise	0.0755739108744413	0.751495676292848	-0.718163544036226	0.000362265249732601	-0.253018475974155	0.281788601246254	0.511821226521804	0.021060572237263	0.1119134711836	0.638536305599261	0.960512385945101	1.9206181758381e-11
uc003gyd.4	uc003gyd.4	turquoise	-0.0754572839221704	0.751867619705794	-0.658367261694234	0.00159920028386661	-0.218307030178301	0.355144444694667	0.457215349529223	0.0426814258330146	0.106012939165014	0.656439578188518	0.866914714129274	7.59728824010424e-07
uc004clu.4	uc004clu.4	turquoise	-0.0751415811943741	0.752874714083388	-0.765428155852013	8.39882207275359e-05	-0.26217573511166	0.264137882444644	0.584339362068637	0.00681802739279455	0.135033927800748	0.570295562156102	0.9901924209907	7.69548602633494e-17
uc057dzf.1	uc057dzf.1	turquoise	0.074977892744061	0.753397033081658	0.778677352502545	5.24604612820997e-05	0.262305319028665	0.263893227521919	-0.564302464867786	0.00954576833948832	-0.160309588812553	0.499579741593419	-0.972333249961851	8.15944314750976e-13
uc002qyj.3	uc002qyj.3	turquoise	-0.0748001872854157	0.753964196203446	-0.763168176492215	9.07365759870438e-05	-0.25967881420306	0.268879975612952	0.575076140344854	0.0079863487449859	0.13116257948533	0.581497832969109	0.991911659730288	1.3665089719931e-17
uc022bms.2	uc022bms.2	turquoise	0.0740062621369726	0.756499558430654	-0.464788564767238	0.038942125870192	0.102906060136044	0.665940149082907	0.589769908040106	0.00620093569816212	0.114994244138368	0.62926387686109	0.640939886116324	0.00232581528843046
uc003yyc.3	uc003yyc.3	turquoise	-0.0739624547013597	0.756639525412935	-0.767480610141834	7.82381896389356e-05	-0.261470248964614	0.265472348827312	0.582186082273782	0.00707624351253387	0.132907444408716	0.576437195766289	0.995675865091376	4.94164311352269e-20
uc060jsz.1	uc060jsz.1	turquoise	-0.0731679898030109	0.759179143164327	0.676942440504137	0.00104471441109328	0.171798789580465	0.468913102907454	-0.637553416179367	0.00249492979944899	-0.159857288134028	0.500806552733925	-0.962082115488472	1.34086294596503e-11
uc032pqz.2	uc032pqz.2	turquoise	0.0720864837841314	0.762640141743352	-0.664153099827936	0.00140488132049615	-0.232651843038629	0.323598860683256	0.45389809953475	0.0444040504299212	0.0984179697492366	0.679750967357285	0.896487394940751	8.85224012032751e-08
uc002loo.5	uc002loo.5	turquoise	-0.0720643580234324	0.762710993380656	-0.649459176709229	0.00194219958062672	-0.0213812345577477	0.928706315669179	0.665398701031453	0.00136575556095303	0.152359504547396	0.52135369174367	0.859978773945571	1.16879326409685e-06
uc064adf.1	uc064adf.1	turquoise	0.0715795515265288	0.764263907460678	0.520205321669474	0.0187087280822098	-0.0771776452360072	0.746386473701835	-0.544780221782256	0.0129986773907715	0.135063729859153	0.570209691874583	-0.60459285582111	0.00474594493480234
uc058xap.1	uc058xap.1	turquoise	-0.0713437817499828	0.765019430060962	0.320298239854308	0.168580570767172	-0.0139441833770433	0.953471883547859	-0.359113550512405	0.119947423328506	-0.0758984538683439	0.750460930726842	-0.419850637660532	0.065334483434895
uc057xnl.1	uc057xnl.1	turquoise	0.0708877879253461	0.76648123848782	0.722758977651676	0.000318336525672791	0.0841657171919767	0.724244962761162	-0.69209396249213	0.000721849613175862	-0.150165890649964	0.5274390836701	-0.927512446234537	4.02565018548869e-09
uc002hdz.3	uc002hdz.3	turquoise	0.0707687130095151	0.766863089859482	-0.636416189561521	0.00255397105443789	-0.234461429475794	0.319741946503026	0.505165628291139	0.0230900476814712	0.114249094470611	0.631501783069374	0.829519860404935	6.11167479880169e-06
uc001wth.1	uc001wth.1	turquoise	0.0704970945021879	0.767734314012468	-0.730242699643505	0.000256513489993881	-0.258483025250111	0.2711697750829	0.536304346369201	0.0147819835017512	0.117766784168332	0.620964532281844	0.969830207631642	1.76289667129303e-12
uc031utf.2	uc031utf.2	turquoise	-0.0701076473443724	0.768983944817045	0.645205652341273	0.00212651123514849	0.148582382361607	0.531852423838612	-0.642016798314381	0.00227408590860784	-0.00543954823043539	0.981841661696762	-0.935502656454786	1.44944194658923e-09
uc010vpx.3	uc010vpx.3	turquoise	-0.0674834153307231	0.777418561350501	-0.768257442938869	7.61520245879097e-05	-0.263829713376519	0.261025888603149	0.5874438085623	0.00645938719881403	0.13406764049831	0.573082824443697	0.995172644916826	1.32853559793559e-19
uc004bzt.2	uc004bzt.2	turquoise	0.0663878870794501	0.780946892805876	-0.63678688662527	0.00253459900478857	-0.223979971268997	0.342463655813431	0.430194470571456	0.05831850427773	0.0951008920120206	0.690022113365419	0.860682523478927	1.11998232411063e-06
uc060dzu.1	uc060dzu.1	turquoise	0.0662505988261499	0.781389344793635	0.381221485370451	0.0972338275078124	0.0319692100100384	0.893561992134732	-0.419023838823439	0.0659215276828578	0.299563101522887	0.199444405303605	-0.442994825617525	0.0504454027662899
uc060jav.1	uc060jav.1	turquoise	0.0658715611013611	0.782611241331933	-0.671787826885935	0.00117915885162948	-0.246110987708394	0.295574739302132	0.528381198907942	0.016622030495976	0.112927127651275	0.635479637973552	0.883753248922289	2.39706247598171e-07
uc001irr.3	uc001irr.3	turquoise	-0.0651073603515324	0.785076268628492	-0.74277122921491	0.00017587174524252	-0.250575452428347	0.286618099059559	0.544474442079167	0.0130598394059033	0.125314418400691	0.598595937167591	0.968319142410327	2.72179202551811e-12
uc061dqa.1	uc061dqa.1	turquoise	-0.064734082122835	0.786281043350212	0.652979475972511	0.00179995277637908	0.208536041995659	0.377609444270147	-0.614442919807496	0.00394484392172022	-0.105488000636801	0.658041283975603	-0.961119942873783	1.67417451088965e-11
uc002mek.4	uc002mek.4	turquoise	-0.0646597156257993	0.786521121020705	-0.741220408677359	0.00018449209565018	-0.206008879844229	0.383547084048257	0.614993098751242	0.00390362887976886	0.161802143243832	0.495541739214384	0.980657081574832	3.35643485972603e-14
uc061dtw.1	uc061dtw.1	turquoise	0.0640874320177546	0.788369245668528	0.736338877333111	0.000214028419540622	0.251666500726989	0.284454985772338	-0.590959658492012	0.00607206333543743	-0.0948770474408867	0.690717142524374	-0.97770287209581	1.19333185875562e-13
uc002czm.4	uc002czm.4	turquoise	0.0631158053009008	0.791509493165678	-0.732873425959253	0.00023737147011119	-0.264736588744755	0.259329460043521	0.55430568977527	0.0112060906807212	0.123850970486247	0.60290692212072	0.967052598929248	3.85536738490499e-12
uc003agl.4	uc003agl.4	turquoise	0.0630286244324735	0.791791409222285	-0.741415624482308	0.000183387464940433	-0.263721235745	0.261229278493459	0.548667404372465	0.0122411141582293	0.121874179070429	0.608750266343486	0.983320705945907	8.93254584150231e-15
uc003evm.4	uc003evm.4	turquoise	-0.062041221920252	0.794986093820243	-0.758430146465243	0.000106411552797635	-0.261327468630263	0.26574294097965	0.585041681617399	0.00673549696809884	0.131688268685125	0.57997117797635	0.98355798991745	7.85857905527884e-15
uc060qea.1	uc060qea.1	turquoise	-0.0619346169338848	0.795331197125349	-0.768039016449254	7.67337073366328e-05	-0.263313020644087	0.261995557421604	0.583783508388245	0.00688393242107763	0.133244065720138	0.575463081539865	0.997382342532763	5.42832069638863e-22
uc002cvv.4	uc002cvv.4	turquoise	-0.0611088512524032	0.798005613721378	-0.767609726553302	7.78880816707774e-05	-0.26473494367123	0.259332531036187	0.587821244306569	0.00641686006775778	0.134283451978287	0.572459802869994	0.995050733275605	1.66213666155238e-19
uc002poq.4	uc002poq.4	turquoise	-0.0606112828388529	0.799618142773903	-0.759258895882083	0.000103513035591568	-0.259331472228094	0.269543842093301	0.566158573807032	0.00926075969634443	0.129600101572548	0.5860455299323	0.989897007874507	1.0040747566336e-16
uc021zyh.1	uc021zyh.1	turquoise	-0.0598181733784924	0.802190079233033	-0.766184372078192	8.18287481097751e-05	-0.262345769693077	0.263816885770126	0.576785073471206	0.00775932447715152	0.131622385164176	0.580162416274117	0.9968790808841	2.6375760713512e-21
uc059ddx.1	uc059ddx.1	turquoise	0.0596157039381079	0.802846972664861	0.760070574209019	0.000100740232040564	0.254549515278627	0.278787835454998	-0.573807759940343	0.00815833148440744	-0.0837497689902306	0.725557191739565	-0.962078539261914	1.34198399206319e-11
uc001ull.3	uc001ull.3	turquoise	0.0593313856553658	0.803769631966637	0.524670746303732	0.0175446048826194	0.335793046748551	0.147773568899178	-0.238459046158327	0.311319420612112	0.118864281193452	0.617691344050312	-0.633615836963016	0.00270434029710948
uc004aox.5	uc004aox.5	turquoise	-0.0583098557171415	0.807086717737911	-0.738083170653885	0.000203041522878923	-0.255599162609585	0.27674209743751	0.571133805478472	0.00853081456992994	0.133303409679268	0.575291425811968	0.951701865336504	1.13929017288782e-10
uc001ukf.4	uc001ukf.4	turquoise	-0.057986949860867	0.808135911995639	-0.754557902408259	0.000120897290127441	-0.122844267611019	0.605879828957154	0.685691327441149	0.000846091446200805	0.13667477645578	0.565576103069644	0.949286072837283	1.75206287020915e-10
uc002wdh.5	uc002wdh.5	turquoise	-0.0576578406539942	0.809205586916447	-0.767605903605779	7.78984284535602e-05	-0.263401875817688	0.261828642702971	0.583473926121589	0.00692086392316783	0.132804826709211	0.576734291997917	0.997482320604244	3.82481523219132e-22
uc002vrl.5	uc002vrl.5	turquoise	-0.0570983673566843	0.811024741087976	-0.765535511403738	8.36786997118357e-05	-0.262134804312075	0.264215189634089	0.574948146658995	0.00800356820564068	0.130959442267618	0.582088223738636	0.996757775239354	3.71587014289792e-21
uc057hjk.1	uc057hjk.1	turquoise	0.0569061032555712	0.811650112870307	0.715426099150725	0.000390809007836718	0.130500190657988	0.58342391842744	-0.693709989776603	0.0006930567902833	-0.155900257267999	0.51160137869587	-0.964302939608292	7.85246342362098e-12
uc001uxl.5	uc001uxl.5	turquoise	-0.0566615304959367	0.812445786171533	-0.749176412847648	0.000143819960351922	-0.26105511529202	0.26625957618101	0.591057717865646	0.00606154057339295	0.133878033130656	0.573630440361389	0.965932571618792	5.18744506737863e-12
uc058kdl.1	uc058kdl.1	turquoise	0.0556417832890375	0.815765248873345	0.708867986212824	0.000467079946672881	0.156364993950597	0.510327848409755	-0.659045485353063	0.00157531643610874	-0.167481686167925	0.480323099334246	-0.970935970454969	1.26482040959985e-12
uc001zrg.4	uc001zrg.4	turquoise	-0.0555130905272519	0.816184383244084	-0.729075155339086	0.000265422174087102	-0.246605758108953	0.294573786145367	0.529526245438809	0.0163453131727396	0.123685548731056	0.603395019071712	0.953267646230758	8.51760637280097e-11
uc063rro.1	uc063rro.1	turquoise	0.0554673130511703	0.816333485691008	0.723444050360107	0.000312194100842427	0.123562619786914	0.603757840954681	-0.693248535638927	0.000701177527541206	-0.143347742408487	0.546562158411524	-0.960745286926015	1.82259206137322e-11
uc011jvw.3	uc011jvw.3	turquoise	-0.0549810315702641	0.817917733946451	-0.665864045073604	0.00135137558530423	-0.0149188539652214	0.950223394183379	0.667459674648864	0.00130303040451884	0.102359310349735	0.667617195015398	0.888711580287592	1.64982744082478e-07
uc062rou.1	uc062rou.1	turquoise	-0.0541558316272183	0.820607691744674	-0.68194449747023	0.000926844110713062	-0.234164570311136	0.320372773988321	0.493671667160053	0.0269571345528369	0.113621332988623	0.633389537034851	0.895441290357615	9.65264844968593e-08
uc062ulo.1	uc062ulo.1	turquoise	0.0541263668517497	0.820703775834878	-0.739821314763793	0.000192576870349701	-0.264460723386026	0.259844761996264	0.557025881942015	0.0107327521563935	0.124216687814854	0.601828405662062	0.974635280551779	3.76484588895844e-13
uc021uoa.2	uc021uoa.2	turquoise	-0.0538893981592622	0.821476615681929	-0.757589287411861	0.000109423400098894	-0.262587740679323	0.26336050929766	0.588407453530379	0.00635126538772827	0.134776630071433	0.571037162121322	0.978982098764666	7.04438866655657e-14
uc002igc.4	uc002igc.4	turquoise	-0.0538785043572196	0.821512148088291	-0.58105211214114	0.00721541255564369	0.139764710344185	0.556735621702243	0.781623053811852	4.70462985282971e-05	0.110759947266211	0.642021580384821	0.694739787951573	0.0006752210022278
uc003wsj.2	uc003wsj.2	turquoise	0.0535861825087506	0.822465741504247	-0.743980987936746	0.000169388877806724	-0.262718978120967	0.263113193391375	0.546874925416325	0.0125858832032219	0.122010928219913	0.608345298468299	0.985671620903087	2.29535236802803e-15
uc002ybs.3	uc002ybs.3	turquoise	-0.0533632264556358	0.823193215520547	-0.728027242491779	0.000273641650625241	-0.0281315167621177	0.906281629691199	0.725707339007786	0.000292614273146296	0.16350830278908	0.490945435241396	0.92186063042789	7.74767940595655e-09
uc001aip.3	uc001aip.3	turquoise	0.0521104326425328	0.827283471163479	-0.72553339074537	0.00029408098551878	-0.175580365704155	0.459032355336527	0.638571830859364	0.00244302732883675	0.114238459929533	0.631533744169988	0.965414647520373	5.93072350312366e-12
uc061abf.1	uc061abf.1	turquoise	0.0514033388710674	0.829593965473282	0.758152426967731	0.000107398331787856	0.216283574217877	0.359732112943431	-0.621786056773561	0.00342345477920648	-0.174684953793799	0.461362260862366	-0.993208293057454	2.84919234856201e-18
uc004cho.4	uc004cho.4	turquoise	-0.0513754971182862	0.829684968668981	-0.765876075609574	8.27032897171657e-05	-0.264535758457177	0.259704536366657	0.584341027211343	0.00681783074423958	0.132163551084376	0.578592389712029	0.995448622870869	7.82902577601415e-20
uc003vwe.5	uc003vwe.5	turquoise	0.0511000019246267	0.830585561111552	0.716443336726911	0.000379986454813415	0.154284134418299	0.516041851049676	-0.660856158329704	0.0015130147713551	-0.161401321172138	0.496624568824032	-0.960777768774239	1.80927881837764e-11
uc002wea.5	uc002wea.5	turquoise	0.050138810318618	0.833729277776533	-0.703486167103706	0.00053878851441497	-0.246768166799379	0.294245675732082	0.496834775506764	0.0258454497934414	0.109029313097615	0.647264068495868	0.940834990821681	6.79933164685557e-10
uc004fni.4	uc004fni.4	turquoise	0.0499902622590491	0.834215343791072	-0.742444283273849	0.000177659818855634	-0.265712794375164	0.257511155750866	0.559752079343724	0.0102747708991159	0.12365877208835	0.603474042069388	0.979574077454415	5.45893509382669e-14
uc001kzo.4	uc001kzo.4	turquoise	-0.0493122921138453	0.83643447126539	-0.717981337359621	0.000364108329470467	-0.241264138848919	0.305490052621438	0.517989737987094	0.0193087748759761	0.115599820511028	0.627447438696885	0.943643907336988	4.43455101701779e-10
uc001ohm.1	uc001ohm.1	turquoise	0.0479555885197349	0.840878782934109	-0.713767539408923	0.000409017223448097	-0.256177188110653	0.275619541597962	0.524368695321143	0.0176214740882943	0.118077577312707	0.620036919463163	0.946008461280887	3.04156470362e-10
uc058acq.1	uc058acq.1	turquoise	0.0478143898638536	0.841341592520011	-0.625547701481202	0.00317937413341639	-0.216855183347085	0.358432703404918	0.417844377818194	0.0667658277735238	0.0936703704272291	0.694467923641289	0.844474147598284	2.8339547993577e-06
uc021twd.2	uc021twd.2	turquoise	-0.0477923643086718	0.841413790633105	-0.74954999666364	0.000142116485671373	-0.256875191561046	0.274267771418048	0.565222932119898	0.00940355031870543	0.125722794197203	0.597395239926945	0.977411993478613	1.33956246101537e-13
uc061txv.1	uc061txv.1	turquoise	-0.0477594498628464	0.841521683982021	-0.753360162799878	0.000125707252797855	-0.26009928141239	0.268077720075032	0.579208664201563	0.00744643087227672	0.131751173712841	0.579788610478959	0.975628613223423	2.63735231024623e-13
uc060yso.1	uc060yso.1	turquoise	-0.0472071647060042	0.84333247558665	0.692435041037206	0.000715689773138072	0.111803371875958	0.638868647927879	-0.69264589640257	0.00071190405159471	-0.192732060767998	0.415587553796221	-0.976068565180396	2.24212316692687e-13
uc011baf.3	uc011baf.3	turquoise	-0.0471095481323496	0.843652612559198	-0.663962524452315	0.00141094977588812	0.0153400987868696	0.948819654146603	0.7526469092784	0.000128648866113163	0.209983628238628	0.374231759040906	0.906153985464841	3.79853990385809e-08
uc061yiw.1	uc061yiw.1	turquoise	-0.0461788761536715	0.846705962644717	-0.750670186333396	0.000137111925331199	-0.258291620382166	0.27153742320582	0.572091847296091	0.00839579694005792	0.127290689857142	0.592794677193315	0.977560286549698	1.26314044419534e-13
uc001aro.6	uc001aro.6	turquoise	0.0459169665103967	0.847565617505476	-0.666839078962745	0.00132165768509538	-0.153346431444851	0.518626635746791	0.579261191811236	0.00743976546699212	0.0785569096070145	0.742000517228746	0.887154727704611	1.85860068024531e-07
uc002eyw.3	uc002eyw.3	turquoise	-0.0450489933842507	0.850415708689239	0.646969236115512	0.0020483936924324	0.075860621987175	0.750581529627551	-0.722662804327908	0.000319207015973434	-0.14877647973661	0.531310544040856	-0.951267446109088	1.23293576112202e-10
uc002qlh.4	uc002qlh.4	turquoise	-0.0448070352800685	0.851210526384409	-0.757094587807082	0.00011122932652686	-0.262041223726146	0.264391991544595	0.578405176837022	0.00754899849181543	0.133621975116807	0.574370335669528	0.982140212527068	1.64590125742269e-14
uc003tat.3	uc003tat.3	turquoise	-0.0447780910082666	0.851305615828077	-0.763829365512994	8.87156644087243e-05	-0.261873835791892	0.264708423570865	0.573624908537743	0.00818337221945479	0.130160176927084	0.584413659845374	0.99578585452317	3.92045296788317e-20
uc062aaw.1	uc062aaw.1	turquoise	0.0445350449815403	0.852104162928427	-0.712821950010948	0.000419717601898836	-0.258264168149026	0.271590178680124	0.537815497932663	0.0144504063939787	0.120479389848352	0.612887029035656	0.940084946702841	7.59456389219076e-10
uc002srn.4	uc002srn.4	turquoise	0.0443750680730235	0.852629855492443	-0.684008413463747	0.000881593755138377	-0.234756306433491	0.31911606673122	0.476192278749924	0.0337966435800038	0.10572263548857	0.657325182343963	0.913088245573808	1.95364625941562e-08
uc060slz.1	uc060slz.1	turquoise	0.0439438859683393	0.854047040007387	0.728127828909365	0.000272843373900875	0.253641042960279	0.280565993415847	-0.577336272594697	0.00768723554041019	-0.200766634566201	0.3960290246815	-0.98177731257002	1.96995970080458e-14
uc001dns.4	uc001dns.4	turquoise	-0.0436491546237	0.855015993995771	-0.728302091698345	0.00027146508919397	-0.161021760817272	0.497651020891086	0.650704919494333	0.00189082394365461	0.182706415983382	0.440706694524495	0.966676084177509	4.26464260698988e-12
uc031yky.2	uc031yky.2	turquoise	0.043568688593075	0.855280567596941	-0.733616829286943	0.0002321887695643	-0.257338908128478	0.273372018686698	0.535680020850484	0.0149207465324385	0.117389371652859	0.622091722225963	0.973925347675334	4.81416941609171e-13
uc002soy.4	uc002soy.4	turquoise	0.0426497951508294	0.858302951850026	-0.662137123619193	0.00147020007608881	-0.230307379090609	0.328636785773008	0.454842725912951	0.0439081528238581	0.100197730775028	0.674262209301749	0.889689095515204	1.52952588584165e-07
uc059sgw.1	uc059sgw.1	turquoise	0.0425078817441312	0.858769897551112	0.488663868237309	0.0287938269137935	-0.0414458389945893	0.862265820117682	-0.549242684517505	0.0121320965219728	-0.156870081751702	0.508945463194771	-0.644737132022782	0.00214767780750122
uc059zex.1	uc059zex.1	turquoise	-0.0421102265748742	0.860078564880442	0.614135001861502	0.00396806752656838	0.0953385245221766	0.689284534545434	-0.69694968335795	0.00063825487590255	-0.118443460939824	0.618945587897356	-0.938525683837119	9.5152790307478e-10
uc002czl.2	uc002czl.2	turquoise	-0.041505499388099	0.862069370219277	-0.761399527741529	9.63380885586687e-05	-0.262096362523003	0.264287808735357	0.569599962652929	0.00875066393850724	0.130668271812758	0.582934917088893	0.993515285739387	1.881092843962e-18
uc057uwh.1	uc057uwh.1	turquoise	0.0413590780433955	0.862551520693512	0.754925015064866	0.000119455019666998	0.161645736674687	0.495964137885725	-0.647051160166993	0.00204482403480637	-0.182981503897828	0.440007048049448	-0.969953526193636	1.69985871669388e-12
uc003srk.5	uc003srk.5	turquoise	-0.0412390781815765	0.862946702835284	-0.707153318054027	0.000488988343363105	-0.251256761062824	0.285266149245964	0.573297442983734	0.00822837405449006	0.129719795695615	0.585696619489577	0.907194680881862	3.44923525950617e-08
uc002igs.3	uc002igs.3	turquoise	-0.0409441706448721	0.863918021873761	-0.587259007038735	0.0064802936719924	0.0912405818767573	0.702041273075505	0.744352388909182	0.00016744014327297	0.145367294591875	0.540865314800686	0.794489826205723	2.86556413083545e-05
uc004bft.4	uc004bft.4	turquoise	0.0397995801172547	0.86768965882514	-0.684369378987735	0.000873874780267524	-0.0697959226272134	0.769984580809791	0.665275731569185	0.00136957695431784	0.140604644961245	0.554343210024481	0.925362019141497	5.19559872893344e-09
uc001vom.2	uc001vom.2	turquoise	-0.0394121310857171	0.868967002725704	-0.509099504813231	0.0218726174461294	0.264813748747131	0.259185445038075	0.847614457213509	2.38730497886742e-06	0.182073581304338	0.44231842823117	0.731070859402619	0.000250350321536503
uc057esz.1	uc057esz.1	turquoise	-0.038423194823413	0.872228742934928	0.638037719903506	0.00247013423815515	0.27092780076025	0.247934746131954	-0.531214076208189	0.0159441704136573	-0.121581496538853	0.609617382430835	-0.9528993811576	9.12874179470148e-11
uc032glj.3	uc032glj.3	turquoise	-0.0380766101341818	0.873372331965593	-0.742616146980647	0.000176717962394179	-0.25984278339251	0.268566941872577	0.561599707948663	0.00997350354115477	0.129128709919164	0.587420500783929	0.967676861071384	3.25301866317849e-12
uc010xgr.3	uc010xgr.3	turquoise	-0.0380086796053112	0.873596503597558	-0.590874530013759	0.00608121064701062	0.0567366556510799	0.812201361178573	0.763717604763216	8.90545152933569e-05	0.15714966420805	0.508181039986492	0.813713721475489	1.2765621478954e-05
uc003fnj.2	uc003fnj.2	turquoise	-0.0366844228868959	0.877968400701534	-0.761529090075354	9.59178999698344e-05	-0.262381162917898	0.263750100243146	0.572498616861113	0.00833900039529348	0.129044402816618	0.587666554284028	0.995042016306828	1.6886171059281e-19
uc001ntl.4	uc001ntl.4	turquoise	-0.0359405414948291	0.880425749354058	-0.720627331725703	0.00033811254016823	-0.244181949936916	0.299497151286382	0.519797549140628	0.0188180323884993	0.11609646927068	0.625959268851771	0.949775941183875	1.60839651133123e-10
uc001tyu.4	uc001tyu.4	turquoise	0.0354685160146856	0.881985592525378	-0.747200024832301	0.000153126254765288	-0.261983230923171	0.264501594804053	0.548532919733115	0.0122667133262938	0.122456198827576	0.607027438363128	0.988823228522476	2.48242965264243e-16
uc010wdq.3	uc010wdq.3	turquoise	0.0342429979575947	0.886037347560741	-0.749045007916458	0.000144423290129911	-0.265701584929756	0.257531988752495	0.564556457302788	0.00950635126962719	0.125094067560322	0.599244222910085	0.985688293557695	2.27156303968919e-15
uc002tpt.5	uc002tpt.5	turquoise	0.0342031032780917	0.886169291944022	-0.611915536396966	0.00413883420280414	-0.221290706500447	0.348441635170433	0.496164555547643	0.0260779249841125	0.110304525268146	0.643399590966133	0.790773651732638	3.3182055201341e-05
uc004cbh.3	uc004cbh.3	turquoise	-0.033176187819183	0.889566610898117	-0.70123138973927	0.000571495557055571	-0.234838855198331	0.31894098737085	0.502506354998685	0.0239430038066063	0.113289942487933	0.634386949276204	0.921871784152729	7.73805300526374e-09
uc003xqh.2	uc003xqh.2	turquoise	-0.0316210964895273	0.89471479296633	-0.752746994896344	0.000128232562930601	-0.2580140031808	0.27207122089482	0.552730001165078	0.0114879199658995	0.126044130340703	0.59645115882073	0.987094793633554	8.99908150015904e-16
uc058abx.1	uc058abx.1	turquoise	-0.0314265703796666	0.895359067645988	-0.710182460139212	0.000450854960998487	-0.247296005607162	0.2931808424137	0.542807553997978	0.0133973465379627	0.117626929893836	0.621382130008306	0.927607976281887	3.97956406308996e-09
uc284oyi.1	uc284oyi.1	turquoise	0.0311934018474814	0.896131409955363	-0.739123581037427	0.000196720795491402	-0.258445384372117	0.271242050595443	0.537126069859784	0.0146009303926463	0.121792594312228	0.60899192303642	0.978496616143994	8.63643724012883e-14
uc060xxl.1	uc060xxl.1	turquoise	-0.0306871065460361	0.897808760252162	0.728970082646746	0.000266236704351963	0.282982358902998	0.226681099445975	-0.53194636810494	0.0157726038987565	-0.171747864310542	0.4690468928426	-0.984899260666366	3.6715095913673e-15
uc003kxw.4	uc003kxw.4	turquoise	0.030089048107441	0.89979065794954	-0.741254526928366	0.000184298627500331	-0.262124855981837	0.264233981487158	0.544595539309805	0.0130355898417693	0.122956056474861	0.605549408080384	0.97928715344854	6.18270338421462e-14
uc001tvw.4	uc001tvw.4	turquoise	-0.0300692956215676	0.89985612524925	-0.761018200442418	9.75839787825851e-05	-0.264092903461015	0.260532836906374	0.57245031282838	0.00834572855391437	0.13051602317159	0.583377849176326	0.994048379104206	8.70854527552065e-19
uc009zfy.2	uc009zfy.2	turquoise	0.029973300167843	0.900174299790845	0.430020895721053	0.0584313088479545	-0.18440393706458	0.436398601577593	-0.633964075425186	0.0026852489509655	0.107851382298648	0.650841479452368	-0.537350723063623	0.0145517435917402
uc063suh.1	uc063suh.1	turquoise	-0.0296402274654701	0.901278374360606	-0.696132090716341	0.000651726042693318	0.066192265665114	0.781577360238339	0.834410568449734	4.79300546955885e-06	0.178165732981442	0.452339056691184	0.905019843510046	4.21429022272936e-08
uc003sic.4	uc003sic.4	turquoise	0.0293626057951962	0.902198772459901	0.712619376918206	0.000422040643746458	0.111698354307295	0.63918571245039	-0.660192684152656	0.00153559894592237	-0.0585519446841894	0.806300323756097	-0.924230011170838	5.92440306680522e-09
uc003fpd.3	uc003fpd.3	turquoise	-0.0291184565818344	0.903008298782588	-0.75477637427176	0.000120037193288584	-0.258726505143897	0.270702552379812	0.555381449764091	0.0110169171893216	0.126015472475258	0.59653533000652	0.989892488239247	1.00810813661606e-16
uc004cxx.4	uc004cxx.4	turquoise	0.0287223474107557	0.904321874946697	-0.677921166148101	0.00102070699435739	-0.24572244566566	0.296362242202636	0.544270198886155	0.013100821305478	0.119876556841287	0.61467845699997	0.8797098668002	3.21124688539257e-07
uc060svg.1	uc060svg.1	turquoise	0.0277796550899306	0.907448985214375	0.705092930764075	0.000516463130907073	0.0408173244447526	0.864335865392919	-0.730928815417889	0.000251398335647635	-0.154292692934047	0.516018287596977	-0.920346601467581	9.15659025376828e-09
uc003yrx.4	uc003yrx.4	turquoise	0.027257473114001	0.909181740809368	-0.702848141983388	0.00054787805853987	-0.24258028211635	0.302777888484232	0.492045336228804	0.0275431949196862	0.110651032798372	0.642351030259384	0.937392037844046	1.11692709491278e-09
uc021wcx.2	uc021wcx.2	turquoise	-0.0271964959534593	0.909384107117388	-0.679357061169576	0.000986328631912738	-0.330566484611322	0.154580481563933	0.465094831206031	0.0387964395986945	-0.00933992195790961	0.968826198598911	0.88996298860641	1.49723051235527e-07
uc011aar.3	uc011aar.3	turquoise	-0.0267803419205914	0.910765349959632	-0.760445541381114	9.94810009986393e-05	-0.26257641586474	0.26338185768663	0.565792388951674	0.00931643236155924	0.128583169010472	0.589013453233073	0.995643483124602	5.28423530025998e-20
uc061lym.1	uc061lym.1	turquoise	-0.0262361878087733	0.912571804850382	0.691783641306477	0.00072749290880904	0.215531712697513	0.361445390843329	-0.585623967774057	0.0066676944497263	-0.0313870914741858	0.89548983034712	-0.962571052987718	1.19517808987804e-11
uc001bbd.3	uc001bbd.3	turquoise	-0.0253724293785434	0.91544011037447	-0.763707608626406	8.90848770359265e-05	-0.266246504346136	0.256520480160344	0.581318911071053	0.00718246918750197	0.131947246439077	0.579219712211461	0.995439150829022	7.97661942470831e-20
uc001xvr.4	uc001xvr.4	turquoise	-0.0245844004016436	0.918057818046695	0.389587320173846	0.0895173479746823	0.208476218428086	0.377749400151046	-0.220903181684105	0.34930802921996	0.447529188239089	0.0478610128240279	-0.440100556318324	0.0521499715210686
uc004chz.4	uc004chz.4	turquoise	-0.0241979521424075	0.919341836420256	-0.760916674688361	9.79180130573119e-05	-0.26299494655884	0.262593611028128	0.567274050294215	0.00909283577100419	0.129076935602256	0.58757160094357	0.996145429339143	1.75912932030975e-20
uc059oyn.1	uc059oyn.1	turquoise	-0.0238164312984544	0.920609671488538	0.40254256938518	0.0784701365908604	-0.191765765693729	0.417974337496747	-0.563767802706428	0.00962917709240561	-0.193645868636491	0.413337200122795	-0.546002832281192	0.0127564366896123
uc059qxx.1	uc059qxx.1	turquoise	0.0232445000257206	0.922510605599256	0.709286452835385	0.000461861694963316	0.149115460956389	0.530364792490171	-0.675223645116119	0.00108802782769344	-0.0752821707458938	0.752426184646787	-0.957749359290925	3.49460309795511e-11
uc001ymb.5	uc001ymb.5	turquoise	0.0231185592393248	0.922929251045089	-0.745872014769007	0.000159665361967827	-0.260245457558736	0.267799166942764	0.544632857902821	0.0130281241704202	0.122777622027183	0.606076852283313	0.986136672096751	1.70849869349125e-15
uc002wss.4	uc002wss.4	turquoise	-0.0230713333086553	0.923086241926555	-0.680551101285401	0.000958489700098389	-0.24229919281599	0.303355894024871	0.550522115721791	0.0118924529149623	0.124847307347508	0.599970551476367	0.873259460579088	5.01433559322887e-07
uc058plz.1	uc058plz.1	turquoise	-0.0223894258484259	0.925353376426402	0.489305934382409	0.0285529916650282	0.283437098013261	0.225903371282035	-0.264857439170074	0.25910392165546	0.460952371774642	0.0408031092319479	-0.584916357673687	0.00675016359324289
uc002yph.3	uc002yph.3	turquoise	-0.0213754814671032	0.928725452080271	-0.715575124259856	0.000389207294174172	-0.244338047450573	0.2991785761208	0.535209795408808	0.0150259489648509	0.117922207819902	0.620500576097936	0.936536523606426	1.25805546398801e-09
uc032ivy.2	uc032ivy.2	turquoise	0.0209246178807608	0.930225268582791	0.742829841641476	0.00017555282709405	0.169856858654696	0.474028539476041	-0.647378657812091	0.00203060598254767	-0.171066504557963	0.470838803315459	-0.975590510530967	2.67432417663802e-13
uc003ejq.4	uc003ejq.4	turquoise	0.0201318430245835	0.932863013491311	-0.693918629086938	0.000689411354351268	-0.244928847081932	0.297974700866502	0.50412816174974	0.0234198996512428	0.110314950429815	0.643368034074133	0.921393708509075	8.1602533287352e-09
uc061dxd.1	uc061dxd.1	turquoise	-0.0200834304432077	0.933024115424388	0.529499100997467	0.0163518300046929	-0.0435351418263277	0.855390874298155	-0.548897801079355	0.0121973584923551	-0.148495042871918	0.532096341106894	-0.64455961874086	0.00215574327334545
uc002nfq.4	uc002nfq.4	turquoise	0.0200556975527784	0.933116402942053	-0.749393493660424	0.00014282799345469	-0.264873456746731	0.259074038003729	0.571320137725216	0.00850441683168614	0.127757619514657	0.591427473945491	0.981671364374101	2.07467381883854e-14
uc061cdq.1	uc061cdq.1	turquoise	-0.0194866350212561	0.935010268073161	0.541593439198556	0.0136475765846972	-0.0126904493071617	0.95765149852389	-0.59881467452268	0.00527530491667887	-0.304086144276998	0.192411788775647	-0.697358222343601	0.000631612439725077
uc010edf.3	uc010edf.3	turquoise	0.0189084140842325	0.936934957063978	-0.705272728027742	0.000514014515079423	-0.247576067093578	0.292616822341655	0.530090010224214	0.0162104346794386	0.113580955412269	0.633511032096719	0.92931734539668	3.22990184864181e-09
uc062wxo.1	uc062wxo.1	turquoise	0.0185969970551917	0.93797169226864	0.727653664611406	0.000276623925319507	0.177673333481158	0.453609937216191	-0.640304113651957	0.00235681310726919	-0.127224697655563	0.592988013781533	-0.987080307895044	9.08992512858973e-16
uc003zbn.4	uc003zbn.4	turquoise	0.0179119896423628	0.940252479290915	-0.701979596692509	0.000560460593252017	-0.245094346169844	0.297637993543314	0.503193757682385	0.0237201685951363	0.116979762172529	0.623315989534169	0.926830189684558	4.36870128487151e-09
uc061avy.1	uc061avy.1	turquoise	0.0175890518969117	0.941327882778537	0.51250742794282	0.0208596721003815	-0.0830011407043355	0.727920810442515	-0.560073324194526	0.0102218658677865	0.0323917611990567	0.892162962337723	-0.587777952039499	0.00642172627566372
uc059kfw.1	uc059kfw.1	turquoise	0.0172791669255391	0.942359911633072	0.545563687102969	0.0128430231401466	0.176625499514666	0.456320505895386	-0.412916423557032	0.0703816152910921	0.106331210844663	0.655469161215151	-0.623275678913083	0.00332500218070132
uc064ell.1	uc064ell.1	turquoise	0.0165080368420512	0.944928433759499	0.749860176413117	0.000140715295495444	0.176366954442863	0.456990595448089	-0.65932040372199	0.00156572074118816	-0.0743398439276875	0.755433987393943	-0.978289482138644	9.40758613709266e-14
uc003mtp.4	uc003mtp.4	turquoise	0.0159704671046457	0.946719311389242	-0.609683610664	0.00431664685113794	0.250773467731455	0.286224762038708	0.818861080865948	1.01211461084879e-05	0.128264509253838	0.589944765876905	0.799737486428457	2.31772691861841e-05
uc001lba.4	uc001lba.4	turquoise	-0.0142826372270146	0.952343764731477	-0.732907486111108	0.000237131874833403	-0.250528437329342	0.286711538682161	0.533041694251505	0.0155187517710575	0.118237027813147	0.619561227694029	0.965890042681282	5.24520514081605e-12
uc064zva.1	uc064zva.1	turquoise	-0.0141682306421166	0.952725089840953	0.678913288049429	0.000996847568849267	0.246507070741952	0.294773271272066	-0.54561331717022	0.0128332138421925	-0.199498265663941	0.39908233521324	-0.955897171004731	5.10678124666907e-11
uc057vqy.1	uc057vqy.1	turquoise	-0.0138036144662492	0.953940446541401	-0.743595275053212	0.000171433235793282	-0.264580310175399	0.259621300715674	0.581306996691082	0.00718393770054477	0.130793984630552	0.58256929291338	0.965262111263904	6.16689585659904e-12
uc002ndw.4	uc002ndw.4	turquoise	-0.0130243244939554	0.956538339406217	-0.737421532354922	0.000207150828541916	-0.18456412792687	0.435993206279085	0.656757853633163	0.00165709459090893	0.123270688747819	0.604619827278899	0.965841880694159	5.31130285949291e-12
uc002pjc.4	uc002pjc.4	turquoise	-0.0120187185610495	0.959891314215917	-0.752942354481401	0.000127423299434432	-0.260088374834087	0.268098510929312	0.554033691683539	0.0112543362858687	0.125946429666076	0.596738136343479	0.989723550779334	1.16958365496677e-16
uc062jsn.1	uc062jsn.1	turquoise	-0.0111043317966719	0.962940702889393	0.473383080949171	0.0350118615229681	-0.0143512141462463	0.952115197861902	-0.565840435927369	0.00930911208398697	-0.127304483034302	0.592754270818712	-0.651698746720676	0.0018506580071824
uc002pga.5	uc002pga.5	turquoise	0.00997684425589579	0.966701439217239	-0.753703283812754	0.000124312833225547	-0.262578546166971	0.26337784177416	0.556515483588065	0.0108203074415757	0.125979517907831	0.596640939368533	0.99235191730111	8.27068616422813e-18
uc057vts.1	uc057vts.1	turquoise	0.00994425634039708	0.966810146690665	0.735907039103952	0.000216825642942516	0.227418432325395	0.334908218041464	-0.601412704652871	0.00503157336486467	-0.148931802500251	0.53087709931959	-0.978580546592119	8.3402912946012e-14
uc064wxu.1	uc064wxu.1	turquoise	0.00762454858494557	0.97454961531889	0.486894457350986	0.0294657908267274	0.315530819109307	0.175367035197339	-0.285477813779405	0.222434630543387	-0.00532008918875296	0.982240379843622	-0.567122951945837	0.00911543582204752
uc010aeu.2	uc010aeu.2	turquoise	0.00623453112461628	0.979188359223798	-0.757169759338239	0.000110953271069069	-0.266360690221486	0.256308842103029	0.568996484209867	0.00883841802711652	0.128173093008396	0.590212052711057	0.993549590835414	1.79362557214549e-18
uc061aym.1	uc061aym.1	turquoise	-0.00559796024354803	0.981312936722664	0.497945392694421	0.0254638205207802	0.243635197476907	0.300614633115314	-0.336073635752517	0.147414159092909	0.0297848267684331	0.900799032788423	-0.605836852259296	0.00463792013320701
uc064wnb.1	uc064wnb.1	turquoise	-0.00559551468835756	0.981321099090745	-0.726237449874999	0.00028818286200145	-0.248703020641184	0.290353967924018	0.535484978766684	0.0149643107362956	0.118608464316998	0.618453678499442	0.954666598102452	6.51258624195868e-11
uc003xbg.5	uc003xbg.5	turquoise	-0.00537828550219821	0.982046137640596	-0.679798332579595	0.000975962012001575	-0.144028754588681	0.544638097473461	0.543778786370771	0.0131998497230871	0.0749956344206854	0.753340415578987	0.912154221776983	2.14344287443435e-08
uc058uhu.1	uc058uhu.1	turquoise	0.00488727831500135	0.983685004912307	-0.617055387270487	0.00375229875757571	-0.0365914355207376	0.878275518219616	0.682860477748996	0.000906525467472656	0.0927292003622712	0.697398173354769	0.821950212944894	8.77433745132325e-06
uc011cvc.3	uc011cvc.3	turquoise	-0.00470346436542801	0.984298549456876	-0.753313476265818	0.000125898016892699	-0.266486434615871	0.256075909105179	0.572719498411004	0.00830829067967578	0.130146444030636	0.584453649743221	0.98375041964539	7.07346335685442e-15
uc003ppe.4	uc003ppe.4	turquoise	0.00462374414697272	0.984564646746278	-0.572381443387895	0.00835532888090773	0.231667477306766	0.325708495346077	0.875994018263566	4.16358382648638e-07	0.142706906157233	0.548375515025932	0.740489004213201	0.000188681550007109
uc060uxx.1	uc060uxx.1	turquoise	0.0042157560433501	0.985926489987975	0.708450481550922	0.000472336050362295	0.0232255939805615	0.922573450787361	-0.761185445825233	9.70358527314589e-05	-0.051001211362485	0.830908556579994	-0.957396372592857	3.76145213439178e-11
uc057fxe.1	uc057fxe.1	turquoise	-0.00411310863260984	0.986269127792746	0.663691081016703	0.00141963131786831	0.107364886030389	0.652321135962413	-0.694158654879797	0.000685237618334301	-0.172900693276589	0.466022933185978	-0.958084128881392	3.25714719530098e-11
uc004buq.2	uc004buq.2	turquoise	-0.00408007663313328	0.986379389342664	0.713156131200875	0.000415909093271475	0.177593915129365	0.453815087793881	-0.648530946817128	0.0019812357955419	-0.108492911226988	0.648892219414929	-0.98636558274515	1.47196125084171e-15
uc061wjh.1	uc061wjh.1	turquoise	0.00366726260387734	0.987757391197846	0.392688860727255	0.0867742431221253	0.0409003581264993	0.864062340574653	-0.421792211413171	0.0639714077073331	-0.387925610492922	0.0910129879747145	-0.571772431973027	0.00844061725078929
uc064dtl.1	uc064dtl.1	turquoise	-0.00345786210035151	0.988456397595	0.71940014948092	0.000349965270915255	0.182187772072202	0.44202737409117	-0.641670452405425	0.00229061671089328	-0.109191622430403	0.646771711281492	-0.981842097520758	1.90826501003096e-14
uc063stj.1	uc063stj.1	turquoise	0.00305111073447148	0.989814209806783	-0.714666151018493	0.000399064427057116	-0.1245698989645	0.600787526006212	0.67942302840673	0.000984773008461613	0.157093916581108	0.508333418983466	0.965723260293211	5.47725448591124e-12
uc032mzl.2	uc032mzl.2	turquoise	-0.00297173114449356	0.990079196996451	-0.733070674639376	0.00023598679383582	-0.256954675331112	0.274114104155907	0.543456755093509	0.0132650716703128	0.125869611043466	0.596963817052353	0.960998439076604	1.72108956143429e-11
uc063hiq.1	uc063hiq.1	turquoise	-0.00212522422336753	0.992905087164394	0.373534743532358	0.104742043251568	0.153217673417804	0.518982034777925	-0.370711898452557	0.10760212150957	0.144147079237943	0.5443041092057	-0.570487514163544	0.00862289323719644
uc010quc.3	uc010quc.3	turquoise	-5.00730031237628e-05	0.999832832759396	-0.760266656393991	0.000100080042776003	-0.266342715779947	0.256342149520738	0.571871144943916	0.00842674507024682	0.128672860304323	0.588751433995084	0.996485756933046	7.66536332131277e-21
uc058txl.1	uc058txl.1	yellow	-0.450193890845108	0.0463903821278114	0.0908489407824018	0.703264526038816	-0.347890358189625	0.13282738034601	-0.674713769270072	0.00110116398805942	0.234890484851668	0.318831514194976	-0.481171343867337	0.0317238996724563
uc058tpw.1	uc058tpw.1	yellow	-0.409065706504236	0.0733075716925917	0.0274308532076682	0.908606369763354	-0.357347191290852	0.121912812019145	-0.644046964201777	0.0021791784206582	-0.275097812287556	0.240443367428816	-0.480079305514838	0.032169755463046
uc002lfc.5	uc002lfc.5	yellow	0.315121597694622	0.175958111217884	-0.259695753218291	0.268847626726718	0.70140882603686	0.000568862099060264	0.898715761894574	7.33887902535503e-08	0.150272915996815	0.527141414278737	0.45593326030922	0.0433409791569064
uc009xwj.4	uc009xwj.4	yellow	0.308463984556116	0.185765400078213	-0.28110914794057	0.229903183050164	0.701870239378358	0.000562062082437523	0.916901754896712	1.32326526874581e-08	0.135905085809123	0.567787775197541	0.474546567991401	0.0345044902467705
uc010txr.3	uc010txr.3	yellow	0.267708002874501	0.253820030259806	-0.172374408554251	0.467402189814933	0.635241755948425	0.00261616212105359	0.812965974829894	1.31957132957073e-05	0.188228151738632	0.426775016802711	0.307242903478896	0.187603416561702
uc001suh.4	uc001suh.4	yellow	-0.211180006118994	0.371453159651233	-0.299868730325843	0.198963872130291	0.378361456791176	0.09998002139628	0.604878991632443	0.00472091571125679	0.166601776399358	0.48266550751527	0.331433365183829	0.153436706657229
uc003mtm.3	uc003mtm.3	yellow	0.177468786745185	0.454138411852014	-0.390863185757274	0.0883813170222119	0.63142921875645	0.00282681854360806	0.981271120787583	2.51625146769406e-14	0.156595391890864	0.509697045059964	0.59285475340609	0.00587133791019634
uc001uha.2	uc001uha.2	yellow	0.169036620036787	0.476197597209628	-0.157762382990661	0.506507695800357	0.211295159235475	0.371186333980831	0.445366651628291	0.0490805794050502	-0.229823051268793	0.329683296215708	0.270782309083184	0.248198783143456
uc002lgo.4	uc002lgo.4	yellow	0.168864743285205	0.476652740933818	-0.308859034432507	0.18517336966068	0.701117617402561	0.000573189568835146	0.937662311501388	1.07534748199596e-09	0.1462787855576	0.538303056175143	0.503346282139544	0.0236709480963271
uc060jdj.1	uc060jdj.1	yellow	0.167154782529092	0.481192687989993	-0.509596729355931	0.0217224403961026	0.446933155601096	0.0481947999023993	0.946809477214025	2.66658252264378e-10	0.161485827712734	0.496396176704926	0.748196065903019	0.000148373648676459
uc003hxf.3	uc003hxf.3	yellow	0.15291465334835	0.519818886684236	-0.348069559086356	0.132614349364511	0.679793335744177	0.000976078883982246	0.984096293049815	5.83555890782462e-15	0.15896272341048	0.503237240843447	0.537102695239961	0.0146060558317612
uc060rdi.1	uc060rdi.1	yellow	0.127836255727383	0.591197351876266	-0.46212253668791	0.0402283054584569	0.550808819759982	0.0118392806921152	0.987071245628561	9.14716990954739e-16	0.165110972497901	0.486647081168229	0.667684637213162	0.00129633288040003
uc001llr.3	uc001llr.3	yellow	0.125113410015572	0.599187304577857	-0.479645236192434	0.0323483318775653	0.469056628646759	0.0369497200322392	0.918057624451184	1.17157107230658e-08	0.161535509678629	0.496261927332392	0.649176855561126	0.00195400371591308
uc003nda.3	uc003nda.3	yellow	0.118346304977941	0.619235303029995	-0.252510850854668	0.282787924074277	0.508041790166123	0.0221948220357899	0.80953635961816	1.53334539134104e-05	0.150063819627852	0.527723046574093	0.383782417638111	0.0948219264839164
uc004ako.1	uc004ako.1	yellow	0.116307391322222	0.625327677670748	-0.386151723989798	0.0926297575075188	0.640912466672162	0.00232714509508623	0.992964222532698	3.91144726135477e-18	0.161091728308752	0.49746172896038	0.57491678109335	0.00800779255323837
uc002lql.4	uc002lql.4	yellow	-0.110119786110433	0.643958892564797	-0.193101049600733	0.414678082955654	0.553785637515313	0.0112984814216825	0.714488144694759	0.000401019438957161	0.0727995316173712	0.760357778995871	0.329803094645833	0.155592596846697
uc010ywg.3	uc010ywg.3	yellow	0.102240645784361	0.667981375662775	-0.374427048704568	0.103849544665027	0.646731746374146	0.00205877124371329	0.991986805779438	1.25674357545786e-17	0.167221823662819	0.481014289641325	0.557565362332009	0.0106408336657482
uc001rhb.4	uc001rhb.4	yellow	-0.0974902461954996	0.682618236567637	-0.357474376450918	0.121770532689976	0.557774616298203	0.010605352637084	0.919571541165497	9.96160135931016e-09	0.171072115141526	0.470824033940283	0.503442437716316	0.0236399597399046
uc002dof.3	uc002dof.3	yellow	0.09154565002344	0.70108891067376	-0.347440977763295	0.133362660270859	0.668457395232384	0.00127354667694541	0.988008080986648	4.6638775452145e-16	0.162681789000875	0.493169401899218	0.520387219232795	0.0186601338108155
uc002xbu.3	uc002xbu.3	yellow	0.0908502233889973	0.703260518793732	-0.442526564668685	0.050718252806765	0.539754408831861	0.0140337636488391	0.989145729295551	1.90959819298333e-16	0.188299660463335	0.426596150441358	0.629678916385579	0.00292815401685922
uc010awk.3	uc010awk.3	yellow	0.0773154883479266	0.745947802718036	-0.103832852685874	0.663100885247146	0.821550620234564	8.93927073491642e-06	0.862657925578836	9.92361037806729e-07	0.118671920600017	0.618264543695389	0.17107474166961	0.470817119912934
uc001vsb.2	uc001vsb.2	yellow	0.0759644257648712	0.750250641586053	-0.502897343118837	0.0238160549941285	0.476691504517213	0.0335841749520762	0.98495846360719	3.54473445148689e-15	0.178362571246653	0.451831533087779	0.698468101728178	0.00061386195989203
uc061dbu.1	uc061dbu.1	yellow	0.0641240238935599	0.788251043682847	-0.545880790713715	0.0127804522424423	0.395364295597619	0.0844582203647455	0.958157290222225	3.20719640761094e-11	0.160056662719589	0.500265593405358	0.760188236283349	0.000100343628037062
uc003jsr.4	uc003jsr.4	yellow	0.0621767484046722	0.794547418329623	-0.344925241595853	0.1363874605282	0.656350000424955	0.0016720419786393	0.983983455165688	6.21640180853983e-15	0.176907218602358	0.45559092974605	0.513784171207403	0.0204899365063183
uc001tlk.4	uc001tlk.4	yellow	-0.0606738105030241	0.799415458906559	-0.521147038384299	0.0184582352297958	0.359365989146313	0.119668402672422	0.890232786507727	1.46600467339667e-07	0.0967930248435557	0.684775865076787	0.649426726363227	0.00194355331949654
uc002lpe.3	uc002lpe.3	yellow	0.0550701776802778	0.817627255267996	-0.526579349337251	0.0170650636476191	0.457127153723563	0.0427265472731915	0.977185774566823	1.46405137275676e-13	0.154584255984153	0.515215855941822	0.72594774218424	0.000290597495408173
uc001xsy.4	uc001xsy.4	yellow	0.0520372786783712	0.827522445486875	-0.472299032957566	0.0354898055739165	0.531461342015074	0.0158860726228119	0.988555479115486	3.06893399819172e-16	0.180760191297041	0.445673243563516	0.671528707388314	0.00118628470191576
uc061yrr.1	uc061yrr.1	yellow	0.0388184681723358	0.870924799002792	-0.219502091129019	0.352450876981351	0.620165181964185	0.00353331885010433	0.864983118356836	8.58584436804392e-07	0.146748710730303	0.536984245131811	0.300471913015759	0.198017771595877
uc002nun.4	uc002nun.4	yellow	0.0343615145995607	0.885645392404812	-0.471396709195866	0.0358914914064725	0.389687547455339	0.0894277189537439	0.901296334584181	5.87438144277203e-08	0.0928908518660313	0.69689459091073	0.612127755286728	0.00412224755382758
uc001vma.4	uc001vma.4	yellow	-0.0304240016399771	0.898680588918538	-0.380484151281116	0.0979364829794198	0.594754968893639	0.00567557967566762	0.959401436057401	2.45540196806613e-11	0.194492160795938	0.411259006469769	0.546105342760953	0.0127362926683717
uc032uyj.2	uc032uyj.2	yellow	0.0274260400288579	0.908622341962767	-0.536747877030437	0.014684036016565	0.424251706181585	0.0622756456632666	0.969154316867934	2.14661984636457e-12	0.146135981110824	0.538704120503544	0.731262134197627	0.000248944974874436
uc003wnd.2	uc003wnd.2	yellow	0.0259803667260678	0.913421209779038	-0.482911509096666	0.0310234375138669	0.499586184851611	0.0249081713164248	0.990120613620018	8.21555147352029e-17	0.171097318905461	0.470757690097516	0.667554058622221	0.00130021689534889
uc009xkd.4	uc009xkd.4	yellow	0.0180199262286271	0.939893065618332	-0.437430974318624	0.0537608796670758	0.592361281127508	0.00592307262017197	0.863530109191279	9.40187836657029e-07	0.0419488089269183	0.860609884357547	0.475035182297508	0.0342931337373303
uc058wdz.1	uc058wdz.1	yellow	-0.00499615007781462	0.983321610753262	-0.314817097442878	0.176398808410608	0.491234092591429	0.027839257918473	0.851092726719721	1.96543005815256e-06	0.13633709522029	0.566545949473157	0.417378372957137	0.0671016417122105
uc002fcl.4	uc002fcl.4	yellow	0.00463872137280197	0.984514654299156	-0.529134140795947	0.0164396520310138	0.320262530645253	0.168630723610467	0.915477440160573	1.53379268176368e-08	0.215346325196065	0.361868553195748	0.729793873594478	0.00025990745847858
