# Supplementary material for: Long non‐coding RNAs and their targets as potential biomarkers in breast cancer
Source: IET Syst Biol. 2021 May 15;15(5):137–47. doi: 10.1049/syb2.12020 (PMC8675856; doi:10.1049/syb2.12020)
Supplement: Supplementary file 12 — Supplementary Material [file SYB2-15-137-s003.csv]

substanceBXH	moduleColor	GS.BC	p.GS.BC
A_23_P4096	magenta	-0.643868953	3.67E-23
A_23_P413721	magenta	-0.582627702	2.69E-18
A_23_P103703	magenta	-0.569450553	2.23E-17
A_24_P397817	magenta	-0.550123766	4.18E-16
A_23_P45185	magenta	-0.549732764	4.43E-16
A_23_P217326	magenta	-0.538388048	2.27E-15
A_23_P92025	magenta	-0.527967205	9.65E-15
A_23_P162660	magenta	-0.522104845	2.13E-14
A_24_P218814	magenta	-0.516224629	4.65E-14
A_23_P81280	magenta	-0.514015064	6.21E-14
A_24_P227069	magenta	-0.511863872	8.21E-14
A_23_P75283	magenta	-0.509980094	1.05E-13
A_23_P308058	magenta	-0.509914619	1.06E-13
A_23_P27846	magenta	-0.506000772	1.74E-13
A_23_P26154	magenta	-0.505770238	1.79E-13
A_24_P308029	magenta	-0.505447422	1.87E-13
A_24_P484797	magenta	-0.501947363	2.91E-13
A_23_P58557	magenta	-0.495322886	6.61E-13
A_23_P202189	magenta	-0.49082908	1.14E-12
A_32_P38093	magenta	-0.484472695	2.44E-12
A_24_P281009	magenta	-0.470783803	1.19E-11
A_24_P126210	magenta	-0.467521761	1.72E-11
A_23_P204736	magenta	-0.466860178	1.86E-11
A_24_P326511	magenta	-0.459888983	4.02E-11
A_23_P151232	magenta	-0.448814576	1.32E-10
A_23_P8820	magenta	-0.441632655	2.79E-10
A_23_P306203	magenta	-0.437857484	4.11E-10
A_23_P369237	magenta	-0.436220644	4.86E-10
A_23_P74609	magenta	-0.4337501	6.23E-10
A_23_P258887	magenta	-0.425649163	1.39E-09
A_23_P53198	magenta	-0.413403497	4.50E-09
A_23_P158041	magenta	-0.412411434	4.94E-09
A_23_P130677	magenta	-0.407150832	8.06E-09
A_23_P69531	magenta	-0.405707596	9.20E-09
A_23_P119562	magenta	-0.405538639	9.35E-09
A_23_P397455	magenta	-0.397178559	1.99E-08
A_24_P350173	magenta	-0.395129575	2.39E-08
A_23_P252062	magenta	-0.392518418	3.00E-08
A_23_P39871	magenta	-0.385274569	5.63E-08
A_32_P19966	magenta	-0.381572219	7.72E-08
A_24_P382533	magenta	-0.380507559	8.45E-08
A_24_P317907	magenta	-0.372612166	1.63E-07
A_24_P203106	magenta	-0.372017971	1.71E-07
A_24_P57631	magenta	-0.371050506	1.85E-07
A_23_P37856	magenta	-0.370568006	1.93E-07
A_24_P75190	magenta	-0.367991466	2.37E-07
A_24_P142305	magenta	-0.362822034	3.59E-07
A_23_P203558	magenta	-0.362295198	3.75E-07
A_23_P139198	magenta	-0.362110622	3.80E-07
A_23_P217704	magenta	-0.358951106	4.88E-07
A_23_P26457	magenta	-0.356604168	5.86E-07
A_23_P53417	magenta	-0.354960794	6.65E-07
A_23_P212500	magenta	-0.352578592	7.99E-07
A_23_P212508	magenta	-0.352492798	8.05E-07
A_24_P220947	magenta	-0.351808147	8.48E-07
A_23_P257971	magenta	-0.348413042	1.10E-06
A_23_P67799	magenta	-0.345056162	1.41E-06
A_23_P144778	magenta	-0.34326474	1.61E-06
A_24_P200831	magenta	-0.341290553	1.87E-06
A_23_P363954	magenta	-0.339988563	2.06E-06
A_23_P145786	magenta	-0.335201305	2.91E-06
A_23_P133474	magenta	-0.331024459	3.93E-06
A_32_P92489	magenta	-0.330771185	4.00E-06
A_23_P83857	magenta	-0.314450925	1.24E-05
A_32_P385587	magenta	-0.301238219	2.94E-05
A_23_P164047	magenta	-0.269507536	0.000199315
A_23_P138541	magenta	-0.260887543	0.000322487
A_23_P251293	magenta	-0.25558054	0.000430224
A_23_P325562	magenta	-0.24706088	0.000674838
A_23_P8640	magenta	-0.189821446	0.009458969
