# Supplementary material for: Long non‐coding RNAs and their targets as potential biomarkers in breast cancer
Source: IET Syst Biol. 2021 May 15;15(5):137–47. doi: 10.1049/syb2.12020 (PMC8675856; doi:10.1049/syb2.12020)
Supplement: Supplementary file 13 — Supplementary Material [file SYB2-15-137-s002.csv]

	substanceBXH	moduleColor	GS.BC	p.GS.BC	MM.magenta	p.MM.magenta	MM.red	p.MM.red	MM.yellow	p.MM.yellow	MM.paleturquoise	p.MM.paleturquoise	MM.royalblue	p.MM.royalblue	MM.navajowhite2	p.MM.navajowhite2	MM.orangered3	p.MM.orangered3	MM.coral2	p.MM.coral2	MM.lightyellow	p.MM.lightyellow	MM.brown2	p.MM.brown2	MM.lavenderblush3	p.MM.lavenderblush3	MM.palevioletred3	p.MM.palevioletred3	MM.green	p.MM.green	MM.purple	p.MM.purple	MM.lightgreen	p.MM.lightgreen	MM.tan	p.MM.tan	MM.darkslateblue	p.MM.darkslateblue	MM.plum1	p.MM.plum1	MM.coral1	p.MM.coral1	MM.brown	p.MM.brown	MM.lightcoral	p.MM.lightcoral	MM.darkolivegreen4	p.MM.darkolivegreen4	MM.thistle1
235985_at	235985_at	antiquewhite4	-0.711669368	0.009435713	-0.721846776	0.008034936	0.584959841	0.045729747	0.837083	0.000682912	-0.729032748	0.007144044	-0.784008266	0.002542996	0.62360559	0.030252293	-0.470036197	0.123085704	-0.574215039	0.050872878	-0.234075324	0.464016578	-0.367248479	0.240254977	0.077896744	0.809843484	0.370215642	0.2361852	-0.628165295	0.028716157	-0.453140699	0.13903209	0.367047245	0.240532484	0.314559865	0.319342252	-0.255862086	0.42216212	0.143525429	0.656315999	0.487364961	0.108027184	-0.59709165	0.040376817	0.255806406	0.422266643	-0.500243627	0.097665036	0.394732309
233360_at	233360_at	antiquewhite4	-0.655676235	0.020615355	-0.697983792	0.011596732	0.534114783	0.073649528	0.791903124	0.002141401	-0.727202257	0.007363573	-0.810980642	0.001370335	0.616291719	0.03283846	-0.349082957	0.26606835	-0.621484294	0.030986727	-0.365869384	0.242160584	-0.43353859	0.159135563	0.078803341	0.807666687	0.315073457	0.318509708	-0.59686149	0.040474012	-0.358266075	0.252826432	0.345570309	0.271237392	0.361044676	0.248897296	-0.338094323	0.282429358	0.181050772	0.573353126	0.432981427	0.159732485	-0.465120624	0.127594968	0.356813798	0.254894406	-0.46291004	0.129657497	0.350401131
236561_at	236561_at	antiquewhite4	-0.624716682	0.029872651	-0.634164182	0.026781883	0.533668359	0.073936589	0.76356367	0.003850851	-0.545314298	0.066695967	-0.745337206	0.005398586	0.438972029	0.153388658	-0.547729147	0.065258353	-0.539191319	0.070438796	-0.183431065	0.568235649	-0.334976472	0.287173398	0.044678946	0.890340032	0.169591897	0.598241251	-0.57435721	0.050802292	-0.336382489	0.285028481	0.497381305	0.099907941	0.255807797	0.422264031	-0.340274725	0.279138421	0.167274996	0.603322978	0.366240165	0.241647371	-0.638624286	0.025406146	0.385270952	0.216170837	-0.430660201	0.162234641	0.385164329
216550_x_at	216550_x_at	antiquewhite4	-0.612761188	0.034141949	-0.589213423	0.043799102	0.436330704	0.156165556	0.693936283	0.01230093	-0.685027581	0.013961946	-0.774202693	0.003118983	0.441849697	0.150399392	-0.491008779	0.105024535	-0.575088706	0.050440202	-0.170918829	0.595338236	-0.457707563	0.134596895	-0.018933244	0.953428733	0.321573992	0.308075766	-0.643148561	0.024063669	-0.243822726	0.445056118	0.245545037	0.441745086	0.134685421	0.67643464	-0.396424042	0.202028547	0.341113029	0.277879005	0.554353878	0.061424795	-0.506719251	0.092715951	0.365774026	0.242292676	-0.336106124	0.285449362	0.369676942
238055_at	238055_at	antiquewhite4	-0.594695233	0.041396969	-0.58010492	0.048005866	0.444481208	0.147698697	0.791003625	0.002184527	-0.718696911	0.008450599	-0.786082236	0.002432358	0.507091754	0.092436507	-0.4757005	0.118020656	-0.505948161	0.093296213	-0.066895162	0.836353494	-0.293602873	0.35432508	-0.097105511	0.764008515	0.293872631	0.353862354	-0.651989199	0.021590121	-0.28790363	0.364176023	0.332783151	0.290537582	0.25261216	0.42828414	-0.209371319	0.513702277	0.156871961	0.626337677	0.374866319	0.229889278	-0.527838759	0.0777558	0.229071609	0.473893949	-0.385764001	0.215533341	0.313130878
243303_at	243303_at	antiquewhite4	-0.590123485	0.043393652	-0.6284984	0.028606187	0.442447713	0.1497829	0.71133733	0.009484282	-0.642447624	0.024268206	-0.612725205	0.034155421	0.454278777	0.13791811	-0.377360493	0.226554501	-0.483379032	0.111376432	-0.036316831	0.910783531	-0.222097392	0.487821033	-0.011320048	0.972146829	0.364343025	0.244280053	-0.578806787	0.048627732	-0.36893774	0.237932923	0.203051073	0.526774317	0.067835394	0.834081359	-0.257880147	0.41838245	0.154615182	0.631371898	0.593121019	0.04207698	-0.643822959	0.02386806	0.176759431	0.58262527	-0.462653056	0.129898671	0.483014821
212626_x_at	212626_x_at	antiquewhite4	0.577571963	0.04922451	0.698318329	0.011539898	-0.588112398	0.044293204	-0.631496545	0.027630016	0.475326784	0.118350534	0.550677407	0.063532412	-0.526714583	0.078507482	0.249935195	0.433359237	0.730466016	0.006975609	0.116815848	0.717690195	0.314075426	0.320128633	-0.09266189	0.774555402	-0.163430708	0.611790497	0.548564659	0.064765983	0.436167901	0.156337755	-0.282633762	0.373411199	-0.158510121	0.622692548	0.528919439	0.077037849	-0.133239961	0.679743268	-0.52098066	0.082418689	0.575829837	0.050075194	-0.189373062	0.555541729	0.595894912	0.040884008	-0.199916722
224874_at	224874_at	antiquewhite4	0.524173006	0.080225157	0.579523993	0.048283461	-0.426700803	0.166559654	-0.642490064	0.024255786	0.601348922	0.038608754	0.648620621	0.022509663	-0.242707509	0.447206371	0.437547802	0.15488204	0.561257111	0.057599398	0.099851956	0.757508102	0.488549068	0.107045258	0.192069679	0.549819675	-0.112941633	0.726730933	0.775912052	0.003012058	0.19133212	0.5513823	-0.21793331	0.496223821	0.074223781	0.818675019	0.445862381	0.146293747	-0.316985259	0.315421153	-0.598230074	0.039898503	0.631905661	0.027498702	-0.275714372	0.385719693	0.145693625	0.651412731	-0.260223448
236557_at	236557_at	antiquewhite4	-0.499978699	0.097871201	-0.430863878	0.162014101	0.343268744	0.274655351	0.618617648	0.031999463	-0.687085234	0.013564414	-0.751221913	0.004855313	0.737162184	0.00622785	-0.348338605	0.267158911	-0.474280231	0.119277547	0.001555263	0.996172607	-0.256178245	0.421568871	-0.085334634	0.792022473	0.429214056	0.163805986	-0.471294204	0.121948703	-0.409022467	0.186752476	0.081147847	0.802043219	0.339492738	0.280316163	0.046710544	0.885382028	-0.036478818	0.910386998	0.348441004	0.267008732	-0.268428739	0.398901182	-0.045923176	0.887303117	-0.476271957	0.117517406	0.062125213
214737_x_at	214737_x_at	antiquewhite4	0.487380863	0.108013957	0.652280985	0.021511779	-0.50206168	0.096258088	-0.631597882	0.027597448	0.478305335	0.115738191	0.473703342	0.119790577	-0.291093043	0.358645653	0.261300248	0.412015313	0.612880549	0.034097285	0.081917348	0.800199378	0.365844645	0.242194849	0.108666166	0.736745253	-0.006152554	0.984859714	0.692417521	0.012573172	0.267857904	0.399943472	-0.266437757	0.402542485	0.025299768	0.937791957	0.530767392	0.075820682	-0.1970575	0.539300767	-0.53382724	0.073834337	0.655378598	0.020692828	-0.188733897	0.556901569	0.351960191	0.261877128	-0.205084252
239811_at	239811_at	antiquewhite4	-0.479831293	0.114414705	-0.333291227	0.289756306	0.253346557	0.426896947	0.565670718	0.055242538	-0.634817007	0.026577228	-0.770809511	0.003339768	0.76063833	0.004073178	-0.219895406	0.492256404	-0.320837721	0.309247887	-0.143404577	0.656589669	-0.146886715	0.648720001	0.071102527	0.826195261	0.606467206	0.036556923	-0.239455131	0.45350553	-0.239066432	0.454261157	0.018686046	0.95403621	0.641640433	0.024505308	0.062493513	0.847005398	0.113503362	0.725418087	0.051414557	0.87391689	0.067476563	0.834948362	0.167471798	0.602890693	-0.551607687	0.062994446	0.060578758
226285_at	226285_at	antiquewhite4	0.464733586	0.127954527	0.513213092	0.087925411	-0.369548789	0.237096268	-0.640361727	0.024884344	0.586990622	0.04480066	0.698870068	0.011446616	-0.450769127	0.141372085	0.082930645	0.797772796	0.526654469	0.078547817	0.192479575	0.548952046	0.136446646	0.672410326	0.030412718	0.925248427	-0.2604658	0.413564313	0.466976949	0.125879609	0.169117067	0.599281379	-0.243617836	0.445450794	-0.381953209	0.220490175	0.300486145	0.342618685	-0.13314445	0.679962074	-0.13558765	0.674372112	0.264191893	0.406669948	-0.320644272	0.309556263	0.370714402	0.235505147	-0.197254777
217726_at	217726_at	antiquewhite4	0.464303446	0.128354903	0.465839311	0.126929057	-0.28174605	0.374978745	-0.618968937	0.031874099	0.622974893	0.03046933	0.685764845	0.013818534	-0.386750755	0.214260923	0.465313756	0.127415795	0.403708838	0.193105226	0.076859288	0.812336	0.431087962	0.161771684	0.199243143	0.53471833	-0.233967329	0.464228739	0.617619952	0.032357439	0.207046289	0.518494523	-0.118811977	0.713044961	-0.014642979	0.963974844	0.178862142	0.578074669	-0.195758961	0.542031094	-0.562626072	0.056861018	0.51647422	0.085584046	-0.205057537	0.522608987	0.264324827	0.406425051	-0.311335411
205913_at	205913_at	antiquewhite4	-0.455971825	0.136271623	-0.608601884	0.035724618	0.417977181	0.176343422	0.621474234	0.03099024	-0.445061807	0.147107053	-0.50697268	0.092525772	0.464948411	0.127754873	0.036586141	0.910124291	-0.510042595	0.090242876	-0.164074122	0.61037022	0.004885154	0.987978323	0.077481517	0.810840884	0.241543641	0.449455712	-0.350679428	0.263738035	-0.304275227	0.336264506	0.22327713	0.485452221	0.30171765	0.340546459	-0.336922961	0.284206405	0.015126249	0.962786601	0.251757578	0.429901121	-0.431051927	0.161810652	0.257495277	0.419101986	-0.607270085	0.036242276	0.346167703
205126_at	205126_at	antiquewhite4	0.452968048	0.139201591	0.399308113	0.198466158	-0.346821064	0.269390264	-0.598572038	0.039755615	0.544406553	0.067241977	0.766641873	0.003626972	-0.224669609	0.482662996	0.634688084	0.026617555	0.548387816	0.064869982	0.038926905	0.904396604	0.376930256	0.227127658	0.143568895	0.656217581	0.010134657	0.975062658	0.618603565	0.032004496	0.162610887	0.613601954	-0.529209721	0.076845775	-0.030835276	0.924212433	0.293323313	0.354804959	-0.150793799	0.639929083	-0.32667098	0.30002944	0.553654296	0.061822052	-0.343688849	0.274029636	0.046054437	0.886982817	-0.296348253
207711_at	207711_at	antiquewhite4	-0.428795636	0.164262419	-0.357760956	0.25354458	0.289760139	0.360951455	0.57624999	0.049869095	-0.550886584	0.063411172	-0.773676398	0.003152478	0.502495019	0.095924757	-0.539765548	0.070081786	-0.458691714	0.133653296	0.044089952	0.89177812	-0.403552269	0.193294409	-0.2365799	0.459109032	0.170811194	0.595573514	-0.567988968	0.054031984	-0.235751974	0.460728586	0.179398106	0.576917009	0.185608652	0.563570146	-0.097876188	0.76218301	0.093892657	0.771630609	0.338623001	0.281629389	-0.374938369	0.229792537	0.11665018	0.718076122	-0.313844459	0.320503932	0.006404259
224327_s_at	224327_s_at	antiquewhite4	-0.417529139	0.1768554	-0.426943104	0.166292911	0.234234467	0.46370402	0.665023621	0.018288347	-0.72255108	0.007944127	-0.768739352	0.00348018	0.416151879	0.178435009	-0.25394061	0.425776458	-0.393549468	0.205617883	-0.110691463	0.731996662	-0.346599952	0.269716276	-0.310097433	0.326626174	0.260930375	0.412701557	-0.658573261	0.019872291	-0.071517285	0.825195171	0.062924651	0.845960985	0.216213241	0.499713598	-0.134241668	0.677449826	0.197021511	0.53937636	0.29909591	0.344966119	-0.29275552	0.355780664	0.207199622	0.518177882	-0.193604409	0.546574026	0.124962295
210027_s_at	210027_s_at	antiquewhite4	0.408869823	0.186933137	0.408382063	0.187511152	-0.26669035	0.402079594	-0.488439999	0.107135454	0.469593595	0.123487379	0.704104461	0.010589241	-0.39780167	0.200322062	0.405009994	0.191537464	0.488739711	0.106887722	0.020545515	0.949467219	0.357627767	0.25373414	0.192759921	0.548358963	-0.184991171	0.564891528	0.510587095	0.089841976	0.305035263	0.334997676	-0.081963764	0.800088189	0.028260951	0.930525576	0.157354899	0.625262272	-0.049932265	0.877527392	-0.561800596	0.057305462	0.533407697	0.074104555	-0.171346047	0.594404735	0.284619817	0.369916547	-0.22184547
201761_at	201761_at	antiquewhite4	0.394004333	0.205047344	0.440223267	0.152084276	-0.276862094	0.383663827	-0.589406657	0.043712789	0.489348717	0.106385511	0.73109032	0.006903181	-0.30543962	0.334324747	0.394715403	0.204157382	0.472868932	0.120535185	0.158739696	0.62218233	0.398465008	0.199503539	0.207935354	0.516659732	-0.027695415	0.931912973	0.562859409	0.056735825	0.127986283	0.691812198	-0.276251481	0.38475689	-0.092653615	0.774575077	0.285260258	0.368793285	-0.144841846	0.65333749	-0.365354415	0.24287444	0.491600316	0.104542389	-0.367784585	0.2395166	0.235364285	0.461487888	-0.246169306
226924_at	226924_at	antiquewhite4	0.378280042	0.225332394	0.494790851	0.101967287	-0.278028708	0.381579913	-0.584517388	0.04593396	0.57923587	0.048421558	0.623907944	0.030148642	-0.419575525	0.17452456	0.144494053	0.654123952	0.479218054	0.114945368	0.134808831	0.676152401	0.330651955	0.293827709	0.235927103	0.460385783	-0.148061605	0.646072114	0.581856592	0.047175639	0.210214069	0.511970039	-0.056293327	0.862049315	-0.077077705	0.811811114	0.214124259	0.503966508	-0.059166157	0.855073257	-0.458305304	0.13402327	0.434018898	0.158622118	-0.144679917	0.653703618	0.311890238	0.323689008	-0.181480033
205417_s_at	205417_s_at	antiquewhite4	0.376384774	0.227855591	0.424427414	0.169075522	-0.433351422	0.159335929	-0.444929036	0.147242215	0.392384611	0.207083382	0.5913868	0.042835234	-0.651149803	0.021816647	0.159348204	0.620830694	0.6953385	0.012053479	-0.022721115	0.944123227	0.13810978	0.668617375	0.008328143	0.979506856	-0.078823255	0.807618888	0.352206644	0.261519917	0.523674025	0.080565365	-0.276916778	0.383566014	-0.273279934	0.390099054	0.120154455	0.709925868	0.291964309	0.357142661	-0.223118748	0.485769933	0.328196762	0.297643912	0.107736614	0.738927561	0.470340438	0.122810094	0.119722923
202796_at	202796_at	antiquewhite4	0.366413484	0.241407694	0.588138154	0.044281601	-0.471699923	0.121583484	-0.442282486	0.149953069	0.336632635	0.284647832	0.317687031	0.31429159	-0.344244605	0.273203137	0.094986156	0.769034303	0.6994944	0.011341736	0.05346593	0.868923898	0.343352471	0.274530581	0.059389654	0.854530934	0.098161481	0.761507516	0.554772815	0.061187752	0.368979815	0.237875259	-0.187746084	0.559005845	0.105662011	0.743804465	0.525729527	0.079170205	-0.016234549	0.960061827	-0.575010058	0.050479045	0.575651068	0.050163068	-0.011046154	0.972820528	0.397861582	0.200248049	-0.057474329
203390_s_at	203390_s_at	antiquewhite4	0.3624154	0.246972289	0.240752215	0.450988329	-0.160608741	0.618034176	-0.470362044	0.122790536	0.496116514	0.10090991	0.738412614	0.006095183	-0.220708463	0.490616583	0.533014133	0.074358656	0.438530627	0.153850506	-0.078704295	0.807904442	0.23029236	0.471475265	0.133035706	0.680211224	-0.16417209	0.610154072	0.434487431	0.158122276	0.013520624	0.966734698	-0.310215372	0.326432507	-0.067040708	0.836001694	0.263943846	0.407127105	-0.257154438	0.419739713	-0.254470021	0.424779113	0.32355786	0.304929825	-0.388921553	0.211477728	0.141849952	0.660113564	-0.306482043
202261_at	202261_at	antiquewhite4	0.346526517	0.269824599	0.442480623	0.14974902	-0.340026469	0.279512009	-0.512824878	0.088206988	0.413620839	0.181360825	0.56112564	0.05767066	-0.244466974	0.443816203	0.421951994	0.171842037	0.633346319	0.02703988	-0.11000112	0.733614307	0.352826737	0.260622402	0.252085157	0.429280947	0.145332353	0.652228857	0.639424887	0.025164728	0.21447188	0.503257682	-0.330255955	0.294441353	0.142524801	0.658583089	0.413686907	0.181284075	-0.063415796	0.844771485	-0.48714151	0.10821315	0.631806676	0.027530432	-0.139406814	0.665664275	0.239941786	0.452560317	-0.132800596
224156_x_at	224156_x_at	antiquewhite4	0.340931057	0.278152113	0.439579742	0.152754245	-0.338075555	0.282457779	-0.502501251	0.095919969	0.491285866	0.104798505	0.604590425	0.037300028	-0.510282557	0.09006605	0.121142272	0.707633393	0.547487333	0.065401336	0.06555546	0.839592955	0.355876358	0.256234506	0.274914356	0.387156065	-0.060328483	0.852253472	0.58229074	0.046971445	0.31155385	0.324239009	-0.037782462	0.907196469	-0.157828705	0.624207852	0.141141226	0.661722155	0.077349034	0.81115917	-0.336852415	0.284313631	0.337783505	0.282900274	0.053187697	0.869600857	0.289513713	0.361378604	0.180120477
213293_s_at	213293_s_at	antiquewhite4	0.333221087	0.289864091	0.312457745	0.32276228	-0.266432059	0.40255293	-0.511675519	0.089044208	0.445909872	0.146245591	0.711568728	0.009450414	-0.234179304	0.46381235	0.574447271	0.050757614	0.5715413	0.052213203	-0.087021953	0.787992078	0.35960168	0.25093329	0.248843863	0.435436575	0.133139201	0.679974099	0.582845598	0.046711384	0.112081496	0.728742513	-0.455944152	0.136298432	0.004640479	0.988580398	0.309402419	0.327768718	-0.090674267	0.779284464	-0.283114703	0.372563367	0.487637277	0.107800837	-0.256392427	0.421167207	0.118306426	0.714220601	-0.118954622
218579_s_at	218579_s_at	antiquewhite4	0.308192008	0.329763728	0.153635732	0.633561265	-0.207997655	0.516531266	-0.387542241	0.213243597	0.43792626	0.154484305	0.63932649	0.02519431	-0.608533141	0.035751208	0.430269386	0.162658346	0.41234762	0.182843863	-0.233249289	0.4656405	0.153353122	0.634193487	0.124132695	0.700707011	-0.233336895	0.465468147	0.298740597	0.34556745	0.28011967	0.377859497	-0.147742486	0.646790952	-0.327713374	0.298398524	-0.085423935	0.791809047	0.08692837	0.788215488	-0.076848884	0.812361003	0.077627871	0.810489303	0.113888108	0.724519267	0.383606804	0.21833093	0.202108578
201645_at	201645_at	antiquewhite4	0.281274131	0.375813462	0.446492036	0.145656111	-0.233741241	0.46467304	-0.497812204	0.099568107	0.396277307	0.202210833	0.440765145	0.151521589	-0.495412398	0.101470612	-0.073054318	0.821491074	0.36181455	0.247815024	0.158547608	0.622609224	0.123249316	0.702750932	0.097475587	0.763131776	-0.148866327	0.644260658	0.308626788	0.329046362	0.227733148	0.476552421	-0.021783523	0.946426015	-0.250601038	0.432094183	0.140534512	0.663100257	0.076406005	0.813425526	-0.253861784	0.425925054	0.279360849	0.379207478	-0.098605285	0.760457018	0.550433218	0.063674148	-0.143545108
222603_at	222603_at	antiquewhite4	0.25365542	0.426314196	0.20836467	0.515774754	-0.115134418	0.721609914	-0.276276672	0.384711763	0.456384521	0.135872216	0.545623658	0.066510589	-0.432648305	0.160090058	0.199472008	0.534239449	0.468772633	0.124234698	-0.234547235	0.46309003	0.210119556	0.512164178	0.257384065	0.419310016	-0.282553231	0.373553263	0.407438896	0.188631979	0.239820289	0.452796207	0.196201604	0.541099735	0.07001367	0.828821905	0.069399557	0.830304038	-0.018313286	0.954952296	-0.488623371	0.10698384	0.225310965	0.481380787	0.116782977	0.717766764	0.258066597	0.41803409	0.051032378
228923_at	228923_at	antiquewhite4	-0.252224345	0.429017568	-0.244655228	0.443454203	0.116383602	0.718697246	0.412363565	0.182825244	-0.36352134	0.245425543	-0.639235917	0.025221561	0.307985758	0.330104327	-0.099952603	0.757270157	-0.342673249	0.2755437	0.109137843	0.735638577	0.003417829	0.991589066	-0.26758361	0.400444796	0.209357101	0.513731523	-0.344496325	0.272829261	-0.090581968	0.779504234	-0.005821562	0.985674147	0.176280843	0.583662969	-0.08136736	0.801517136	0.019343347	0.952420973	0.124116087	0.700745421	-0.250648753	0.432003596	0.185250477	0.564336473	-0.292383137	0.356421344	0.060508003
226635_at	226635_at	antiquewhite4	0.246739831	0.439455161	0.21460222	0.502992024	-0.117301421	0.716559393	-0.48754072	0.107881058	0.563593515	0.056343204	0.734810641	0.006483211	-0.360312579	0.249929031	0.347732148	0.268049345	0.335306123	0.286669687	-0.067131039	0.83578337	0.354362483	0.258407296	0.491200398	0.10486819	-0.05985362	0.853405293	0.6176178	0.032358214	0.10865151	0.736779646	-0.039757807	0.902364437	-0.086777094	0.788576663	-0.098359124	0.761039644	0.040244649	0.901173999	-0.23248984	0.467135856	0.280363907	0.377426158	0.017706893	0.956442656	0.012678577	0.9688055	0.13762299
242972_at	242972_at	antiquewhite4	-0.238345414	0.455664388	-0.19610967	0.541293118	0.116956765	0.717361973	0.294351352	0.353041978	-0.387771191	0.212949866	-0.585365382	0.045543133	0.286933575	0.365866909	-0.330108037	0.294670753	-0.447110199	0.145031853	0.285445367	0.368468958	-0.11568088	0.720335332	-0.308151909	0.329829932	0.142469927	0.658707491	-0.419778063	0.174294921	-0.311453934	0.324402472	0.004682078	0.988478036	-0.21482152	0.502545188	0.033128705	0.918591513	-0.156673361	0.626780112	0.500181649	0.097713241	-0.482944426	0.111745723	-0.090141227	0.780553876	-0.109063348	0.735813333	0.125848018
221064_s_at	221064_s_at	antiquewhite4	-0.227289345	0.477435423	-0.322058309	0.307306096	0.171401933	0.594282661	0.399215034	0.198580522	-0.362118237	0.24738887	-0.420098402	0.173932106	0.402335039	0.19476908	0.000895563	0.997796078	-0.500389229	0.097551853	0.187040353	0.560511202	0.207768853	0.517003129	-0.019923896	0.95099448	0.139098064	0.666366846	-0.176056139	0.584150435	-0.25820296	0.417779403	0.217048188	0.498018242	0.084265205	0.794579383	-0.170867551	0.59545032	-0.20090286	0.531249633	0.225698115	0.480607545	-0.344442225	0.272909589	0.049134762	0.879470807	-0.535485757	0.072772738	0.341881617
203710_at	203710_at	antiquewhite4	0.213419701	0.505404512	0.242930129	0.446776741	-0.062719111	0.846458868	-0.329981805	0.294866601	0.317486275	0.314614496	0.603439466	0.037761037	-0.3697357	0.236840697	0.113089319	0.726385704	0.38298896	0.219136204	-0.029359612	0.927830806	0.051160059	0.874536631	0.167875035	0.60200533	-0.18549277	0.563818032	0.211321613	0.509697433	0.206289754	0.520058033	0.00660346	0.983750241	-0.039566228	0.902832941	0.049607883	0.878317796	0.111664896	0.729717369	-0.342234784	0.276198844	0.332027039	0.291702471	-0.183389529	0.568324792	0.378330335	0.225265668	-0.26285569
206495_s_at	206495_s_at	antiquewhite4	0.211360324	0.509618081	0.250621128	0.432056041	-0.18275176	0.569694237	-0.350173814	0.264474779	0.255807661	0.422264287	0.601860259	0.038400167	-0.160921566	0.61734089	0.454548753	0.1376547	0.531264658	0.075495414	-0.140786553	0.662527649	0.314108872	0.320074306	0.331509933	0.292500653	0.221073544	0.48988107	0.497937277	0.099469613	0.177419713	0.581194801	-0.287545128	0.364800443	0.192238115	0.549463077	0.236681559	0.458910357	0.063347959	0.844935761	-0.397611766	0.200556771	0.575379697	0.050296667	-0.156254038	0.62771464	0.103877462	0.748006452	-0.074382836
208766_s_at	208766_s_at	antiquewhite4	0.210801173	0.510764788	0.285429236	0.368497215	-0.098818977	0.759951335	-0.436852279	0.155614692	0.49050309	0.105437881	0.557453446	0.059686015	-0.529419995	0.076706845	-0.057753447	0.858502562	0.369738313	0.236837125	-0.079269135	0.806548773	-0.048894516	0.880056376	0.235295173	0.461623308	-0.242184116	0.448217236	0.287627317	0.364657241	0.261755483	0.411171472	0.045643355	0.887985985	-0.17995474	0.575715678	-0.108731492	0.736591953	0.259205175	0.415909917	-0.225559036	0.480885257	0.227815675	0.476388306	0.080426502	0.803772512	0.422141214	0.171629569	-0.116175088
201837_s_at	201837_s_at	antiquewhite4	-0.188108719	0.558232969	-0.324850117	0.302890288	0.170108205	0.597111049	0.434165957	0.158465124	-0.336161314	0.285365284	-0.457119239	0.135163036	0.309264912	0.327995026	0.089064523	0.783119503	-0.360455685	0.249727157	-0.105821362	0.743429559	-0.170766536	0.595671143	-0.245488477	0.441853631	-0.008687212	0.978623465	-0.392439766	0.207013849	0.036344793	0.910715081	0.033630102	0.917363097	0.284674041	0.369821375	-0.285442514	0.368473955	0.104909793	0.745574899	0.01555425	0.961734309	-0.103904148	0.747943569	0.202426214	0.528074398	-0.343433579	0.274409743	-0.123153756
235120_at	235120_at	antiquewhite4	-0.160500082	0.618275057	-0.177375911	0.581289654	0.108057569	0.738173855	0.333593569	0.289291955	-0.351744307	0.262190265	-0.612844679	0.034110703	0.434790582	0.157799402	-0.088704242	0.783978443	-0.453471164	0.138708024	0.193375452	0.547057717	-0.095307936	0.76827071	-0.36659824	0.241152356	0.054337314	0.86680429	-0.375470429	0.229078892	-0.178995002	0.57778761	-0.026508852	0.934824458	0.148101874	0.645981424	-0.002783587	0.993149837	-0.170517592	0.596215478	0.128752271	0.690048364	-0.177078722	0.581933369	-0.069452773	0.830175585	-0.283595675	0.371716484	-0.234549444
218415_at	218415_at	antiquewhite4	0.137259444	0.670555774	0.068084043	0.833480674	-0.198180794	0.536943595	0.084128122	0.79490727	-0.033281781	0.918216462	-0.26997152	0.3960911	0.085450034	0.791746674	0.063117902	0.845492916	-0.220569502	0.490896672	0.298249898	0.346398831	0.165365522	0.607523297	-0.296675108	0.34907418	-0.147525653	0.64727954	-0.023796589	0.941482276	0.192143257	0.54966389	0.003190867	0.992147582	-0.000764123	0.998119542	-0.158035024	0.623748908	-0.063081602	0.845580834	-0.064840384	0.84132298	-0.02005528	0.950671667	0.14374823	0.655811569	-0.324098428	0.304075731	0.001674757
204977_at	204977_at	antiquewhite4	-0.088011429	0.785630789	-0.240060589	0.452329712	0.165659394	0.606876144	0.147961534	0.646297502	0.074630941	0.817695042	-0.123757091	0.701575844	0.072236402	0.823461758	0.086582928	0.789040294	-0.347549546	0.268317787	0.222020353	0.487975903	0.069176843	0.830841674	-0.156188558	0.627860619	-0.111138678	0.73094926	-0.198452776	0.536373512	-0.094603611	0.769942337	-0.03765713	0.907503152	-0.079684005	0.805553357	-0.381792169	0.220701143	0.020128437	0.950491923	0.179990792	0.575637905	-0.337125246	0.283899069	0.066281218	0.837837752	-0.401586494	0.195679373	-0.082953299
204065_at	204065_at	antiquewhite4	0.081760253	0.800575726	0.113541574	0.725328803	0.00835921	0.979430423	-0.189858981	0.554508836	0.222049915	0.487916471	0.468416986	0.12455936	-0.379138169	0.224195493	-0.029568173	0.927319329	0.441802011	0.150448621	-0.270340374	0.395420748	-0.156823573	0.626445462	0.174594937	0.58732419	-0.127899803	0.692011424	0.088095504	0.785430227	0.180891657	0.573695865	0.037981289	0.90670997	-0.030576143	0.924847742	0.060099866	0.852807971	0.218598605	0.494876971	-0.200272306	0.532566317	0.177619422	0.580762415	-0.008096606	0.9800765	0.449287523	0.142846774	-0.090052895
228863_at	228863_at	antiquewhite4	0.066357324	0.837653732	0.250762024	0.431788591	0.037653611	0.907511764	-0.294744848	0.352368407	0.346942236	0.269211703	0.330208906	0.294514308	-0.099504512	0.758329661	-0.248197175	0.436669811	0.190475318	0.553199858	0.119449324	0.711563651	0.008013458	0.98028107	0.294461281	0.352853736	-0.07325692	0.821003071	0.290054212	0.360442066	0.006807442	0.983248345	0.139607818	0.665207015	0.108893632	0.736211501	0.045200699	0.889066371	0.08454253	0.793916143	-0.306821065	0.332031283	0.28437626	0.370344188	-0.129050217	0.68936267	0.085679411	0.791198541	-0.313762346
222405_at	222405_at	antiquewhite4	0.055237129	0.86461637	0.122881514	0.703602468	-0.030921678	0.924000613	-0.232602162	0.466914553	0.305071031	0.334938122	0.526079033	0.078934631	-0.389206332	0.211114249	-0.017920553	0.955917517	0.442845252	0.149373976	-0.166667085	0.604659024	0.045039778	0.889459171	0.372543548	0.233021098	0.034104392	0.916201245	0.292260041	0.356633264	0.227096518	0.47781931	0.028583536	0.929734276	-0.017201324	0.957685314	-0.095617766	0.767535654	0.356562579	0.255253128	-0.18228243	0.570702847	0.202385248	0.52815968	0.157410495	0.625138512	0.189111427	0.5560982	0.160117559
219731_at	219731_at	antiquewhite4	-0.042507102	0.895644282	-0.283664356	0.371595634	0.092844888	0.774120356	0.231439166	0.469208317	-0.02477008	0.939092221	-0.157683583	0.62453074	0.192663578	0.548562751	0.16140961	0.616259851	-0.371600401	0.234299969	0.15674178	0.626627678	0.25865774	0.416930563	-0.081227203	0.801853025	-0.140635477	0.662870857	-0.050429233	0.876316658	-0.25004196	0.43315627	0.156076865	0.628109649	-0.124533997	0.699779097	-0.179439977	0.576826608	-0.353311792	0.259921588	0.263590179	0.407779371	-0.499879098	0.097948786	0.032327277	0.920555341	-0.531271405	0.075491008	0.345594805
215119_at	215119_at	antiquewhite4	0.011152249	0.972559563	-0.155217593	0.630026676	-0.027521856	0.932338788	0.158280623	0.623202746	-0.087850837	0.786013914	-0.237010591	0.458267594	0.160396998	0.618503608	0.104356591	0.746877649	-0.375808285	0.228626419	0.309989142	0.326804051	0.163108531	0.612502134	-0.265194719	0.404824333	-0.089801511	0.781363153	-0.146990491	0.648485966	-0.112941149	0.726732063	-0.044358516	0.891122356	-0.211975296	0.508358207	-0.181764366	0.571817018	-0.21063755	0.51110056	0.309902314	0.326946714	-0.372174574	0.233520916	-0.013742501	0.966189079	-0.412305873	0.182892617	0.163268018
219420_s_at	219420_s_at	antiquewhite4	-0.002837957	0.993016041	-0.009860329	0.975737492	0.132046609	0.682478743	-0.023615923	0.941925884	0.077754858	0.810184273	0.349797898	0.265023308	-0.415416997	0.179281454	-0.234026215	0.464113049	0.178474549	0.578912423	-0.175369453	0.585641092	-0.206515949	0.519590347	0.138665678	0.667351169	-0.315618539	0.317627428	-0.126875688	0.694372052	0.141195529	0.661598859	0.38307216	0.21902766	-0.166541764	0.604934589	-0.140628827	0.662885964	0.199300171	0.534598988	-0.08891021	0.78348737	-0.088328097	0.78487544	0.042735745	0.895085684	0.486253316	0.108954448	0.068467733
204980_at	204980_at	antiquewhite4	0.002354216	0.994206465	0.171352439	0.594390771	0.112769616	0.727133098	-0.258073412	0.418021361	0.34405724	0.273481619	0.174406786	0.587733344	0.015765073	0.961215994	-0.322294016	0.306931902	0.130707254	0.685553074	-0.069161338	0.830879105	-0.208464827	0.515568388	0.258022302	0.418116836	-0.105410129	0.744397174	0.220116053	0.491811147	-0.155597912	0.629177929	0.120442875	0.709256288	0.125737536	0.696998468	0.130947984	0.685000183	-0.022878244	0.943737346	-0.173859201	0.588924756	0.168596772	0.600421887	-0.117735021	0.715550069	0.107641657	0.739150591	-0.377688293
204368_at	204368_at	antiquewhite4	-0.000374213	0.999079086	0.215601298	0.500957777	-0.020035725	0.950719715	-0.112329375	0.728162643	0.116007341	0.719574198	0.21621958	0.499700715	-0.127301182	0.693390966	-0.161994666	0.614964849	0.432240805	0.160528157	-0.123806933	0.701460532	-0.064760368	0.841516608	0.21945282	0.493150075	0.136257022	0.672843231	0.175488588	0.585382369	0.264752005	0.405638591	0.018697112	0.954009015	0.361071626	0.248859364	0.114428849	0.723256563	0.359480292	0.251105005	-0.488939167	0.10672307	0.493135228	0.103298204	0.069084625	0.831064311	0.206635941	0.519342325	-0.269536248
218717_s_at	218717_s_at	bisque4	-0.4515146	0.140633821	-0.386858694	0.214122012	0.452652609	0.139511621	0.410875405	0.18456807	-0.268492081	0.39878561	-0.038391033	0.905707486	0.127519321	0.692888158	-0.185392755	0.564032013	-0.003035873	0.992528998	-0.177812602	0.580344283	-0.202864296	0.527162782	0.231949674	0.468200804	0.325109267	0.302482197	-0.34190463	0.276692742	0.011488697	0.971732009	0.100486592	0.756008049	0.419320183	0.174814337	-0.334647236	0.287676975	0.579453569	0.04831719	-0.088267239	0.785020592	0.012390799	0.969513259	0.163235333	0.612222011	-0.18106464	0.573323257	-0.09782433
204674_at	204674_at	bisque4	-0.388161523	0.212449657	-0.367292715	0.240194001	0.473020115	0.120400048	0.337718002	0.282999574	-0.226534914	0.478938182	0.014311047	0.964791023	0.067695802	0.834418618	0.003246874	0.992009759	-0.129619677	0.688052706	-0.358931225	0.251882579	-0.10133819	0.75399639	0.42600414	0.167328096	0.182301568	0.570661705	-0.191874918	0.550232127	0.052785529	0.870579499	0.358013805	0.253184945	0.522188902	0.081583741	-0.454726898	0.137481067	0.487793468	0.107671155	-0.31164888	0.324083581	0.163803463	0.610967524	0.285736723	0.367958777	-0.072909114	0.821840859	-0.035263263
210320_s_at	210320_s_at	bisque4	0.327409036	0.298874173	0.21529401	0.501583062	-0.219717723	0.492615094	-0.406999359	0.189155725	0.394257616	0.204730068	0.181181114	0.573072424	0.133045299	0.680189243	0.087100074	0.787805589	-0.147840707	0.646569672	0.363528067	0.245416151	0.226283433	0.479439592	-0.084270003	0.794567906	-0.283349908	0.372149099	0.372942417	0.232481499	-0.455975116	0.136268434	-0.130469371	0.686099566	-0.509443712	0.09068521	0.35169442	0.262262657	-0.806565288	0.00152589	0.392575319	0.206843019	-0.304231161	0.336338035	-0.49237188	0.103915725	-0.217006055	0.498103732	0.037453844
1553976_a_at	1553976_a_at	bisque4	0.324115822	0.30404827	0.200697936	0.531677392	-0.146883342	0.648727608	-0.261974542	0.410765723	0.263399993	0.408130345	0.572927431	0.051515295	-0.308979093	0.328465698	0.367471724	0.239947339	0.254399709	0.424911506	0.316627878	0.315997249	0.135830739	0.673816753	-0.278386731	0.380941552	-0.266950342	0.401603424	-0.035504	0.912773557	0.273564749	0.389585387	-0.337397619	0.283485547	-0.187982207	0.55850255	-0.028419232	0.930137305	0.051724598	0.873161984	-0.219863944	0.492319909	0.234331563	0.463513371	-0.414004623	0.180915271	0.171786911	0.593442006	-0.550959667
238841_at	238841_at	bisque4	0.299704969	0.343936655	0.269503216	0.396943024	-0.376715715	0.227413792	-0.182959429	0.569248176	0.102958052	0.750173808	-0.092838241	0.774136157	0.10101771	0.754753268	0.065660952	0.839337787	0.095446762	0.767941332	0.136874328	0.671434279	0.242879692	0.44687406	-0.178038853	0.579854721	-0.116262631	0.71897916	0.32565111	0.301629937	-0.141889128	0.660024685	-0.054957882	0.865295273	-0.211036106	0.510282849	0.528361695	0.077407819	-0.637619308	0.025711563	0.088387231	0.784734407	-0.088934702	0.78342898	-0.182829725	0.569526757	-0.044927555	0.889733116	0.250134602
202457_s_at	202457_s_at	bisque4	0.293522037	0.354463805	0.292593587	0.356059192	-0.388514142	0.211998391	-0.382549803	0.219709672	0.235311387	0.461591536	0.023013021	0.943406365	0.023572629	0.942032192	0.058665806	0.856287581	0.015839079	0.961034051	0.330134906	0.294629075	0.199451586	0.534282172	-0.167276945	0.603318697	0.002384283	0.994132472	0.332342206	0.291216595	-0.200329998	0.532445791	-0.361872589	0.247733547	-0.509476688	0.090660816	0.358626362	0.252314926	-0.474404262	0.119167434	0.427156502	0.16605821	-0.165139034	0.608022234	-0.254350786	0.425003638	-0.081225616	0.80185683	0.206612628
223054_at	223054_at	bisque4	0.282476217	0.373689148	0.039935317	0.901930363	0.028455351	0.930048707	-0.263319562	0.408278821	0.315822752	0.317297231	0.638518296	0.025438233	-0.289597493	0.361233351	0.377357494	0.226558492	-0.046269659	0.886457668	0.305851444	0.333640144	0.102499764	0.751254765	-0.170272032	0.596752602	-0.473092898	0.120335026	-0.084895417	0.793072376	0.043323815	0.893649169	-0.123621061	0.701890584	-0.375388562	0.229188613	-0.229730864	0.47258705	-0.125924278	0.69656733	-0.000707339	0.998259285	-0.038418633	0.905639963	-0.478917611	0.115205948	0.110154949	0.73325376	-0.458845038
1558714_at	1558714_at	bisque4	-0.256423661	0.42110865	-0.26836267	0.399021748	0.102947486	0.750198723	0.430711545	0.162179028	-0.320863777	0.309206364	-0.517689029	0.084722776	0.079419327	0.80618838	-0.44350707	0.148694791	-0.229475954	0.473092183	-0.116850695	0.717609025	-0.15708296	0.625867741	-0.058040747	0.857804969	-0.015249402	0.962483807	-0.267812941	0.400025629	-0.080750047	0.802996771	0.417972591	0.176348663	-0.07322909	0.8210701	-0.116297913	0.718896935	0.019058226	0.953121603	0.314839476	0.31888885	-0.53525963	0.072916859	0.413245812	0.181796873	-0.119877159	0.7105698	0.629162959
223408_s_at	223408_s_at	bisque4	-0.25377354	0.426091434	-0.290499163	0.359672048	0.165244696	0.607789449	0.30645924	0.332631155	-0.25929086	0.415750278	-0.497353327	0.099930033	0.161438915	0.616194962	-0.38071517	0.222115179	-0.418376411	0.175888005	-0.154832374	0.630886776	-0.213758172	0.504713465	0.03617739	0.911124887	-0.05041699	0.876346481	-0.212293568	0.507706713	-0.273490061	0.389720055	0.397868037	0.200240075	-0.171777036	0.593463565	-0.152545591	0.636001237	-0.126701822	0.69477307	0.473114728	0.120315527	-0.567658841	0.054203227	0.310659308	0.325704089	-0.119758826	0.710844644	0.57128036
208771_s_at	208771_s_at	bisque4	-0.250636908	0.432026083	-0.19339921	0.547007519	0.279947746	0.378164688	0.13301849	0.68025067	-0.31573365	0.317441279	-0.050312175	0.876601818	0.231313427	0.469456623	0.029651298	0.927115481	-0.213672546	0.504888246	-0.204832934	0.523074543	-0.303561321	0.337456802	0.184813151	0.565272715	0.240365886	0.451737366	-0.239064935	0.454264068	-0.028519936	0.929890282	-0.046887706	0.88494985	0.278131375	0.381396801	-0.247806626	0.437415409	0.346164826	0.270358496	0.001646047	0.995949196	0.29124062	0.358390839	-0.051876922	0.872791131	0.02482682	0.938952931	-0.301713348
239587_at	239587_at	bisque4	0.247643513	0.43772699	0.196158499	0.541190402	-0.219890344	0.492266622	-0.255361724	0.423101854	0.136071414	0.673267057	0.574092517	0.050933764	-0.347493657	0.268399979	0.403410908	0.193465312	0.443796133	0.148398765	0.261165421	0.412265398	0.202779145	0.527339923	-0.212397385	0.507494282	0.08401218	0.795184614	0.00462133	0.98862752	0.291581255	0.357803044	-0.56330979	0.056494723	-0.238612869	0.455143633	0.102370703	0.751559253	0.194827827	0.543992471	-0.069088356	0.831055301	0.254353167	0.424999153	-0.366143405	0.241781238	0.242588733	0.447435675	-0.275507149
212311_at	212311_at	bisque4	-0.239831284	0.452774858	-0.196654592	0.540147306	0.24776901	0.437487254	0.185664906	0.563449829	-0.271312303	0.393657133	0.007552663	0.981414783	0.318601149	0.312823594	0.154594274	0.631418606	-0.054074908	0.8674425	-0.224554919	0.482892451	-0.157780883	0.624314247	0.236558508	0.459150845	0.347586396	0.2682636	-0.107396955	0.73972542	0.033137932	0.918568905	-0.121296779	0.707275022	0.507360698	0.092235104	-0.186863866	0.560887914	0.369258841	0.237493051	-0.187248876	0.56006624	0.42292843	0.170747405	-0.017098078	0.957939095	-0.216046635	0.500052197	-0.310299801
204118_at	204118_at	bisque4	0.23951002	0.453398873	0.22249	0.487032128	-0.155282183	0.629882503	-0.26167984	0.411311627	0.102375324	0.75154835	0.443484336	0.148718089	-0.077634835	0.810472575	0.493698485	0.102844122	0.293207432	0.355003975	0.082210157	0.799498011	0.138044767	0.668765511	-0.071833	0.82443406	0.07321825	0.82109621	0.119773108	0.710811469	0.250413265	0.432450756	-0.448184953	0.143950603	0.143628966	0.656081571	0.111047691	0.731162321	0.104467743	0.746615844	-0.359916704	0.250487976	0.588472109	0.044131347	-0.354439	0.258297219	0.137359363	0.670327905	-0.559660993
201834_at	201834_at	bisque4	-0.228291963	0.475441661	-0.324647164	0.303210098	0.414863935	0.179920129	0.088070006	0.785491052	-0.039537566	0.902903036	0.33494502	0.287221484	-0.058822684	0.855906817	0.051995094	0.872503443	-0.174126867	0.588342263	0.081306544	0.801662881	-0.10573021	0.743644007	0.125521351	0.697497686	0.026223155	0.935525587	-0.329923471	0.294957129	-0.201370665	0.530273689	-0.03423046	0.915892444	-0.152715424	0.635620894	-0.355751332	0.256413544	0.224428054	0.483146321	0.251748258	0.429918773	-0.224383217	0.483236059	-0.276116515	0.384998708	0.004242645	0.989559365	-0.197629901
228471_at	228471_at	bisque4	-0.221750831	0.488517891	-0.195983932	0.541557653	0.373179792	0.232160729	0.092085994	0.77592489	-0.087231229	0.787492523	0.065731668	0.839166743	0.239571551	0.453279326	0.053021669	0.870004853	-0.211505674	0.509320184	-0.224215361	0.483572078	-0.23351676	0.465114382	0.299908728	0.343592619	0.075017899	0.816763911	-0.110163685	0.733233286	-0.071078116	0.826254129	0.110068794	0.733455687	0.43615434	0.156352103	-0.307479651	0.330940921	0.265626549	0.404030886	-0.226619864	0.47876886	0.320797847	0.309311436	-0.04090769	0.899553018	-0.113614871	0.725157554	-0.46483504
225240_s_at	225240_s_at	bisque4	0.217207445	0.497695164	0.133259862	0.679697679	-0.179951589	0.575722477	-0.002587016	0.993633573	-0.122369294	0.704788883	0.277775714	0.382031337	-0.003584239	0.991179563	0.405694102	0.190716346	0.307482254	0.330936614	0.159112467	0.621354192	0.090223125	0.780358808	-0.355940603	0.256142534	0.010048691	0.975274128	-0.133754823	0.678564162	0.285301099	0.368721716	-0.411985349	0.183267208	0.126852497	0.694425538	0.216704214	0.498716367	0.030982921	0.923850475	-0.296411546	0.349523009	0.401222411	0.196123072	-0.411117763	0.184283536	0.08307679	0.797422953	-0.500835627
206666_at	206666_at	bisque4	0.199098591	0.535020888	0.197490866	0.538390856	-0.115451646	0.720869924	-0.217979293	0.496130678	0.102838596	0.750455527	0.34810369	0.267503624	-0.23427846	0.463617636	0.408885435	0.186914655	0.252876619	0.427784353	0.043912474	0.89221151	0.044533746	0.890694523	-0.147686094	0.646918007	-0.007056574	0.982635366	-0.02277547	0.943989738	0.370198022	0.236209246	-0.373990466	0.231067232	0.116432083	0.718584275	-0.044385336	0.891056872	0.276036838	0.385141503	-0.397540665	0.200644691	0.529478436	0.076668263	-0.175823868	0.584654482	0.301036573	0.341691655	-0.589937269
227893_at	227893_at	bisque4	-0.197881493	0.537571235	-0.146693762	0.649155224	0.161153715	0.616826582	0.150529896	0.640521541	-0.314988003	0.318648148	-0.055116197	0.864910371	0.150688276	0.640165957	0.059012941	0.855445075	-0.065528207	0.839658877	-0.116598672	0.718196121	-0.320490782	0.309801061	-0.02093188	0.948518032	0.281508408	0.37539896	-0.319864089	0.310801675	0.150180852	0.641305437	-0.274726486	0.387493769	0.238434271	0.455491347	-0.24163773	0.449273672	0.501719349	0.096521964	0.009797164	0.975892876	0.317782267	0.314138472	-0.018951112	0.953384823	0.012795559	0.968517802	-0.370886993
226219_at	226219_at	bisque4	0.178357579	0.57916534	0.259441098	0.415470441	-0.128444028	0.690757983	-0.306882776	0.331929031	0.078321996	0.808822273	0.250631211	0.432036898	0.011481114	0.97175066	0.231857279	0.468383075	0.204960972	0.522809124	-0.089093126	0.783051319	-0.211589068	0.509149301	-0.034699502	0.914743637	0.054257851	0.866997549	0.082901889	0.797841637	0.201975104	0.529013832	-0.40934814	0.186367388	0.164339918	0.609783858	0.109711322	0.734293673	0.177875777	0.580207569	-0.252059525	0.429329458	0.640007767	0.024990012	-0.255834722	0.422213486	0.251757794	0.429900714	-0.662495266
229713_at	229713_at	bisque4	-0.177264201	0.581531586	-0.176424141	0.583352187	0.098297258	0.76118609	0.242532632	0.447544002	-0.133581173	0.678961771	-0.272293382	0.391880983	0.218008819	0.496070875	-0.256649668	0.420685044	0.03394187	0.916599352	-0.564693343	0.055758541	-0.250013717	0.433209957	0.284040961	0.370933332	0.013278365	0.967330454	0.108069194	0.738146558	-0.148918338	0.64414364	0.39525333	0.203485694	0.269464381	0.397013713	0.124796081	0.699173294	-0.105695701	0.743725198	0.036363523	0.910669229	-0.129773427	0.687699159	0.366490152	0.241301716	-0.120668602	0.708732385	0.471743144
213465_s_at	213465_s_at	bisque4	0.174543013	0.587437094	0.116686802	0.717990805	-0.002268671	0.994416982	-0.161398787	0.616283818	0.231906828	0.468285323	0.504803093	0.094162405	-0.216009456	0.500127773	0.33736194	0.283539695	0.286885921	0.365950078	0.1367283	0.671767488	0.176537505	0.583106371	-0.053681994	0.868398257	-0.114191061	0.723811752	0.036380132	0.910628572	0.215835234	0.500481984	-0.193255554	0.547311084	0.110993122	0.731290113	-0.01779792	0.956218924	0.116390184	0.718681907	-0.413943052	0.180986706	0.322740032	0.306224526	-0.280420202	0.377326313	0.109653354	0.734429585	-0.511567498
239124_at	239124_at	bisque4	-0.167323632	0.603216136	-0.240540576	0.451398594	0.093433151	0.772722261	0.266921097	0.40165697	-0.11417775	0.723842834	-0.413253416	0.181788025	0.136029305	0.673363221	-0.258580962	0.417073809	-0.322425641	0.306723051	-0.257031218	0.419970382	-0.152513945	0.636072118	0.120609954	0.708868494	-0.121549389	0.706689223	-0.032099605	0.921113304	-0.104036305	0.747632175	0.427280285	0.165922166	0.007131989	0.982449812	-0.250639166	0.432021797	-0.04856092	0.880869565	0.242958834	0.446721358	-0.386636976	0.214407408	0.48972841	0.106073197	-0.278574291	0.38060735	0.557284755
236009_at	236009_at	bisque4	0.163398735	0.611861105	0.206817392	0.518967363	-0.23297475	0.466180809	-0.22109878	0.489830247	0.205403698	0.521891813	-0.16830282	0.601066608	0.105166813	0.744969844	-0.21925915	0.493541365	-0.022157288	0.945507976	0.039567453	0.902829946	-0.021122106	0.948050726	-0.026373594	0.935156389	-0.125341288	0.697913575	0.30157366	0.340788399	-0.238535874	0.455293521	0.024016716	0.940941794	-0.251845483	0.429734656	0.337859322	0.282785363	-0.460274575	0.132144686	0.261571701	0.411512034	-0.195988098	0.541548887	-0.022233417	0.945320998	-0.061003851	0.850615768	0.234882878
202867_s_at	202867_s_at	bisque4	0.162426829	0.614008917	0.081503929	0.801189876	0.056928878	0.860505218	-0.194150804	0.545420439	0.186816471	0.560989097	0.447031962	0.145110766	-0.177292893	0.581469444	0.115597082	0.720530743	-0.01934825	0.952408924	0.330808805	0.293584852	-0.0509673	0.87500607	-0.172720877	0.591404464	-0.294254303	0.353208207	-0.164830735	0.608701645	0.078476491	0.808451331	-0.147484734	0.647371759	-0.215997436	0.500152206	-0.177135299	0.581810801	0.066616876	0.83702621	-0.046824681	0.885103594	0.090540126	0.779603869	-0.435364944	0.157188822	0.130083755	0.68698574	-0.586303554
203225_s_at	203225_s_at	bisque4	0.159972835	0.619444363	0.252505889	0.428485057	-0.287589511	0.364723108	-0.097800235	0.762362871	0.075677968	0.815176097	-0.35091839	0.263390251	0.012146925	0.970113057	-0.364001332	0.244756015	-0.100662998	0.755591226	0.346430843	0.269965767	0.006674335	0.983575855	-0.314800098	0.318952681	-0.164990986	0.608348459	0.052501029	0.871271908	-0.017935468	0.955880861	0.032424368	0.920317405	-0.296485415	0.349397183	0.203225471	0.526411712	-0.266784314	0.401907467	0.19081985	0.552468697	-0.227386905	0.477241251	0.034116983	0.916170404	-0.017225562	0.957625735	0.11748418
227285_at	227285_at	bisque4	-0.159713499	0.620019806	-0.204280506	0.524220379	0.128649411	0.690285138	0.17725072	0.581560785	-0.307379676	0.331106315	0.035448734	0.91290888	0.351085157	0.263147698	0.15417146	0.632363417	0.081793795	0.800495367	-0.188175498	0.558090691	-0.308185063	0.329775193	-0.053578501	0.86865003	0.322380078	0.306795338	-0.236680311	0.458912796	-0.092783155	0.774267108	-0.42939025	0.163614024	0.20431231	0.524154383	0.095596372	0.767586406	0.166908999	0.604127221	0.192488538	0.54893308	0.180667588	0.574178659	-0.276009092	0.385191235	-0.173647484	0.58938565	-0.287076485
217983_s_at	217983_s_at	bisque4	0.151874617	0.637504676	0.125707324	0.697068228	-0.07282628	0.822040414	-0.164309851	0.609850179	0.048679608	0.880580234	0.329929838	0.294947247	-0.047678068	0.883022156	0.376199542	0.228103096	0.117846418	0.715290828	0.147519952	0.647292389	0.063902202	0.843593756	-0.091171391	0.778101028	0.045636853	0.888001852	-0.005334577	0.986872437	0.251602205	0.430195428	-0.369948586	0.236549808	0.112817615	0.727020872	-0.101256761	0.754188684	0.22095438	0.490121089	-0.25524501	0.423321202	0.46732956	0.125555488	-0.252786022	0.427955536	0.02244025	0.944813009	-0.530016128
228461_at	228461_at	bisque4	0.145137154	0.652669965	0.016173869	0.960211	-0.122848221	0.703679565	-0.097723375	0.76254489	0.177668735	0.580655666	0.088389604	0.784728747	0.20105034	0.530941876	0.072996831	0.821629553	0.061128374	0.85031387	-0.090436434	0.779850793	0.109411188	0.734997453	0.087630834	0.786538847	-0.118862026	0.712928605	0.332937175	0.290300613	-0.333901079	0.288820099	0.026621809	0.93454726	-0.139620742	0.665177618	0.353206696	0.260073339	-0.582375754	0.046931533	0.231689121	0.468714892	-0.235071094	0.462062503	-0.165795448	0.606576621	-0.286688059	0.366295513	0.322588835
222786_at	222786_at	bisque4	-0.139814298	0.664737408	-0.025962439	0.936165448	-0.029392694	0.927749675	0.229796345	0.472457333	-0.245860756	0.441139427	-0.702533369	0.010841385	0.217603082	0.496892959	-0.281026701	0.376251494	-0.246491247	0.43993112	-0.193458412	0.546882437	-0.196717546	0.540014998	-0.105844314	0.743375563	0.055286597	0.864496115	-0.104433288	0.746696997	0.0367017	0.909841431	0.21663553	0.498855821	0.25002918	0.433180562	0.003920924	0.990351048	0.015187645	0.962635648	-0.048266135	0.881588235	-0.020560754	0.949429778	0.437928592	0.154481856	-0.028496526	0.929947705	0.131387838
244881_at	244881_at	bisque4	0.131712433	0.683245392	0.179318883	0.577088069	-0.27247214	0.391557799	-0.149459323	0.642926937	0.055702614	0.863484875	-0.293240951	0.354946402	0.150117303	0.641448193	-0.119031655	0.712534288	-0.016929301	0.958353965	-0.072003518	0.824023041	-0.043275191	0.893767934	-0.064796684	0.841428728	0.003702458	0.990888649	0.254144776	0.425391698	-0.157915149	0.624015547	-0.066123577	0.838218941	-0.157869242	0.62411767	0.346276987	0.270192869	-0.377927103	0.225800991	0.242678693	0.447261998	-0.096053101	0.766503142	0.07296707	0.821701245	-0.032790135	0.919421099	0.279498393
227305_s_at	227305_s_at	bisque4	-0.122819739	0.703745522	-0.150115182	0.641452958	0.202227835	0.528487434	0.187994759	0.558475803	-0.245749116	0.441353546	0.247817407	0.43739482	0.052009248	0.872468985	0.180335633	0.574894207	0.056177592	0.862330547	0.068367139	0.832796874	0.152692145	0.635673024	0.098123985	0.761596287	0.160462954	0.618357371	-0.169405655	0.598649137	0.020209834	0.950291937	0.040968957	0.899403251	0.209428599	0.513584458	-0.040533015	0.900468969	0.130038308	0.687090205	-0.206738759	0.519129839	0.1598341	0.61975218	-0.267478231	0.400637481	-0.000995494	0.997550155	-0.137841369
225761_at	225761_at	bisque4	-0.117496386	0.716105505	-0.193695895	0.546380802	0.326201546	0.300765538	-0.048998507	0.879802903	0.119814551	0.710715212	0.403246956	0.193663645	-0.058088892	0.857688077	0.196458038	0.540560484	-0.044783808	0.890084032	-0.164253483	0.609974517	-0.130970754	0.684947892	0.272526097	0.391460276	-0.023895934	0.94123835	-0.07779447	0.810089129	-0.042725008	0.895111915	-0.024806987	0.93900162	0.116025529	0.7195318	-0.351028005	0.263230807	0.273944262	0.388901469	-0.073294341	0.820912942	0.136653839	0.671937416	-0.113333459	0.725815104	0.003284175	0.991917967	-0.340245013
228153_at	228153_at	bisque4	0.114675768	0.722680183	0.190818882	0.55247075	-0.025768963	0.936640307	-0.279494215	0.378970384	0.161034245	0.617091239	0.494090252	0.102529077	-0.140258782	0.663726872	0.240619623	0.451245339	0.334572923	0.28779071	0.058530853	0.856615155	0.113893814	0.724505941	0.134666144	0.67647873	0.13591281	0.673629288	0.161374456	0.616337696	0.095427532	0.767986953	-0.281810152	0.374865438	0.082784838	0.798121865	0.145534464	0.651772239	0.128109775	0.69152774	-0.276146169	0.384945571	0.438077231	0.154325827	-0.33976627	0.279903877	0.23153795	0.469013283	-0.402907606
218798_at	218798_at	bisque4	-0.11337177	0.725725576	-0.080570396	0.803427487	0.122667371	0.704098398	0.06737433	0.835195407	-0.149226281	0.643450962	0.167449711	0.602939203	-0.268679754	0.398443289	0.069529485	0.829990422	0.117689326	0.715656417	-0.105321057	0.7446068	-0.21792839	0.496233787	-0.034307167	0.915704559	0.109619577	0.734508784	-0.32446152	0.303502798	0.35166431	0.262306355	-0.159450725	0.620603077	0.06668592	0.836859297	-0.338127536	0.282379064	0.634365238	0.026718733	-0.119526786	0.711383679	0.240703229	0.451083273	0.103032785	0.749997574	0.327421157	0.29885522	-0.264163897
207559_s_at	207559_s_at	bisque4	-0.111424995	0.73027891	-0.040955214	0.899436845	0.071963818	0.824118731	0.247327073	0.438331766	-0.237992032	0.456352881	0.047371856	0.883768939	-0.19137062	0.551300687	0.120940743	0.708100911	0.274819371	0.387326785	-0.115973094	0.719654033	0.056616452	0.861264215	-0.02455381	0.939623155	0.179577579	0.576529561	-0.221045846	0.489936855	0.475791247	0.117940647	0.029378165	0.927785305	0.444870234	0.147302102	-0.157890696	0.624069944	0.558079121	0.059339225	-0.563057219	0.056629843	0.400417232	0.197106521	0.212645928	0.506985872	0.213765607	0.504698291	-0.194199053
1570198_x_at	1570198_x_at	bisque4	-0.109929013	0.733783328	-0.049192705	0.879329586	0.138233102	0.668336406	0.064187948	0.84290202	-0.0398712	0.902087149	0.059948137	0.853176013	-0.409879312	0.185740368	-0.003771064	0.990719824	0.030748951	0.924424067	-0.075023782	0.816749756	-0.087586472	0.786644704	0.0040021	0.990151292	-0.017146249	0.95782069	-0.270942371	0.394327921	0.406664713	0.189555086	0.093100945	0.773511722	0.088023823	0.785601222	-0.452026242	0.140128568	0.622098638	0.030772725	-0.287077713	0.365615403	0.162069426	0.614799442	0.324375196	0.303638955	0.390859802	0.209011329	-0.169468804
225031_at	225031_at	bisque4	-0.10906323	0.735813608	-0.07819706	0.809122269	-0.012071238	0.970299209	0.249651382	0.433899007	-0.287606781	0.364693019	-0.375383768	0.229195039	0.205283042	0.52214174	-0.385450615	0.215938407	-0.083966199	0.795294611	0.139840319	0.664678234	-0.062494357	0.847003353	-0.231553431	0.468982722	0.034582419	0.915030391	-0.208784621	0.514909721	-0.296574867	0.349244848	0.140117167	0.664048778	-0.201735917	0.529512227	0.373514139	0.231709363	-0.363057017	0.246074239	0.367488176	0.239924677	-0.469015747	0.124013085	-0.151102716	0.639235812	-0.012220218	0.969932794	0.327961586
226463_at	226463_at	bisque4	0.102053412	0.752307966	0.033079325	0.918712503	0.09665406	0.765078382	-0.19644151	0.540595235	0.258371651	0.417464445	0.584914562	0.045750616	-0.320385303	0.30996935	0.117037993	0.717172798	0.224744616	0.48251296	0.127180202	0.693669873	-0.005932599	0.985400929	-0.003016416	0.992576879	-0.188056099	0.55834509	-0.069156763	0.83089015	0.045628008	0.888023439	-0.126731565	0.694704462	-0.215608198	0.50094374	-0.072602945	0.822578495	0.111817207	0.729360914	-0.045182901	0.889109814	0.010680161	0.973720787	-0.339169057	0.280804484	0.248724416	0.435664234	-0.339952209
219163_at	219163_at	bisque4	0.093417863	0.772758587	0.0385522	0.905313207	-0.024481551	0.939800552	0.014554417	0.964192603	0.013496032	0.966795174	-0.192760704	0.548357306	0.08695735	0.788146302	-0.260921882	0.412717322	-0.20121641	0.530595414	0.099830046	0.757559901	-0.068710765	0.831967011	-0.190836649	0.552433057	-0.37677068	0.227340464	-0.05825236	0.85729121	-0.298112269	0.346632205	0.320451096	0.309864373	-0.263337082	0.408246478	0.27143654	0.393431987	-0.575220244	0.050375283	0.19154018	0.55094131	-0.395392318	0.203312365	-0.200050731	0.533029328	0.097774016	0.762424961	0.087183651
209970_x_at	209970_x_at	bisque4	-0.093096049	0.773523358	-0.103966173	0.747797418	0.103424516	0.749073987	0.081880684	0.800287211	-0.218215862	0.49565161	0.155899234	0.62850577	0.223059261	0.485889288	0.251923751	0.429586467	0.102611814	0.750990436	0.032304355	0.920611514	-0.088139556	0.785325145	-0.076725864	0.81265667	0.318624497	0.312786149	-0.196776894	0.539890282	-0.008042953	0.980208502	-0.454636994	0.137568676	0.195000535	0.543628447	0.059061421	0.855327423	0.196874687	0.539684802	0.007125164	0.982466604	0.28227228	0.374049102	-0.360720433	0.249353938	-0.102868265	0.750385554	-0.430789022
218363_at	218363_at	bisque4	0.091822358	0.776552016	0.099467339	0.758417572	0.036697933	0.909850652	-0.120267542	0.709663309	0.230803785	0.47046368	0.427309031	0.165890582	-0.326062964	0.300983035	0.109114719	0.735692823	0.286570047	0.366501624	0.220111391	0.491820552	0.12644236	0.695371643	-0.083104801	0.797355902	-0.092101221	0.775888672	-0.064420193	0.842339874	0.227640024	0.476737641	-0.137460343	0.670097644	5.46E-05	0.999865573	-0.081028887	0.802328348	0.250362471	0.432547236	-0.313617435	0.320873058	0.157350719	0.625271576	-0.183182485	0.568769221	0.188413329	0.557584098	-0.418155596
215071_s_at	215071_s_at	bisque4	-0.091390651	0.777579203	0.012295103	0.969748617	0.046633571	0.885569808	0.04668265	0.885450076	-0.080175539	0.80437434	0.25676092	0.420476601	-0.092355864	0.775283063	0.098066009	0.761733551	0.395205334	0.203545569	-0.0870877	0.787835126	-0.013871533	0.96587178	0.105779846	0.743527229	0.325149141	0.302419435	-0.042310309	0.896125104	0.284024025	0.370963102	-0.248608969	0.435884324	0.315789674	0.317350703	-0.015824699	0.961069405	0.506080698	0.093196303	-0.307957853	0.330150425	0.415104623	0.179642009	-0.003966478	0.990238949	0.086386182	0.789510149	-0.234012847
218826_at	218826_at	bisque4	0.085785397	0.790945302	-0.018687392	0.954032904	0.076693629	0.812734147	-0.098472534	0.760771206	0.08876351	0.783837127	0.400542171	0.196953721	-0.067928854	0.83385557	0.397511274	0.200681041	0.144913573	0.653175334	-0.194008544	0.54572069	-0.093048792	0.773635678	0.058021182	0.857852471	-0.073909977	0.819430465	-0.018007338	0.955704222	0.182435677	0.570373434	-0.195956722	0.541614904	0.204989888	0.522749191	-0.150361509	0.640899668	0.204338907	0.524099194	-0.282138638	0.374285082	0.398637249	0.199291339	-0.150736953	0.640056685	0.081669824	0.800792382	-0.473747337
244078_at	244078_at	bisque4	0.079428732	0.806165813	0.053015767	0.870019215	-0.163672069	0.611257569	0.059907756	0.853273967	-0.019932184	0.950974115	-0.180984102	0.573496725	0.041182532	0.898881195	-0.160307654	0.61870172	0.040316189	0.900999083	-0.230975167	0.470124915	-0.032121131	0.921060548	0.065170131	0.840525124	-0.162251214	0.614397305	0.19338516	0.547037206	0.01057628	0.973976317	0.320276877	0.310142392	0.004236647	0.989574127	0.155688697	0.628975387	-0.238452599	0.455455658	0.011593676	0.971473801	-0.111222093	0.730753943	0.262864414	0.409119532	-0.048366799	0.881342812	0.465901261
218006_s_at	218006_s_at	bisque4	-0.078471171	0.808464105	-0.139434004	0.665602414	0.30468269	0.335585024	-0.075527855	0.815537143	0.210258542	0.511878699	0.395530552	0.203140066	-0.090251819	0.780290466	0.100611972	0.755711786	-0.157552769	0.624821847	0.346351931	0.270082232	0.180965495	0.573536806	0.114128025	0.723958951	-0.062345988	0.847362822	-0.097947134	0.762015014	-0.181882735	0.571562372	-0.014526456	0.964261356	-0.122805642	0.703778166	-0.297124341	0.348309875	0.062142379	0.847856172	0.024020264	0.940933082	-0.142902326	0.657727433	-0.329881367	0.295022481	-0.122918756	0.703516231	-0.323408066
244216_at	244216_at	bisque4	0.065194661	0.840465776	0.064855841	0.841285579	-0.204730632	0.523286656	0.069402013	0.830298111	0.00841696	0.979288343	-0.314067444	0.3201416	0.029500932	0.927484228	-0.2463057	0.440286547	-0.038030986	0.906588375	0.022597617	0.944426523	0.006636711	0.983668429	-0.115419456	0.720945003	-0.115018335	0.721880752	0.100460623	0.756069414	0.024678909	0.939316039	0.168414132	0.600822437	-0.123254907	0.70273799	0.083209346	0.797105668	-0.168516438	0.600598056	0.14932117	0.643237574	-0.250972507	0.431389201	0.281927175	0.374658634	-0.160539449	0.618187782	0.423278888
211366_x_at	211366_x_at	bisque4	0.062004373	0.848190591	0.004385659	0.989207443	0.053513836	0.86880735	-0.170589203	0.596058874	0.042433664	0.895823708	0.377033202	0.226990436	0.001735841	0.99572822	0.267566943	0.400475269	0.042673953	0.895236643	0.219785025	0.492479218	-0.052006299	0.872476165	-0.129891407	0.687427905	0.07384163	0.819595019	-0.144969076	0.653049865	-0.055185113	0.864742825	-0.478767114	0.115336623	-0.166032557	0.606054756	-0.014455241	0.964436463	0.077209599	0.811494188	0.149084029	0.643770907	0.139354508	0.66578328	-0.504414151	0.094457848	0.048138042	0.881900544	-0.505326393
215387_x_at	215387_x_at	bisque4	0.061566263	0.849252384	0.115184014	0.721494209	-0.257961926	0.418229638	0.076341283	0.81358112	-0.210320385	0.511751693	-0.425642487	0.167727892	0.159769246	0.619896093	-0.185854805	0.563043739	-0.071274702	0.825780075	0.116286593	0.718923316	0.045919106	0.887313049	-0.231880695	0.468336878	0.058895463	0.855730181	0.021402314	0.947362396	-0.065171395	0.840522066	0.015034999	0.963010956	-0.146446593	0.649712882	0.321482872	0.308220692	-0.306248632	0.332980592	0.214755343	0.502680008	-0.171802984	0.59340692	0.045158948	0.889168282	-0.030333919	0.92544163	0.350771253
200722_s_at	200722_s_at	bisque4	0.047411642	0.883671904	0.02263088	0.944344832	-0.118445601	0.713896897	0.072106606	0.823774575	-0.22017942	0.491683308	-0.17706534	0.581962361	0.16871586	0.600160769	-0.120269672	0.709658363	0.128039106	0.691690518	-0.469447368	0.123620273	-0.447387637	0.14475224	-0.085330236	0.792032985	-0.09670456	0.764958685	-0.050934596	0.875085719	-0.029423363	0.92767446	0.037506163	0.907872577	0.044856689	0.889906112	0.3439958	0.273572973	-0.185278707	0.564276058	0.128368924	0.690930919	0.064504922	0.842134806	0.005082058	0.987493804	0.219836251	0.492375809	0.088248339
234069_at	234069_at	bisque4	0.043907458	0.892223759	0.029728373	0.926926471	-0.200085655	0.532956337	0.153132767	0.634686595	-0.263687624	0.407599603	-0.225892957	0.480218609	0.062283375	0.84751453	-0.089894265	0.781142173	0.20826414	0.515981923	-0.430934189	0.161938013	-0.22683709	0.478336013	-0.062599215	0.84674932	-0.012275331	0.969797245	0.014114257	0.965274921	0.111733782	0.729556147	0.118933573	0.71276228	0.076999411	0.811999256	0.314226796	0.319882803	-0.110463753	0.732530131	0.028181346	0.930720855	0.036870826	0.90942747	0.208130458	0.516257468	0.178754616	0.57830703	0.386907243
204593_s_at	204593_s_at	bisque4	0.041486447	0.898138375	-0.058629054	0.856376788	0.159551373	0.620379647	-0.093234326	0.773194729	0.034314772	0.915685931	0.452203101	0.13995419	-0.050530014	0.876071159	0.225669487	0.480664705	0.069208973	0.830764107	0.075099119	0.8165685	-0.104415824	0.746738131	-0.064289104	0.842657166	-0.091354392	0.777665493	-0.194012714	0.545711888	-0.072729259	0.822274157	-0.225947187	0.480110384	-0.098370522	0.761012665	-0.009607365	0.976359786	0.016033072	0.960557131	0.023066431	0.943275206	0.093910255	0.771588807	-0.506018312	0.093243322	0.164470757	0.609495299	-0.49724844
201881_s_at	201881_s_at	bisque4	0.033136972	0.918571258	0.050678001	0.87571069	-0.167373251	0.603107142	-0.055303384	0.864455305	0.119925845	0.71045673	-0.270361246	0.395382832	0.056273611	0.862097224	-0.193531269	0.546728522	-0.038181353	0.906220476	-0.025531931	0.937222094	-0.110948779	0.731393963	-0.081796366	0.800489207	-0.003304752	0.991867331	0.122290412	0.704971645	-0.058529848	0.856617594	-0.094448174	0.770311367	-0.170894209	0.595392048	0.046443322	0.886033958	-0.07947191	0.806062213	0.303320339	0.337859781	-0.222933613	0.486141432	0.246398187	0.440109365	-0.182555068	0.57011685	0.267737759
223351_at	223351_at	bisque4	0.033122188	0.918607481	-0.070647453	0.827292837	0.133740966	0.678595886	-0.102998191	0.750079152	0.186258555	0.562180737	0.579227766	0.048425447	-0.287204526	0.365394204	0.211059239	0.510235407	0.187632872	0.55924722	0.069239541	0.830690314	0.052472228	0.871342008	0.091207296	0.77801557	-0.081252559	0.801792259	-0.061579801	0.849219569	0.103872483	0.748018185	-0.12434236	0.700222164	-0.127874434	0.692069871	-0.232342471	0.467426284	0.250224852	0.432808688	-0.043223273	0.893894748	0.032775154	0.919457806	-0.200105399	0.532915076	0.086315493	0.789678979	-0.192434154
219661_at	219661_at	bisque4	0.028325083	0.930368255	-0.032392775	0.920394828	-0.1357382	0.67402815	0.074257983	0.818592692	0.019496484	0.952044681	-0.100201818	0.756681057	-0.07021148	0.82834461	-0.171606417	0.593836083	0.134059574	0.677866551	-0.163850052	0.610864693	-0.015752215	0.961247606	-0.007038756	0.982679205	-0.08000923	0.804773213	0.101472475	0.753679309	-0.06523837	0.840360028	0.147402081	0.647558043	-0.21426795	0.503673458	0.175200469	0.586008149	-0.196315581	0.540860028	0.262733441	0.409361613	-0.366989716	0.240611853	0.212360157	0.507570454	-0.031474542	0.922645339	0.593270807
231269_at	231269_at	bisque4	0.026923918	0.93380592	0.087834265	0.786053452	-0.17353512	0.589630318	-0.106016555	0.742970397	0.069497214	0.830068314	-0.270803242	0.39458035	0.205926325	0.520809847	-0.15597917	0.628327499	0.015394957	0.962125944	-0.290267394	0.360073031	-0.134051346	0.677885382	0.154782744	0.630997618	0.088174136	0.785242661	0.32828183	0.297511225	-0.179839672	0.575963938	0.002948001	0.992745237	-0.004635798	0.988591918	0.256944393	0.420132956	-0.246625692	0.439673671	0.226500579	0.479006627	-0.047595165	0.883224329	0.228289503	0.475446548	-0.134356859	0.677186253	0.374383637
229606_at	229606_at	bisque4	0.025630428	0.936980334	-0.051813692	0.872945071	-0.053335064	0.869242293	0.121545367	0.706698548	-0.097595148	0.762848581	-0.247723104	0.437574941	0.047730756	0.882893669	-0.192257124	0.549422839	-0.079681721	0.805558837	0.044179433	0.891559623	-0.057077694	0.860143728	-0.281983771	0.374558637	-0.189348254	0.555594483	-0.157651845	0.624601364	-0.258475984	0.417269706	0.123125128	0.703038418	-0.309439154	0.327708275	0.315705873	0.317486192	-0.461817862	0.130684495	0.333240665	0.289834003	-0.498714201	0.098859245	-0.126858559	0.694411557	0.099905956	0.757380434	0.260955922
201937_s_at	201937_s_at	bisque4	-0.022468622	0.944743329	0.002967813	0.992696483	0.086267327	0.789794023	-0.097160896	0.763877288	0.091606555	0.777065449	0.114770815	0.722458352	-0.231008283	0.470059471	0.171761202	0.593498132	-0.013060154	0.967867087	-0.117084245	0.717065088	-0.153937026	0.632887493	0.025896315	0.936327736	-0.002517142	0.993805524	-0.120008016	0.710265905	0.322901338	0.305968921	-0.151307056	0.63877738	0.138998621	0.666593184	-0.42165234	0.172178845	0.523072194	0.080977002	-0.237718824	0.456885509	0.329583906	0.295484416	0.20890193	0.514668195	0.202325147	0.528284808	-0.404122963
239946_at	239946_at	bisque4	0.012553542	0.969113007	-0.104438288	0.74668522	-0.046861718	0.885013245	0.07796601	0.809677127	-0.147059897	0.648329459	-0.117835561	0.715316091	0.241921774	0.448724326	0.04252507	0.895600384	-0.090754419	0.779093628	-0.37229985	0.233351143	-0.116986415	0.71729292	0.147018405	0.64842302	-0.059980583	0.853097308	0.143711542	0.655894622	-0.220681523	0.490670878	0.184638226	0.565647377	-0.01864819	0.954129243	0.183624889	0.567819751	-0.371817221	0.234005601	0.239721919	0.452987241	-0.130964909	0.684961314	0.051106016	0.874668242	-0.117267862	0.716637528	0.443035608
232877_at	232877_at	bisque4	0.006305832	0.984482564	-0.085748787	0.791032773	-0.056636125	0.861216418	0.103076535	0.749894411	-0.100570377	0.755810067	-0.344199906	0.273269558	0.013985738	0.965590949	-0.117066027	0.717107514	-0.309804586	0.327107324	0.02431735	0.94020368	-0.01140074	0.971948354	-0.173028942	0.590732981	-0.188317886	0.557787376	-0.105865734	0.743325175	-0.153595503	0.633651248	0.205622273	0.521439192	-0.309978935	0.32682082	-0.015309161	0.962336883	-0.305547896	0.334144679	0.346822171	0.269388632	-0.454280394	0.137916531	0.14313106	0.657209191	0.00066185	0.99837123	0.404642729
1563949_at	1563949_at	bisque4	-0.003037389	0.992525268	-0.048355935	0.881369298	-0.079940021	0.804939217	0.050890629	0.875192803	-0.096527069	0.765379397	-0.352375942	0.2612747	0.319052398	0.312100328	-0.017310565	0.957416798	-0.302958289	0.338465703	-0.012291547	0.969757363	0.098821642	0.759945029	0.03147437	0.92264576	0.02786955	0.931485758	0.160532373	0.618203468	-0.299896559	0.343613161	0.1162499	0.71900883	-0.07206159	0.823883072	0.14364182	0.656052469	-0.447225734	0.14491537	0.280571914	0.377057306	-0.235575394	0.461074351	0.05412317	0.867325113	-0.302497252	0.339238134	0.392134981
202697_at	202697_at	black	0.877380281	0.000177079	0.71039667	0.009622891	-0.694567026	0.012189161	-0.715052405	0.00895136	0.642469727	0.024261737	0.83295051	0.000768367	-0.648858819	0.022443721	0.642187775	0.024344351	0.511192899	0.089397355	0.72288336	0.007901552	0.705055492	0.010438744	-0.530712716	0.075856505	-0.578834577	0.048614361	0.421470244	0.172383722	0.400305293	0.197243483	-0.417420291	0.17697992	-0.609141332	0.03551645	0.421989225	0.171800218	-0.54323896	0.067948809	-0.396522845	0.201905864	0.264196528	0.406661407	-0.650764863	0.021921108	0.409753765	0.185888451	-0.395332178
219371_s_at	219371_s_at	black	-0.875215157	0.000192544	-0.77225991	0.003243989	0.65855667	0.01987649	0.881895794	0.00014795	-0.810526969	0.001385731	-0.870587255	0.000229133	0.700801711	0.011124438	-0.506470292	0.092903032	-0.475923135	0.117824426	-0.641296416	0.024606867	-0.518387663	0.084230134	0.412807562	0.182307257	0.639255134	0.025215777	-0.495474659	0.101420948	-0.366623293	0.241117743	0.412038896	0.183204596	0.661611841	0.019114147	-0.332047725	0.291670566	0.454022658	0.1381683	0.341211745	0.277730915	-0.31085145	0.325389095	0.588063434	0.044315269	-0.501001579	0.09707681	0.513751163
204537_s_at	204537_s_at	black	-0.844798126	0.000543199	-0.732349446	0.006758825	0.645815245	0.023296942	0.837992139	0.000665141	-0.779561654	0.002793118	-0.880778042	0.000154783	0.74152906	0.00577379	-0.493971837	0.102624234	-0.443034131	0.149179938	-0.662325511	0.018939195	-0.606111792	0.03669683	0.337989014	0.282588859	0.619844921	0.031563024	-0.516977446	0.085226555	-0.383766767	0.218122732	0.308780166	0.328793498	0.691047338	0.012822585	-0.248490847	0.436109568	0.420361521	0.173634454	0.320560177	0.30969037	-0.246075246	0.440728187	0.504960521	0.094042999	-0.456718062	0.13554997	0.320390722
201483_s_at	201483_s_at	black	0.823353388	0.000998713	0.732889476	0.006697611	-0.664084749	0.018512937	-0.811507595	0.001352619	0.717574639	0.008602511	0.860228679	0.000330668	-0.664596175	0.018390349	0.506768111	0.092679265	0.518916468	0.083858543	0.735710203	0.006384613	0.583199042	0.046546256	-0.448113603	0.144022223	-0.48763235	0.10780493	0.445326423	0.146837908	0.360061374	0.250283629	-0.51903568	0.083774926	-0.679686048	0.015034033	0.364774252	0.243680156	-0.398016286	0.200057012	-0.260125398	0.414197038	0.268687769	0.398428671	-0.633667196	0.026938446	0.421369397	0.172497252	-0.437038053
222999_s_at	222999_s_at	black	-0.81925016	0.001112037	-0.789918041	0.002237455	0.620004317	0.031506656	0.9272387	1.42E-05	-0.82604664	0.000929321	-0.702693124	0.010815544	0.493359581	0.103117177	-0.44183884	0.150410599	-0.338729156	0.281468917	-0.668023868	0.017584024	-0.432675893	0.160060425	0.387953805	0.212715758	0.53378107	0.073864041	-0.531762291	0.075170864	-0.239446144	0.453522994	0.513739306	0.087544712	0.557911943	0.059431748	-0.350449459	0.264072981	0.479376106	0.114808444	0.298020889	0.346787201	-0.390035918	0.210057563	0.617273528	0.032482406	-0.366269704	0.241606512	0.70578414
202289_s_at	202289_s_at	black	-0.818116051	0.001145039	-0.788243955	0.002320991	0.617175169	0.032517951	0.913314717	3.33E-05	-0.815612997	0.001220545	-0.672295736	0.016615783	0.500601448	0.097387044	-0.472768021	0.120625441	-0.25501866	0.423746758	-0.725929753	0.007519135	-0.540066156	0.069895389	0.350843279	0.263499539	0.539389882	0.070315204	-0.561896706	0.057253592	-0.265160789	0.40488671	0.427778809	0.165374974	0.53413224	0.073638318	-0.267415306	0.40075256	0.479822618	0.1144222	0.358277318	0.252810461	-0.399120715	0.198696451	0.559121905	0.058764365	-0.318526092	0.312943987	0.646404717
228177_at	228177_at	black	-0.813675996	0.00128156	-0.725015605	0.0076324	0.625380506	0.029647477	0.801501096	0.001720616	-0.681203678	0.01472347	-0.709733289	0.009721545	0.684238054	0.014116741	-0.487137134	0.108216794	-0.348568535	0.266821762	-0.751309523	0.00484755	-0.501579949	0.096629556	0.563163419	0.056573001	0.58488527	0.04576412	-0.308143075	0.329844518	-0.363715824	0.245154132	0.475192964	0.118468804	0.709058342	0.009822691	-0.2828465	0.373036049	0.405476284	0.190977552	0.265041481	0.40510608	-0.238314041	0.455725492	0.607098919	0.036309193	-0.550671188	0.063536019	0.582529997
217750_s_at	217750_s_at	black	0.791377457	0.002166524	0.697050447	0.011756395	-0.582484523	0.046880503	-0.780779858	0.002722808	0.709941146	0.009690553	0.666750771	0.017880415	-0.665339554	0.018213223	0.404840947	0.191740703	0.262934706	0.408989637	0.77864821	0.002846739	0.421011815	0.17290018	-0.58137044	0.047405035	-0.656456097	0.020413365	0.257966615	0.418220876	0.366057615	0.241899966	-0.430030054	0.162918165	-0.711859738	0.00940795	0.170476933	0.5963044	-0.355324873	0.257024788	-0.237735233	0.456853511	0.194787953	0.544076529	-0.563343117	0.056476911	0.483527533	0.111250433	-0.647002016
236067_at	236067_at	black	-0.778608703	0.002849076	-0.703616186	0.010667132	0.544655899	0.067091688	0.816963286	0.001179352	-0.806350189	0.0015338	-0.747969007	0.00515024	0.772902613	0.003202221	-0.334090379	0.288529844	-0.342557589	0.275716429	-0.640455017	0.024856548	-0.426460981	0.166823934	0.413966596	0.180959387	0.71273316	0.009281353	-0.364132024	0.244573903	-0.35787049	0.25338875	0.250329839	0.432609224	0.694850621	0.012139153	-0.170208271	0.596892098	0.353281199	0.259965757	0.31145224	0.324405245	-0.16960507	0.598212405	0.452325378	0.139833711	-0.579986956	0.048062144	0.507348668
229628_s_at	229628_s_at	black	-0.776337962	0.002985856	-0.732494192	0.006742376	0.551100522	0.063287339	0.887457268	0.000117378	-0.837008159	0.000684391	-0.74350465	0.005576771	0.644773429	0.02359434	-0.357876955	0.253379554	-0.326035092	0.301026789	-0.593078954	0.042095259	-0.337361478	0.283540397	0.351017665	0.263245845	0.632225477	0.027396365	-0.440630548	0.15166123	-0.330827226	0.293556337	0.378642387	0.224851916	0.605186309	0.037062933	-0.167007117	0.603911576	0.311423558	0.324452177	0.297890366	0.347008656	-0.321758568	0.307782314	0.475478086	0.118216907	-0.474529578	0.119056249	0.645418169
207357_s_at	207357_s_at	black	0.775939962	0.003010336	0.664931965	0.018310184	-0.537214851	0.071677165	-0.83477326	0.000729713	0.784173936	0.00253402	0.826268911	0.000923765	-0.605179088	0.0370658	0.466608075	0.126219264	0.369866058	0.23666255	0.59504843	0.041245477	0.370505918	0.23578927	-0.389313041	0.210978147	-0.601463189	0.038562072	0.396553993	0.201867196	0.287478931	0.364915802	-0.462705177	0.129849732	-0.629843507	0.028165206	0.218745054	0.494580714	-0.3663553	0.241488139	-0.231350915	0.469382587	0.273066674	0.390483898	-0.592434139	0.042376158	0.414050921	0.180861568	-0.623007602
203179_at	203179_at	black	-0.76686042	0.003611461	-0.652423148	0.021473685	0.557444803	0.059690815	0.835226742	0.000720334	-0.727454571	0.007333016	-0.763053068	0.003888978	0.436019777	0.156494532	-0.47125661	0.12198258	-0.32060814	0.309613879	-0.65113651	0.021820249	-0.54316544	0.067993487	0.327930234	0.298059854	0.501425605	0.096748774	-0.522478262	0.081384638	0.009716374	0.976091621	0.42663609	0.166630941	0.72124809	0.008112736	-0.50592607	0.093312874	0.75078756	0.004893937	0.057264661	0.8596896	-0.096014801	0.766593967	0.774026593	0.00313016	-0.327450763	0.298808932	0.370880673
227697_at	227697_at	black	-0.75871216	0.004224788	-0.493725208	0.102822612	0.452157546	0.139999093	0.705185396	0.010418312	-0.70723846	0.010099322	-0.821509904	0.001048467	0.480412965	0.113912854	-0.567878997	0.054088986	-0.186271279	0.562153551	-0.629546993	0.028261991	-0.533843271	0.073824025	0.381997206	0.220432558	0.710573816	0.009596673	-0.373640144	0.231539394	-0.01885814	0.953613296	0.277647282	0.382260609	0.753212313	0.004681257	-0.281327386	0.375719219	0.753583515	0.004649326	0.050927019	0.875104175	0.056369144	0.861865093	0.742307511	0.005695542	-0.246172246	0.440542272	0.356628962
209014_at	209014_at	black	0.758136691	0.004270902	0.669519183	0.017240518	-0.533554364	0.074010013	-0.775799209	0.003019029	0.779139528	0.002817801	0.719854245	0.008296051	-0.601944008	0.038366081	0.283033119	0.372707119	0.25366109	0.426303502	0.824204218	0.000976374	0.57499734	0.050485329	-0.390861839	0.209008747	-0.661023521	0.019259256	0.426687217	0.166574618	0.151537162	0.63826128	-0.214415445	0.503372728	-0.757168304	0.00434936	0.280865784	0.376536511	-0.5851076	0.045661692	-0.169587578	0.59825071	0.00624193	0.984639799	-0.611322097	0.034683744	0.340637584	0.278592885	-0.36932425
222386_s_at	222386_s_at	black	0.757981266	0.004283422	0.555350678	0.060861829	-0.448602451	0.143531984	-0.773465186	0.003165997	0.740054062	0.005924271	0.808057654	0.001471872	-0.45882889	0.133522114	0.498591949	0.098955122	0.158733594	0.62219589	0.68887669	0.013225175	0.490284515	0.105616878	-0.368814205	0.238102282	-0.690257615	0.012967991	0.388826955	0.211598553	0.010745312	0.97356053	-0.308784023	0.32878714	-0.740566955	0.005871614	0.278121913	0.381413674	-0.71530468	0.008916	-0.070203313	0.828364315	0.022534286	0.94458206	-0.78112306	0.002703246	0.272717897	0.391113708	-0.49089719
200632_s_at	200632_s_at	black	-0.756606558	0.004395369	-0.633798168	0.026897122	0.53250502	0.074688245	0.812716453	0.001312641	-0.766352116	0.003647614	-0.854156809	0.000404657	0.748970101	0.005058074	-0.379474991	0.223750193	-0.35265336	0.260873165	-0.47344961	0.120016681	-0.351811637	0.26209258	0.252145393	0.429166957	0.67946145	0.0150804	-0.428530246	0.164552336	-0.355284575	0.25708259	0.228329624	0.475366845	0.715005378	0.008957962	-0.085734176	0.791067686	0.290556198	0.359573409	0.19327069	0.547279096	-0.18738454	0.559776828	0.390116562	0.209955015	-0.511377811	0.089261938	0.31162911
213199_at	213199_at	black	0.751645009	0.004817911	0.677738847	0.015439538	-0.61237377	0.034287205	-0.722313028	0.007974734	0.646767897	0.023027388	0.799814264	0.00178953	-0.604745006	0.037238418	0.521351008	0.082162148	0.511063943	0.089491875	0.718547563	0.008470699	0.560926899	0.0577785	-0.450207332	0.141930097	-0.395035071	0.203758062	0.379583813	0.223606436	0.417730714	0.176624945	-0.55952329	0.058544129	-0.534218323	0.073583058	0.289811283	0.360862837	-0.255771601	0.422331984	-0.332788692	0.290529057	0.346847833	0.269350812	-0.575470192	0.050252087	0.339412149	0.280437699	-0.517470092
233914_s_at	233914_s_at	black	-0.743169501	0.005609832	-0.708812083	0.00985979	0.577004088	0.04950068	0.878704588	0.000168109	-0.653769239	0.021115419	-0.682358519	0.014490336	0.39817687	0.199858833	-0.425983898	0.167350457	-0.250549694	0.43219167	-0.682262652	0.014509585	-0.407859384	0.188131775	0.351482544	0.262570241	0.408471339	0.187405274	-0.461201193	0.131266695	-0.093965221	0.771458251	0.546708936	0.065863068	0.675579064	0.015898671	-0.397905447	0.200193871	0.539984656	0.069945891	0.05767117	0.858702358	-0.288945326	0.362364844	0.742450164	0.00568129	-0.370901574	0.23525024	0.552335997
242290_at	242290_at	black	-0.742189095	0.005707393	-0.748202244	0.005128654	0.578493257	0.048778774	0.830281972	0.000827789	-0.660119276	0.019483857	-0.757735792	0.004303251	0.544267898	0.067325648	-0.305392462	0.334403189	-0.461069912	0.131390855	-0.536507898	0.07212372	-0.295131068	0.351707956	0.320374321	0.309986874	0.480078416	0.114201316	-0.432456262	0.160296427	-0.296287792	0.349733859	0.415335278	0.179375734	0.549590754	0.064164826	-0.386488671	0.214598436	0.339264065	0.2806611	0.272708826	0.391130095	-0.407104999	0.189029763	0.606314447	0.036617009	-0.534125692	0.073642522	0.576683562
221558_s_at	221558_s_at	black	0.733015075	0.006683433	0.665159058	0.018256115	-0.522082511	0.08165703	-0.851870737	0.000435621	0.713016751	0.009240523	0.859698375	0.000336675	-0.494059964	0.102553411	0.427633711	0.165534119	0.407264488	0.188839694	0.452855603	0.139312056	0.370492414	0.23580768	-0.168594294	0.600427321	-0.484118479	0.110749971	0.54158844	0.06895671	0.159233953	0.62108439	-0.370844972	0.235327308	-0.573697299	0.05113051	0.361636279	0.248065387	-0.46772111	0.125196214	-0.191649341	0.550709996	0.331663162	0.292264008	-0.631218267	0.027719593	0.415515178	0.179168224	-0.432235679
208675_s_at	208675_s_at	black	0.728278214	0.007233931	0.584678613	0.045859473	-0.445349368	0.146814585	-0.765669283	0.003696611	0.780133533	0.002759941	0.865089675	0.000279408	-0.669868919	0.017160892	0.489186024	0.106519521	0.26414281	0.406760389	0.487146918	0.108208647	0.504678121	0.094257266	-0.146153298	0.650374824	-0.681454721	0.014672557	0.490210504	0.105677533	0.322719815	0.306256571	-0.104915087	0.745562436	-0.533273778	0.074190952	0.015168606	0.962682457	-0.34314383	0.274841559	-0.38173868	0.220771244	0.257593774	0.418917782	-0.384583658	0.217061383	0.371901424	0.23389134	-0.364215393
225557_at	225557_at	black	-0.727891427	0.007280336	-0.583053269	0.046614311	0.469911938	0.123198386	0.801303581	0.001728578	-0.739230683	0.006009546	-0.872238464	0.000215506	0.535025377	0.073066365	-0.43749805	0.154934376	-0.266222028	0.402938034	-0.653261909	0.021249931	-0.42346855	0.170143793	0.29704417	0.348446208	0.587249607	0.04468314	-0.404963357	0.191593521	-0.133756922	0.678559356	0.377551569	0.22630023	0.727501726	0.007327316	-0.199400497	0.53438906	0.473747462	0.11975129	0.068745356	0.831883483	-0.1252093	0.698218473	0.68340802	0.014280839	-0.307750566	0.330492955	0.458405432
203695_s_at	203695_s_at	black	-0.727188606	0.007365229	-0.569959473	0.053017708	0.462487678	0.130054027	0.648380787	0.0225762	-0.635306406	0.02642455	-0.688734106	0.013251944	0.722567518	0.007942016	-0.33373846	0.289069574	-0.142970664	0.657572585	-0.708925182	0.009842739	-0.446570081	0.145577202	0.462488222	0.130053516	0.803813153	0.001629487	-0.198572093	0.536123501	-0.337642062	0.283114721	0.074100571	0.818971615	0.737431849	0.006199057	-0.02365795	0.941822689	0.390902847	0.208956754	0.24258871	0.447435721	-0.026531734	0.934768304	0.471002681	0.122211569	-0.500877833	0.097172683	0.404525011
229795_at	229795_at	black	0.726254748	0.007479173	0.571192198	0.052390013	-0.484941036	0.110055847	-0.792280591	0.002123499	0.723270691	0.007852139	0.845922692	0.000524846	-0.367710175	0.239619004	0.605984143	0.036747172	0.235133953	0.461939278	0.720336417	0.00823229	0.709599088	0.009741594	-0.201433333	0.530143008	-0.432827262	0.159897902	0.580761378	0.047693534	-0.025811818	0.936535124	-0.396350481	0.202119918	-0.627699516	0.028870438	0.355885317	0.256221679	-0.715135169	0.008939748	-0.113785032	0.724760035	0.133403934	0.679367674	-0.775456056	0.003040305	0.101135564	0.754474909	-0.330504414
223346_at	223346_at	black	0.720246845	0.008244107	0.651265444	0.021785337	-0.477094444	0.116795571	-0.88316016	0.000140508	0.795957409	0.00195504	0.793538775	0.002064652	-0.526123485	0.078904703	0.443088549	0.149124063	0.235720775	0.460789669	0.534198261	0.073595934	0.358336789	0.25272599	-0.192675463	0.54853761	-0.542585586	0.068346574	0.500457158	0.097499079	0.221706225	0.488607619	-0.377648412	0.226171421	-0.56387211	0.056194702	0.110271552	0.732980499	-0.335740763	0.28600632	-0.223234398	0.485537931	0.347395769	0.268543973	-0.514586624	0.086934051	0.343926978	0.273675324	-0.579122272
231766_s_at	231766_s_at	black	0.719110031	0.008395187	0.554108216	0.061564091	-0.47291069	0.12049785	-0.793764087	0.002054247	0.680953213	0.014774396	0.728213412	0.00724169	-0.394426877	0.20451821	0.528219856	0.077502099	0.192790496	0.548294295	0.630605501	0.027917581	0.399718609	0.197962274	-0.411788979	0.183496938	-0.522976228	0.081042772	0.35662697	0.255161154	-0.018802179	0.953750815	-0.530715144	0.075854913	-0.738488381	0.006087213	0.355707735	0.256475993	-0.657300717	0.020196236	0.042101086	0.89663633	0.072897195	0.821869571	-0.798996694	0.001823682	0.304249927	0.336306721	-0.543486489
243179_at	243179_at	black	0.717337907	0.008634814	0.621673839	0.030920587	-0.478899651	0.115221537	-0.800686022	0.001753656	0.787003582	0.002384405	0.788021781	0.002332253	-0.564516704	0.055852154	0.361513523	0.248237871	0.215199795	0.501774846	0.822116015	0.001031903	0.597785472	0.040084822	-0.299315556	0.344594672	-0.570944117	0.052515913	0.452722808	0.139442587	0.106354777	0.742174965	-0.288205612	0.363650484	-0.744418185	0.0054874	0.205133924	0.522450692	-0.529518952	0.076641523	-0.120930063	0.70812569	0.040101561	0.901523862	-0.640429744	0.024864076	0.264579284	0.405956487	-0.383671559
1564117_at	1564117_at	black	-0.715376409	0.008905966	-0.534313105	0.073522248	0.447019123	0.145123719	0.727350944	0.007345554	-0.783109071	0.002592139	-0.757407978	0.004329841	0.425139938	0.168284442	-0.596742214	0.040524447	-0.240938225	0.450627893	-0.682290877	0.014503916	-0.65667894	0.020355913	0.324992389	0.30266621	0.534294525	0.073534165	-0.478935945	0.115190035	-0.040364634	0.900880638	0.382084476	0.2203183	0.558854851	0.058911214	-0.296487093	0.349394326	0.662984313	0.018778737	0.215138793	0.501899039	-0.078898503	0.807438271	0.668233794	0.017535499	-0.120297728	0.70959323	0.464843042
1559696_at	1559696_at	black	-0.713650505	0.009149763	-0.5538989	0.061682952	0.472499941	0.120865431	0.665741591	0.018117952	-0.711273745	0.009493604	-0.873079738	0.000208811	0.664805631	0.018340314	-0.581713349	0.047243149	-0.366368144	0.241470379	-0.456513269	0.135747769	-0.62255355	0.030614947	0.130147189	0.686839939	0.590449773	0.043248933	-0.513937371	0.087401708	-0.425764298	0.167593167	0.106674304	0.741423712	0.398704311	0.199208757	-0.021970124	0.945967679	0.273941874	0.388905771	0.507480067	0.092145807	-0.324546685	0.3033685	0.304699779	0.335556543	-0.281868	0.374763201	0.261189889
232476_at	232476_at	black	-0.711191141	0.009505725	-0.710578396	0.009595996	0.57053365	0.05272469	0.807918624	0.001476841	-0.674908986	0.016043137	-0.716839938	0.008703059	0.694920849	0.012126793	-0.255433048	0.422967835	-0.341576032	0.277184815	-0.692406119	0.012575233	-0.402730549	0.194289163	0.342218559	0.276223106	0.499819049	0.097995581	-0.372702183	0.232806403	-0.356691721	0.255068687	0.344487484	0.272842387	0.715109901	0.008943292	-0.169359537	0.598750156	0.22586551	0.48027339	0.177079122	0.581932502	-0.232020659	0.468060791	0.461775447	0.130724485	-0.524750345	0.079832748	0.394122942
224596_at	224596_at	black	0.706595852	0.010198372	0.526267262	0.078807958	-0.476660253	0.117176263	-0.772864731	0.003204671	0.713839598	0.009122812	0.892742471	9.31E-05	-0.59922506	0.039483765	0.499178879	0.098495386	0.336793467	0.284403246	0.518408281	0.084215625	0.365510303	0.242658215	-0.296852429	0.348772387	-0.545509978	0.066578668	0.370975615	0.23514945	0.184094648	0.566812271	-0.449528014	0.142606735	-0.755926771	0.004451538	0.166624173	0.604753377	-0.380600912	0.222265512	0.000654566	0.998389156	0.095674059	0.767402121	-0.590897253	0.043051019	0.354699468	0.257922713	-0.355425074
212472_at	212472_at	black	0.706091159	0.010276671	0.699221899	0.011387425	-0.487041471	0.108296476	-0.888310804	0.000113162	0.814345835	0.001260201	0.804984436	0.001584758	-0.450105992	0.142030906	0.353342299	0.259877547	0.369414913	0.237279423	0.472668649	0.120714364	0.407378907	0.188703409	-0.070662823	0.827255762	-0.469388062	0.123674198	0.644641919	0.023632077	0.133292555	0.679622791	-0.299088218	0.344979131	-0.455345224	0.136879499	0.325460354	0.301929822	-0.453111331	0.139060912	-0.30368656	0.337247476	0.386282561	0.214864089	-0.550694052	0.063522759	0.323695501	0.304712225	-0.493978943
217807_s_at	217807_s_at	black	-0.703056663	0.010756911	-0.555905958	0.060549781	0.449545837	0.142588955	0.803029288	0.001659957	-0.790861068	0.002191422	-0.795543416	0.001973479	0.414161274	0.180733603	-0.520645016	0.082651661	-0.289019835	0.362235479	-0.559834568	0.05837373	-0.426189863	0.167123019	0.288928579	0.362393925	0.503222205	0.095367137	-0.466964547	0.125891019	-0.038175607	0.906234534	0.493898108	0.102683512	0.600047091	0.039143441	-0.299799186	0.343777552	0.554570755	0.061302002	0.093525352	0.772503187	-0.151386398	0.638599408	0.680214436	0.014925363	-0.204122936	0.524547405	0.542976614
206217_at	206217_at	black	-0.70169062	0.010978462	-0.734008962	0.006572041	0.558162399	0.059293173	0.811476207	0.001353669	-0.655103584	0.020764601	-0.716219239	0.008788688	0.595537566	0.041036328	-0.247464618	0.438068842	-0.44283699	0.149382467	-0.540659022	0.069528774	-0.234072911	0.464021318	0.333182136	0.289923958	0.46043298	0.131994324	-0.370763165	0.235438721	-0.374188709	0.230800296	0.42928102	0.163733013	0.54440177	0.067244862	-0.267383705	0.40081036	0.176329087	0.583558333	0.269589073	0.396786765	-0.415491093	0.179195997	0.503560882	0.095108178	-0.551353689	0.063141014	0.602732026
204565_at	204565_at	black	0.69998274	0.0112602	0.595685709	0.040973133	-0.479432169	0.114759901	-0.73546579	0.00641129	0.733986449	0.006574548	0.820218374	0.001084446	-0.538981806	0.070569365	0.568801924	0.053611901	0.356880067	0.254799827	0.739408946	0.005991006	0.685152214	0.013937626	-0.307966759	0.330135712	-0.422277399	0.171476754	0.454201186	0.137993873	0.216623931	0.498879371	-0.431370818	0.161466015	-0.518398503	0.084222506	0.242329323	0.447936678	-0.420441263	0.173544308	-0.324775645	0.303007618	0.231253578	0.469574835	-0.6197443	0.031598645	0.226959121	0.478092933	-0.489363618
228264_at	228264_at	black	-0.699070689	0.011412836	-0.523226022	0.080871652	0.377372409	0.226538638	0.784056492	0.00254038	-0.817316042	0.001168769	-0.754713068	0.004553172	0.376979371	0.227062184	-0.396770293	0.201598807	-0.064969019	0.841011719	-0.66849188	0.017475977	-0.491565492	0.104570732	0.224998472	0.482005334	0.686291581	0.013716741	-0.48534099	0.109719386	0.108028689	0.738241666	0.194140794	0.545441562	0.694697276	0.012166175	-0.228595779	0.474838265	0.759841244	0.004135408	0.041784554	0.897409826	0.038550524	0.905317306	0.709647673	0.009734332	-0.133952777	0.678110995	0.427591977
207542_s_at	207542_s_at	black	-0.697741089	0.011638094	-0.489019258	0.106657001	0.425686581	0.167679115	0.670853173	0.016938252	-0.605216059	0.037051124	-0.641877591	0.024435472	0.466016854	0.126764902	-0.491243874	0.104832739	-0.001416795	0.996513364	-0.694860011	0.0121375	-0.545216409	0.0667547	0.379482334	0.22374049	0.671419427	0.016811129	-0.309740653	0.327212419	-0.026845641	0.933997998	0.182730236	0.569740477	0.757654299	0.00430985	-0.173294787	0.590153761	0.70061264	0.011155672	0.038385837	0.905720198	0.063889639	0.843624172	0.649972301	0.02213733	-0.291790853	0.357441618	0.317651972
206737_at	206737_at	black	-0.695482954	0.012028199	-0.593748451	0.041805007	0.561188298	0.057636689	0.708106913	0.009966599	-0.458960976	0.133395879	-0.779428747	0.002800871	0.446787317	0.145357704	-0.470334968	0.122815045	-0.392881986	0.206456862	-0.598817306	0.039653356	-0.407534984	0.188517602	0.378849367	0.224577731	0.350697707	0.263711422	-0.328720583	0.296827393	-0.151168089	0.639089138	0.531312416	0.075464226	0.706356304	0.01023548	-0.445402794	0.146760289	0.479256928	0.114911681	-0.006904076	0.98301058	-0.207401355	0.517761423	0.77742348	0.002919859	-0.423659714	0.169930479	0.337228554
204442_x_at	204442_x_at	black	-0.695030549	0.012107505	-0.486735814	0.108551332	0.39782199	0.200296957	0.695830226	0.011967584	-0.659261677	0.019698635	-0.782855544	0.002606125	0.401238781	0.196103109	-0.503751191	0.094962872	-0.129046832	0.689370458	-0.744390123	0.005490129	-0.527472184	0.078000369	0.383832863	0.21803674	0.606722334	0.036456729	-0.320837751	0.309247839	0.042656475	0.895279345	0.338884493	0.281234191	0.733257831	0.006656096	-0.281202772	0.375939763	0.710918064	0.009545877	0.014711052	0.963807464	0.036422721	0.910524316	0.835214359	0.000720589	-0.206785106	0.519034072	0.46714391
218876_at	218876_at	black	-0.689876879	0.013038527	-0.54267757	0.068290478	0.545441324	0.066619806	0.697883707	0.011613776	-0.558213765	0.05926478	-0.815629411	0.001220038	0.450889456	0.141252751	-0.534339952	0.073505029	-0.336493728	0.284859172	-0.694052135	0.012280344	-0.660099112	0.019488887	0.268697017	0.398411807	0.341367298	0.277497651	-0.470338699	0.122811668	-0.067330272	0.835301877	0.433130258	0.159572894	0.737875069	0.006151952	-0.385743807	0.21555943	0.592184157	0.042485413	-0.022591242	0.94444218	-0.054601293	0.866162331	0.713322025	0.009196721	-0.20823858	0.516034604	0.098971045
203196_at	203196_at	black	0.689829434	0.013047336	0.52891437	0.077041206	-0.388918394	0.211481762	-0.746296008	0.005307087	0.745453264	0.005387448	0.810692423	0.001380101	-0.6110502	0.034786796	0.385496403	0.215879195	0.172483296	0.591922515	0.638727566	0.025374909	0.339802542	0.279849232	-0.356399344	0.255486375	-0.703651262	0.010661522	0.2676231	0.4003726	0.188595828	0.557195494	-0.281570147	0.375289764	-0.723037921	0.007881806	0.040897691	0.89957746	-0.378046154	0.225642862	-0.111713226	0.729604256	0.065811712	0.838973146	-0.591115266	0.042954827	0.380053177	0.222987034	-0.554701181
218176_at	218176_at	black	0.683274007	0.014307465	0.521792475	0.081857052	-0.459077906	0.133284193	-0.601242275	0.038652359	0.514324626	0.087122563	0.66395427	0.018544308	-0.568949257	0.053536015	0.339902566	0.279698572	0.237192846	0.457911745	0.715024172	0.008955323	0.436996805	0.155462269	-0.547834276	0.065196258	-0.638493906	0.02544562	0.142639255	0.658323639	0.096975947	0.764315522	-0.262527959	0.409741558	-0.819596928	0.001102094	0.366425607	0.241390934	-0.621852275	0.030858416	-0.019336222	0.95243848	-0.113565626	0.725272607	-0.746610805	0.005277303	0.513981859	0.087369608	-0.359207718
203249_at	203249_at	black	-0.682049819	0.014552386	-0.544189361	0.067373074	0.412027477	0.183217946	0.736625485	0.006285454	-0.70454127	0.010519919	-0.64658297	0.023079535	0.481090546	0.113330092	-0.194627554	0.544414721	-0.046407926	0.886120316	-0.684058945	0.014152033	-0.331060592	0.293195238	0.346089744	0.270469402	0.748921936	0.005062479	-0.319574598	0.311264497	0.02374136	0.941617883	0.126682693	0.694817194	0.841423023	0.000601281	-0.202765082	0.52736918	0.660270969	0.019446046	-0.070837591	0.826834216	0.131919799	0.682769629	0.64516828	0.023481303	-0.337345292	0.283564964	0.355844596
202460_s_at	202460_s_at	black	0.680909765	0.014783243	0.399489303	0.19824365	-0.380639012	0.222215376	-0.630484196	0.027956895	0.658687802	0.01984332	0.729785444	0.007055212	-0.376794903	0.227308153	0.663729753	0.01859838	0.17721942	0.581628581	0.430613749	0.162284966	0.52809962	0.07758208	-0.3016842	0.340602655	-0.615531216	0.033116174	0.396082859	0.202452545	-0.058587907	0.856476666	-0.274246587	0.388357092	-0.587660578	0.044497102	0.326033653	0.301029049	-0.794488869	0.002021048	-0.095028457	0.768933911	-0.035696678	0.912301788	-0.666490484	0.01794146	0.199745983	0.533666415	-0.31954463
222978_at	222978_at	black	0.678090847	0.015365645	0.554919324	0.061105005	-0.430457616	0.162454188	-0.770006745	0.003393696	0.74216935	0.005709371	0.868243374	0.00024962	-0.595745305	0.04094773	0.454429573	0.137770941	0.372747337	0.232745315	0.315774694	0.31737492	0.248729649	0.43565426	-0.157600742	0.624715085	-0.573512598	0.05122264	0.430298124	0.162627165	0.313333867	0.32133445	-0.31470399	0.319108502	-0.494022211	0.102583747	0.073280205	0.820946989	-0.212019318	0.508268074	-0.261355068	0.411913649	0.335162965	0.286888374	-0.407515236	0.188541105	0.397059342	0.201240491	-0.483711906
202861_at	202861_at	black	-0.677183814	0.015556584	-0.517444661	0.084895553	0.388447927	0.212083085	0.717318382	0.008637482	-0.613816446	0.03374853	-0.714282525	0.009059914	0.325167498	0.302390542	-0.488195759	0.107337617	-0.079093563	0.80697011	-0.715537811	0.008883417	-0.495226309	0.101619144	0.345242147	0.271723227	0.557033889	0.059919348	-0.340927463	0.278157508	0.074000396	0.819212776	0.33074209	0.293688135	0.660139336	0.019478854	-0.320249289	0.31018643	0.728958649	0.007152834	0.054690852	0.865944553	-0.063611953	0.844296498	0.855126156	0.000392057	-0.241585224	0.449375255	0.538313959
200959_at	200959_at	black	-0.677148913	0.015563966	-0.547796393	0.065218629	0.485027428	0.109983112	0.794226039	0.002033039	-0.724991607	0.00763539	-0.797595938	0.001883354	0.632168289	0.027414644	-0.454266594	0.137930004	-0.237808068	0.456711492	-0.59902162	0.039568314	-0.413459982	0.181547776	0.270476165	0.395174108	0.493249185	0.103206228	-0.386724241	0.214295053	-0.23496566	0.462269221	0.434060672	0.158577512	0.765823816	0.003685479	-0.032276944	0.92067869	0.270591083	0.394965441	0.000142585	0.999649106	-0.106923705	0.740837478	0.46021109	0.132204979	-0.327623076	0.298539606	0.315691876
222532_at	222532_at	black	0.672748174	0.016515581	0.493033798	0.103380116	-0.392045113	0.207511698	-0.644492524	0.023674998	0.607941211	0.035980751	0.706890377	0.010152885	-0.506166739	0.093131481	0.576980469	0.04951219	0.138989078	0.666614906	0.705710555	0.010336013	0.510664681	0.08978495	-0.457682372	0.134621104	-0.579386318	0.048349414	0.210571927	0.511235253	0.186680676	0.561279045	-0.371083519	0.235002609	-0.585833027	0.045328611	0.123011436	0.703301636	-0.452760584	0.139405447	-0.227456351	0.477103055	0.132779243	0.680798935	-0.665024745	0.01828808	0.319161341	0.311925852	-0.623372513
1557814_a_at	1557814_a_at	black	-0.672277747	0.016619776	-0.590257416	0.043334208	0.399001241	0.198843358	0.795999042	0.001953194	-0.792273152	0.00212385	-0.810307482	0.001393227	0.400850984	0.196576358	-0.520510463	0.08274518	-0.265200825	0.404813107	-0.411562286	0.183762365	-0.430152828	0.162784848	0.041186746	0.898870894	0.501851868	0.096419758	-0.596712878	0.040536858	-0.214141803	0.503930724	0.265137022	0.404930404	0.279921725	0.37821089	-0.105002002	0.745357814	0.344786379	0.272398812	0.442093294	0.150148073	-0.4745511	0.11903716	0.458295496	0.134032669	-0.166710997	0.604562478	0.59859463
201025_at	201025_at	black	0.671918673	0.016699632	0.465580088	0.127168983	-0.390019048	0.21007902	-0.71376231	0.00913382	0.675289058	0.015961077	0.784445283	0.00251937	-0.371016375	0.235093976	0.401602957	0.195659324	0.160401758	0.618493054	0.521484234	0.082069994	0.405720385	0.190684843	-0.218852797	0.494362808	-0.630109059	0.02807873	0.429532075	0.163459611	-0.129552356	0.688207526	-0.21105014	0.510254067	-0.748359396	0.005114149	0.338972029	0.281101967	-0.777263666	0.002929505	0.084492932	0.794034752	-0.087639758	0.786517551	-0.743456679	0.005581494	0.226978772	0.478053795	-0.251923527
219229_at	219229_at	black	-0.668159219	0.017552726	-0.436887965	0.155577048	0.323958717	0.304296345	0.762396554	0.003938419	-0.791776551	0.00214743	-0.861312751	0.000318649	0.388836062	0.21158692	-0.504169203	0.094644231	-0.104503086	0.746532604	-0.385682132	0.215639117	-0.363197368	0.245878051	0.066211174	0.838007118	0.686590846	0.013659155	-0.512282734	0.088601233	0.038927137	0.904396037	0.162445554	0.613967512	0.595481065	0.041060449	-0.099620559	0.758055233	0.619714362	0.031609249	0.064875726	0.841237461	-0.07309496	0.821393175	0.584566287	0.04591136	-0.139956938	0.664413059	0.36324044
238651_at	238651_at	black	-0.665760277	0.018113533	-0.568114671	0.053966878	0.445536079	0.146624889	0.839778496	0.000631269	-0.754126277	0.004602933	-0.832822481	0.00077114	0.449970672	0.142165588	-0.602696859	0.03806063	-0.324359356	0.303663944	-0.290746294	0.359244747	-0.350862174	0.263472044	0.04269497	0.895185298	0.394399384	0.204552613	-0.584944995	0.045736588	-0.222869018	0.486271082	0.445631191	0.146528316	0.391241851	0.20852725	-0.11939972	0.711678909	0.272440722	0.391614591	0.264259953	0.406544555	-0.46315371	0.129429089	0.42439379	0.169112911	-0.259276372	0.415777267	0.488715191
202595_s_at	202595_s_at	black	0.665688411	0.018130533	0.516766053	0.085376605	-0.400556427	0.196936292	-0.763244907	0.00387462	0.665520134	0.018170386	0.78126368	0.002695262	-0.309669802	0.327328906	0.507842167	0.091875286	0.122227116	0.705118306	0.668608473	0.017449136	0.583923521	0.046209069	-0.177046006	0.582004249	-0.469244875	0.123804457	0.502976751	0.095555112	-0.131556403	0.683603441	-0.311821485	0.323801378	-0.659046401	0.01975282	0.341619094	0.277120302	-0.756896631	0.004371565	-0.016524575	0.959348856	0.060661827	0.851445076	-0.809269184	0.001429109	0.152608294	0.635860804	-0.346575936
241679_at	241679_at	black	-0.664845461	0.018330811	-0.555531633	0.060760016	0.382632078	0.219602165	0.733596119	0.00661814	-0.654941987	0.020806859	-0.707012089	0.010134132	0.586110914	0.045201475	-0.322845316	0.306057681	-0.141468584	0.660978989	-0.550895181	0.063406192	-0.332328471	0.29123776	0.30103027	0.341702264	0.686714267	0.013635458	-0.284437405	0.370236805	-0.132139401	0.682265911	0.142534585	0.658560909	0.685851731	0.013801704	-0.15650944	0.627145376	0.478415289	0.115642491	0.154705525	0.631170091	-0.086801488	0.78851842	0.579090053	0.048491554	-0.534837934	0.073186148	0.474209633
224952_at	224952_at	black	0.661970932	0.019025971	0.487943302	0.107546847	-0.435196884	0.157367324	-0.651284527	0.021780174	0.608150678	0.035899402	0.658577402	0.019871243	-0.318428584	0.313100428	0.382642678	0.219588317	0.080036327	0.804708222	0.825259269	0.00094921	0.493399047	0.103085355	-0.418496661	0.175750976	-0.541157847	0.069221339	0.30810566	0.329906299	-0.039024249	0.904158498	-0.369009991	0.237833906	-0.748111654	0.00513703	0.256326632	0.421290576	-0.661563485	0.019126044	0.087327111	0.78726367	-0.077684384	0.810353553	-0.777966307	0.002887276	0.068167612	0.833278809	-0.396874009
225671_at	225671_at	black	-0.655616651	0.020630847	-0.418971147	0.175210934	0.367166654	0.240367793	0.69405544	0.012279757	-0.657108463	0.02024551	-0.702126332	0.010907431	0.263622473	0.407719789	-0.548511867	0.064797017	0.008127023	0.980001664	-0.694538296	0.012194236	-0.485556058	0.109538744	0.3280465	0.297878369	0.556403907	0.060270898	-0.358130624	0.253018891	0.138625738	0.667442116	0.392814048	0.206542372	0.717172578	0.008657427	-0.205889513	0.520886025	0.740593657	0.005868882	-0.112929218	0.726759956	0.063753727	0.843953226	0.793226309	0.002079148	-0.029506366	0.927470904	0.434926275
239151_at	239151_at	black	-0.650226576	0.022067792	-0.608294429	0.035843651	0.521794494	0.081855659	0.662614053	0.018868795	-0.449305317	0.142829005	-0.581157217	0.047505894	0.462227369	0.130298809	-0.195344142	0.542904519	-0.208748181	0.514984755	-0.729753693	0.007058943	-0.36600576	0.241971745	0.421906333	0.171893333	0.472617291	0.120760339	-0.249546755	0.434098075	-0.117511821	0.716069577	0.294829495	0.352223601	0.77813561	0.002877171	-0.360190625	0.250101144	0.503323483	0.095289649	-0.039529101	0.902923739	-0.047217917	0.884144394	0.684069705	0.01414991	-0.45240346	0.139756812	0.295689335
202567_at	202567_at	black	0.650120022	0.022096912	0.613137543	0.034001262	-0.484742084	0.11022347	-0.695062877	0.012101825	0.643070968	0.024086249	0.684401552	0.014084582	-0.580099347	0.048008524	0.310612398	0.325781018	0.233922588	0.464316646	0.844441365	0.000549124	0.529224348	0.076836106	-0.366635844	0.241100405	-0.455869939	0.136370345	0.31718358	0.315101711	0.31038178	0.326159358	-0.345949585	0.270676505	-0.622637499	0.030585894	0.073964796	0.819298485	-0.229284479	0.473471777	-0.210586491	0.511205358	0.179653275	0.57636618	-0.508465699	0.091410708	0.274045472	0.388719184	-0.45667434
217720_at	217720_at	black	0.64809348	0.022656096	0.619852145	0.031560468	-0.457772359	0.134534636	-0.707530827	0.010054494	0.727766768	0.00729534	0.642029221	0.024390898	-0.578967395	0.048550488	0.324894371	0.302820578	0.224141254	0.483720463	0.549750604	0.064071523	0.380548896	0.222333971	-0.202963648	0.526956132	-0.548037417	0.065076388	0.425603842	0.167770648	0.470230088	0.122910012	-0.197466841	0.538441281	-0.354142093	0.258724504	-0.114675845	0.722680003	-0.053414975	0.869047869	-0.457717704	0.134587149	0.414360365	0.180502882	-0.205141747	0.522434483	0.24429646	0.444144211	-0.535685746
225604_s_at	225604_s_at	black	0.64757602	0.022800513	0.503774907	0.094944774	-0.380616302	0.22224526	-0.79829908	0.001853217	0.796884667	0.001914221	0.714352908	0.00904995	-0.227192336	0.477628534	0.501704638	0.096533315	0.044766678	0.890125849	0.699471172	0.011345625	0.602152542	0.038281299	-0.133814841	0.678426755	-0.450171781	0.141965456	0.593734176	0.041811181	-0.182036191	0.57123231	-0.360554566	0.249587724	-0.597697783	0.040121643	0.253363654	0.426864678	-0.748206094	0.005128299	-0.004692255	0.988452993	0.044753571	0.890157849	-0.719794385	0.008303993	-0.06734459	0.835267275	-0.398794309
238534_at	238534_at	black	-0.646240656	0.02317629	-0.656498887	0.020402324	0.538967041	0.070578573	0.741053371	0.005822002	-0.673769263	0.016291072	-0.74479046	0.005451292	0.490321784	0.105586343	-0.269975955	0.396083037	-0.418032995	0.176279709	-0.63834967	0.025489341	-0.467602811	0.12530469	0.168982959	0.599575271	0.33210093	0.291588515	-0.527309619	0.078108995	-0.292295348	0.356572472	0.367575813	0.239803982	0.495482591	0.101414622	-0.216636477	0.498853897	0.218877108	0.494313647	0.226735077	0.478539264	-0.318712308	0.312645341	0.444693298	0.147482396	-0.195267974	0.54306496	0.318499365
210139_s_at	210139_s_at	black	-0.641423969	0.024569176	-0.506523767	0.092862827	0.445376997	0.146786505	0.610398893	0.035034538	-0.564293451	0.055970629	-0.688946301	0.013212121	0.587221193	0.044696023	-0.477346756	0.116574724	-0.133077103	0.680116372	-0.790800884	0.002194338	-0.688102823	0.01337094	0.319971555	0.310629961	0.494271174	0.102383804	-0.316253977	0.316600596	-0.251844396	0.429736716	0.205265457	0.52217817	0.647348466	0.022864232	-0.037530954	0.907811911	0.376531225	0.227660019	0.201356296	0.530303654	-0.063080194	0.845584246	0.487377209	0.108016997	-0.25398713	0.425688774	0.234290052
243276_at	243276_at	black	-0.641274805	0.024613258	-0.416069287	0.178530015	0.34794517	0.267736379	0.694074772	0.012276325	-0.60213734	0.038287475	-0.79146587	0.002162283	0.479300983	0.114873511	-0.558114693	0.059319551	-0.095588743	0.767604503	-0.567549081	0.054260245	-0.423520123	0.170086227	0.313104555	0.321707828	0.573759444	0.051099538	-0.262905117	0.409044313	0.013351435	0.967150761	0.342409883	0.275937108	0.77243279	0.003232713	-0.166011626	0.606100818	0.584974995	0.045722764	-0.063390345	0.844833118	0.033609905	0.917412577	0.727786394	0.007292976	-0.348926749	0.266296999	0.384405201
222192_s_at	222192_s_at	black	0.64118759	0.024639058	0.643845246	0.023861616	-0.430630413	0.162266912	-0.810828181	0.001375494	0.894027909	8.79E-05	0.686114728	0.013750856	-0.434124951	0.158508891	0.403891064	0.192885188	0.3400564	0.279466953	0.463879864	0.128749972	0.486255764	0.108952401	-0.058337409	0.857084739	-0.416524321	0.178006981	0.6593471	0.019677165	0.229963304	0.472126664	-0.305477739	0.334261346	-0.229722148	0.472604319	0.154173217	0.632359489	-0.289509196	0.361386434	-0.496142514	0.100889245	0.439083287	0.153272386	-0.32123024	0.308622701	0.130405555	0.686246194	-0.582518505
223048_at	223048_at	black	0.637392157	0.025780962	0.47046788	0.122694764	-0.366541702	0.241230476	-0.689672634	0.013076482	0.7069257	0.01014744	0.844810122	0.000543	-0.614813775	0.033379702	0.469505189	0.123567713	0.162293696	0.614303346	0.526965927	0.078338992	0.457816805	0.134491941	-0.132669449	0.68105059	-0.608025124	0.035948147	0.39209258	0.20745178	0.28489162	0.369439618	-0.151786038	0.637703247	-0.57424087	0.050860049	-0.12973276	0.687792666	-0.234755117	0.462682149	-0.22383187	0.484340163	0.169230266	0.599033351	-0.374209443	0.230772388	0.244964511	0.442859784	-0.319900932
200658_s_at	200658_s_at	black	0.633368909	0.02703273	0.582113106	0.047054917	-0.50664173	0.092774178	-0.609850034	0.035244289	0.615707163	0.033051774	0.698578523	0.011495837	-0.66246661	0.018904745	0.436502428	0.155984052	0.442474824	0.14975499	0.543294159	0.067915279	0.43490011	0.157682851	-0.333786976	0.288995132	-0.402098119	0.195056911	0.313240387	0.32148663	0.583402737	0.046451278	-0.393328045	0.205895965	-0.356389359	0.255500646	-0.01432452	0.964757894	0.063012284	0.845748727	-0.457712562	0.134592091	0.412113668	0.183117186	-0.235900102	0.460438626	0.315996065	0.317017146	-0.482364747
226799_at	226799_at	black	0.627690309	0.028873494	0.46553287	0.127212717	-0.316341764	0.316458881	-0.715092444	0.008945741	0.702698372	0.010814696	0.704524616	0.010522556	-0.48948695	0.106271738	0.381920026	0.220533636	0.136928517	0.671310642	0.474392066	0.119178259	0.285500786	0.368371887	-0.307573869	0.330785091	-0.665342053	0.01821263	0.276150293	0.384938181	-0.018349509	0.954863271	-0.242677438	0.44726442	-0.677216265	0.015549723	0.216148587	0.499844985	-0.579533743	0.048278793	-0.047486313	0.883489793	-0.015907889	0.960864887	-0.643400265	0.023990527	0.429835185	0.163129907	-0.518455707
202340_x_at	202340_x_at	black	-0.6268059	0.029168105	-0.486432963	0.108804241	0.350747308	0.263639215	0.685002973	0.013966752	-0.649300517	0.022321814	-0.696107292	0.011919386	0.394393087	0.204560493	-0.240266125	0.451930885	-0.079231424	0.806639267	-0.737078917	0.006236761	-0.385406893	0.215994956	0.335520297	0.286342696	0.631413095	0.027656856	-0.285979354	0.3675342	0.109069209	0.735799583	0.211892592	0.508527561	0.795199664	0.00198889	-0.272267556	0.391927686	0.681738188	0.014615224	-0.093969899	0.771447141	0.139295072	0.665918517	0.785778237	0.002448341	-0.257004571	0.420020274	0.402286744
209194_at	209194_at	black	0.626369237	0.029314361	0.448614223	0.143520192	-0.333935063	0.288767978	-0.735913578	0.006362479	0.814113928	0.001267565	0.802058788	0.001698286	-0.343274655	0.274646542	0.490744434	0.105240474	0.103274264	0.749428202	0.547850357	0.065186763	0.463018648	0.129555659	-0.081990689	0.800023691	-0.544032218	0.067468035	0.530684027	0.075875306	0.03452387	0.915173788	-0.275538624	0.386035	-0.494742129	0.10200629	0.007401515	0.981786666	-0.459458851	0.132920755	-0.128044107	0.691678998	0.139479272	0.665499428	-0.516282193	0.08572073	-0.060721102	0.851301343	-0.430821718
211445_x_at	211445_x_at	black	-0.625818039	0.029499732	-0.583775519	0.046277812	0.382993902	0.219129756	0.835730185	0.000710032	-0.832245105	0.000783743	-0.829449707	0.00084703	0.490267868	0.105630519	-0.427262995	0.165941164	-0.34087559	0.278235388	-0.363584942	0.245336763	-0.35044244	0.264083208	0.013036965	0.967924115	0.438100102	0.154301827	-0.579508121	0.048291062	-0.188830108	0.55669679	0.329893981	0.295002902	0.379814262	0.223302192	-0.119332049	0.711836153	0.255652166	0.422556247	0.3188435	0.312435037	-0.393719894	0.205404004	0.415560593	0.179115863	-0.27487907	0.387219481	0.530983275
201098_at	201098_at	black	0.623910799	0.030147664	0.421899629	0.171900865	-0.336618214	0.284669769	-0.649441922	0.022282889	0.626329046	0.029327849	0.791644629	0.002153727	-0.540370631	0.069706943	0.341823168	0.276814685	0.134901948	0.675939465	0.603357663	0.037793957	0.257036032	0.419961369	-0.37044648	0.23587031	-0.673195327	0.016416986	0.165466039	0.607301914	0.095394524	0.768065266	-0.282296394	0.374006532	-0.796836864	0.001916309	0.05719699	0.859853964	-0.408917152	0.18687711	0.07739212	0.811055655	-0.072671081	0.822414327	-0.650415401	0.022016256	0.339621699	0.280121741	-0.440613436
220430_at	220430_at	black	-0.622925998	0.030486203	-0.385216256	0.216241627	0.296404161	0.349535589	0.679050929	0.015165424	-0.609119875	0.035524714	-0.688455249	0.013304411	0.3356007	0.286219994	-0.557495831	0.059662478	0.029979982	0.926309483	-0.527470192	0.078001699	-0.319376652	0.311581183	0.334396878	0.288060242	0.618768997	0.031945408	-0.237533246	0.457247465	0.076225891	0.81385854	0.348730192	0.26658487	0.674549518	0.016121034	-0.128539858	0.690537344	0.629810925	0.028175829	-0.053761324	0.868205275	-0.00390215	0.990397248	0.738044718	0.006133993	-0.243855762	0.444992496	0.559820935
236179_at	236179_at	black	0.622559274	0.030612965	0.525683375	0.079201349	-0.392659374	0.206737133	-0.78668877	0.002400708	0.740753735	0.005852526	0.908925075	4.23E-05	-0.56496701	0.055613721	0.377019737	0.227008381	0.33895989	0.281120301	0.480467112	0.113866212	0.379945121	0.22312954	-0.08712043	0.787756997	-0.460756744	0.131687345	0.468859834	0.12415518	0.122057002	0.705512519	-0.320486172	0.309808415	-0.651124678	0.021823455	0.1515238	0.638291245	-0.326935691	0.299614805	-0.065185091	0.84048893	0.147881626	0.646477496	-0.541896756	0.068767658	0.329915045	0.294970208	-0.306529985
231963_at	231963_at	black	-0.62215268	0.030753951	-0.572902298	0.05152789	0.393437196	0.205758855	0.799292704	0.00181126	-0.712540865	0.009309115	-0.719448254	0.008350024	0.597385817	0.040252833	-0.212703836	0.506867449	-0.132427781	0.681604613	-0.598616352	0.039737126	-0.292636964	0.355984571	0.198904912	0.535426386	0.579992976	0.048059271	-0.353248635	0.260012776	-0.14361076	0.656122792	0.211760923	0.50879723	0.74779931	0.005165988	-0.042577446	0.895472421	0.313625208	0.320860417	0.026739957	0.934257334	-0.087063029	0.78789402	0.485155416	0.109875416	-0.44034721	0.151955456	0.389973758
227192_at	227192_at	black	-0.621074689	0.031130003	-0.57023167	0.052878656	0.317082485	0.315264525	0.806849457	0.001515489	-0.808275647	0.001464106	-0.72392625	0.007769036	0.301173903	0.341460576	-0.365016422	0.243343644	-0.130526125	0.685969171	-0.488837687	0.106806821	-0.359650608	0.250864096	0.046239517	0.886531213	0.536437782	0.072168113	-0.554565554	0.061304945	-0.019501808	0.952031598	0.209900507	0.512614253	0.347372949	0.268577547	-0.154709468	0.631161285	0.480059661	0.114217501	0.314661895	0.319176764	-0.339061124	0.280967424	0.570942745	0.05251661	-0.148293069	0.6455509	0.670084538
218498_s_at	218498_s_at	black	0.620335332	0.031389827	0.434322841	0.15829775	-0.336496069	0.284855609	-0.732198431	0.006776018	0.757120894	0.004353229	0.816644248	0.001188987	-0.324066197	0.304126618	0.550651979	0.063547161	0.18574503	0.563278472	0.582020278	0.047098579	0.531817228	0.075135094	-0.171149732	0.594833628	-0.452058598	0.140096655	0.482413842	0.112197666	-0.12468231	0.699436254	-0.40366189	0.193161942	-0.597025123	0.040404893	0.267506039	0.400586629	-0.653848233	0.021094531	-0.013857358	0.965906637	0.019678283	0.95159797	-0.731314704	0.006877288	0.055777033	0.863304001	-0.40711901
205578_at	205578_at	black	0.616241064	0.032856906	0.541988075	0.068711732	-0.340039033	0.279493096	-0.76527507	0.003725125	0.763992381	0.003819059	0.655981078	0.020536225	-0.377684494	0.226123442	0.198195602	0.536912551	0.020268319	0.950148243	0.775496794	0.003037773	0.381702592	0.220818547	-0.256344502	0.421257068	-0.603335965	0.037802692	0.375833753	0.228592332	-0.063351729	0.844926632	-0.225443767	0.481115482	-0.69691465	0.01177976	0.143541179	0.656280338	-0.558548326	0.059080083	-0.001831698	0.995492326	-0.015428362	0.962043813	-0.675214251	0.015977204	0.167583018	0.602646446	-0.531482915
243218_at	243218_at	black	-0.615492679	0.033130291	-0.610336196	0.035058453	0.353160298	0.26014035	0.781608904	0.002675737	-0.856204506	0.0003784	-0.644914528	0.023553901	0.357406303	0.254049517	-0.259636416	0.41510678	-0.133840249	0.678368589	-0.641361825	0.024587534	-0.446105452	0.146047383	0.09973291	0.757789568	0.529817935	0.076444393	-0.556869716	0.060010824	-0.106866082	0.740972912	0.179543851	0.576602367	0.341649434	0.277074852	-0.087122487	0.787752086	0.389527295	0.21070504	0.374877491	0.229874276	-0.297749561	0.347247641	0.457146802	0.135136477	-0.071840826	0.824415196	0.641659882
243993_at	243993_at	black	-0.614717915	0.033415027	-0.485920584	0.109233016	0.354365608	0.258402801	0.669096817	0.017337041	-0.760037666	0.004120007	-0.770593977	0.003354183	0.769279801	0.003443099	-0.353231486	0.260037538	-0.205019914	0.522686959	-0.515859091	0.086022414	-0.374550536	0.230313567	0.222867652	0.486273824	0.671542348	0.016783626	-0.289128674	0.362046552	-0.410021595	0.185572634	0.123216944	0.702825867	0.578862255	0.048601045	0.21686119	0.498397717	0.066828331	0.836515038	0.293882948	0.353844664	-0.130144263	0.686846665	0.216992066	0.498132116	-0.384029076	0.217781585	0.391061378
209818_s_at	209818_s_at	black	-0.612494257	0.034241983	-0.641076007	0.024672096	0.479725452	0.114506177	0.781175453	0.002700269	-0.793138854	0.002083219	-0.780262363	0.002752509	0.617542665	0.032385289	-0.261499979	0.411644977	-0.465325424	0.127404975	-0.506619629	0.092790782	-0.427296271	0.165904602	0.074631699	0.817693218	0.354837594	0.257724242	-0.558807138	0.058937478	-0.343718887	0.273984928	0.322374408	0.306804334	0.44698675	0.145156382	-0.111557937	0.729967716	0.086331206	0.789641452	0.312083424	0.323373375	-0.334529331	0.287857437	0.28140587	0.37558035	-0.285912115	0.367651835	0.333499386
210775_x_at	210775_x_at	black	-0.612376746	0.034286088	-0.373042405	0.232346351	0.380133178	0.222881562	0.550087254	0.063875333	-0.548908829	0.064563912	-0.67010079	0.01710825	0.309044384	0.328358147	-0.552739562	0.062344167	-0.189676972	0.554895631	-0.188481153	0.557439665	-0.188676579	0.557023581	0.195854449	0.541830123	0.569207076	0.053403401	-0.352676912	0.260839093	-0.229026684	0.473983067	0.270970149	0.394277531	0.344336273	0.27306695	-0.029372144	0.927800072	0.331105605	0.293125615	0.176306669	0.583606953	-0.270515787	0.395102156	0.361292619	0.24854844	-0.085304749	0.7920939	0.393432996
209143_s_at	209143_s_at	black	0.611864046	0.034478992	0.480810644	0.113570586	-0.339242633	0.280693442	-0.765405188	0.003715695	0.677226874	0.01554748	0.882396835	0.000144965	-0.449289801	0.142844499	0.448357185	0.143777814	0.213691132	0.504850305	0.464017824	0.128621212	0.415213421	0.179516379	-0.051169938	0.874512572	-0.479923957	0.114334659	0.47069164	0.122492444	-0.008386671	0.979362863	-0.25110894	0.431130415	-0.627062872	0.029082282	0.194456064	0.544776395	-0.499422226	0.098305195	-0.049425121	0.878763168	0.132695452	0.680990988	-0.649640864	0.022228209	0.300905893	0.341911625	-0.315453082
209610_s_at	209610_s_at	black	0.609143081	0.035515777	0.544963007	0.066906905	-0.389888955	0.210244522	-0.657897501	0.020043839	0.531895587	0.075084093	0.783620908	0.002564078	-0.523513893	0.080674752	0.429144893	0.163881377	0.397173244	0.201099401	0.32236201	0.306824005	0.300710086	0.342241362	-0.17362277	0.589439461	-0.452861981	0.139305789	0.340099398	0.279402232	0.275886714	0.385410624	-0.248704715	0.435701789	-0.381790483	0.220703353	0.244624936	0.443512444	-0.267132566	0.401269852	-0.361345068	0.248474682	0.395163031	0.203598353	-0.519441814	0.083490485	0.527803291	0.07777944	-0.492014733
1563455_at	1563455_at	black	-0.604988616	0.037141473	-0.407234367	0.188875581	0.37135737	0.234630186	0.654007548	0.02105245	-0.602754658	0.038037251	-0.853564389	0.000412511	0.513523539	0.087700677	-0.508889536	0.091095823	-0.149522665	0.642784532	-0.648824807	0.022453128	-0.593038129	0.042113004	0.16144664	0.616177856	0.464021557	0.128617729	-0.382224138	0.220135521	-0.055316755	0.864422801	0.255882231	0.422124308	0.750614779	0.004909365	-0.072858095	0.821963766	0.466988676	0.125868821	-0.042828156	0.894859928	0.044818038	0.890000468	0.598587567	0.039749135	-0.17634618	0.583521259	0.109986229
212934_at	212934_at	black	0.600669717	0.038887063	0.403553129	0.193293369	-0.275721698	0.385706552	-0.748955741	0.005059387	0.772135395	0.003252128	0.851585927	0.000439604	-0.507618961	0.092041978	0.390344549	0.209665266	0.05344423	0.868976694	0.549310675	0.064328531	0.369576422	0.237058474	-0.124745745	0.699289632	-0.642247275	0.0243269	0.375643986	0.228846389	-0.041277364	0.898649402	-0.194453922	0.544780913	-0.771363139	0.003302958	-0.006270946	0.984568404	-0.490773843	0.105216436	0.082174619	0.799583128	-0.085973022	0.790497039	-0.587759141	0.044452566	0.220270889	0.491498801	-0.322682464
201805_at	201805_at	black	0.600104539	0.039119735	0.491599359	0.104543167	-0.37876614	0.224687957	-0.661262994	0.019200093	0.621249332	0.031068857	0.729742002	0.007060317	-0.646660443	0.023057678	0.279666095	0.378664936	0.374856024	0.229903103	0.174343647	0.587870672	-0.008503147	0.979076305	-0.264636228	0.405851667	-0.62554603	0.02959152	0.213570542	0.505096492	0.346762159	0.269477092	-0.260986351	0.412597665	-0.533576033	0.073996053	0.066105617	0.838262371	-0.106138663	0.742683196	-0.170376682	0.596523674	0.233760735	0.464634723	-0.32230877	0.306908487	0.598375322	0.039837768	-0.488240104
215439_x_at	215439_x_at	black	-0.59975651	0.039263503	-0.586396772	0.045070954	0.438535783	0.153845107	0.754042183	0.004610098	-0.799520716	0.001801735	-0.575956711	0.050012895	0.224251096	0.483500535	-0.537130623	0.071730269	-0.265911663	0.403507446	-0.486571974	0.108688106	-0.561006809	0.057735122	0.066131137	0.838200658	0.23585152	0.460533716	-0.687530235	0.013479553	-0.146279067	0.650090946	0.464413706	0.128252195	0.129989917	0.687201443	-0.197781104	0.537781823	0.349322083	0.26571855	0.433400113	0.159283789	-0.480285871	0.114022383	0.362772924	0.246471637	0.098886365	0.759791886	0.5752873
223555_at	223555_at	black	-0.597522183	0.04019545	-0.410996456	0.184425919	0.285804776	0.367839667	0.576200266	0.049893455	-0.619734905	0.031601972	-0.753967909	0.004616433	0.605731323	0.036847022	-0.477994002	0.11600945	-0.189379652	0.555527715	-0.573137735	0.051409983	-0.437199428	0.155248736	0.371192221	0.234854738	0.636814697	0.025957996	-0.154934817	0.630658005	-0.186234103	0.562232988	0.208833888	0.514808279	0.573891879	0.051033578	-0.063512921	0.844536295	0.374343115	0.230592515	0.247020388	0.438918282	-0.034157826	0.916070358	0.569177987	0.053418352	-0.415649252	0.179013671	0.532265869
213179_at	213179_at	black	0.59277177	0.042228911	0.575888265	0.050046497	-0.373702333	0.231455535	-0.80622544	0.001538402	0.831350237	0.00080359	0.792439719	0.002115986	-0.496323595	0.100745402	0.435385549	0.157166946	0.271167578	0.39391949	0.543183413	0.067982563	0.623142975	0.030411381	0.053310447	0.869302188	-0.352073598	0.261712721	0.655578548	0.020640759	0.137956344	0.668967004	-0.234246732	0.463679937	-0.390023337	0.210073564	0.099784216	0.757668259	-0.320768085	0.309358873	-0.352479141	0.261125288	0.304188522	0.33640919	-0.389231939	0.211081584	0.164702584	0.608984137	-0.347955727
237561_x_at	237561_x_at	black	-0.592561018	0.042320781	-0.636390448	0.02608862	0.410554451	0.184945295	0.773311948	0.003175833	-0.798471198	0.001845896	-0.667579631	0.017687035	0.346192475	0.270317662	-0.348876369	0.266370766	-0.364117622	0.244593968	-0.422021155	0.17176436	-0.385986116	0.215246527	0.027436746	0.932547606	0.32640741	0.300442608	-0.625193025	0.029710947	-0.243393925	0.445882303	0.343012556	0.275037327	0.143352342	0.656707968	-0.173283089	0.590179246	0.19994203	0.533256534	0.495337425	0.101530436	-0.543614151	0.067721122	0.349494196	0.265466944	-0.114063077	0.724110622	0.641253802
1554250_s_at	1554250_s_at	black	-0.591602419	0.042740436	-0.479076683	0.115067933	0.345585489	0.27121493	0.594853675	0.041328962	-0.706758699	0.010173203	-0.766090619	0.003666319	0.425242616	0.168170636	-0.555233249	0.060927963	-0.430988412	0.161879351	-0.391471389	0.208236741	-0.549360543	0.064299362	0.14441062	0.654312667	0.41264514	0.182496639	-0.478710731	0.115385605	-0.2089756	0.514516542	0.273319018	0.390028546	0.181981189	0.571350603	-0.247778751	0.437468649	0.364718213	0.243758065	0.523496974	0.080686315	-0.331153764	0.293051138	0.453732792	0.13845181	-0.160236914	0.618858599	0.511660456
233270_x_at	233270_x_at	black	-0.586429841	0.045055873	-0.549407695	0.06427179	0.360263463	0.249998339	0.65895029	0.019777046	-0.65787412	0.020049794	-0.774523319	0.00309871	0.56717859	0.05445302	-0.393043511	0.206253645	-0.369446395	0.237236345	-0.507504077	0.092127853	-0.392792387	0.206569641	0.204410874	0.523949874	0.44007666	0.152236741	-0.336783308	0.284418692	-0.351395433	0.262696761	0.292610554	0.356030004	0.33488471	0.287313702	-0.074871131	0.81711705	0.111735258	0.729552694	0.446603445	0.145543477	-0.385769999	0.215525594	0.434855076	0.157730766	-0.364077589	0.244649745	0.613467742
234312_s_at	234312_s_at	black	-0.586365869	0.045085052	-0.427882077	0.165261767	0.236345982	0.45956634	0.767475056	0.00356811	-0.799182868	0.001815862	-0.725706119	0.007546727	0.364013178	0.244739505	-0.292479299	0.356255841	0.095632362	0.767501031	-0.573036535	0.051460641	-0.325258469	0.302247386	0.086473044	0.789302703	0.693244793	0.012424334	-0.420600115	0.173364821	0.143554552	0.656250056	0.092578259	0.774754242	0.689159214	0.013172254	0.000915407	0.997747243	0.598854281	0.039637956	-0.047559128	0.883312214	0.060216266	0.852525641	0.6009547	0.038770116	-0.13228284	0.68193696	0.433831061
212533_at	212533_at	black	-0.585465244	0.045497264	-0.547963395	0.065120049	0.438194636	0.154202655	0.65555924	0.020645783	-0.413704443	0.181263706	-0.636455737	0.026068487	0.335790965	0.285929754	-0.252674231	0.428166811	-0.199737621	0.533683902	-0.653188334	0.02126949	-0.308674753	0.328967272	0.31292913	0.321993625	0.360096067	0.250234638	-0.263415473	0.408101773	-0.044337359	0.891174014	0.3722111	0.23347141	0.666958392	0.01783183	-0.349874988	0.264910765	0.458519499	0.133818103	-0.053160664	0.869666636	-0.14818434	0.645795718	0.758439759	0.004246569	-0.362473834	0.246890422	0.390462922
219770_at	219770_at	black	0.584956697	0.045731196	0.472216161	0.121119817	-0.279084861	0.379698362	-0.755048178	0.004524937	0.834039149	0.000745095	0.629221609	0.028368475	-0.48109017	0.113330415	0.212545326	0.507191633	-0.035766609	0.912130571	0.615711681	0.033050122	0.389823728	0.210327534	-0.156789768	0.626520771	-0.690918815	0.012846167	0.408278349	0.187634199	-0.083922974	0.795398017	-0.058902008	0.855714298	-0.715594213	0.008875548	0.037889765	0.906933911	-0.572544494	0.051707443	-0.00775081	0.980927269	-0.134340517	0.677223643	-0.484598987	0.110344138	0.231935471	0.46822882	-0.362888576
36711_at	36711_at	black	-0.584847358	0.045781602	-0.465790022	0.126974654	0.291161468	0.358527495	0.701902556	0.010943869	-0.747561798	0.00518809	-0.727133044	0.007371971	0.612889812	0.034093821	-0.174940464	0.586573094	-0.044491763	0.890797024	-0.483689807	0.111112858	-0.219006285	0.49405246	0.124134494	0.700702848	0.751237539	0.004853927	-0.317924965	0.313909121	-0.190495967	0.553156026	-0.013519796	0.966736734	0.662870576	0.018806368	0.173013196	0.590767295	0.24642946	0.440049463	0.100150765	0.756801727	-0.028290971	0.930451933	0.322671521	0.306333125	-0.337312635	0.283614535	0.354153627
214214_s_at	214214_s_at	black	0.584306602	0.046031474	0.641146698	0.024651162	-0.453191091	0.138982642	-0.81643471	0.001195348	0.803426	0.001644482	0.713731522	0.009138208	-0.319498315	0.311386518	0.423367376	0.170256757	0.423837994	0.169731693	0.345207077	0.271775178	0.474317488	0.119244464	0.125647603	0.697206128	-0.181888156	0.571550711	0.784101089	0.002537964	0.217478557	0.497145385	-0.38821647	0.2123793	-0.124535697	0.699775166	0.210968039	0.51042246	-0.201073705	0.530893126	-0.455096049	0.137121715	0.593672741	0.041837759	-0.291910446	0.357235483	0.042372698	0.895972666	-0.440328551
223244_s_at	223244_s_at	black	0.582092429	0.04706464	0.621261754	0.031064511	-0.399238674	0.198551473	-0.713951449	0.009106898	0.752187238	0.004770298	0.663081433	0.018755167	-0.465321974	0.127408175	0.264306365	0.406459058	0.302931259	0.338510962	0.656405017	0.020426551	0.470256275	0.122886295	-0.157284744	0.62541845	-0.381228238	0.221440874	0.4742292	0.11932287	0.287335189	0.365166364	-0.28783484	0.364295794	-0.305729324	0.333843073	0.08591471	0.79063635	-0.155389327	0.629643371	-0.436519251	0.155966278	0.378990861	0.22439041	-0.389014315	0.211359289	0.165161201	0.607973396	-0.598405453
218339_at	218339_at	black	0.580947794	0.047605102	0.571821793	0.052071444	-0.460177218	0.132237155	-0.682750854	0.014411756	0.608949813	0.035590256	0.735724647	0.006383039	-0.503610932	0.095069949	0.327036359	0.299457207	0.341014018	0.278027584	0.776981425	0.0029466	0.562198074	0.057091155	-0.242522744	0.447563096	-0.257587106	0.41893025	0.393612129	0.20553923	0.216092054	0.49995988	-0.438676303	0.153697984	-0.576980083	0.049512378	0.185749152	0.563269657	-0.224409421	0.483183612	-0.13735495	0.670337968	0.18871471	0.556942411	-0.54946625	0.064237562	0.203273976	0.526310879	-0.33766458
223600_s_at	223600_s_at	black	-0.580467946	0.047832967	-0.331028424	0.293244999	0.26254514	0.409709783	0.500434136	0.097516963	-0.52099021	0.082412067	-0.638198936	0.025535089	0.418022854	0.176291284	-0.423124957	0.17052762	0.018555567	0.954356865	-0.734277577	0.006542176	-0.41042389	0.185098884	0.500262072	0.097650693	0.681607608	0.014641614	-0.045911003	0.887332823	0.010393036	0.97442707	0.224750141	0.482501909	0.723116556	0.007871775	-0.099240076	0.758955094	0.591221337	0.042908082	-0.020130538	0.950486762	0.188538144	0.55731831	0.748152257	0.005133275	-0.235143293	0.461920972	0.504207222
243050_at	243050_at	black	-0.5803265	0.047900282	-0.565271143	0.055453088	0.346950724	0.269199197	0.823378096	0.000998059	-0.753180905	0.004683967	-0.730096573	0.007018737	0.512436164	0.088489538	-0.31930441	0.311696804	-0.24591044	0.441044151	-0.33777242	0.282917077	-0.206936262	0.518721787	0.060717013	0.851311257	0.460859265	0.131590236	-0.453253391	0.138921525	-0.163875647	0.610808203	0.300179051	0.343136478	0.46937787	0.123683466	-0.084981751	0.792865978	0.218509922	0.495056409	0.206328217	0.519978493	-0.331293219	0.292835531	0.404844685	0.191736208	-0.427396812	0.16579416	0.547216913
1557538_at	1557538_at	black	-0.578578421	0.048737714	-0.45000779	0.142128637	0.372576272	0.2329768	0.565348466	0.0554123	-0.441513579	0.150746606	-0.732225932	0.006772884	0.511669232	0.089048802	-0.44122576	0.151044334	-0.352125674	0.261637245	-0.374336707	0.230601135	-0.418259148	0.176021695	0.239303052	0.4538011	0.444605898	0.147571507	-0.275642181	0.385849195	-0.098407348	0.760925496	0.199076186	0.53506779	0.556360988	0.0602949	-0.381148681	0.221545352	0.505184465	0.093873317	0.160986455	0.617197117	-0.09742985	0.763240117	0.616202654	0.032870897	-0.536626582	0.072048619	0.230197405
215535_s_at	215535_s_at	black	0.577136112	0.049436377	0.622320318	0.030695766	-0.412742635	0.182382946	-0.734995962	0.006462806	0.634277509	0.026746275	0.600846451	0.038814508	-0.627893372	0.028806155	0.156453484	0.62727008	0.262456751	0.409873265	0.63312108	0.027111247	0.280136168	0.377830217	-0.32691162	0.299652496	-0.448870345	0.143263785	0.24571316	0.441422518	0.263576624	0.407804382	-0.318989872	0.31220049	-0.61248721	0.034244627	0.136869192	0.671445997	-0.160730742	0.617763763	-0.182853357	0.569475994	0.199613232	0.533944038	-0.454876827	0.137335044	0.563337234	0.056480055	-0.550950162
227208_at	227208_at	black	-0.576983493	0.049510716	-0.500355877	0.097577771	0.256826208	0.420354301	0.78248801	0.002626503	-0.838059143	0.000663846	-0.773648348	0.003154271	0.381018767	0.221716025	-0.30828996	0.329602037	-0.118176578	0.714522649	-0.503464137	0.095182103	-0.338374902	0.282004638	0.031729291	0.922020918	0.566289752	0.054917452	-0.495035789	0.101771365	0.010657695	0.97377605	0.176893709	0.582334252	0.457905316	0.134406944	-0.068439011	0.83262329	0.429626762	0.163356572	0.20159746	0.52980082	-0.183030478	0.569095599	0.544473413	0.067201655	-0.156021237	0.628233692	0.58049154
211143_x_at	211143_x_at	black	-0.576723145	0.049637711	-0.424251748	0.169270915	0.292164176	0.356798348	0.659210361	0.019711542	-0.618945925	0.0318823	-0.724812612	0.007657723	0.32633061	0.300563058	-0.251857415	0.429712064	-0.065765754	0.839084303	-0.660675595	0.01934545	-0.356407327	0.255474965	0.242187253	0.448211175	0.581357486	0.047411158	-0.302801124	0.338728914	0.182209592	0.570859442	0.19815308	0.5370017	0.759544727	0.004158741	-0.270006722	0.3960271	0.690709008	0.012884731	-0.143089512	0.657303316	0.145968147	0.650792813	0.804472006	0.001604209	-0.200428233	0.532240592	0.355217507
210809_s_at	210809_s_at	black	0.573771645	0.051093459	0.590144299	0.04338441	-0.383632909	0.218296944	-0.764827464	0.003757702	0.662238411	0.018960484	0.78692964	0.002388226	-0.483134725	0.111583923	0.229891038	0.472269776	0.375510469	0.229025241	0.450414226	0.141724431	0.316187205	0.31670841	-0.060078291	0.852860302	-0.377301943	0.22663245	0.470038582	0.123083542	0.11380311	0.724717806	-0.265100592	0.404997385	-0.503878055	0.09486609	0.283792589	0.371370052	-0.312383785	0.322882973	-0.182160976	0.570963973	0.274190352	0.388458322	-0.549149089	0.064423108	0.415637879	0.179026777	-0.397582901
217946_s_at	217946_s_at	black	0.57336669	0.051295502	0.591141355	0.042943326	-0.33474439	0.287528324	-0.761976926	0.00397027	0.75604063	0.004442093	0.676121461	0.015782434	-0.452678437	0.139486219	0.17647901	0.583233205	0.309486714	0.327630029	0.402368982	0.194727864	0.195677226	0.542203145	-0.132459948	0.681530863	-0.5049024	0.09408707	0.422912256	0.170765501	0.120110781	0.710027275	-0.231394419	0.469296675	-0.401211311	0.196136609	0.230566918	0.470932071	-0.309665909	0.327335307	-0.283792868	0.371369561	0.288471696	0.363187748	-0.481420879	0.113046701	0.402099182	0.19505562	-0.632486345
239039_at	239039_at	black	-0.571780777	0.052092157	-0.498447732	0.099068305	0.345473792	0.27138023	0.618940012	0.031884408	-0.687363464	0.01351131	-0.738063612	0.006131995	0.791068196	0.002181409	-0.220236057	0.49156906	-0.25337747	0.426838603	-0.610301046	0.035071865	-0.375101176	0.229574024	0.274452051	0.387987347	0.617223864	0.03250035	-0.207693605	0.517158357	-0.405005032	0.191543428	0.108625757	0.736840084	0.614672662	0.033431712	0.14234883	0.658982054	0.036085103	0.911350814	0.271019557	0.394187914	-0.076184749	0.813957457	0.272164639	0.392113826	-0.457159863	0.135123894	0.374286252
244592_at	244592_at	black	-0.570877326	0.052549846	-0.492094724	0.104140542	0.363458539	0.245513221	0.646471843	0.023110913	-0.726197164	0.007486242	-0.737475946	0.006194359	0.56655014	0.05478111	-0.226904106	0.478202513	-0.367691847	0.239644232	-0.434901611	0.157681254	-0.221671509	0.488677454	0.227527905	0.476960685	0.531049726	0.075635886	-0.319781458	0.310933742	-0.262481422	0.409827631	0.279720625	0.378568057	0.500849082	0.097194968	-0.068308929	0.832937468	0.152571532	0.635943137	0.184938392	0.565004531	-0.143527104	0.656312208	0.36351753	0.245430861	-0.291086628	0.358656733	0.451029174
215385_at	215385_at	black	-0.570732369	0.052623542	-0.402319944	0.194787411	0.318839972	0.312440692	0.667232104	0.017767928	-0.516546459	0.085532666	-0.76407638	0.003812853	0.484805257	0.110170227	-0.401721581	0.195514902	-0.127115948	0.693818019	-0.439417297	0.152923663	-0.280174623	0.377761974	0.211317763	0.509705326	0.521657237	0.081950432	-0.243755308	0.445185964	0.01487586	0.963402237	0.256061161	0.421788523	0.772772471	0.003210645	-0.174707737	0.587078949	0.490722658	0.105258276	-0.128663866	0.690251862	0.024671327	0.939334652	0.658189975	0.01996946	-0.454276508	0.137920325	0.265436366
232807_at	232807_at	black	-0.570674144	0.052653164	-0.520041534	0.083071665	0.344234663	0.27321791	0.764519851	0.003780216	-0.660683446	0.019343502	-0.846937924	0.000508694	0.451016625	0.141126704	-0.445587496	0.146572677	-0.332930691	0.290310585	-0.40654448	0.189698698	-0.350285859	0.264311412	0.055261958	0.864556011	0.33648389	0.284874142	-0.453403704	0.138774138	-0.113419232	0.725614668	0.388857107	0.211560037	0.457230126	0.135056212	-0.198685512	0.535885894	0.284700644	0.369774688	0.187785686	0.558921421	-0.331667001	0.29225808	0.578222574	0.048909439	-0.345200747	0.271784555	0.483958006
230503_at	230503_at	black	-0.570229256	0.052879889	-0.459090935	0.133271752	0.285657824	0.368096897	0.75271186	0.00472457	-0.68487731	0.013991311	-0.792177421	0.00212838	0.395535358	0.203134077	-0.37660782	0.227557774	-0.062704394	0.84649452	-0.445804614	0.146352336	-0.318227963	0.31342244	-0.002642865	0.993496136	0.521846046	0.081820082	-0.455112576	0.137105641	-0.031546417	0.922469158	0.169211127	0.599075282	0.545609116	0.066519294	0.000613934	0.998489149	0.381231679	0.221436355	0.080746199	0.803005996	-0.192670377	0.548548369	0.523306792	0.080816373	-0.210067217	0.512271704	0.395621856
231825_x_at	231825_x_at	black	-0.568693779	0.053667651	-0.518960576	0.083827598	0.28845056	0.363224494	0.806521946	0.001527482	-0.86675153	0.000263385	-0.735155263	0.006445304	0.426791425	0.166459858	-0.364110134	0.2446044	-0.123363387	0.702486896	-0.427763805	0.165391427	-0.349662712	0.265220728	-0.036637668	0.909998165	0.500043272	0.097820924	-0.560885318	0.057801081	-0.124272067	0.700384704	0.206684873	0.519241196	0.362770306	0.246475301	0.068149425	0.833322739	0.251231621	0.43089778	0.292508924	0.356204861	-0.313333933	0.321334343	0.340649165	0.278575483	-0.128766282	0.690016116	0.553214089
218669_at	218669_at	black	0.566242026	0.054942468	0.437502501	0.154929693	-0.307848155	0.33033167	-0.657073356	0.020254518	0.610070895	0.035159777	0.864477069	0.000285503	-0.593573374	0.041880772	0.429985566	0.162966489	0.297075233	0.348393381	0.495169306	0.101664672	0.441968418	0.150276874	-0.167659643	0.602478191	-0.469435545	0.123631022	0.304244562	0.336315673	0.102752818	0.75065784	-0.242693226	0.447233942	-0.631373152	0.02766971	0.167985185	0.601763566	-0.367029447	0.240557037	-0.119043355	0.712507092	0.06465153	0.841779995	-0.598612507	0.03973873	0.441884635	0.15036333	-0.315815239
239333_x_at	239333_x_at	black	-0.566191271	0.05496908	-0.606838849	0.036411036	0.34026919	0.279146747	0.794016436	0.002042641	-0.797409364	0.001891414	-0.667131942	0.017791293	0.472943188	0.120468798	-0.23664623	0.458979397	-0.200928202	0.531196744	-0.56869836	0.053665289	-0.370629629	0.235620652	0.07828783	0.808904309	0.436021925	0.156492258	-0.486228164	0.108975489	-0.178158347	0.579596227	0.23992976	0.452583663	0.386504795	0.214577661	-0.053237168	0.869480487	0.2116063	0.509113993	0.336343345	0.285088072	-0.33456131	0.287808485	0.401424641	0.195876543	-0.266815677	0.401850024	0.610318453
232769_at	232769_at	black	-0.565381286	0.055394994	-0.485493732	0.109591073	0.314603734	0.319271094	0.704640256	0.010504257	-0.732883218	0.006698318	-0.719408298	0.00835535	0.656745192	0.020338856	-0.366040926	0.241923065	-0.12054099	0.709028554	-0.532850926	0.074464204	-0.398663593	0.199258895	0.137301048	0.670460891	0.548790532	0.064633318	-0.33864532	0.281595646	-0.305473361	0.334268628	0.165735472	0.606708653	0.527524334	0.077965543	0.193661878	0.546452646	0.098240723	0.761319921	0.2668038	0.401871777	-0.191347962	0.551348717	0.268650712	0.398496253	-0.337897934	0.282726852	0.432350897
36829_at	36829_at	black	-0.565098553	0.055544204	-0.414162728	0.180731917	0.227567097	0.476882713	0.703506475	0.010684692	-0.672715775	0.016522741	-0.752376104	0.004753797	0.318478651	0.313020095	-0.426582789	0.16668967	-0.010470467	0.974236601	-0.607428058	0.036180596	-0.391954641	0.207625929	0.178924986	0.577938881	0.546599277	0.065928296	-0.328350889	0.297403532	0.128867529	0.689783083	0.255116501	0.423562784	0.591447874	0.042808367	-0.14116138	0.661676395	0.589186641	0.043811075	0.038578006	0.905250076	-0.044060548	0.89184992	0.76439335	0.003789504	-0.189724772	0.554794039	0.575138606
1556451_at	1556451_at	black	-0.564752643	0.055727138	-0.587920938	0.044379525	0.460002524	0.132403183	0.654237682	0.020991771	-0.47656456	0.117260275	-0.520607393	0.082677803	0.621291797	0.031054002	-0.136716136	0.671795247	-0.19745659	0.5384628	-0.674063651	0.016226763	-0.19977269	0.533610571	0.439113739	0.153240572	0.425863887	0.16748307	-0.108706191	0.736651325	-0.359360937	0.251273914	0.374007897	0.231043754	0.694456711	0.012208655	-0.041871877	0.897196431	0.04645346	0.886009222	0.052018563	0.87244631	-0.174449537	0.587640369	0.414973268	0.179793759	-0.552353308	0.06256555	0.478776205
212238_at	212238_at	black	-0.564410281	0.055908609	-0.441631918	0.150624301	0.257036222	0.419961013	0.770040382	0.003391423	-0.733699233	0.006606604	-0.689119002	0.013179776	0.393315933	0.205911184	-0.301002083	0.341749704	0.021866697	0.946221717	-0.571646717	0.052159895	-0.273669097	0.389397282	0.183561229	0.567956336	0.585509939	0.045476745	-0.329554918	0.295529453	0.131402394	0.683956911	0.25704094	0.41995218	0.727785689	0.007293061	-0.091426222	0.777494554	0.540949856	0.069349414	-0.10392574	0.747892692	0.045514319	0.888300903	0.654751689	0.020856703	-0.270728717	0.394715599	0.499555136
210943_s_at	210943_s_at	black	-0.56269855	0.056822111	-0.54188853	0.068772697	0.391075092	0.20873846	0.810033453	0.001402629	-0.817052417	0.001176671	-0.747024513	0.005238352	0.499603281	0.098163849	-0.426788531	0.166463045	-0.272859639	0.390857692	-0.445150209	0.147017102	-0.44819665	0.143938864	-0.024183078	0.940533338	0.295807679	0.350552515	-0.599406285	0.039408557	-0.20886482	0.514744595	0.387705404	0.213034242	0.417619133	0.176752489	0.011902868	0.970713318	0.135079894	0.675532608	0.221004077	0.490020985	-0.32661109	0.300123295	0.272699677	0.391146624	-0.142729994	0.658117974	0.360575493
219784_at	219784_at	black	0.562164689	0.057109134	0.473907955	0.119608448	-0.385360869	0.216054492	-0.448886591	0.143247531	0.405992788	0.190358525	0.626582737	0.029242785	-0.724938037	0.007642069	0.307867317	0.330300006	0.327611015	0.298558452	0.332581617	0.290847815	0.276117521	0.384996906	-0.295675525	0.350778033	-0.592269333	0.042448164	0.124708784	0.699375061	0.571460725	0.052253974	-0.000989212	0.997565615	-0.373960943	0.231107002	-0.056601954	0.861299437	0.010777184	0.973482132	-0.472448419	0.120911591	0.297378843	0.347877273	-0.176655034	0.582851566	0.599252675	0.039472299	-0.325449599
219390_at	219390_at	black	0.561480097	0.057478672	0.428483972	0.16460292	-0.300094572	0.343278993	-0.59449005	0.041485157	0.666634781	0.017907599	0.532584709	0.07463659	-0.475072518	0.118575319	0.16475727	0.608863583	-0.065467835	0.839804916	0.83367279	0.000752865	0.489540318	0.106227835	-0.360988628	0.248976195	-0.670711185	0.016970238	0.224661315	0.482679588	-0.057539679	0.859021675	-0.057379123	0.859411601	-0.795320239	0.001983474	0.074122842	0.818918003	-0.599126809	0.039524582	0.051255213	0.874304908	-0.288825586	0.362572793	-0.565808717	0.055169952	0.196887439	0.539658009	-0.292884529
236685_at	236685_at	black	-0.561133894	0.057666184	-0.490240726	0.105652762	0.325942506	0.301172159	0.735629545	0.006393407	-0.685819121	0.013808019	-0.757374285	0.004332581	0.550078541	0.063880405	-0.379778059	0.223349972	-0.187674384	0.559158708	-0.529546624	0.076623263	-0.300640374	0.342358797	0.187567461	0.559386699	0.44684549	0.145298961	-0.307117883	0.331539626	-0.206918829	0.518757797	0.371504167	0.234430693	0.564828542	0.055686963	0.0347571	0.914602574	0.14821469	0.645727378	0.129062523	0.689334352	-0.218005339	0.496077924	0.463064173	0.129512988	-0.340470708	0.278843697	0.540562702
239035_at	239035_at	black	-0.561077082	0.057696995	-0.626678713	0.029210651	0.456799593	0.135471276	0.757583116	0.00431562	-0.775172843	0.003057949	-0.689822928	0.013048544	0.422490988	0.171237255	-0.335885827	0.285785109	-0.501082269	0.097014329	-0.207392813	0.517779054	-0.357463644	0.253967837	-0.131392581	0.683979437	0.227855963	0.476308198	-0.730295104	0.006995536	-0.354620081	0.258036825	0.300225483	0.343058162	0.090220433	0.78036522	-0.138937395	0.666732552	0.040519003	0.900503224	0.505527295	0.093613953	-0.605093716	0.037099704	0.114692622	0.722640847	-0.143005189	0.657494358	0.365322455
1556053_at	1556053_at	black	-0.561057397	0.057707673	-0.554969991	0.061076406	0.389669573	0.210523797	0.58491205	0.045751774	-0.655605804	0.020633668	-0.572984297	0.051486803	0.675096544	0.016002603	-0.244260946	0.444212541	-0.285474984	0.36841708	-0.513348475	0.087827359	-0.303672194	0.337271484	0.291575147	0.35781358	0.524935501	0.079707177	-0.242546994	0.447516269	-0.56566164	0.055247316	0.185071532	0.564719488	0.306996459	0.331740709	0.16804137	0.601640263	-0.129225666	0.688958991	0.511071537	0.089486307	-0.365146981	0.243162338	0.110318767	0.732869857	-0.365109143	0.243214875	0.580787295
201566_x_at	201566_x_at	black	0.560960385	0.05776032	0.356019758	0.256029245	-0.383249854	0.218795946	-0.605247693	0.037038571	0.563694253	0.056289475	0.651046231	0.021844718	-0.333417022	0.289563052	0.69576117	0.011979619	0.047938153	0.882387934	0.502788923	0.095699123	0.558995909	0.058833617	-0.144478611	0.654158879	-0.312902249	0.322037431	0.42804797	0.165080012	0.14721741	0.647974324	-0.421187045	0.172702655	-0.473872812	0.119639716	-0.074580628	0.817816125	-0.317465227	0.314648361	-0.057986391	0.857936944	0.172856293	0.591109265	-0.377635321	0.226188831	-0.065784737	0.839038389	-0.223515899
242055_at	242055_at	black	-0.560947854	0.057767123	-0.546941223	0.065725044	0.320870693	0.309195345	0.764555673	0.003777589	-0.84956554	0.000468676	-0.678455408	0.015289389	0.295237542	0.351525997	-0.383500922	0.218468805	-0.263027305	0.408818554	-0.203735502	0.525351874	-0.337804294	0.282868763	-0.162717029	0.613367312	0.418844537	0.175354935	-0.719911703	0.008288434	-0.152739101	0.635567876	0.153302474	0.634306816	0.074300184	0.81849111	-0.078918896	0.807389322	0.278425127	0.380873124	0.498101466	0.099340413	-0.508755156	0.09119558	0.232872157	0.466382793	-0.043373632	0.893527492	0.52203994
227067_x_at	227067_x_at	black	0.55913915	0.058754891	0.328314418	0.297460404	-0.324180206	0.303946637	-0.671697967	0.016748855	0.690556888	0.012912745	0.812472544	0.001320633	-0.256878625	0.420256124	0.625408458	0.029638022	0.089920546	0.781079564	0.448887314	0.143246807	0.55066102	0.063541917	0.035600503	0.912537269	-0.357049392	0.254558262	0.582593796	0.046829277	-0.076352825	0.813553372	-0.339413653	0.280435429	-0.536450308	0.072160181	0.03865353	0.905065323	-0.515205633	0.086489759	0.066613787	0.837033678	0.051798358	0.872982402	-0.506894727	0.092584242	-0.177827643	0.580311733	-0.112537512
240262_at	240262_at	black	-0.55900093	0.058830856	-0.603904215	0.037574399	0.453338178	0.138838377	0.72323155	0.007857122	-0.693655105	0.012350999	-0.732846122	0.006702509	0.593250773	0.042020633	-0.376570338	0.227607804	-0.461737602	0.130760173	-0.402129007	0.195019372	-0.432251823	0.160516302	0.025517231	0.937258176	0.233458229	0.46522949	-0.534534577	0.073380288	-0.450936412	0.141206201	0.360480253	0.249692509	0.271183143	0.393891269	-0.02387271	0.941295371	-0.076897803	0.812243437	0.441313352	0.150953687	-0.508905424	0.091084034	0.173703242	0.589264255	-0.289724077	0.361013947	0.374545841
239452_at	239452_at	black	-0.557306554	0.059767636	-0.579772735	0.048164463	0.363417614	0.245570369	0.700736147	0.011135262	-0.673707554	0.016304576	-0.677639072	0.015460531	0.62387465	0.030160043	-0.102829655	0.750476615	-0.22954595	0.472953454	-0.497327798	0.099950194	-0.258916527	0.416447922	0.097525821	0.763012788	0.540020771	0.069923509	-0.366361953	0.241478939	-0.330913026	0.293423545	0.060594013	0.851609523	0.493619202	0.102907957	0.052597623	0.87103681	0.070893787	0.826698678	0.285655362	0.368101207	-0.25934778	0.415644246	0.267510839	0.400577852	-0.423915055	0.169645814	0.392314737
221748_s_at	221748_s_at	black	-0.555212722	0.060939528	-0.351859336	0.262023391	0.26002333	0.414386852	0.654446518	0.020936817	-0.796946102	0.00191154	-0.749386499	0.005020107	0.60971443	0.035296249	-0.416157348	0.178428719	-0.023482941	0.942252419	-0.460429046	0.131998057	-0.381910394	0.220546253	0.095433404	0.767973022	0.658970668	0.019771908	-0.356851175	0.25484106	-0.20319888	0.526466991	0.10339834	0.749135693	0.600364816	0.039012462	0.305584752	0.334083397	0.196566875	0.54033168	0.107278972	0.740002617	0.011499211	0.971706148	0.214857019	0.502472873	-0.131481492	0.683775364	0.27571911
202209_at	202209_at	black	0.55314552	0.062112077	0.601837226	0.038409545	-0.426959787	0.166274555	-0.581540205	0.047324841	0.446700122	0.145445781	0.588489412	0.044123572	-0.589911857	0.043487698	0.131904549	0.682804615	0.352057345	0.261736279	0.716175935	0.008794685	0.367965183	0.239268166	-0.409656395	0.18600335	-0.384876708	0.216681399	0.14766368	0.646968509	0.299334982	0.344561831	-0.271523594	0.393274265	-0.558563257	0.059071849	0.271781176	0.392807772	-0.191222282	0.551615165	-0.247681241	0.437654912	0.190636554	0.552857636	-0.559355169	0.058636305	0.571045484	0.052464444	-0.480725474
243170_at	243170_at	black	-0.552089061	0.062717317	-0.611695691	0.034542505	0.35606469	0.25596495	0.734542765	0.006512792	-0.779672261	0.002786678	-0.473175042	0.120261667	0.308709	0.328910811	-0.24428077	0.444174398	-0.156753111	0.626602433	-0.372504246	0.233074307	-0.25219293	0.429077006	0.038376322	0.905743476	0.436192139	0.15631211	-0.553423088	0.061953734	-0.274727293	0.387492318	0.194907299	0.543824953	0.08118739	0.801948444	0.005736201	0.985884188	0.138237482	0.668326427	0.528584525	0.077259863	-0.546946859	0.065721698	0.184126901	0.566743127	-0.109363536	0.735109209	0.719796999
242824_at	242824_at	black	-0.551365947	0.063133935	-0.519304181	0.083586805	0.307541977	0.330837833	0.784123941	0.002536726	-0.786784727	0.00239573	-0.679593965	0.01505303	0.212321041	0.507650494	-0.44771353	0.144424235	-0.166716476	0.604550433	-0.352753834	0.260727827	-0.325399635	0.302025313	-0.054888633	0.865463645	0.344137508	0.273362296	-0.617740745	0.032313946	-0.059845583	0.85342479	0.353628015	0.259465295	0.190426326	0.55330386	-0.087111992	0.78777714	0.312822323	0.3221677	0.318102912	0.313623249	-0.46746046	0.125435303	0.430050832	0.162895597	-0.000482162	0.99881343	0.646830894
243801_x_at	243801_x_at	black	-0.549358639	0.064300475	-0.522732958	0.081209661	0.323928386	0.304344251	0.734875399	0.006476075	-0.797747159	0.001876841	-0.800450216	0.001763305	0.417634227	0.176735232	-0.439793338	0.152531663	-0.290142369	0.360289434	-0.508953307	0.091048509	-0.559417299	0.058602229	-0.060572462	0.851661784	0.318806255	0.312494733	-0.611889324	0.034469463	-0.171327868	0.594444446	0.26747899	0.400636092	0.263283189	0.408345974	-0.047190187	0.884212031	0.222777855	0.486454082	0.401547895	0.195726383	-0.372277138	0.233381917	0.384131093	0.217648993	-0.048437132	0.881171344	0.447866427
232215_x_at	232215_x_at	black	-0.549131316	0.064433517	-0.537748577	0.071341293	0.312731758	0.322315344	0.751321484	0.004846491	-0.813924487	0.001273604	-0.720132517	0.008259209	0.368457415	0.238591818	-0.396829682	0.201525155	-0.216230597	0.49967833	-0.497808009	0.099571412	-0.467241363	0.125636507	-0.027291153	0.932904831	0.36222057	0.247245367	-0.587201875	0.044704783	-0.165154624	0.607987887	0.270806174	0.394575029	0.230630685	0.470805954	-0.014532816	0.964245718	0.216998903	0.498118244	0.408893954	0.18690457	-0.405900423	0.190469133	0.366776657	0.24090593	-0.040903982	0.899562081	0.572978929
219032_x_at	219032_x_at	black	0.548744674	0.064660237	0.238704065	0.454966133	-0.185419868	0.563974002	-0.531119086	0.075590536	0.560473307	0.058025154	0.757868771	0.0042925	-0.357737439	0.253578045	0.446107603	0.146045204	-0.057166956	0.859926915	0.487601814	0.107830296	0.2819367	0.374641803	-0.264532122	0.406043314	-0.722620792	0.00793518	0.153921312	0.632922628	-0.115883687	0.719862466	-0.127708983	0.692451083	-0.724126291	0.007743809	0.017747684	0.956342396	-0.617220725	0.032501485	0.141778954	0.660274649	-0.204821521	0.523098206	-0.698467647	0.011514597	0.158050182	0.623715193	-0.353040113
40569_at	40569_at	black	-0.548569816	0.064762952	-0.356104627	0.255907811	0.211165147	0.510018221	0.721430919	0.008088918	-0.846784295	0.000511113	-0.756801134	0.004379391	0.437780597	0.154637311	-0.365627744	0.242495393	0.049769056	0.877925061	-0.577047412	0.049479572	-0.443885036	0.148307796	0.062483831	0.847028854	0.634773009	0.026590986	-0.43265925	0.160078301	0.121384983	0.707070461	0.121915947	0.70583944	0.692087218	0.012632965	0.074495204	0.818021715	0.532032763	0.074994868	-0.051888338	0.872763337	0.156220882	0.627788555	0.498219886	0.099247299	-0.050603211	0.875892863	0.305200998
229966_at	229966_at	black	-0.546957906	0.065715139	-0.460547217	0.131885956	0.363948381	0.244829821	0.745292499	0.005402881	-0.760922858	0.004051137	-0.697699939	0.011645118	0.62543542	0.029628904	-0.267910657	0.399847093	-0.1308358	0.685257822	-0.466745573	0.126092588	-0.304639875	0.335656386	0.077909192	0.809813586	0.489561084	0.106210755	-0.412443368	0.182732074	-0.204176015	0.524437234	0.237126089	0.458042072	0.697388616	0.011698359	0.164275108	0.609926814	0.126167974	0.696004822	-0.032353448	0.920491204	-0.033640914	0.91733661	0.20812764	0.516263278	-0.253041868	0.427472203	0.177339338
223234_at	223234_at	black	0.546236353	0.066144492	0.576618691	0.049688726	-0.412971465	0.182116272	-0.647760029	0.022749082	0.642852642	0.024149866	0.733863705	0.006588233	-0.683336066	0.01429513	0.347748908	0.268024714	0.467700787	0.125214844	0.384689864	0.216923625	0.533443198	0.074081663	-0.007073325	0.982594151	-0.316321603	0.316491424	0.50039565	0.097546864	0.434985901	0.157591597	-0.132742784	0.680882499	-0.284380461	0.370336809	0.074012345	0.81918401	-0.02599241	0.93609189	-0.530217811	0.076181283	0.403825296	0.192964585	-0.162593825	0.613639675	0.428619552	0.16445474	-0.22972343
215609_at	215609_at	black	-0.545735909	0.066443412	-0.477180655	0.11672008	0.338110758	0.282404469	0.63844331	0.025460951	-0.556433672	0.060254255	-0.744005068	0.00552768	0.200299997	0.532508466	-0.544236999	0.067344304	-0.274211156	0.38842087	-0.39048896	0.20948186	-0.404445684	0.192216433	0.028052156	0.93103778	0.255210061	0.423386895	-0.499133205	0.09853111	-0.148407703	0.645292817	0.385051018	0.216455571	0.159235091	0.621081862	-0.176379722	0.583448516	0.286488106	0.366644774	0.355908789	0.256188075	-0.514774979	0.086798697	0.551618467	0.06298823	-0.033303385	0.918163531	0.567529893
215600_x_at	215600_x_at	black	-0.542736737	0.068254413	-0.466501869	0.126317169	0.254590745	0.424551845	0.743130287	0.00561371	-0.790681658	0.002200124	-0.780142599	0.002759418	0.340171835	0.279293221	-0.434636909	0.157963021	-0.103966181	0.747797401	-0.556844937	0.060024639	-0.485320901	0.10973627	-0.024561978	0.939603102	0.418623276	0.175606766	-0.535179908	0.072967716	-0.039601165	0.9027475	0.243616632	0.445453115	0.361402034	0.248394586	0.012278307	0.969789927	0.337295471	0.28364059	0.261041356	0.412495588	-0.26728071	0.400998771	0.499558895	0.098198487	-0.011887803	0.970750373	0.532972035
225704_at	225704_at	black	-0.541167957	0.069215118	-0.30919954	0.328102646	0.243710115	0.445273017	0.66149122	0.019143833	-0.650853883	0.021896918	-0.662433158	0.018912908	0.338584265	0.281687959	-0.596202438	0.040753245	0.061478409	0.84946533	-0.356732087	0.255011051	-0.270336734	0.39542736	0.158308959	0.623139742	0.52601577	0.078977236	-0.310049575	0.326704779	-0.014735836	0.963746526	0.346555362	0.269782047	0.536174874	0.072334738	0.113342395	0.725794222	0.382126982	0.220262662	-0.021249105	0.94773875	-0.092148716	0.775775707	0.456425652	0.135832451	-0.106407719	0.742050475	0.473402087
227943_at	227943_at	black	0.540782919	0.069452327	0.441574282	0.150683861	-0.299835218	0.343716715	-0.583945795	0.04619873	0.522600181	0.081300847	0.792460012	0.002115029	-0.609387327	0.035421812	0.394804426	0.204046129	0.344859885	0.272289788	0.311151993	0.324896723	0.208922044	0.514626788	-0.205337814	0.522028279	-0.496318365	0.100749554	0.189310815	0.555674102	0.340918149	0.27817149	-0.23449124	0.463199925	-0.421694592	0.17213133	0.034375577	0.915536999	-0.079620462	0.8057058	-0.304642713	0.335651656	0.30253581	0.339173497	-0.423769911	0.16980759	0.530460368	0.076021988	-0.511523962
214467_at	214467_at	black	0.53986998	0.070016992	0.474601481	0.118992484	-0.30711768	0.331539963	-0.76154769	0.004003051	0.66496705	0.018301823	0.725837378	0.007530523	-0.170513515	0.596224395	0.463160642	0.129422595	0.14057897	0.66299924	0.432084787	0.160696092	0.295128892	0.351711674	-0.019162455	0.952865477	-0.291724277	0.357556401	0.511403675	0.089243008	-0.03079434	0.924312792	-0.461393028	0.131085402	-0.356094688	0.255922029	0.154073978	0.632581319	-0.375736196	0.228722919	-0.0973026	0.763541563	0.366963332	0.240648258	-0.622156549	0.030752608	0.026635127	0.93451458	-0.600703276
1558569_at	1558569_at	black	-0.53839273	0.070937371	-0.524208662	0.080200885	0.30204492	0.339996905	0.807308166	0.001498814	-0.842644071	0.000579739	-0.692857418	0.012493865	0.25267542	0.428164562	-0.446214903	0.145936536	-0.21523416	0.50170489	-0.233348064	0.465446177	-0.364583639	0.243945218	-0.188699836	0.556974074	0.326663665	0.300040903	-0.731770777	0.006824884	-0.059051668	0.85535109	0.262253533	0.410249257	0.13419411	0.677558654	-0.092468317	0.775015657	0.311566391	0.324218495	0.383121767	0.218962958	-0.485495645	0.109589467	0.309270442	0.327985924	-0.021636021	0.946788323	0.518029828
217679_x_at	217679_x_at	black	-0.538160082	0.071083073	-0.54657469	0.065942927	0.324611039	0.303267042	0.703412692	0.010699719	-0.732726208	0.006716073	-0.678390089	0.015303032	0.370976473	0.235148282	-0.382134082	0.220253369	-0.247471621	0.438055457	-0.500801431	0.097231908	-0.421055228	0.17285123	0.045319604	0.888776143	0.335361289	0.286585443	-0.503439653	0.095200818	-0.242130846	0.448320181	0.304223622	0.336350615	0.18426952	0.566437413	-0.0242748	0.940308146	0.13734012	0.670371788	0.457384695	0.134907398	-0.469122414	0.123915933	0.367541301	0.239851507	-0.098215015	0.761380781	0.644940778
218866_s_at	218866_s_at	black	0.537823009	0.071294539	0.363730051	0.245134285	-0.206735229	0.519137135	-0.540684063	0.069513318	0.590543575	0.043207393	0.658368096	0.01992426	-0.393767559	0.205344209	0.342104325	0.276393947	-0.087983842	0.785696599	0.789602288	0.002253032	0.492566754	0.103757846	-0.297016268	0.348493663	-0.643888783	0.02384903	0.178375095	0.579127464	0.004137311	0.989818569	-0.075205335	0.816312963	-0.597213264	0.040325527	-0.036372864	0.910646364	-0.496435133	0.100656869	-0.119707952	0.710962815	-0.075073244	0.816630751	-0.654827822	0.020836752	0.123429173	0.702334639	-0.503540161
235056_at	235056_at	black	0.537803389	0.071306861	0.513472539	0.087737569	-0.310547974	0.325886685	-0.717660687	0.008590792	0.623345623	0.030341619	0.639876423	0.025029305	-0.50776272	0.091934594	0.160605205	0.618042016	0.151942936	0.637351537	0.418849177	0.175349655	0.018511337	0.954465563	-0.229443068	0.473157369	-0.541459557	0.069035844	0.208915658	0.514639934	0.20707287	0.518439625	-0.285784748	0.367874718	-0.56437628	0.055926653	-0.00928115	0.977162292	-0.11677946	0.717774955	-0.077556293	0.810661248	0.230811225	0.470448971	-0.438551154	0.153829008	0.470062372	0.123061976	-0.633224987
223697_x_at	223697_x_at	black	-0.537780173	0.071321444	-0.534235873	0.073571796	0.305134404	0.334832618	0.748177921	0.005130902	-0.797420797	0.001890919	-0.733272823	0.00665441	0.423648649	0.169942821	-0.345908011	0.270737953	-0.245778861	0.441296492	-0.456076119	0.136170616	-0.383056858	0.219047621	-0.013007571	0.967996401	0.38121117	0.221463285	-0.533174255	0.074255202	-0.199459167	0.534266312	0.267198212	0.40114972	0.268610696	0.398569236	0.004064423	0.98999793	0.149062633	0.643819035	0.378604449	0.224902193	-0.394778488	0.20407854	0.34620324	0.270301764	-0.131913986	0.682782965	0.574331366
230604_at	230604_at	black	0.537134712	0.07172769	0.271095376	0.39405041	-0.26125196	0.412104871	-0.375645186	0.228844782	0.420433508	0.173553074	0.508141367	0.091652162	-0.47577225	0.117957393	0.455147753	0.137071433	0.025809106	0.93654178	0.528461984	0.077341205	0.464363259	0.12829918	-0.470958334	0.122251589	-0.671272643	0.016844014	0.038069775	0.906493469	0.027312797	0.932851724	-0.056254813	0.862142903	-0.635226087	0.026449563	0.159430883	0.620647128	-0.632705213	0.027243371	-0.075623474	0.81530716	-0.247694593	0.437629404	-0.551953285	0.062795399	0.354941531	0.257574955	-0.254923223
1558670_at	1558670_at	black	-0.537079441	0.071762551	-0.551128096	0.06327139	0.471924673	0.121381479	0.544613629	0.06711715	-0.34990549	0.264866245	-0.643771066	0.023883071	0.425055843	0.168377686	-0.306897552	0.33190455	-0.446071793	0.146081482	-0.648605707	0.022513796	-0.347095091	0.26898655	0.392789736	0.206572977	0.169899453	0.597567911	-0.182029471	0.571246763	-0.320927728	0.309104465	0.548020642	0.065086281	0.454341523	0.137856861	-0.309276005	0.327976766	0.104306198	0.74699635	0.170844472	0.595500769	-0.337934534	0.282671395	0.617045481	0.032564859	-0.356516033	0.255319626	0.486244335
203534_at	203534_at	black	0.536902778	0.071874055	0.43841296	0.153973773	-0.228358507	0.47530947	-0.661840854	0.019057877	0.76993277	0.003398698	0.729332387	0.007108581	-0.397486867	0.200711231	0.394569596	0.204339678	0.075467514	0.81568228	0.637201916	0.025839188	0.499515904	0.098232045	-0.101359984	0.753944926	-0.510465139	0.089931664	0.408473216	0.187403049	0.085132296	0.792506101	-0.178697757	0.578429916	-0.378239246	0.225386528	-0.053820509	0.868061302	-0.328195086	0.297646527	-0.30786524	0.330303438	0.174536093	0.587452141	-0.49024523	0.10564907	0.044654018	0.890400888	-0.583906741
200703_at	200703_at	black	0.534188056	0.073602485	0.698432679	0.011520519	-0.45639238	0.135864618	-0.740840195	0.005843706	0.70591459	0.010304169	0.537296169	0.071625922	-0.395910493	0.202666956	0.178864666	0.578069215	0.400257498	0.197301981	0.589672324	0.043594319	0.473894217	0.119620671	-0.073480023	0.820465755	-0.165187992	0.607914371	0.584530797	0.045927762	0.275342533	0.386386963	-0.350696811	0.263712726	-0.193198972	0.547430669	0.246965157	0.439023948	-0.117698619	0.715634787	-0.472255158	0.121084839	0.501890455	0.096390011	-0.314699001	0.319116592	0.199506176	0.534167971	-0.527143539
244723_at	244723_at	black	-0.53417816	0.073608837	-0.559893001	0.058341781	0.399285048	0.198494494	0.46558237	0.127166869	-0.550200817	0.063809245	-0.489639755	0.106146065	0.497092093	0.100136465	-0.242068557	0.448440569	-0.40579384	0.190596816	-0.395161356	0.203600442	-0.301777435	0.340446031	0.264918315	0.405332609	0.436889113	0.155575836	-0.290117378	0.3603327	-0.588565772	0.044089271	0.146016935	0.650682662	0.009044275	0.977745031	-0.008735898	0.978503687	-0.08968473	0.781641397	0.721327822	0.008102343	-0.537075585	0.071764984	0.108119537	0.738028358	-0.26032389	0.413828031	0.631733331
216187_x_at	216187_x_at	black	-0.533201421	0.074237661	-0.507377962	0.092222186	0.285010958	0.369230317	0.705124692	0.010427856	-0.748633838	0.005088892	-0.756920401	0.004369619	0.398143926	0.19989948	-0.401555216	0.195717466	-0.234900927	0.462396161	-0.498759085	0.09882406	-0.452064571	0.140090764	0.001505902	0.99629408	0.370580295	0.235687886	-0.506055939	0.093214962	-0.182710323	0.569783258	0.253572006	0.426471539	0.247384678	0.438221642	-0.01521674	0.962564113	0.19256647	0.548768188	0.408552964	0.187308501	-0.390251947	0.209782925	0.415051682	0.17970316	-0.10770369	0.73900489	0.579162953
224667_x_at	224667_x_at	black	-0.532716506	0.074551212	-0.539352775	0.070338289	0.276522678	0.384271221	0.75489446	0.004537872	-0.794814054	0.002006287	-0.647027664	0.022954282	0.386885588	0.21408741	-0.283916561	0.371152035	-0.128382572	0.690899492	-0.548276533	0.064935485	-0.360195028	0.250094927	0.063723797	0.844025693	0.437403102	0.155034284	-0.467082276	0.125782734	-0.116831218	0.717654392	0.244308332	0.444121369	0.327229033	0.299155698	-0.00978195	0.975930304	0.240628687	0.451227769	0.327717773	0.298391651	-0.317733746	0.314216477	0.420080825	0.173952001	-0.157857144	0.624144584	0.667937057
213804_at	213804_at	black	-0.531235889	0.075514206	-0.459693007	0.132697679	0.268775588	0.398268542	0.591811282	0.04264875	-0.711927555	0.009398074	-0.682190384	0.014524108	0.569487713	0.053259313	-0.267897619	0.399870912	-0.243026864	0.446590115	-0.57300481	0.051476528	-0.354108631	0.258772686	0.26910076	0.3976759	0.553978778	0.061637574	-0.236024589	0.460195012	-0.247114219	0.438738795	0.195463731	0.542652656	0.423628194	0.169965639	0.007102505	0.982522354	0.170224075	0.596857521	0.332803614	0.290506093	-0.133127725	0.680000391	0.402089037	0.19506795	-0.293222004	0.354978946	0.597649598
241777_x_at	241777_x_at	black	-0.528068019	0.077603111	-0.563054284	0.056631415	0.328385467	0.297349619	0.7968839	0.001914254	-0.684887293	0.013989359	-0.66156714	0.019125144	0.23830315	0.455746706	-0.348068163	0.267555777	-0.186017724	0.562695441	-0.518426005	0.084203154	-0.340365609	0.279001726	0.03599376	0.911574438	0.241771363	0.449015183	-0.518927459	0.083850831	-0.003881821	0.990447272	0.439521239	0.152815245	0.341899117	0.276700994	-0.215171694	0.501832055	0.330155956	0.294596427	0.188537472	0.557319742	-0.402271291	0.194846502	0.596886399	0.040463485	-0.150414861	0.640779855	0.64402435
228394_at	228394_at	black	0.527890924	0.077721039	0.522005597	0.081710041	-0.346557256	0.269779254	-0.531502122	0.075340424	0.637338374	0.025797413	0.60404107	0.037519565	-0.423689295	0.169897485	0.346126531	0.27041506	0.281557834	0.375311542	0.684132582	0.014137515	0.621488538	0.030985246	-0.184119237	0.566759557	-0.35170728	0.262243995	0.405053668	0.191484979	0.32910264	0.296232647	-0.185509007	0.563783297	-0.160761877	0.61769476	0.048691246	0.880551865	-0.1570073	0.626036236	-0.573872052	0.051043449	0.348324506	0.267179593	-0.342045746	0.276481576	0.046961488	0.884769871	-0.526736795
237198_at	237198_at	black	-0.527665161	0.077871555	-0.401528344	0.195750197	0.268988061	0.397881248	0.551103045	0.063285879	-0.63111856	0.02775174	-0.709024784	0.009827741	0.755868721	0.00445636	-0.283902928	0.371176006	-0.241155065	0.450207889	-0.450545012	0.141594521	-0.223747472	0.484509277	0.330000705	0.294837273	0.641801396	0.024457894	-0.079501216	0.805991897	-0.380536082	0.222350838	0.161244611	0.616625253	0.565899821	0.055122069	0.153107775	0.63474253	0.0160761	0.960451353	0.240540701	0.451398351	-0.061508764	0.849391754	0.283096016	0.372596292	-0.511720494	0.089011347	0.485157076
233152_x_at	233152_x_at	black	-0.525534072	0.079302155	-0.474094977	0.119442136	0.248970381	0.435195502	0.678983978	0.015179323	-0.730706656	0.006947624	-0.755050273	0.00452476	0.275770781	0.385618519	-0.383503608	0.218465307	-0.19070418	0.552714126	-0.577988923	0.049022425	-0.499975898	0.097873383	0.022993056	0.943455395	0.379360682	0.223901257	-0.504786334	0.094175122	0.002134902	0.994746171	0.238867722	0.454647678	0.290124623	0.360320157	-0.156184635	0.627869364	0.413170527	0.181884486	0.317291898	0.314927316	-0.268236048	0.399252863	0.600399904	0.038998016	-0.021071337	0.948175443	0.574920019
201577_at	201577_at	black	0.525247052	0.079496191	0.382347319	0.219974388	-0.220044413	0.491955693	-0.698357559	0.011533247	0.699153675	0.011398885	0.769333503	0.00343943	-0.35895471	0.251849291	0.388601225	0.211887035	0.013132503	0.96768916	0.678387788	0.015303512	0.479603225	0.114611873	-0.126988081	0.69411286	-0.472890635	0.12051578	0.361052177	0.248886737	-0.164484097	0.609465881	-0.261029853	0.412516933	-0.67673063	0.015652635	0.100478738	0.756026608	-0.557570351	0.059621111	0.064626031	0.841841703	-0.075345064	0.815976828	-0.718068763	0.008535377	0.118796631	0.71308064	-0.402431129
201112_s_at	201112_s_at	black	0.524861149	0.079757585	0.37902496	0.224345281	-0.238190918	0.455965332	-0.721007451	0.008144166	0.837346814	0.000677718	0.874491159	0.000197944	-0.375689219	0.228785816	0.589710097	0.043577493	0.213524999	0.505189483	0.345017129	0.27205665	0.576115002	0.049935246	0.174019189	0.588576563	-0.36401986	0.244730192	0.660071033	0.019495893	0.001640374	0.995963157	-0.225468107	0.481066864	-0.320850057	0.309228228	0.014568864	0.964157082	-0.38180675	0.220682037	-0.256551768	0.420868512	0.212575917	0.50712906	-0.390194911	0.209855414	-0.039593617	0.902765959	-0.282272225
239611_at	239611_at	black	-0.524783062	0.079810549	-0.40449729	0.19215428	0.340503307	0.278794691	0.558772961	0.058956296	-0.455963507	0.136279681	-0.660924798	0.019283685	0.721268139	0.008110122	-0.372367738	0.233259174	-0.207022814	0.518543007	-0.283752664	0.371440279	-0.199167357	0.534876947	0.227698745	0.476620844	0.523861145	0.08043767	-0.134073611	0.677834423	-0.406134331	0.190189103	0.158986625	0.621633714	0.583682195	0.046321195	0.130966218	0.684958309	0.009699821	0.97613234	0.154326817	0.6320162	-0.166355201	0.605344905	0.212108048	0.508086422	-0.607518249	0.036145414	0.249561576
210686_x_at	210686_x_at	black	-0.523300924	0.080820388	-0.588268098	0.044223094	0.374353926	0.230577971	0.714081183	0.009088465	-0.752390427	0.004752547	-0.601429407	0.038575868	0.236079111	0.460088334	-0.288546303	0.363058057	-0.24644807	0.440013816	-0.543254944	0.067939099	-0.504656796	0.09427346	-0.067425498	0.835071757	0.230046679	0.471961576	-0.676211408	0.015763219	-0.165726074	0.606729341	0.267558444	0.400490808	0.12207833	0.70546309	-0.106938642	0.74080237	0.215613862	0.500932219	0.435534597	0.157008758	-0.477460155	0.116475555	0.322507064	0.306593897	0.104071682	0.747548825	0.489653634
219718_at	219718_at	black	0.522976461	0.081042613	0.44655163	0.145595854	-0.302594045	0.339075886	-0.690506994	0.012921943	0.702010028	0.010926358	0.827250418	0.000899537	-0.675830864	0.015844631	0.354274511	0.258533888	0.266246461	0.402893224	0.401516371	0.195764782	0.470530926	0.122637737	0.03974441	0.902397197	-0.440879419	0.151403097	0.451226051	0.140919284	0.19885734	0.535526007	-0.094755819	0.769581015	-0.561795797	0.057308053	-0.035730394	0.912219239	-0.185663835	0.563452119	-0.190829132	0.552449003	0.110213139	0.733117388	-0.283863302	0.371245688	0.38203992	0.220376631	-0.121611585
206169_x_at	206169_x_at	black	-0.522647222	0.081268533	-0.523163414	0.080914518	0.302053348	0.339982759	0.697082273	0.011750924	-0.744393022	0.005489847	-0.697724088	0.011640996	0.386443407	0.214656758	-0.413018032	0.182062033	-0.262546168	0.409707882	-0.39722208	0.201038927	-0.41529685	0.17942008	-0.03499288	0.914025152	0.333779286	0.28900693	-0.542961453	0.068117556	-0.261290023	0.412034275	0.25325432	0.427071051	0.125807894	0.696836019	0.013662243	0.966386441	0.104013255	0.747686483	0.505755698	0.093441427	-0.503384764	0.095242782	0.289826188	0.360837013	-0.103192201	0.749621681	0.5965387
226062_x_at	226062_x_at	black	-0.522505866	0.081365662	-0.531599842	0.075276706	0.283831839	0.371301019	0.752423206	0.004749689	-0.77393488	0.003135994	-0.68864584	0.013268534	0.314626103	0.319234811	-0.335148475	0.286910514	-0.202742971	0.527415182	-0.47938284	0.114802612	-0.361366834	0.248444076	0.001501249	0.996305531	0.346769549	0.269466198	-0.528124538	0.0775655	-0.095264144	0.768374619	0.309961289	0.326849812	0.250916488	0.431495479	-0.080627291	0.803291075	0.243964852	0.444782441	0.336238513	0.285247701	-0.39348428	0.205699728	0.45092529	0.141217226	-0.095536446	0.767728564	0.652656333
1557578_at	1557578_at	black	-0.52218921	0.081583529	-0.535401959	0.072826123	0.361666199	0.248023358	0.646994142	0.022963707	-0.573343891	0.051306894	-0.715592808	0.008875744	0.410915073	0.184521479	-0.407183926	0.188935687	-0.38051596	0.222377325	-0.406205324	0.190104162	-0.331198822	0.292981465	0.093568625	0.772400374	0.241806061	0.448948078	-0.403333216	0.193559281	-0.336280005	0.285184514	0.398099494	0.199954308	0.193952422	0.545839159	-0.094244664	0.770794599	0.021649819	0.94675443	0.421740662	0.172079529	-0.540106786	0.069870222	0.395479459	0.20320374	-0.248159901	0.436740945	0.599618092
1554160_a_at	1554160_a_at	black	-0.520608016	0.08267737	-0.538508183	0.070865142	0.320816188	0.309282204	0.770998034	0.003327199	-0.790449821	0.002211407	-0.667195241	0.017776524	0.126017325	0.696352539	-0.364891372	0.243517375	-0.17241249	0.592076943	-0.56276872	0.05678446	-0.579270387	0.048405	-0.136452587	0.672396764	0.211333282	0.509673514	-0.749506361	0.005009218	0.105676355	0.743770716	0.296273885	0.349757558	0.230637786	0.47079191	-0.243064575	0.446517371	0.494533039	0.102173779	0.261828996	0.411035287	-0.335515788	0.286349578	0.531249264	0.07550547	0.168106991	0.601496261	0.430522713
220305_at	220305_at	black	-0.520057819	0.083060312	-0.438972856	0.153387794	0.436910039	0.155553765	0.432092322	0.160687979	-0.510141422	0.090170023	-0.515038772	0.086609372	0.622253819	0.030718838	-0.281141777	0.376047739	-0.369877506	0.236646908	-0.453227595	0.138946829	-0.257295345	0.41947601	0.40974395	0.185900031	0.420616246	0.1733466	-0.136917837	0.671335009	-0.572954847	0.051501557	0.333963615	0.288724194	0.373239275	0.232080389	0.110686469	0.73200836	-0.153893827	0.632984082	0.297540934	0.347601901	-0.212172638	0.507954209	0.080575165	0.803416052	-0.247407581	0.438177862	0.364187954
233450_at	233450_at	black	-0.519834912	0.0832158	-0.399288145	0.198490688	0.248535313	0.43602477	0.580098975	0.048008701	-0.679473435	0.015077924	-0.83205028	0.000788031	0.671246567	0.016849861	-0.275405385	0.386274132	-0.245692693	0.441461781	-0.402765554	0.194246723	-0.330669377	0.293800727	0.054059399	0.867480222	0.608108916	0.035915611	-0.305916874	0.333531445	-0.314487315	0.319459953	-0.0036656	0.990979349	0.477533481	0.11641146	0.171681029	0.593673169	0.073997423	0.819219934	0.287904638	0.364174268	-0.124203468	0.700543336	0.256472222	0.421017613	-0.322652762	0.306362865	0.289280901
1556126_s_at	1556126_s_at	black	-0.519488743	0.08345766	-0.493704211	0.102839513	0.31041833	0.32609938	0.619276892	0.03176449	-0.727521291	0.007324952	-0.663600076	0.018629663	0.523943819	0.080381297	-0.316445414	0.316291603	-0.257185603	0.419681381	-0.530310456	0.076120413	-0.400878053	0.196543302	0.139905188	0.664530726	0.426133759	0.167184953	-0.371949432	0.233826211	-0.352313847	0.261364624	0.235241265	0.46172895	0.271068544	0.394099069	0.107523901	0.739427196	0.013700324	0.966292796	0.435146861	0.157420479	-0.324276949	0.303793962	0.243690125	0.445311525	-0.152751907	0.635539201	0.561422635
226198_at	226198_at	black	-0.517823447	0.08462784	-0.435616028	0.156922378	0.272433836	0.39162704	0.757423724	0.004328561	-0.728068203	0.0072591	-0.720738025	0.008179463	0.287575287	0.364747891	-0.38463363	0.216996558	-0.056103169	0.8625114	-0.551733355	0.062922017	-0.333073911	0.290090331	0.052037507	0.872400192	0.361987946	0.247571651	-0.449957074	0.142179127	0.038905477	0.904449019	0.402037537	0.195130554	0.517725487	0.08469702	-0.012157675	0.970086617	0.334213327	0.288341417	-0.011191651	0.972462645	-0.170264213	0.596769707	0.558352717	0.059188022	-0.024728415	0.939194505	0.508801155
218140_x_at	218140_x_at	black	0.517089236	0.085147277	0.459955113	0.132448266	-0.240044425	0.452361085	-0.708323072	0.009933767	0.677655932	0.015456982	0.679187973	0.015137001	-0.346227672	0.270265685	0.222630725	0.486749496	-0.004656222	0.988541661	0.746447422	0.005292746	0.415994864	0.178615651	-0.149863337	0.642018816	-0.476885636	0.116978549	0.342031434	0.276502989	-0.117537643	0.716009468	-0.20667409	0.51926348	-0.641369825	0.02458517	0.108282303	0.737646233	-0.495789181	0.101170313	0.007233953	0.982198936	-0.007676302	0.981110584	-0.695387714	0.012044862	0.167192356	0.603504538	-0.486029052
207730_x_at	207730_x_at	black	-0.516655494	0.085455153	-0.503153541	0.095419696	0.277614276	0.382319541	0.735402991	0.006418158	-0.78350593	0.002570361	-0.744195217	0.005509113	0.39745157	0.200754895	-0.375460148	0.229092669	-0.215643367	0.500872199	-0.494756663	0.101994654	-0.438730678	0.153641078	-0.029986092	0.926294502	0.344879748	0.272260332	-0.531965678	0.075038493	-0.14311975	0.657234813	0.276221443	0.384810703	0.283909702	0.371164095	-0.000719014	0.998230553	0.187073242	0.560441011	0.34395098	0.273639626	-0.353934451	0.259023569	0.391268354	0.208493694	-0.091793216	0.776621344	0.547051391
211597_s_at	211597_s_at	black	0.516443866	0.085605642	0.482273965	0.112317012	-0.288986149	0.362293963	-0.751244573	0.004853304	0.694900726	0.012130334	0.787547644	0.002356429	-0.332126022	0.291549825	0.330042435	0.294772525	0.138485523	0.667761433	0.605540214	0.036922629	0.509721579	0.090479796	0.064849015	0.841302096	-0.313046977	0.321801618	0.550843152	0.063436332	-0.064709453	0.841639821	-0.239993533	0.452459865	-0.515048567	0.086602347	0.133371781	0.679441319	-0.419057295	0.175112995	-0.073835956	0.819608681	0.163057009	0.612615966	-0.594978911	0.041275263	0.08584499	0.790802919	-0.309536963
212432_at	212432_at	black	0.516409242	0.085630281	0.431108793	0.161749161	-0.361124104	0.24878551	-0.504197326	0.09462282	0.422519712	0.171205062	0.678056454	0.015372853	-0.386013592	0.215211063	0.390521218	0.209440906	0.526544173	0.078621858	0.179898364	0.575837304	0.329886082	0.295015162	-0.169677449	0.598053921	-0.310283341	0.326320925	0.342142193	0.276337307	0.060674741	0.851413763	-0.253277178	0.4270279	-0.350677409	0.263740975	0.558514761	0.059098594	-0.493578875	0.102940437	-0.223944661	0.484114199	0.178634491	0.578566661	-0.570019613	0.052986963	0.46691294	0.125938505	-0.228431001
210162_s_at	210162_s_at	black	-0.516323399	0.085691388	-0.342221778	0.276218292	0.302120916	0.33986936	0.56044044	0.058043055	-0.541370595	0.069090504	-0.888180945	0.000113795	0.533465368	0.07406737	-0.431450367	0.161380116	-0.264655867	0.405815519	-0.470198827	0.122938328	-0.448574317	0.143560169	0.066870106	0.836414059	0.407757071	0.188253409	-0.330478185	0.294096894	-0.158268204	0.623230359	0.208576312	0.515338725	0.60646374	0.036558286	0.00143612	0.996465807	0.236146616	0.45995627	0.028700636	0.929447046	-0.040466595	0.900631353	0.470984717	0.12222778	-0.196126667	0.541257363	0.094233514
216751_at	216751_at	black	-0.515824547	0.086047076	-0.413983301	0.180940006	0.251804982	0.42981135	0.690231929	0.01297274	-0.701388252	0.011027956	-0.874246309	0.000199797	0.470731417	0.122456501	-0.471736393	0.12155069	-0.258315319	0.417569608	-0.370917562	0.235228474	-0.378786376	0.224661152	-0.034447302	0.915361323	0.384573993	0.217073922	-0.446755798	0.145389538	-0.153481989	0.633905175	0.27452174	0.38786198	0.386069503	0.215138909	0.024155373	0.940601358	0.175181391	0.586049595	0.235578245	0.461068767	-0.285181222	0.36893181	0.432497474	0.160252126	-0.194294389	0.545117461	0.426421865
227333_at	227333_at	black	-0.515788893	0.086072536	-0.484263133	0.110627694	0.362817505	0.246409251	0.631985524	0.027473121	-0.47198465	0.121327609	-0.668294274	0.017521537	0.271452289	0.39340345	-0.314432457	0.319548968	-0.136408081	0.672498361	-0.715946184	0.008826556	-0.500879078	0.097171719	0.130656787	0.685669002	0.24399319	0.444727883	-0.390302531	0.209718648	-0.00030756	0.999243113	0.322266305	0.306975881	0.546167999	0.066185265	-0.219010591	0.494043754	0.412224329	0.182987871	0.014708387	0.963814017	-0.16024605	0.618838336	0.678885206	0.015199847	-0.107557224	0.739348918	0.297150406
209076_s_at	209076_s_at	black	-0.514928388	0.086688561	-0.353015543	0.260349482	0.28154886	0.375327413	0.591966409	0.042580743	-0.53489904	0.073147084	-0.740138593	0.005915568	0.376478632	0.227730241	-0.390314638	0.209703266	-0.021919892	0.94609106	-0.760295021	0.004099893	-0.574570183	0.050696683	0.17788115	0.580195941	0.40437139	0.192305932	-0.302726341	0.338854196	0.098673586	0.760295382	0.237748365	0.456827903	0.750209024	0.004945742	-0.100289487	0.756473851	0.532156267	0.074914597	-0.139931313	0.664471324	0.1439526	0.655348982	0.700048329	0.011249282	-0.090977581	0.778562354	0.164951961
1565027_at	1565027_at	black	-0.514728974	0.086831743	-0.408100165	0.187845716	0.269476488	0.396991674	0.540419694	0.069676609	-0.562322403	0.057024236	-0.690012582	0.013013353	0.509397091	0.090719705	-0.31500617	0.318618714	-0.079580857	0.805800819	-0.459200799	0.133166878	-0.448313646	0.14382148	0.009596443	0.976386652	0.556763085	0.06007029	-0.36862948	0.23835566	-0.255572172	0.422706484	-0.101705184	0.753129903	0.393476035	0.205710082	0.150113006	0.641457847	0.210749766	0.51087027	0.32716695	0.29925283	-0.182634252	0.5699467	0.265844682	0.403630385	-0.205850858	0.520966023	0.212911742
204362_at	204362_at	black	0.514083203	0.087296517	0.299518155	0.344252244	-0.135955724	0.673531271	-0.558113356	0.05932029	0.649223866	0.022342935	0.622327451	0.030693293	-0.462845308	0.129718219	0.233571988	0.465005783	-0.220090808	0.491862082	0.639851357	0.025036809	0.31377881	0.320610649	-0.240934891	0.450634352	-0.822756563	0.001014617	0.13788116	0.669138347	-0.052616057	0.870991945	0.09345738	0.77266469	-0.71977187	0.008306981	-0.177881268	0.580195688	-0.508125383	0.091664072	0.017056039	0.95804243	-0.234630404	0.462926825	-0.526666359	0.078539838	0.212850211	0.506568166	-0.411965637
214989_x_at	214989_x_at	black	-0.513447878	0.087755412	-0.552033479	0.062749273	0.302012984	0.340050511	0.762757154	0.003911204	-0.737332377	0.006209667	-0.674868591	0.016051877	0.253059078	0.427439699	-0.252602781	0.428301871	-0.178967265	0.577847535	-0.570170882	0.052909688	-0.375396367	0.22917815	-0.009815291	0.975848286	0.29828317	0.346342425	-0.54718336	0.065581381	-0.019947973	0.950935321	0.315370324	0.318029027	0.318026948	0.313745269	-0.145636689	0.651541329	0.30462146	0.335687083	0.233437039	0.465271166	-0.348854124	0.266403343	0.533412594	0.074101397	-0.051717226	0.873179932	0.590139319
203116_s_at	203116_s_at	black	0.51342646	0.087770911	0.340752331	0.278420497	-0.248629053	0.43584603	-0.604674329	0.037266578	0.493016058	0.103394447	0.835076719	0.000723426	-0.327024464	0.299475826	0.451619252	0.140530379	0.180263922	0.57504883	0.490364843	0.105551072	0.390681095	0.209237995	-0.132748285	0.680869891	-0.388261982	0.212321035	0.294262776	0.353193692	-0.13973283	0.664922681	-0.303457574	0.337630259	-0.646129293	0.02320783	0.278961939	0.379917103	-0.567117915	0.054484636	0.100291057	0.756470142	-0.011236961	0.972351196	-0.808018326	0.001473276	0.25033612	0.432597293	-0.289090333
214623_at	214623_at	black	-0.512435674	0.088489895	-0.339210371	0.28074213	0.22738371	0.47724761	0.685817697	0.013808295	-0.643613781	0.023928608	-0.826334015	0.000922143	0.182553165	0.570120939	-0.572100451	0.051930881	-0.030264414	0.925612051	-0.529816391	0.07644541	-0.561318218	0.057566297	-0.072004116	0.8240216	0.323240937	0.305431182	-0.540186632	0.069820782	0.206815965	0.518970311	0.291764269	0.357487448	0.497722363	0.099638898	-0.129182933	0.689057305	0.601387395	0.038593032	-0.021475895	0.947181652	-0.090939397	0.778653252	0.706770831	0.01017133	0.092703237	0.774457103	0.281174468
204428_s_at	204428_s_at	black	-0.512247765	0.088626702	-0.226748541	0.478512436	0.150092358	0.641504233	0.571168069	0.052402249	-0.65301519	0.021315571	-0.689540488	0.013101083	0.303344146	0.337819959	-0.439555137	0.152779898	0.210580592	0.511217466	-0.614805634	0.033382701	-0.479012123	0.115123934	0.141440134	0.661043566	0.66503337	0.018286026	-0.29264665	0.35596791	0.247511625	0.437979003	0.051074621	0.874744699	0.736279992	0.006322746	0.047553472	0.883326007	0.716723792	0.008719035	-0.171701415	0.593628659	0.301951662	0.340153456	0.641673403	0.024495591	0.022005514	0.945880754	0.225040296
1558078_at	1558078_at	black	-0.511518733	0.089158829	-0.497932903	0.099473057	0.318442273	0.313078462	0.64288262	0.024141124	-0.783162962	0.002589174	-0.702720331	0.010811148	0.569760865	0.053119328	-0.390256342	0.20977734	-0.354391464	0.258365601	-0.368688283	0.238274985	-0.477908257	0.116084231	-0.017462121	0.957044279	0.363462773	0.245507309	-0.519489074	0.083457429	-0.385438794	0.215953695	0.182829749	0.569526705	0.161717343	0.615578569	0.094012938	0.771344919	-0.014199462	0.965065404	0.551645511	0.062972639	-0.401304209	0.196023332	0.098874459	0.759820057	-0.164156929	0.610187521	0.42323411
238591_at	238591_at	black	-0.511366321	0.089270348	-0.25369065	0.42624775	0.249904412	0.433417765	0.54401015	0.067481378	-0.560965543	0.05775752	-0.518063118	0.084458744	0.124176432	0.700605861	-0.606294362	0.036624915	0.065082563	0.84073699	-0.132673447	0.681041425	-0.155784975	0.628760618	0.109291776	0.735277512	0.505213787	0.093851114	-0.361002121	0.248957199	-0.017037464	0.958088089	0.293899173	0.353816843	0.29501057	0.35191394	0.068747944	0.831877233	0.417229598	0.177198202	0.047065413	0.884516374	-0.19538885	0.542810356	0.337546071	0.283260309	0.084290743	0.7945183	0.439699056
233702_x_at	233702_x_at	black	-0.510499806	0.089906164	-0.493865927	0.102709392	0.26406397	0.406905682	0.740920936	0.005835479	-0.819485668	0.001105277	-0.694764665	0.012154294	0.342858334	0.275267418	-0.354043943	0.258865844	-0.131768025	0.683117836	-0.494636613	0.102090789	-0.435294428	0.157263703	-0.071546927	0.825123706	0.373039932	0.232349693	-0.576905465	0.049548753	-0.115199054	0.72145912	0.226190677	0.479624591	0.254280636	0.425135759	0.061483203	0.84945371	0.2081411	0.516235532	0.340518261	0.278772211	-0.346172641	0.270346955	0.336652433	0.284617718	0.009938744	0.975544593	0.539568229
222158_s_at	222158_s_at	black	0.509791104	0.090428449	0.278209778	0.381256994	-0.164134802	0.610236339	-0.501571914	0.096635759	0.531029972	0.075648806	0.668398783	0.017497431	-0.340691075	0.278512516	0.331148187	0.293059761	-0.055696617	0.86349945	0.568020172	0.054015817	0.4127291	0.182398728	-0.226474903	0.479057813	-0.675477573	0.01592049	0.191578051	0.550861055	-0.199567941	0.53403877	0.019521655	0.951982829	-0.677471622	0.01549581	0.16119505	0.616735026	-0.737840849	0.006155579	0.048821914	0.880233345	-0.249278429	0.434608805	-0.727457384	0.007332676	0.217884311	0.496323082	-0.284407453
234072_at	234072_at	black	-0.509348059	0.090755994	-0.345886451	0.270769824	0.280676292	0.376872284	0.530620574	0.0759169	-0.639713559	0.02507809	-0.753934843	0.004619256	0.681885072	0.014585582	-0.210487491	0.511408583	-0.171690149	0.593653257	-0.58485734	0.045776999	-0.342481856	0.275829566	0.23326453	0.465610513	0.607815775	0.036029529	-0.177591978	0.580821824	-0.240495423	0.451486147	0.100655256	0.755609516	0.725696028	0.007547974	0.173181179	0.590401262	0.132620932	0.681161803	0.001591399	0.996083679	0.153476146	0.633918246	0.315038554	0.318566249	-0.255116952	0.423561935	0.164871416
214657_s_at	214657_s_at	black	-0.508999145	0.09101451	-0.451719751	0.14043109	0.275595589	0.385932786	0.737957907	0.006143177	-0.818804799	0.001124908	-0.761430933	0.004012004	0.22306702	0.48587372	-0.392969367	0.206346912	-0.193518758	0.546754949	-0.491136094	0.104920639	-0.504668477	0.09426459	-0.122132267	0.705338095	0.291368772	0.358169641	-0.669589461	0.017224496	0.072670463	0.822415815	0.297009557	0.348505078	0.31715933	0.315140763	-0.125874134	0.696683091	0.413956958	0.18097057	0.175398866	0.585577212	-0.226527752	0.478952459	0.485954163	0.109204881	0.150688168	0.640166199	0.37981175
214715_x_at	214715_x_at	black	-0.507893167	0.091837228	-0.510797643	0.089687279	0.284913847	0.36940063	0.72760552	0.007314781	-0.763593684	0.003848619	-0.705954931	0.010297882	0.328449043	0.297250506	-0.377079968	0.226928115	-0.208307796	0.515891954	-0.494502212	0.102198489	-0.436585464	0.155896335	-0.039206208	0.903713442	0.299317443	0.344591482	-0.554249402	0.061484009	-0.134518771	0.676815832	0.303402782	0.337721887	0.222998552	0.486011108	-0.023229818	0.94287398	0.189483511	0.555306884	0.36247411	0.246890034	-0.405544836	0.190895321	0.395385662	0.203320664	-0.032536378	0.920042918	0.57673364
201973_s_at	201973_s_at	black	0.506675817	0.092748572	0.397526539	0.200662161	-0.238846504	0.45468896	-0.744591927	0.005470526	0.780747047	0.002724684	0.627145868	0.029054601	-0.364786024	0.243663791	0.226167152	0.479671517	-0.09753689	0.762986568	0.419414926	0.174706783	0.18266354	0.56988377	0.016717158	0.958875445	-0.575326035	0.050323114	0.442828909	0.149390772	-0.007962375	0.980406748	-0.134544377	0.676757257	-0.588148144	0.044277101	-0.195699893	0.542155429	-0.299158502	0.344860247	0.069226623	0.8307215	0.043371271	0.893533258	-0.311345134	0.32458052	0.056541736	0.861445743	-0.352704124
244772_at	244772_at	black	-0.5064043	0.092952664	-0.493190255	0.103253784	0.32719042	0.299216108	0.721329348	0.008102144	-0.661156546	0.019226375	-0.650304814	0.022046427	0.430191048	0.162743361	-0.277964398	0.381694638	-0.082405657	0.799029802	-0.642420696	0.024276089	-0.369396509	0.237304608	0.10338981	0.749155803	0.334561339	0.28780844	-0.384713588	0.21689286	-0.145674089	0.651456857	0.339075732	0.280945369	0.538455609	0.070898027	0.076044918	0.814293666	0.142466742	0.658714712	0.066768368	0.836659988	-0.202014896	0.528930936	0.413866776	0.181075225	-0.145064164	0.652834932	0.432380935
233689_at	233689_at	black	-0.50494735	0.094052985	-0.355066574	0.25739542	0.139379026	0.665727497	0.746252994	0.005311167	-0.829662318	0.000842082	-0.720512365	0.008209115	0.279604267	0.378774795	-0.40517753	0.191336174	0.123825266	0.70141812	-0.404269602	0.192428595	-0.366918437	0.240710213	-0.123076457	0.703151097	0.581416271	0.047383375	-0.533115384	0.074293227	0.155242857	0.629970281	0.057085289	0.860125281	0.445916188	0.146239188	0.106708502	0.741343318	0.51037628	0.08999705	0.098534555	0.760624414	-0.081396364	0.801447633	0.459331651	0.133042037	0.003304576	0.991867765	0.441829753
242467_at	242467_at	black	-0.50378489	0.094937157	-0.359716133	0.250771447	0.271994696	0.392421292	0.684036996	0.014156362	-0.614841025	0.033369665	-0.874614553	0.000197015	0.398798333	0.199093009	-0.502525229	0.095901548	-0.158218693	0.623340449	-0.490333147	0.105577035	-0.493067517	0.10335288	-0.039285523	0.903519455	0.303428223	0.33767934	-0.458414042	0.13391909	0.030888266	0.924082525	0.315532817	0.317766091	0.603384748	0.037783055	-0.052786586	0.870576928	0.366703301	0.241007229	-0.052080687	0.872295076	-0.079345711	0.806365019	0.574024126	0.050967772	-0.111370241	0.730407093	0.169420677
242121_at	242121_at	black	-0.503297621	0.095309432	-0.386367796	0.214754206	0.248254945	0.436559577	0.718717758	0.008447797	-0.70531578	0.010397834	-0.782322873	0.002635698	0.358116678	0.253038712	-0.601496607	0.038548427	-0.215046597	0.502086764	-0.163415526	0.611824024	-0.31381407	0.320553328	-0.097709244	0.762578357	0.3211023	0.3088264	-0.523362221	0.080778453	-0.096764527	0.764816556	0.354168273	0.258686812	0.268642118	0.398511925	-0.003264336	0.991966788	0.223944268	0.484114986	0.237215903	0.457866735	-0.379748103	0.223389512	0.357281837	0.254226864	-0.157109205	0.625809298	0.455637319
203851_at	203851_at	black	-0.502880687	0.095628748	-0.405352138	0.191126526	0.187985111	0.558496362	0.623491088	0.030291613	-0.716996991	0.008681492	-0.642049692	0.024384884	0.140022993	0.664262875	-0.304390521	0.336072167	0.041539943	0.898007631	-0.640764671	0.024764447	-0.463019143	0.129555196	0.030979281	0.923859396	0.500407183	0.097537903	-0.471511304	0.121753186	0.127072441	0.693918335	0.097539101	0.762981333	0.324267976	0.303808121	-0.064156988	0.842976965	0.549636124	0.064138334	0.211083576	0.510185495	-0.126733476	0.694700054	0.612106336	0.034387734	0.154763721	0.631040107	0.556648962
201059_at	201059_at	black	-0.5015357	0.096663724	-0.535856072	0.072537142	0.367634318	0.239723427	0.742718531	0.005654551	-0.706541354	0.010206806	-0.658847904	0.019802878	0.360623535	0.249490499	-0.469149621	0.123891161	-0.305259387	0.334624599	-0.206740721	0.519125786	-0.406780676	0.189416638	-0.198964473	0.535301673	0.168723479	0.600144065	-0.69440697	0.012217452	-0.28179389	0.374894181	0.302008058	0.34005878	0.083153952	0.797238255	0.001162541	0.997139064	0.039936917	0.901926452	0.451691677	0.140458821	-0.60714287	0.036292002	0.125050636	0.698585048	-0.097909902	0.762103176	0.367798093
207953_at	207953_at	black	-0.501291756	0.096852242	-0.434225287	0.158401814	0.27777376	0.382034825	0.671916114	0.016700202	-0.757673038	0.004308332	-0.784862567	0.002496967	0.399189466	0.198611944	-0.535077652	0.073032983	-0.237997315	0.456342586	-0.409175723	0.186571199	-0.575856819	0.050061941	-0.134112769	0.677744804	0.279611557	0.378761841	-0.611187382	0.034734775	-0.202799262	0.527298071	0.241208862	0.450103717	0.18594336	0.562854411	0.081243975	0.801812832	0.144370829	0.654402675	0.417532602	0.176851438	-0.388950162	0.211441196	0.265221415	0.404775259	0.03456418	0.91507506	0.365622387
208246_x_at	208246_x_at	black	-0.501107443	0.096994842	-0.458232779	0.134092784	0.255332015	0.423157683	0.657772336	0.020075732	-0.747056164	0.005235381	-0.739607644	0.005970391	0.409032453	0.186740661	-0.44822702	0.143908388	-0.242162849	0.448258334	-0.410033641	0.185558437	-0.458075036	0.13424406	-0.041396812	0.898357451	0.35362059	0.259476004	-0.510175893	0.090144622	-0.229324332	0.473392756	0.225841008	0.480322295	0.161018041	0.617127137	0.057566093	0.858957529	0.120118121	0.710010231	0.470310152	0.122837511	-0.411816912	0.18346425	0.301533121	0.340856531	-0.06978911	0.829363813	0.543311228
1558792_x_at	1558792_x_at	black	-0.500489653	0.097473841	-0.461893553	0.130613151	0.296769726	0.348913126	0.599595112	0.039330303	-0.608592433	0.035728273	-0.790356006	0.002215985	0.496194857	0.100847652	-0.433931993	0.158714941	-0.351269808	0.262879283	-0.489938272	0.105900839	-0.473744061	0.119754318	0.075550729	0.815482124	0.294131858	0.353417995	-0.377034409	0.226988827	-0.29183617	0.357363501	0.295223408	0.351550148	0.273544845	0.389621273	-0.029619987	0.927192266	0.069488792	0.830088644	0.405557892	0.190879662	-0.368185313	0.238965557	0.406251801	0.190048567	-0.220234515	0.491572169	0.479359722
222358_x_at	222358_x_at	black	-0.498922715	0.09869586	-0.470193155	0.122943466	0.228039192	0.475943947	0.748923327	0.005062352	-0.802210587	0.001692246	-0.681712961	0.01462032	0.252915989	0.427709973	-0.3502263	0.264398244	-0.076803436	0.812470229	-0.457325283	0.134964585	-0.359618941	0.250908878	-0.079010378	0.807169754	0.386028912	0.215191291	-0.562392353	0.05698661	-0.017801746	0.95620952	0.240564557	0.451352098	0.256343611	0.421258737	0.02016318	0.950406561	0.289236724	0.361859046	0.274413331	0.388057013	-0.336209498	0.28529189	0.421475305	0.172378027	0.025604114	0.93704492	0.603464791
227106_at	227106_at	black	-0.498458577	0.099059791	-0.449366611	0.142767805	0.327431764	0.298838636	0.649002397	0.022404041	-0.681689171	0.014625126	-0.575703004	0.050137527	0.074763863	0.81737517	-0.613219336	0.033970742	-0.212257669	0.507780179	-0.312650083	0.322448527	-0.48546326	0.109616664	-0.067491964	0.834911147	0.14037744	0.663457189	-0.664948655	0.018306206	-0.096055026	0.766498578	0.445920128	0.146235194	-0.029749164	0.926875487	-0.124596172	0.699635365	0.2888101	0.362599692	0.421585649	0.172253862	-0.54794662	0.065129947	0.33921382	0.280736923	0.226903954	0.478202817	0.551722028
232266_x_at	232266_x_at	black	-0.497191095	0.100058199	-0.517405264	0.08492343	0.279385191	0.379164197	0.730920373	0.006922841	-0.781571789	0.002677831	-0.645701897	0.023329165	0.293327972	0.35479696	-0.362623405	0.246680941	-0.179088366	0.577585922	-0.438482429	0.153900991	-0.407823998	0.188173837	-0.076628976	0.812889547	0.299420308	0.3444176	-0.59107572	0.042972264	-0.144722069	0.653608304	0.272686119	0.391171117	0.146469844	0.649660416	0.004425923	0.989108365	0.171129615	0.594877583	0.412607598	0.182540431	-0.455819749	0.136418993	0.318309578	0.31329142	-0.001143805	0.997185173	0.598775884
217713_x_at	217713_x_at	black	-0.496140313	0.100890995	-0.529952878	0.076355534	0.304774645	0.335431782	0.689940548	0.013026711	-0.690961163	0.012838393	-0.663422895	0.018672469	0.312805781	0.322194664	-0.324621716	0.303250212	-0.219099705	0.493863609	-0.574472111	0.050745296	-0.443852822	0.148340755	0.020442797	0.949719576	0.256005538	0.421892893	-0.499664233	0.098116296	-0.162559422	0.613715736	0.322284817	0.306946501	0.223068815	0.485870119	-0.057355449	0.859469099	0.160631059	0.617984705	0.364179631	0.244507585	-0.417032134	0.177424413	0.431502498	0.16132384	-0.044858547	0.889901577	0.592753018
211948_x_at	211948_x_at	black	-0.495105379	0.101715747	-0.3843819	0.217323228	0.249795003	0.433625821	0.649052362	0.022390244	-0.597321211	0.04028004	-0.846215428	0.000520148	0.453978178	0.13821178	-0.353639077	0.259449341	-0.207632899	0.5172836	-0.479319638	0.114857351	-0.471508031	0.121756131	-0.018464042	0.954581794	0.387121849	0.213783577	-0.416451032	0.178091158	0.066450693	0.837427983	0.149583023	0.642648844	0.623402432	0.030322083	-0.174407158	0.587732535	0.45590269	0.136338606	-0.000651988	0.9983955	0.003489989	0.991411495	0.603177234	0.037866638	-0.2720335	0.392351076	0.136306837
208826_x_at	208826_x_at	black	0.494972991	0.101821572	0.61053718	0.034981832	-0.530939171	0.075708211	-0.467711777	0.12520477	0.270754306	0.394669157	0.361786576	0.247854301	-0.342975149	0.275093125	0.175008518	0.586425203	0.331812916	0.292032833	0.827939815	0.000882815	0.526310207	0.078779077	-0.412449504	0.182724911	-0.06286255	0.846111409	0.232173629	0.467759134	0.350102324	0.264579045	-0.428962643	0.164080143	-0.353969717	0.258972761	0.317110152	0.315219963	-0.120412831	0.709326028	-0.270764197	0.394651206	0.336821831	0.284360123	-0.467064855	0.125798755	0.230062646	0.471929962	-0.358379299
205243_at	205243_at	black	-0.494520268	0.102184016	-0.44852976	0.143604814	0.246019747	0.440834578	0.61944841	0.031703559	-0.728034283	0.007263171	-0.677597068	0.015469375	0.529978992	0.076338346	-0.23190026	0.46829828	-0.051185206	0.874475391	-0.73921019	0.00601168	-0.591546239	0.042765121	0.056573612	0.861368297	0.49208581	0.104147778	-0.399535815	0.198186556	-0.151223496	0.638964832	0.010544992	0.97405328	0.484276476	0.11061642	0.1445235	0.654057353	0.233019952	0.466091829	0.27192157	0.392553632	-0.053349987	0.869205987	0.341137082	0.277842917	-0.099384257	0.758614067	0.313308045
226777_at	226777_at	black	0.494508366	0.102193555	0.462284016	0.130245515	-0.249447209	0.434287516	-0.637168022	0.025849571	0.670491389	0.01701984	0.683977985	0.014168006	-0.444756844	0.147417627	0.093140659	0.773417335	0.080562412	0.803446629	0.762119871	0.003959398	0.446449973	0.145698652	-0.126954695	0.694189849	-0.500033736	0.097828348	0.33438661	0.288075967	-0.01508939	0.962877226	-0.068550923	0.832353014	-0.628682446	0.028545557	0.067837395	0.834076525	-0.391952266	0.207628929	-0.06018452	0.85260264	-0.056856259	0.860681628	-0.568775156	0.053625697	0.178037216	0.579858263	-0.338849061
1561093_at	1561093_at	black	-0.494167715	0.102466861	-0.566032756	0.055052251	0.384668802	0.21695094	0.710156204	0.009658565	-0.625848689	0.029489402	-0.550763016	0.063482773	0.13173511	0.683193357	-0.238689282	0.454994905	-0.154543849	0.631531258	-0.615136354	0.033261028	-0.447138196	0.145003621	-0.032336634	0.920532411	0.146730811	0.649071648	-0.614901752	0.033347306	-0.042253278	0.896264452	0.350977669	0.263304018	0.265936517	0.403461832	-0.171797108	0.593419747	0.291058341	0.358705586	0.189201613	0.555906356	-0.394851815	0.203986921	0.462183838	0.130339773	0.115560247	0.720616643	0.419282053
219100_at	219100_at	black	0.493625999	0.102902484	0.509989851	0.090281775	-0.348051407	0.267580378	-0.68566852	0.013837209	0.715789459	0.008848346	0.676672933	0.015664896	-0.306654569	0.332307245	0.498042742	0.09938661	0.285898178	0.36767622	0.299138881	0.344893433	0.593677511	0.041835695	0.259215561	0.415890565	-0.157012872	0.626023827	0.769905704	0.00340053	0.240618692	0.451247145	-0.196225663	0.541049132	-0.013772816	0.966114533	0.006450625	0.984126296	-0.131722062	0.683223296	-0.534305357	0.073527217	0.568007806	0.054022224	-0.137891183	0.669115504	-0.070603096	0.827399836	-0.270831384
231764_at	231764_at	black	0.493397328	0.10308674	0.459393066	0.132983471	-0.311845804	0.323761628	-0.493549444	0.102964145	0.394309658	0.204664915	0.544549219	0.067155959	-0.520973151	0.082423896	0.0937927	0.771868044	0.345395688	0.271495852	0.221081592	0.489864862	0.074396278	0.818259814	-0.264130829	0.406782467	-0.540998832	0.069319241	0.135122444	0.675435333	0.168181193	0.601333448	-0.032704933	0.919629877	-0.474379287	0.119189601	0.336492997	0.284860284	-0.33103003	0.293242513	-0.19138369	0.551272982	0.107236102	0.740103347	-0.445120101	0.147047734	0.694649817	0.012174546	-0.336505569
232511_at	232511_at	black	-0.492290112	0.103982018	-0.578525877	0.048763044	0.358988924	0.251800801	0.669200337	0.017313347	-0.569240412	0.053386271	-0.660143539	0.019477806	0.297307833	0.347997947	-0.334896159	0.287296194	-0.45935552	0.133019273	-0.392992401	0.206317933	-0.357220753	0.254313928	0.052507127	0.871257066	0.12461026	0.699602799	-0.482769982	0.111894178	-0.176406397	0.583390667	0.428877717	0.164172818	0.133086569	0.680094684	-0.356250453	0.255699233	0.182818286	0.569551328	0.423077587	0.170580579	-0.544511256	0.067178841	0.512920784	0.08813737	-0.267645047	0.400332481	0.611077674
213850_s_at	213850_s_at	black	-0.492114333	0.104124625	-0.496386966	0.100695096	0.288196042	0.363667132	0.769226824	0.00344672	-0.676973331	0.015601141	-0.652287695	0.02150998	0.379661586	0.223503732	-0.163867836	0.610825443	-0.045085132	0.889348463	-0.633190049	0.02708938	-0.301274746	0.341290945	0.064516293	0.842107286	0.368134966	0.239034749	-0.398723722	0.199184857	0.042788295	0.894957304	0.285886022	0.367697491	0.647731309	0.022757104	-0.055052357	0.865065578	0.316295133	0.316534154	-0.076484299	0.813237315	-0.084246306	0.794624585	0.545957289	0.066311065	-0.213721595	0.504788124	0.404018964
239937_at	239937_at	black	-0.489798429	0.10601567	-0.417182378	0.17725228	0.323422775	0.305143466	0.694401252	0.012218464	-0.737665668	0.006174173	-0.730229898	0.00700315	0.210302089	0.511789266	-0.510184581	0.09013822	-0.271482678	0.393348392	-0.41302107	0.182058496	-0.497497122	0.099816524	-0.079383681	0.806273911	0.147550796	0.64722288	-0.642648859	0.024209356	0.00081603	0.997991802	0.474662785	0.118938137	0.279778309	0.378465588	-0.137981243	0.668910263	0.310197161	0.326462407	0.135353813	0.674906476	-0.281515428	0.375386543	0.425868402	0.167478079	0.174449498	0.587640452	0.326667726
228278_at	228278_at	black	-0.487676855	0.107767966	-0.379252879	0.224043779	0.193087027	0.547667294	0.760843062	0.004057309	-0.82107558	0.001060462	-0.739625494	0.005968542	0.348337027	0.267161226	-0.338556803	0.281729487	0.012721169	0.968700753	-0.405639396	0.190781929	-0.283264751	0.372299059	-0.098512544	0.760676509	0.481775372	0.112743105	-0.505734903	0.093457125	0.045569242	0.888166858	0.198813367	0.535618096	0.494557954	0.102153812	0.146356175	0.649916923	0.301904623	0.340232434	0.01910883	0.952997252	-0.113552203	0.72530397	0.38333408	0.218686167	-0.017982829	0.955764458	0.40759404
207365_x_at	207365_x_at	black	-0.487614022	0.107820154	-0.434508585	0.158099732	0.19155127	0.550917808	0.741624457	0.005764158	-0.800977789	0.001741774	-0.72956039	0.007081685	0.351395675	0.262696409	-0.314756364	0.319023583	-0.034160546	0.916063697	-0.521739363	0.081893717	-0.374295821	0.230656145	-0.055958089	0.862863971	0.447061647	0.145080822	-0.486241779	0.108964099	0.004479971	0.988975366	0.1837096	0.567638021	0.402243792	0.194879904	0.080576272	0.803413399	0.290630263	0.359445337	0.18328542	0.568548249	-0.196418285	0.540644066	0.44895354	0.14318056	-0.05411319	0.867349387	0.533073411
1567079_at	1567079_at	black	-0.48631396	0.108903727	-0.449531049	0.142603707	0.338867521	0.281259833	0.523650516	0.080581418	-0.651239046	0.021792482	-0.720146012	0.008257425	0.418794448	0.175411924	-0.366938899	0.240681974	-0.370895588	0.235258389	-0.451912067	0.140241215	-0.596049079	0.040818418	-0.070889452	0.826709133	0.27432257	0.388220335	-0.566174179	0.054978044	-0.326198189	0.300770806	0.120633502	0.708813842	0.129326795	0.688726342	0.012237047	0.969891404	0.080243742	0.804210774	0.493598381	0.102924726	-0.353235982	0.260031046	0.17995191	0.575721784	0.06857999	0.832282816	0.205082415
233837_at	233837_at	black	-0.485822546	0.109315184	-0.367716289	0.239610589	0.222568509	0.486874442	0.624560886	0.029925676	-0.713637616	0.009151602	-0.84482117	0.000542818	0.34420578	0.273260829	-0.413905703	0.181030047	-0.228287585	0.475450358	-0.378097243	0.225575024	-0.40945815	0.186237419	-0.1039159	0.747915877	0.387469764	0.213336633	-0.514009846	0.08734942	-0.08165835	0.800819873	0.185992217	0.562749966	0.305524356	0.334183822	0.021443037	0.947262364	0.245534452	0.4417654	0.231937215	0.46822538	-0.23348539	0.465176073	0.412002707	0.18324691	0.030629019	0.924718102	0.34627584
234981_x_at	234981_x_at	black	-0.484162013	0.110713162	-0.421258508	0.17262214	0.202154979	0.528639157	0.716958406	0.008686787	-0.794872685	0.002003634	-0.726376463	0.007464248	0.309487988	0.327627933	-0.420296778	0.173707665	-0.066584838	0.837103664	-0.43827202	0.154121504	-0.425813907	0.167538318	-0.119495039	0.711457438	0.386771491	0.214234233	-0.557446705	0.059689759	-0.055442539	0.864117034	0.198077324	0.537160539	0.255419012	0.422994208	0.109332738	0.735181439	0.242240323	0.448108627	0.297612924	0.347479636	-0.313323298	0.321351655	0.36204735	0.247488305	0.037248394	0.908503395	0.518781027
206551_x_at	206551_x_at	black	-0.483784195	0.111032887	-0.48453166	0.110400943	0.249613823	0.433970463	0.689218352	0.013161196	-0.740937846	0.005833756	-0.569352114	0.0533289	0.357295336	0.254207627	-0.248810961	0.435499278	-0.015316139	0.962319726	-0.668734633	0.017420126	-0.405529507	0.190913707	0.100332192	0.756372923	0.402844074	0.194151545	-0.399070316	0.198758415	-0.102809045	0.750525222	0.237238902	0.45782184	0.372023573	0.233725649	0.092109463	0.775869069	0.202617021	0.527677261	0.243546316	0.445588602	-0.220876308	0.490278372	0.393628583	0.205518579	-0.049740462	0.877994737	0.608869054
243147_x_at	243147_x_at	black	-0.483772703	0.111042622	-0.449886425	0.142249479	0.220993177	0.49004294	0.679968771	0.014975815	-0.76912951	0.00345338	-0.66110684	0.019238657	0.295311226	0.351400103	-0.376515303	0.227681277	-0.081564421	0.801044929	-0.47124242	0.121995369	-0.420239053	0.173772955	-0.067936139	0.833837969	0.385643269	0.215689339	-0.53011268	0.076250397	-0.123232814	0.702789131	0.184819912	0.565258236	0.178794963	0.578219837	0.106219148	0.742493911	0.194591853	0.544490006	0.38853148	0.211976217	-0.369609478	0.237013268	0.327553884	0.298647737	0.048146578	0.881879732	0.585093006
220796_x_at	220796_x_at	black	-0.483083849	0.111627165	-0.465981813	0.126797291	0.239490873	0.453436077	0.690094818	0.012998116	-0.754993835	0.004529506	-0.699159254	0.011397947	0.296282912	0.349742176	-0.401966699	0.195216685	-0.1757361	0.58484499	-0.458148022	0.134174053	-0.441219571	0.15105074	-0.069075954	0.831085244	0.310122688	0.326584697	-0.546824775	0.065794212	-0.113590498	0.725214497	0.259761112	0.414874691	0.168646744	0.600312312	0.008721703	0.97853861	0.1995019	0.534176914	0.391466117	0.208243411	-0.399716278	0.197965132	0.380525417	0.222364877	0.011777299	0.971022162	0.582320486
244648_at	244648_at	black	-0.483068026	0.111640616	-0.584194092	0.046083583	0.318979828	0.312216582	0.709642154	0.009735157	-0.772932371	0.003200297	-0.523415274	0.080742169	0.410191158	0.185372862	-0.221012883	0.490003247	-0.287448224	0.36496932	-0.252082204	0.429286537	-0.280530685	0.3771304	-0.090786227	0.779017897	0.328892747	0.296559303	-0.588105074	0.044296504	-0.318749328	0.31258599	0.149246696	0.64340505	0.027092351	0.933392623	0.005694469	0.985986872	0.007826257	0.980741643	0.585380728	0.045536082	-0.56199713	0.057199427	0.063919953	0.843550781	-0.205186873	0.52234098	0.571731329
231316_at	231316_at	black	-0.481797813	0.112723904	-0.407956425	0.188016454	0.253398079	0.426799708	0.703746738	0.010646264	-0.814853791	0.001244187	-0.603554146	0.037714922	0.389109727	0.211237509	-0.408021931	0.187938632	0.039731714	0.902428245	-0.554499639	0.061342249	-0.586189609	0.045165516	-0.085403929	0.791856859	0.379090745	0.224258233	-0.581362033	0.047409009	-0.049774327	0.877912219	0.14771378	0.646855627	0.401115	0.19625409	0.18954894	0.555167783	0.281616114	0.375208477	0.190089992	0.554018066	-0.118480729	0.713815201	0.21343838	0.505366364	0.088461896	0.784556339	0.259101991
235327_x_at	235327_x_at	black	-0.48158034	0.112910069	-0.440457379	0.15184101	0.217184792	0.497741114	0.706203448	0.010259212	-0.781702026	0.002670488	-0.71810787	0.00853008	0.299401389	0.344449577	-0.402765192	0.194247162	-0.112093103	0.728715356	-0.482369255	0.112235699	-0.451495739	0.140652468	-0.089530306	0.782009365	0.345038056	0.272025632	-0.551414923	0.063105658	-0.060514665	0.851801945	0.234431459	0.463317263	0.237920615	0.456492083	0.052843388	0.870438695	0.240282615	0.451898894	0.318154088	0.313541061	-0.32555297	0.301784201	0.394714192	0.204158896	0.040499834	0.900550091	0.541165788
224919_at	224919_at	black	0.480976267	0.113428241	0.534681228	0.073286391	-0.373892085	0.231199772	-0.635263483	0.026437915	0.577429874	0.04929351	0.626704325	0.02920208	-0.276313319	0.384646121	0.172005584	0.592964708	0.415239237	0.179486577	0.508887525	0.091097316	0.2561048	0.421706649	-0.160752809	0.617714857	-0.179332594	0.577058463	0.396146035	0.202373994	0.105100841	0.745125137	-0.474354469	0.119211632	-0.339743175	0.279938675	0.332972898	0.290245666	-0.205376448	0.521948253	-0.14488627	0.653237056	0.304093051	0.336568542	-0.549420872	0.064264086	0.151908397	0.637428956	-0.515769894
225673_at	225673_at	black	-0.48042012	0.11390669	-0.436513305	0.155972559	0.233721869	0.46471112	0.638878822	0.025329211	-0.671862641	0.016712118	-0.753318374	0.004672117	0.571726249	0.052119701	-0.270325066	0.395448556	-0.183879349	0.567273928	-0.36716463	0.240370584	-0.288809414	0.362600883	-0.036616745	0.910049379	0.486350417	0.108873243	-0.371358525	0.234628615	-0.293395709	0.354680655	0.057160537	0.859942504	0.362384527	0.247015549	0.190004391	0.554199899	0.009042868	0.977748492	0.326606001	0.300131271	-0.286669048	0.366328713	0.224993856	0.482014561	-0.296221501	0.349846833	0.396284704
240270_x_at	240270_x_at	black	-0.479599304	0.114615265	-0.362264483	0.247183802	0.221809051	0.488400793	0.728480564	0.007209742	-0.741176388	0.005809505	-0.748032355	0.00514437	0.26343043	0.408074168	-0.440915834	0.15136535	-0.021972058	0.945962928	-0.45390716	0.13828122	-0.361273503	0.248575327	-0.07385757	0.819556642	0.345263108	0.27169218	-0.509838367	0.090393554	0.062321952	0.847421059	0.335848218	0.28584245	0.462347904	0.130185427	0.076310064	0.813656172	0.316892494	0.315570634	-0.011076206	0.972746609	-0.157368844	0.625231227	0.468211717	0.124746998	0.075483913	0.815642837	0.393635766
227013_at	227013_at	black	-0.478901571	0.115219871	-0.361074092	0.248855892	0.28439922	0.370303862	0.463859469	0.128769014	-0.529301294	0.076785251	-0.65068902	0.021941732	0.488493872	0.107090897	-0.623387387	0.030327256	-0.218057448	0.495972386	-0.286936963	0.365860996	-0.588782499	0.043992019	-0.022935479	0.94359679	0.335141078	0.286921816	-0.428282679	0.164823075	-0.426677609	0.166585202	0.07982829	0.805207229	0.06677177	0.836651764	0.182181661	0.570919497	0.027318878	0.932836804	0.600186371	0.039085986	-0.432056402	0.160726657	0.075765548	0.814965469	-0.109525581	0.734729192	0.265763653
212829_at	212829_at	black	0.478795801	0.115311706	0.362613083	0.246695394	-0.149238141	0.64342429	-0.582892718	0.046689346	0.653627507	0.021152935	0.682522917	0.014457371	-0.215736805	0.50068215	0.515104583	0.086562182	0.112390134	0.728020528	0.321267442	0.308563484	0.42565949	0.167709082	0.022917599	0.943640699	-0.437781332	0.154636539	0.449351415	0.142782976	-0.019941328	0.950951649	-0.124795262	0.699175187	-0.118756252	0.713174519	0.113325939	0.725832677	-0.454388743	0.137810779	-0.430287912	0.162638245	0.316417877	0.316336039	-0.518011953	0.084494824	0.068740022	0.831896363	-0.615452375
218155_x_at	218155_x_at	black	-0.478395293	0.11565989	-0.554691103	0.061233936	0.305714671	0.333867426	0.746403307	0.005296921	-0.696772856	0.011804194	-0.557600065	0.059604623	0.160166065	0.619015733	-0.313473221	0.321107663	-0.133212525	0.679806118	-0.527382908	0.07806001	-0.406739991	0.189465205	-0.0508904	0.87519336	0.18091116	0.57365385	-0.593636967	0.041853241	-0.044867055	0.889880806	0.36012132	0.250198983	0.162032252	0.614881688	-0.122946255	0.703452558	0.252929586	0.427684288	0.321392176	0.308364981	-0.479556681	0.114652138	0.444419371	0.1477618	0.026120829	0.935776716	0.629369911
202332_at	202332_at	black	-0.478189577	0.115839	-0.280917137	0.376445542	0.12027656	0.709642373	0.64206304	0.024380964	-0.720863693	0.008162986	-0.70594022	0.010300174	0.415733757	0.178916301	-0.309730708	0.327228767	0.162403869	0.614059691	-0.60366772	0.037669291	-0.382734139	0.219468849	0.098156726	0.761518774	0.645530017	0.023378091	-0.275760497	0.385636963	0.183725708	0.567603466	0.054956764	0.865297992	0.740009474	0.005928865	0.110320829	0.732865026	0.535865924	0.072530881	-0.129981432	0.687220948	0.240675359	0.451137294	0.570433268	0.052775835	-0.12938868	0.688583989	0.324885484
230873_at	230873_at	black	-0.477823799	0.116157921	-0.475315006	0.11836094	0.227240945	0.477531766	0.746508192	0.005286998	-0.703306999	0.010716674	-0.671758861	0.016735264	0.457551767	0.134746666	-0.1761833	0.583874556	-0.096570527	0.765276383	-0.501030124	0.097054704	-0.212108785	0.508084913	0.07333806	0.820807647	0.445167237	0.146999781	-0.331975721	0.291781627	-0.024598259	0.939514032	0.232906416	0.46631534	0.556267296	0.060347319	-0.019029218	0.953192885	0.237927788	0.4564781	0.060620929	0.851544251	-0.136906268	0.671361405	0.487168297	0.108190845	-0.34990982	0.264859924	0.534630992
1556582_at	1556582_at	black	-0.477007346	0.116871873	-0.35866681	0.252257538	0.158857536	0.621920495	0.62770488	0.028868658	-0.792827528	0.002097762	-0.800167115	0.001774943	0.382879034	0.219279664	-0.439252558	0.153095595	-0.183427417	0.568243479	-0.276397517	0.384495324	-0.404147861	0.192575366	-0.14638941	0.649841921	0.480334542	0.11398043	-0.530502172	0.075994557	-0.103976638	0.74777276	0.064140293	0.843017377	0.182563423	0.570098894	0.090940924	0.778649616	0.242003472	0.448566379	0.406258367	0.190040714	-0.276918208	0.383563458	0.299605992	0.344103839	-0.024289722	0.940271509	0.446861634
222835_at	222835_at	black	-0.47665117	0.117184236	-0.360161943	0.250141631	0.313988755	0.320269436	0.702432401	0.01085774	-0.589190527	0.043809337	-0.627718642	0.028864092	0.195957622	0.541613012	-0.506547211	0.092845204	-0.109276268	0.735313884	-0.428906834	0.16414104	-0.311210818	0.324800399	0.118114815	0.714666334	0.172656709	0.591544366	-0.409816957	0.185813907	0.143541164	0.65628037	0.62036518	0.031379308	0.57261365	0.051672705	-0.190731734	0.552655657	0.4224252	0.171311	-0.224620065	0.48276211	-0.088171011	0.785250115	0.601743488	0.03844773	-0.034339981	0.915624185	0.353677918
209376_x_at	209376_x_at	black	-0.476308718	0.117485081	-0.550760196	0.063484408	0.360491787	0.249676244	0.720569974	0.008201538	-0.548308694	0.06491655	-0.613145124	0.033998433	0.326387338	0.300474086	-0.154876027	0.630789288	-0.203203673	0.526457027	-0.672123661	0.016654009	-0.352687675	0.260823523	0.116122146	0.71930659	0.176454289	0.583286812	-0.392263017	0.207236726	-0.006219322	0.984695426	0.409823418	0.185806286	0.560073231	0.058243315	-0.245845906	0.441167904	0.278483557	0.380769006	-0.019069299	0.953094392	-0.198176864	0.536951834	0.612802344	0.034126544	-0.242234496	0.448119886	0.39823301
218465_at	218465_at	black	0.474650363	0.118949149	0.395534794	0.20313478	-0.261317966	0.411982452	-0.616729685	0.032679288	0.473786643	0.119716408	0.794589055	0.002016491	-0.49235148	0.103932261	0.29274855	0.35579265	0.26653608	0.402362271	0.386710194	0.214313137	0.195709524	0.542135155	-0.12967223	0.687931854	-0.374009888	0.231041072	0.210268882	0.511857461	0.080548823	0.803479212	-0.290374207	0.359888205	-0.613526899	0.033856153	0.14673211	0.649068718	-0.230306801	0.471446687	0.024249209	0.940370976	0.116384576	0.718694976	-0.596490756	0.04063092	0.470958779	0.122251188	-0.34393437
237475_x_at	237475_x_at	black	-0.474280076	0.119277684	-0.416049867	0.178552358	0.204342686	0.524091352	0.668340645	0.017510838	-0.789895328	0.002238573	-0.724621683	0.007681599	0.358724832	0.252175232	-0.370591747	0.235672278	-0.12554742	0.697437481	-0.468318047	0.124649777	-0.428584473	0.164493072	-0.070600503	0.827406091	0.398193915	0.199837804	-0.508935058	0.091062047	-0.114447158	0.723213819	0.183656533	0.567751862	0.248091776	0.43687097	0.116765723	0.717806956	0.180914988	0.573645604	0.332180635	0.291465622	-0.281796981	0.374888718	0.329389379	0.295786721	0.029416972	0.927690133	0.512353083
232527_at	232527_at	black	-0.474148029	0.119394987	-0.541248118	0.069165803	0.382149594	0.220233067	0.624258575	0.030028761	-0.43089993	0.161975084	-0.618741109	0.031955363	0.439683072	0.152646542	-0.154984653	0.630546725	-0.468989851	0.124036678	-0.163514925	0.611604525	0.035910462	0.911778371	0.129217522	0.688977727	0.252326557	0.428824208	-0.273187386	0.390266041	-0.31899918	0.312185577	0.376495319	0.227707959	0.315110665	0.318449441	-0.236586633	0.459095872	-0.029364478	0.927818872	0.207131987	0.518317542	-0.478060381	0.11595158	0.362544273	0.246791756	-0.549357782	0.064300977	0.498012161
236139_at	236139_at	black	-0.472870888	0.120533436	-0.517433174	0.08490368	0.367430071	0.240004721	0.721404488	0.008092358	-0.771009405	0.003326442	-0.720297828	0.00823738	0.351918235	0.261937969	-0.388781468	0.211656667	-0.444795646	0.147378088	-0.224409133	0.483184188	-0.470831508	0.122366088	-0.259275504	0.415778884	0.099823854	0.757574541	-0.776313672	0.002987346	-0.207015934	0.518557218	0.310996775	0.325150961	0.098408768	0.760922135	-0.1083044	0.73759436	0.080427973	0.803768985	0.394226979	0.20476843	-0.49298715	0.103417802	0.135753458	0.673993293	0.01422306	0.965007379	0.216730605
205370_x_at	205370_x_at	black	-0.472116324	0.121209397	-0.424994862	0.168445323	0.194265094	0.54517927	0.687761662	0.013435576	-0.766734195	0.003620413	-0.703439415	0.010695436	0.350863213	0.263470532	-0.347692046	0.268108285	-0.072923901	0.821805237	-0.486142297	0.109047342	-0.379594006	0.223592975	-0.047882317	0.882524086	0.411898288	0.183369037	-0.468277155	0.12468716	-0.094789527	0.769501	0.191698846	0.55060511	0.28557456	0.368242689	0.124963839	0.698785609	0.185497553	0.5638078	0.293821566	0.353949924	-0.285131554	0.369018874	0.369200445	0.237573011	-0.024460452	0.939852352	0.567275383
210944_s_at	210944_s_at	black	-0.471280809	0.121960773	-0.35996075	0.25042575	0.155191938	0.630083945	0.619143078	0.031812084	-0.651542226	0.02171053	-0.709119994	0.00981342	0.348630316	0.266731214	-0.278899407	0.380028403	-0.068044524	0.833576139	-0.586786663	0.044893364	-0.326596552	0.300146081	0.175616314	0.585105034	0.502455568	0.095955072	-0.244002291	0.444710361	0.131166886	0.684497546	0.215365883	0.50143678	0.5623525	0.057008045	-0.133670547	0.678757121	0.48044056	0.113889082	0.026421677	0.935038389	0.040337143	0.900947852	0.702465738	0.010852338	-0.213203295	0.50584656	0.55111249
1566785_x_at	1566785_x_at	black	-0.470653618	0.122526808	-0.371075492	0.235013532	0.199437018	0.534312651	0.610557298	0.034974169	-0.710859976	0.009554434	-0.63692711	0.025923465	0.390330334	0.209683326	-0.496676965	0.100465095	-0.040266586	0.901120363	-0.202555215	0.527805887	-0.42816118	0.164956048	-0.190049802	0.554103433	0.459925	0.132476905	-0.555608948	0.060716551	-0.227463855	0.477088124	-0.025142786	0.938177297	0.102058149	0.752296785	0.248936511	0.435260034	0.146715773	0.649105571	0.491112775	0.104939664	-0.391774812	0.207853099	0.071954628	0.824140882	-0.04413455	0.891669218	0.353269396
1560199_x_at	1560199_x_at	black	-0.469755295	0.123340532	-0.315177304	0.318341517	0.17002959	0.597283085	0.602129517	0.038290654	-0.679023286	0.015171162	-0.83365823	0.000753175	0.526816058	0.078439428	-0.383091263	0.219002742	-0.109429185	0.734955246	-0.473689323	0.119803063	-0.348629152	0.266732919	0.046822557	0.885108775	0.507566834	0.092080936	-0.284005395	0.370995852	-0.131693699	0.683288378	0.1650236	0.608276587	0.520976343	0.082421682	0.192119655	0.549713861	0.152044814	0.637123199	0.114549656	0.722974549	-0.062815023	0.846226533	0.408837187	0.186971778	-0.170658555	0.595907227	0.382073988
218438_s_at	218438_s_at	black	0.467958189	0.124979004	0.401720252	0.195516521	-0.189288973	0.555720552	-0.709288459	0.009788119	0.70252841	0.010842188	0.717367449	0.008630778	-0.251628786	0.430145071	0.312803103	0.322199031	0.012536629	0.969154603	0.54662937	0.065910392	0.308874067	0.328638742	0.004205754	0.989650147	-0.388937389	0.211457506	0.418242208	0.176041014	-0.071889889	0.82429693	-0.280419511	0.377327539	-0.446943291	0.145200237	-0.018791708	0.953776549	-0.32728818	0.299063175	-0.04809414	0.882007588	0.173199041	0.590362347	-0.574170685	0.050894914	0.016285862	0.959935682	-0.5527676
209310_s_at	209310_s_at	black	0.466945276	0.12590875	0.37626671	0.228013329	-0.374651643	0.230177668	-0.603842492	0.037599148	0.59376495	0.041797872	0.634087724	0.026805926	-0.198203859	0.536895241	0.61500083	0.033310849	0.263311455	0.408293788	0.18216821	0.570948419	0.443261142	0.148946941	0.157015805	0.626017294	-0.077910949	0.809809367	0.66218698	0.018973063	0.202292188	0.528353433	-0.431583257	0.161236683	-0.112955535	0.726698434	-0.014264692	0.964905007	-0.111168726	0.730878901	-0.22989591	0.472260127	0.461694085	0.130801218	-0.14515046	0.652639893	-0.205457577	0.521780225	-0.164518311
217586_x_at	217586_x_at	black	-0.466755008	0.126083898	-0.369582539	0.237050108	0.197281097	0.538831213	0.632833667	0.027202511	-0.666994374	0.01782342	-0.74980182	0.004982452	0.348503289	0.266917408	-0.541581009	0.068961271	-0.189541974	0.555182591	-0.245027091	0.442739555	-0.33227821	0.291315217	-0.067215363	0.835579576	0.343351076	0.274532659	-0.446416435	0.145732576	-0.16838459	0.600887237	0.270609475	0.394932048	0.161091007	0.616965492	0.07592211	0.814588968	0.132991625	0.680312228	0.370776911	0.235419998	-0.417466267	0.176927317	0.336897877	0.284244529	-0.108862243	0.73628515	0.556965301
226383_at	226383_at	black	0.465533238	0.127212376	0.283274575	0.372281757	-0.19982948	0.533491829	-0.66295366	0.018786181	0.658501061	0.019890568	0.829198828	0.000852897	-0.25536407	0.423097444	0.541124695	0.069241742	0.066632866	0.836987556	0.288061369	0.363901459	0.357055338	0.254549781	0.162775997	0.613236971	-0.338907864	0.281198886	0.521927262	0.081764055	-0.05785597	0.858253615	-0.27273357	0.391085395	-0.426882843	0.166359225	-0.074908394	0.817027388	-0.33170657	0.292196988	0.017828354	0.956144124	0.165013952	0.608297848	-0.447866829	0.144270108	-0.07383813	0.819603447	-0.235748249
228007_at	228007_at	black	-0.464821683	0.127872626	-0.278299968	0.381096201	0.142547822	0.658530901	0.480296839	0.114012928	-0.600590171	0.038919751	-0.629476756	0.028284952	0.543407481	0.067846476	-0.295528414	0.351029166	-0.053476864	0.868897298	-0.532561386	0.074651706	-0.312314983	0.32299527	0.333436041	0.289533841	0.656078583	0.020510962	-0.052932989	0.870220649	-0.033670726	0.917263575	0.09372926	0.772018747	0.612752857	0.034145067	0.015093231	0.962867782	0.378630201	0.224868064	0.079035465	0.807109545	0.190461607	0.553228964	0.507781411	0.091920639	-0.351419562	0.262661713	0.459974068
201224_s_at	201224_s_at	black	-0.464538295	0.128136203	-0.341748725	0.276926146	0.226659768	0.478689334	0.681208685	0.014722453	-0.747852634	0.005161035	-0.784805998	0.002499995	0.533316446	0.074163418	-0.321709753	0.307859908	-0.128650793	0.690281957	-0.471223612	0.122012321	-0.344447655	0.272901527	0.017132285	0.957855013	0.422699156	0.171004037	-0.37381856	0.231298855	-0.046160069	0.886725065	0.262374532	0.410025365	0.650161367	0.02208561	0.128564701	0.69048015	0.190284463	0.553605061	-0.072628268	0.82251748	0.043812182	0.892456427	0.358685612	0.252230865	-0.149919192	0.641893302	0.22501372
1560474_at	1560474_at	black	-0.463173273	0.129410763	-0.40184063	0.195370029	0.262920577	0.409015745	0.715882425	0.008835416	-0.674184011	0.016200524	-0.763332183	0.003868101	0.431289946	0.161553372	-0.368126509	0.239046372	-0.135676819	0.67416838	-0.40012887	0.197459464	-0.317426835	0.314710137	-0.081949386	0.800122631	0.300304179	0.342925448	-0.458831016	0.133520082	-0.110661565	0.732066699	0.306349943	0.332812475	0.486252605	0.108955042	0.120196811	0.709827525	0.105697977	0.743719843	0.036547	0.9102201	-0.219327086	0.49340409	0.337936659	0.282668176	-0.129549458	0.688214193	0.294554115
212295_s_at	212295_s_at	black	-0.46263725	0.129913513	-0.405571122	0.190863796	0.311632417	0.324110505	0.527375665	0.078064851	-0.631871635	0.027509606	-0.750604148	0.004910316	0.734711685	0.006494127	-0.150713652	0.64010899	-0.353772072	0.259257583	-0.50490221	0.094087214	-0.395442323	0.203250027	0.104763752	0.745918756	0.435542152	0.157000744	-0.282490693	0.373663603	-0.353548128	0.259580524	0.089082956	0.783075562	0.565630432	0.055263741	0.120511643	0.709096669	-0.039720804	0.902454924	0.168188417	0.601317597	-0.003799705	0.990649343	0.165407679	0.607430445	-0.305919053	0.333527826	0.075518815
227696_at	227696_at	black	0.461789588	0.130711152	0.142464921	0.658718841	-0.08238751	0.79907326	-0.405160412	0.191356734	0.502994191	0.095541748	0.679047501	0.015166135	-0.364328954	0.244299644	0.457648453	0.134653706	-0.10415907	0.747342943	0.515716566	0.086124199	0.352902028	0.260513549	-0.303891239	0.336905521	-0.695884111	0.011958199	0.037092318	0.908885369	-0.135584299	0.674379769	-0.065123453	0.840638058	-0.649328135	0.022314208	-0.024547138	0.939639535	-0.595200819	0.041180236	0.072170068	0.823621625	-0.292380333	0.356426171	-0.668930944	0.017375056	0.153607911	0.633623495	-0.371966758
200942_s_at	200942_s_at	black	0.461052684	0.131407154	0.349379747	0.265634238	-0.193978105	0.545784944	-0.622162506	0.030750539	0.627210726	0.029032983	0.596874512	0.040468509	-0.291562345	0.357835661	0.315949364	0.317092605	-0.126437352	0.6953832	0.78204713	0.002651107	0.4526114	0.139552156	-0.19857136	0.536125036	-0.424428169	0.169074683	0.261331562	0.411957239	-0.127769567	0.692311484	-0.276477683	0.384351777	-0.63431854	0.026733391	-0.029943605	0.926398683	-0.445336232	0.146827938	0.086208862	0.789933669	-0.086426987	0.789412696	-0.637406631	0.025776535	0.012470944	0.96931615	-0.462863926
1566425_at	1566425_at	black	-0.460882023	0.131568685	-0.381078117	0.221638044	0.294244536	0.353224939	0.583329955	0.046485198	-0.644888521	0.023561351	-0.62748154	0.028942844	0.332793802	0.290521192	-0.323475984	0.305059304	-0.077167634	0.811595022	-0.538658186	0.070771373	-0.424431987	0.169070438	0.000909094	0.99776278	0.325754671	0.3014672	-0.45279324	0.139373346	-0.172656877	0.591543999	0.230134108	0.471788488	0.375592847	0.228914882	0.177448849	0.581131712	0.115800443	0.720056547	0.124526224	0.699797067	-0.178935978	0.577915131	0.24827153	0.43652793	0.140616548	0.662913862	0.255626951
222070_at	222070_at	black	-0.460208387	0.132207546	-0.400687816	0.196775692	0.257461111	0.41916589	0.646621281	0.023068725	-0.797706315	0.001878599	-0.665349769	0.018210798	0.149373503	0.643119898	-0.45432673	0.137871299	-0.146986018	0.648496053	-0.468233425	0.124727145	-0.649637517	0.022229128	-0.212326325	0.507639681	0.212974791	0.506313508	-0.751780289	0.004805999	0.038119292	0.906372318	0.210890094	0.510582352	0.135228016	0.675194004	-0.045486555	0.888368664	0.383917903	0.217926132	0.307259174	0.331305728	-0.266296211	0.402801994	0.318881274	0.312374499	0.350145167	0.264516556	0.26314838
234753_x_at	234753_x_at	black	-0.459000078	0.133358524	-0.364329677	0.244298637	0.165589598	0.607029822	0.585010173	0.045706557	-0.636403636	0.026084552	-0.781740206	0.002668339	0.472374645	0.120977706	-0.257771782	0.418584982	-0.119985802	0.710317491	-0.489737678	0.106065582	-0.285521577	0.368335475	0.0503627	0.876478735	0.51764776	0.084751938	-0.268386533	0.398978199	-0.138103919	0.668630727	0.094689133	0.769739312	0.443860164	0.148333243	0.126694612	0.6947897	0.152608551	0.635860229	0.192449567	0.549015544	-0.136343333	0.672646175	0.444011762	0.148178188	-0.206791247	0.519021384	0.472249087
201821_s_at	201821_s_at	black	0.457799456	0.134508606	0.232955462	0.46621878	-0.135067497	0.67556095	-0.523518116	0.080671866	0.500628306	0.0973662	0.782531904	0.002624063	-0.470770805	0.122420917	0.298351238	0.346227045	0.025617357	0.937012416	0.454476366	0.137725294	0.175769207	0.584773126	-0.21418155	0.503849658	-0.615782444	0.033024247	0.063753977	0.843952622	-0.065115832	0.840656497	-0.13810198	0.668635146	-0.767453618	0.003569615	-0.014748056	0.96371648	-0.398512924	0.199444492	0.190912783	0.552271543	-0.199084896	0.535049557	-0.653246795	0.021253948	0.347891467	0.267815258	-0.321647926
244610_x_at	244610_x_at	black	-0.457409762	0.134883274	-0.405447594	0.191011973	0.254103315	0.42546982	0.660612874	0.019361019	-0.634262079	0.026751121	-0.743144533	0.005612301	0.600419531	0.038989938	-0.177505449	0.581009161	-0.202711563	0.527480531	-0.333969908	0.288714543	-0.113769943	0.724795284	0.036421021	0.910528479	0.455705313	0.136529956	-0.275928528	0.385335656	-0.225905316	0.480193944	0.195331938	0.542930224	0.583009306	0.046634849	0.149238952	0.643422465	-0.013161832	0.967617035	0.021806548	0.946369459	-0.130312957	0.686458972	0.267774126	0.400096559	-0.385275919	0.216164408	0.307695882
223619_x_at	223619_x_at	black	-0.457384338	0.134907742	-0.432234467	0.160534977	0.223400261	0.485205286	0.707909223	0.009996697	-0.824333817	0.000973006	-0.588966033	0.043909781	0.182677106	0.569854623	-0.424872757	0.168580806	-0.042648865	0.895297935	-0.382040007	0.220376516	-0.482696987	0.111956337	-0.202857686	0.527176532	0.28998901	0.360554974	-0.694832797	0.012142292	-0.025447366	0.937429663	0.193241344	0.547341114	0.093360074	0.772895905	0.081729807	0.80064867	0.272525772	0.391460863	0.36911151	0.237694817	-0.380502089	0.222395585	0.232737841	0.466647296	0.210321846	0.511748693	0.467978876
219392_x_at	219392_x_at	black	-0.453955353	0.138234096	-0.410173148	0.185394074	0.178098936	0.579724743	0.677769294	0.015433136	-0.75957484	0.004156367	-0.690958948	0.012838799	0.374306242	0.230642123	-0.32687494	0.299709936	-0.052755099	0.870653556	-0.48813821	0.107385289	-0.369563085	0.237076715	-0.050618434	0.875855782	0.412710097	0.182420885	-0.44348599	0.148716393	-0.100866427	0.755110623	0.174406312	0.587734375	0.304397328	0.336060813	0.162795975	0.613192813	0.153311915	0.63428569	0.275929533	0.385333855	-0.259060411	0.416179697	0.341539619	0.277239373	-0.042657562	0.895276689	0.548009354
203280_at	203280_at	black	-0.453701364	0.138482572	-0.351105188	0.263118572	0.168332638	0.601001196	0.668499592	0.0174742	-0.72423202	0.0077305	-0.772306873	0.003240923	0.389340368	0.210943302	-0.205544057	0.521601141	-0.014644337	0.963971506	-0.547300824	0.065511766	-0.308541043	0.329187768	-0.033901748	0.916697636	0.494140218	0.102488943	-0.384476498	0.217200433	0.056230057	0.862203058	0.120355617	0.709458842	0.597425641	0.040236069	0.111227814	0.730740549	0.301244094	0.341342501	-0.049472295	0.878648205	0.02341049	0.942430326	0.483497182	0.111276177	-0.05626402	0.86212053	0.322577997
209064_x_at	209064_x_at	black	0.453152651	0.13902036	0.278058779	0.381526276	-0.26031647	0.413841822	-0.567480617	0.054295833	0.484825427	0.110153231	0.846329635	0.000518324	-0.305252562	0.334635957	0.488007883	0.107493299	0.188215074	0.558006379	0.487935098	0.107553651	0.519100307	0.08372962	0.018610049	0.954222975	-0.220850993	0.490329375	0.410665351	0.184814897	-0.127075892	0.693910377	-0.322967073	0.305864792	-0.629947557	0.0281313	0.173075676	0.590631141	-0.462671908	0.129880968	0.178943791	0.577898251	-0.045522855	0.88828007	-0.652812445	0.021369621	0.032818144	0.919352466	-0.001959705
202789_at	202789_at	black	-0.453020042	0.139150531	-0.356458892	0.255401272	0.240238045	0.451985362	0.649931988	0.022148369	-0.716037208	0.008813919	-0.603535699	0.037722337	0.334458391	0.287966047	-0.458420497	0.133912907	-0.148372915	0.645371135	-0.206132518	0.520383245	-0.1988023	0.535641273	0.013175521	0.96758337	0.336984913	0.284112259	-0.424213188	0.169313824	-0.146967385	0.648538073	0.384295536	0.21743537	0.256844458	0.420320117	0.109174669	0.735552195	0.09800734	0.76187246	0.180219246	0.575145169	-0.298066949	0.346709071	0.21121456	0.509916905	-0.054195652	0.867148823	0.509234595
215404_x_at	215404_x_at	black	-0.45272795	0.139437532	-0.420772258	0.173170446	0.191061285	0.551956563	0.635995646	0.026210604	-0.699101919	0.011407584	-0.73600119	0.006352962	0.316855329	0.315630532	-0.416397541	0.17815261	-0.197375947	0.53863208	-0.403617635	0.193215413	-0.440843166	0.151440682	-0.09807434	0.761713825	0.313947943	0.320335751	-0.502130519	0.096205084	-0.11504986	0.721807197	0.193705829	0.546359824	0.139673698	0.665057169	0.006749567	0.983390747	0.189350318	0.555590094	0.426524713	0.166753677	-0.392630398	0.206773631	0.393632452	0.205513723	-0.045413571	0.888546795	0.552406382
216858_x_at	216858_x_at	black	-0.45254452	0.139617959	-0.380334766	0.222615926	0.15041015	0.640790433	0.682559109	0.014450121	-0.777102199	0.002939275	-0.743724243	0.005555189	0.282845221	0.373038303	-0.320773679	0.309349958	-0.014468678	0.964403425	-0.534974582	0.073098811	-0.43171925	0.161089984	-0.114937863	0.722068524	0.419117525	0.175044541	-0.508951501	0.091049849	0.052247288	0.871889525	0.130635514	0.685717868	0.351261458	0.262891418	0.091421126	0.777506681	0.322151354	0.307158353	0.185416547	0.563981109	-0.164588397	0.60923589	0.461468977	0.131013672	0.07454394	0.817904422	0.466761289
219206_x_at	219206_x_at	black	-0.451047509	0.141096103	-0.483190382	0.111536631	0.212432938	0.507421541	0.684856026	0.013995474	-0.749149978	0.005041646	-0.656485346	0.020405817	0.376196095	0.228107705	-0.172250633	0.592430011	-0.152324791	0.636495841	-0.601551382	0.038526069	-0.412851297	0.182256283	0.003938943	0.990306707	0.363099098	0.246015407	-0.445653842	0.146505323	-0.025314931	0.937754737	0.171234921	0.594647499	0.359214253	0.251481587	-0.057138168	0.859996839	0.257427135	0.419229444	0.256741044	0.420513838	-0.18710964	0.560363336	0.456546833	0.135715338	-0.128640502	0.690305647	0.525641062
209575_at	209575_at	black	0.450272197	0.141865596	0.264123575	0.406795833	-0.190107523	0.55398083	-0.628989387	0.028444648	0.565317738	0.055428506	0.870094142	0.00023333	-0.193102937	0.547633662	0.605071742	0.037108434	0.14934898	0.643175039	0.363265689	0.245782582	0.482835073	0.111838769	0.10967066	0.73438901	-0.221277759	0.489469865	0.491470393	0.104648159	-0.222179483	0.487656031	-0.360269911	0.24998924	-0.479287001	0.114885625	0.195278395	0.543043008	-0.539292281	0.070375935	0.085808264	0.790890667	0.078232148	0.809038013	-0.703561363	0.010675904	-0.016203492	0.960138174	-0.199524637
218034_at	218034_at	black	0.45012955	0.142007467	0.576039438	0.049972303	-0.3572447	0.254279794	-0.69637136	0.011873583	0.715072217	0.008948579	0.57309111	0.051433318	-0.328910116	0.296532264	0.254169198	0.425345685	0.291578776	0.35780732	0.446552966	0.145594504	0.592866491	0.042187667	0.23049741	0.471069562	-0.105403422	0.744412958	0.748412237	0.005109279	0.194809486	0.544031136	-0.153983636	0.632783286	-0.088080336	0.78546641	0.08640499	0.789465232	-0.123632536	0.701864032	-0.479777196	0.114461452	0.478922567	0.115201647	-0.146724312	0.649086309	-0.004990848	0.987718243	-0.238682265
226595_at	226595_at	black	-0.449635791	0.142499244	-0.39586226	0.20272698	0.207185645	0.518206742	0.543862892	0.067570462	-0.533099248	0.074303652	-0.612025602	0.034418123	0.153008332	0.634965116	-0.462772577	0.129786467	-0.161766916	0.615468847	-0.391741273	0.207895484	-0.313923526	0.320375429	0.080449957	0.803716268	0.284409533	0.370285751	-0.351522516	0.262512197	-0.117215369	0.716759754	0.32984531	0.295078454	0.060203428	0.852556779	-0.082476622	0.79885986	0.221585041	0.488851419	0.404590078	0.192042559	-0.467777575	0.125144458	0.513691303	0.087579394	-0.019687817	0.951574543	0.745461965
233055_at	233055_at	black	-0.449512998	0.142621715	-0.414157869	0.180737551	0.167849793	0.602060739	0.667121529	0.017793723	-0.712632614	0.009295861	-0.718942332	0.008417648	0.446675083	0.14547108	-0.205660643	0.521359753	-0.11196418	0.729016998	-0.477198924	0.116704087	-0.230575159	0.470915772	0.035715775	0.91225503	0.473506396	0.119966054	-0.315945786	0.317098387	-0.088418617	0.784659554	0.169135318	0.599241387	0.429769516	0.163201303	0.087483651	0.786890074	0.149914452	0.641903953	0.177842918	0.580278677	-0.172194455	0.592552574	0.429594366	0.163391821	-0.232061032	0.467981167	0.571952624
208137_x_at	208137_x_at	black	-0.449239315	0.142894922	-0.468247227	0.124714524	0.222123969	0.487767612	0.64643152	0.023122306	-0.683964841	0.014170601	-0.619567191	0.031661413	0.332147749	0.291516324	-0.286716044	0.366246647	-0.147348187	0.64767952	-0.531970194	0.075035556	-0.356726956	0.255018377	0.045289341	0.888850009	0.319822111	0.310868764	-0.396633375	0.201768672	-0.147547402	0.647230528	0.267143605	0.401249651	0.219997523	0.492050314	0.025208634	0.938015662	0.122346033	0.704842776	0.355016405	0.257467443	-0.356404662	0.255478774	0.398646312	0.199280176	-0.09403463	0.771293397	0.663110651
221003_s_at	221003_s_at	black	-0.448478455	0.143656231	-0.402568307	0.194485941	0.259386786	0.415571593	0.644175458	0.023766279	-0.504333393	0.09451927	-0.756870464	0.004373709	0.106289922	0.742327472	-0.465050516	0.12766005	-0.208369554	0.515764689	-0.458315928	0.134013088	-0.439718559	0.152609564	-0.074205723	0.818718487	0.10510134	0.745123964	-0.509470906	0.090665093	0.115128949	0.721622673	0.416627346	0.177888693	0.313595408	0.320908886	-0.277404676	0.38269389	0.417277067	0.17714385	0.074956172	0.816912429	-0.320032612	0.310532425	0.709736897	0.009721007	0.012055521	0.970337865	0.391124559
242357_x_at	242357_x_at	black	-0.448112553	0.144023277	-0.396492255	0.201943843	0.197490586	0.538391444	0.646115739	0.02321167	-0.705978132	0.010294267	-0.764483757	0.003782864	0.3004235	0.342724277	-0.438050649	0.154353723	-0.179199837	0.577345155	-0.418680491	0.175541623	-0.450545284	0.141594251	-0.124176287	0.700606196	0.282569009	0.373525427	-0.524694382	0.079870728	-0.092626811	0.774638805	0.239072072	0.454250189	0.190212571	0.553757726	0.044713276	0.890256221	0.178844165	0.578113512	0.335108048	0.286972289	-0.35691568	0.25474901	0.392704345	0.206680495	0.031264068	0.923161265	0.483946509
219542_at	219542_at	black	-0.447787612	0.14434974	-0.438410911	0.15397592	0.146702788	0.649134862	0.611594338	0.034580782	-0.671221355	0.016855516	-0.53317662	0.074253676	0.31312997	0.321666434	-0.10161046	0.753353524	0.104227606	0.747181485	-0.683515117	0.014259587	-0.350940415	0.26335821	0.091848944	0.776488768	0.555461434	0.060799499	-0.30610416	0.333220415	0.015241672	0.962502814	-0.022890411	0.943707465	0.393896954	0.205181942	0.062854397	0.846131156	0.355696911	0.256491498	0.242315742	0.447962914	-0.098688597	0.760259858	0.491573427	0.104564273	-0.119229804	0.712073754	0.611503692
1553412_at	1553412_at	black	-0.447551346	0.14458741	-0.38398156	0.217843358	0.218111314	0.495863301	0.500170828	0.097721658	-0.597851323	0.040057187	-0.608989759	0.035574853	0.357742024	0.25357152	-0.344278039	0.273153461	-0.262441601	0.409901289	0.030556366	0.924896229	-0.196250285	0.540997347	-0.169692366	0.598021259	0.471199223	0.122034306	-0.493718689	0.102827859	-0.327885065	0.298130377	-0.086954123	0.788154008	-0.063828356	0.84377254	0.084972152	0.792888925	0.063825401	0.843779695	0.600053404	0.039140835	-0.504099917	0.094696996	0.027263011	0.93297388	-0.15973214	0.619978437	0.379032192
217715_x_at	217715_x_at	black	-0.447471665	0.144667622	-0.422419211	0.171317715	0.196227883	0.541044463	0.657029774	0.020265703	-0.758694661	0.004226185	-0.649193621	0.022351273	0.276575665	0.384176367	-0.335222941	0.286796743	-0.065997035	0.83852495	-0.468549807	0.124438047	-0.414329147	0.180539047	-0.110862004	0.731597195	0.354900841	0.257633393	-0.534277753	0.073544925	-0.104954032	0.745470745	0.160857979	0.617481789	0.17256073	0.591753648	0.137606343	0.669764769	0.164041155	0.610442961	0.355962895	0.256110627	-0.342084659	0.276423363	0.296319247	0.349680261	0.096136498	0.766305384	0.531420854
234788_x_at	234788_x_at	black	-0.447307403	0.144833068	-0.381418038	0.221191739	0.18330831	0.568499114	0.573505975	0.051225946	-0.696790613	0.011801132	-0.678488682	0.015282443	0.403310075	0.193587275	-0.433212081	0.1594852	-0.157791767	0.624290031	-0.371219046	0.234818256	-0.407591097	0.188450829	-0.031258627	0.923174602	0.393134438	0.206139302	-0.415635979	0.179028967	-0.249906893	0.433413048	0.148211587	0.645734365	0.116363428	0.718744257	0.17292746	0.590954146	0.057182457	0.859889264	0.486560292	0.108697862	-0.375805822	0.228629715	0.23016932	0.471718786	-0.055678977	0.863542326	0.559771894
243442_x_at	243442_x_at	black	-0.446980406	0.145162783	-0.398035599	0.200033171	0.163138924	0.612434987	0.679156214	0.015143584	-0.709736465	0.009721071	-0.679220088	0.015130347	0.194927666	0.543782025	-0.407647576	0.188383635	-0.047796569	0.88273318	-0.421993411	0.171795517	-0.351928861	0.261922558	-0.086580443	0.789046228	0.334830557	0.287396519	-0.492331219	0.103948688	0.016958372	0.958282505	0.250197191	0.432861249	0.200836007	0.531389167	0.023274145	0.94276513	0.284068203	0.370885447	0.273386479	0.389906859	-0.346694488	0.269576862	0.47447426	0.119105321	0.034445956	0.915364619	0.631922106
200039_s_at	200039_s_at	black	0.446779678	0.145365419	0.535520165	0.072750825	-0.337188837	0.283802494	-0.562767172	0.05678529	0.499820483	0.097994463	0.489011579	0.106663335	-0.427331812	0.165865556	0.153289642	0.634335528	0.268446127	0.398869456	0.645262266	0.023454455	0.272120679	0.392193349	-0.304662439	0.335618777	-0.234803236	0.46258776	0.18464518	0.565632481	0.326906389	0.299660686	-0.403934178	0.19283315	-0.307279361	0.331272316	0.065009896	0.840912812	0.047970996	0.882307851	-0.308746375	0.328849196	0.358016268	0.253181444	-0.395556501	0.203107733	0.293268915	0.354898376	-0.676897053
237292_at	237292_at	black	-0.446147824	0.146004464	-0.363963094	0.244809312	0.207489984	0.517578502	0.498093517	0.099346665	-0.385091381	0.216403299	-0.645138662	0.023489768	0.294718963	0.352412695	-0.328542964	0.297104119	-0.068036845	0.833594688	-0.640987186	0.024698417	-0.325988578	0.301099816	0.253218938	0.427137847	0.362966981	0.246200143	-0.116038455	0.71950167	-0.05718697	0.859878301	0.277086044	0.383263334	0.454066449	0.138125502	-0.084425399	0.794196253	0.288901158	0.362441542	0.105639488	0.74385746	-0.159505516	0.620481442	0.704008114	0.010604577	-0.222542085	0.486927512	0.575615548
222253_s_at	222253_s_at	black	-0.445754693	0.146402979	-0.494798773	0.101960947	0.286204403	0.367140618	0.497038292	0.100179016	-0.622569689	0.03060936	-0.352336065	0.261332447	0.352387789	0.261257545	-0.085137755	0.792493052	-0.207214414	0.51814734	-0.193480354	0.546836081	-0.07026425	0.82821729	0.076926026	0.81217561	0.490291413	0.105611226	-0.360931799	0.249056209	-0.44074338	0.151544164	0.008785921	0.978380622	-0.056258093	0.862134932	0.125481765	0.69758911	-0.086413151	0.789445741	0.610448768	0.035015522	-0.50603381	0.093231641	-0.050289325	0.876657483	-0.148635716	0.64477959	0.628637685
242554_at	242554_at	black	-0.445416164	0.146746703	-0.386361161	0.214762759	0.229684016	0.472679866	0.606384476	0.036589455	-0.736918544	0.00625395	-0.820861515	0.001066413	0.526992643	0.078321097	-0.387394858	0.213432812	-0.393294236	0.205938446	-0.26440183	0.406283227	-0.416386258	0.178165574	-0.117251043	0.716676689	0.316577725	0.316078142	-0.498200495	0.099262542	-0.228400674	0.475225713	0.184011154	0.566991287	0.237852449	0.456624966	0.029713314	0.926963402	0.051159056	0.874539073	0.368758977	0.238178019	-0.2744223	0.388040876	0.212656248	0.506964766	-0.158047825	0.623720436	0.291348638
242695_at	242695_at	black	-0.444531841	0.14764704	-0.436206906	0.156296488	0.25959966	0.415175203	0.610169847	0.035121961	-0.745816091	0.005352739	-0.593769642	0.041795843	0.59464537	0.041418388	-0.137663446	0.669634592	-0.126148329	0.696050162	-0.512514888	0.088432266	-0.325278264	0.30221624	0.041283075	0.898635443	0.460073655	0.132335564	-0.357154223	0.254408773	-0.327810389	0.298246988	0.087669989	0.786445416	0.406428962	0.189836741	0.298643864	0.345731259	-0.085723008	0.791094371	0.260644628	0.413232107	-0.150754767	0.640016697	0.056598978	0.86130667	-0.145549281	0.651738768	0.337111932
207168_s_at	207168_s_at	black	0.444506178	0.147673221	0.28295538	0.372844121	-0.2364898	0.459285152	-0.33796813	0.282620497	0.390248857	0.209786852	0.346857703	0.269336265	-0.072478989	0.822877171	0.326048053	0.301006442	-0.060161191	0.852659222	0.440801726	0.151483651	0.178332642	0.579219266	-0.317654572	0.314343786	-0.489214938	0.106495696	0.141617703	0.660640553	0.13979322	0.664785341	-0.191215831	0.551628843	-0.183573106	0.567930853	-0.050832137	0.875335263	-0.291345168	0.358210379	-0.198737751	0.53577647	0.18641341	0.561849883	-0.386893347	0.214077427	-0.146135174	0.650415735	-0.588184626
226638_at	226638_at	black	-0.443947561	0.14824384	-0.244445068	0.443858335	0.144468592	0.654181541	0.528101668	0.077580717	-0.585550546	0.045458108	-0.789995089	0.002233667	0.443146969	0.149064095	-0.427703706	0.165457336	-0.013908524	0.965780818	-0.392539312	0.206888389	-0.31597409	0.317052652	0.001761175	0.995665877	0.518478053	0.084166538	-0.267479206	0.400635697	-0.133428484	0.679311447	0.092846527	0.774116459	0.466068285	0.126717376	0.274210475	0.388422096	0.15272975	0.635588815	0.093709174	0.772066464	-0.077470137	0.810868225	0.355957462	0.256118403	-0.080416872	0.803795603	0.305077734
1558924_s_at	1558924_s_at	black	-0.443630826	0.148568007	-0.399025996	0.198812913	0.178638464	0.578558073	0.68784175	0.013420382	-0.70160451	0.01099254	-0.726759275	0.007417451	0.486664151	0.108611142	-0.230559577	0.470946592	-0.051519189	0.873662114	-0.46922903	0.123818877	-0.415890878	0.178735347	-0.114006996	0.724241594	0.445828556	0.146328051	-0.445500135	0.146661395	0.018962396	0.953357095	0.006361094	0.98434659	0.536585722	0.072074468	0.053165215	0.869655562	0.310326862	0.326249489	0.102673323	0.750845346	-0.042230837	0.896319285	0.385004277	0.216516113	-0.253399565	0.426796905	0.223189266
212759_s_at	212759_s_at	black	-0.443233171	0.148975637	-0.229053953	0.473928972	0.11995736	0.710383541	0.52882297	0.077101754	-0.579837015	0.048133744	-0.800702084	0.001753	0.449169873	0.142964297	-0.486348142	0.108875145	-0.035666756	0.912375051	-0.241446683	0.44964334	-0.260769415	0.413000372	-0.039820997	0.902209912	0.544154613	0.067394064	-0.274973922	0.387049023	-0.143929032	0.655402322	0.060779296	0.851160232	0.393272131	0.205966224	0.261989471	0.410738079	0.156757139	0.626593461	0.162719104	0.613362726	-0.142807316	0.657942736	0.322841119	0.306064331	-0.160293664	0.618732746	0.337361985
242287_at	242287_at	black	-0.443142735	0.149068441	-0.394276129	0.20470689	0.289219837	0.361888348	0.562847668	0.056742119	-0.448925882	0.143208224	-0.797595309	0.001883381	0.45982195	0.132574942	-0.371730786	0.234122924	-0.389611317	0.210597997	-0.47877588	0.115329009	-0.462741715	0.129815433	0.08797627	0.785714663	0.172249551	0.592432372	-0.30895497	0.328505439	-0.049944491	0.877497604	0.345408208	0.271477315	0.523445022	0.080721829	-0.291373019	0.358162312	0.283087728	0.372610894	0.059397124	0.854512809	-0.1115123	0.730074541	0.616715093	0.032684582	-0.35578	0.256372484	0.195593016
228151_at	228151_at	black	-0.442468902	0.149761086	-0.240142004	0.452171712	0.260096207	0.414251319	0.521980469	0.081727364	-0.39146672	0.208242647	-0.456532165	0.13572951	0.316616246	0.31601601	-0.324201181	0.303913533	0.101718877	0.753097577	-0.221935538	0.488146431	0.065823509	0.838944615	0.251588959	0.430220523	0.494918464	0.10186518	-0.085432136	0.791789449	-0.044140148	0.891655549	0.315141627	0.318399295	0.679600277	0.015051728	0.122273575	0.705010657	0.243056984	0.446532013	-0.324464094	0.303498738	0.045807269	0.887585966	0.346754883	0.269487819	-0.247934158	0.437171871	0.26684281
215907_at	215907_at	black	-0.440512143	0.151784141	-0.408587233	0.187267883	0.191709417	0.550582712	0.62872585	0.028531272	-0.698486739	0.011511365	-0.736207286	0.006330616	0.332030971	0.291696405	-0.398691506	0.199224523	-0.215454649	0.501256142	-0.379580372	0.223610981	-0.395541602	0.203126297	-0.093725961	0.772026585	0.302073204	0.339949433	-0.483231891	0.111501369	-0.142089661	0.659569796	0.222574016	0.486863381	0.148327101	0.645474279	0.038919704	0.904414217	0.126402036	0.695464685	0.39642306	0.202029767	-0.388348881	0.212209812	0.356590417	0.255213364	-0.041621929	0.897807261	0.543474277
209119_x_at	209119_x_at	black	-0.440476697	0.151820947	-0.271637883	0.393067248	0.13664014	0.67196868	0.66031963	0.019433928	-0.757137806	0.004351849	-0.77174351	0.003277847	0.241495371	0.449549116	-0.368950056	0.237916044	-0.013267169	0.967357989	-0.25719043	0.419672348	-0.239522629	0.453374374	-0.182278247	0.57071184	0.467948055	0.124988284	-0.516188279	0.085787632	0.113080213	0.726406987	0.141803682	0.660218543	0.413530239	0.181466106	0.118770906	0.713140449	0.352592987	0.260960519	-0.019309851	0.952503281	-0.076424789	0.813380371	0.384940944	0.216598161	0.106239324	0.742446461	0.294410709
242670_at	242670_at	black	-0.440297877	0.152006721	-0.2287169	0.474597809	0.143164485	0.657133473	0.573912141	0.051023492	-0.60483358	0.037203149	-0.602262584	0.038236614	0.279797484	0.37843153	-0.195740773	0.542069378	0.22012332	0.491796486	-0.488651271	0.106960784	-0.148394113	0.645323413	0.100437036	0.756125153	0.631233312	0.027714745	-0.226131026	0.479743581	0.178227999	0.579445572	0.07759585	0.810566223	0.750175821	0.004948727	0.163582531	0.611455251	0.46262799	0.12992221	-0.321032373	0.308937766	0.25022629	0.432805955	0.495567152	0.1013472	-0.009280695	0.977163412	0.237447066
217653_x_at	217653_x_at	black	-0.439564785	0.152769839	-0.406923225	0.189246536	0.169725382	0.597948973	0.683775774	0.014207961	-0.621607523	0.030943716	-0.724165715	0.007738844	0.379774961	0.223354061	-0.244777182	0.44321977	-0.071581901	0.825039388	-0.463126097	0.129454959	-0.234980274	0.462240564	-0.001781275	0.995616413	0.401904112	0.195292803	-0.323889213	0.304406131	0.00203304	0.994996842	0.198397028	0.53649034	0.479018954	0.115118008	0.007990284	0.980338084	0.237341092	0.45762239	0.079831508	0.80519951	-0.180219689	0.575144214	0.53608299	0.072393034	-0.272385938	0.391713631	0.512644504
215383_x_at	215383_x_at	black	-0.438918812	0.153444293	-0.436421664	0.156069398	0.19424405	0.545223673	0.708919456	0.009843601	-0.765848178	0.003683726	-0.604841369	0.037200049	0.220111081	0.491821177	-0.250460119	0.432361768	-0.006737229	0.983421104	-0.523878709	0.080425692	-0.33249016	0.290988661	-0.070664153	0.827252554	0.342270704	0.276145141	-0.508666893	0.091261142	0.016075434	0.960452989	0.234726111	0.462739051	0.28917115	0.361972834	0.072991897	0.821641437	0.240860923	0.450777665	0.184991657	0.564890487	-0.260842563	0.412864562	0.397980541	0.200101142	0.080895635	0.802647759	0.571759647
212449_s_at	212449_s_at	black	0.438539475	0.153841239	0.434253198	0.158372036	-0.232881156	0.466365075	-0.780744376	0.002724837	0.809740871	0.001412721	0.69554332	0.012017646	-0.178183009	0.579542883	0.332137831	0.291531616	0.114829056	0.722322431	0.308342107	0.329515975	0.382832008	0.219341054	0.316933379	0.315504748	-0.217312371	0.497482356	0.752060371	0.004781406	-0.098494471	0.760719284	-0.235815427	0.460604368	-0.256240103	0.421452848	0.027918372	0.931365984	-0.313444404	0.321154552	-0.129513666	0.688296509	0.308128391	0.329868764	-0.324874838	0.302851346	-0.139315095	0.665872958	-0.292552747
232175_at	232175_at	black	-0.438188163	0.154209444	-0.468991182	0.124035466	0.201638183	0.529715932	0.74688888	0.005251098	-0.761212041	0.004028828	-0.662942132	0.018788981	0.293426794	0.354627288	-0.18051983	0.574497115	-0.121114512	0.707697785	-0.474855755	0.118767171	-0.271369468	0.393553529	-0.072436711	0.822979047	0.326842435	0.299760842	-0.491210237	0.104860166	0.046420069	0.88609069	0.251171584	0.43101162	0.368545732	0.238470587	-0.055077309	0.865004913	0.256218274	0.421493789	0.13502914	0.675648645	-0.231664271	0.468763937	0.464508826	0.128163633	-0.103756288	0.748292004	0.545162688
220071_x_at	220071_x_at	black	-0.43705396	0.155402018	-0.437285739	0.155157834	0.215935569	0.500277977	0.632659207	0.027258016	-0.689954552	0.013024114	-0.690320921	0.01295629	0.353445951	0.259727947	-0.363270177	0.245776312	-0.223229775	0.485547204	-0.414198999	0.180689871	-0.388263147	0.212319544	-0.058485252	0.856725847	0.273547173	0.389617075	-0.464817909	0.127876134	-0.187806685	0.558876656	0.253050744	0.42745544	0.147861953	0.646521811	0.04880059	0.880285325	0.066882161	0.836384918	0.40834256	0.187558013	-0.410778053	0.184682439	0.320932879	0.309096259	-0.066696092	0.836834707	0.56478716
200777_s_at	200777_s_at	black	0.436823161	0.155645413	0.489876921	0.105951206	-0.270818163	0.394553274	-0.774359321	0.003109067	0.819731492	0.001098254	0.608577199	0.035734164	-0.196444453	0.540589047	0.180056769	0.575495588	0.163593618	0.611430771	0.411014312	0.184404957	0.349093251	0.266053286	0.203142935	0.526583305	-0.211947152	0.508415836	0.700076483	0.011244598	-0.092207084	0.775636887	-0.270940304	0.394331671	-0.30078611	0.342113319	0.114959803	0.722017329	-0.307367414	0.331126603	-0.105270559	0.744725651	0.247524279	0.43795482	-0.340117516	0.279374964	-0.097686337	0.762632608	-0.339839307
222104_x_at	222104_x_at	black	-0.436662184	0.155815318	-0.451891073	0.140261935	0.216079706	0.499984977	0.661306079	0.019189463	-0.706991571	0.010137292	-0.627743344	0.028855896	0.278270504	0.381148727	-0.377943131	0.225779698	-0.119685639	0.711014647	-0.431857571	0.160940862	-0.437666214	0.154757527	-0.123239424	0.702773829	0.259032685	0.416231376	-0.544852075	0.066973611	-0.144663969	0.653739683	0.210423192	0.511540592	0.102358742	0.751587475	0.081731464	0.8006447	0.120029013	0.710217146	0.428367692	0.164730073	-0.448385377	0.143749543	0.288338669	0.363419052	0.021238367	0.947765128	0.553263893
244197_x_at	244197_x_at	black	-0.435649565	0.156886811	-0.363071155	0.246054473	0.16276377	0.613263996	0.669171841	0.017319867	-0.760169646	0.004109683	-0.73346354	0.006632996	0.304890939	0.335238036	-0.404155933	0.192565633	-0.088022543	0.785604275	-0.412184549	0.18303435	-0.384243693	0.217502704	-0.116768267	0.717801029	0.343069389	0.274952562	-0.499956413	0.097888558	-0.037858732	0.907009846	0.233528628	0.465091044	0.265966019	0.403407692	0.122254433	0.70505501	0.190792358	0.552527025	0.232677609	0.466765929	-0.261778291	0.411129217	0.363338972	0.245680205	0.05074311	0.875552102	0.493189542
218012_at	218012_at	black	-0.434455417	0.158156398	-0.340586738	0.278669292	0.149862037	0.642021737	0.722435839	0.007958932	-0.715914799	0.008830916	-0.692317521	0.012591252	0.272709263	0.391129306	-0.233540202	0.465068284	0.103035129	0.749992048	-0.555210486	0.060940788	-0.283406736	0.372049044	-0.037948042	0.90679132	0.432284398	0.160481255	-0.401221641	0.196124011	0.215735924	0.500683941	0.211598442	0.509130093	0.645688925	0.023332855	0.051368393	0.874029301	0.425626591	0.167745478	-0.187859964	0.558763087	0.057335082	0.859518565	0.572771896	0.051593278	-0.029561534	0.927335611	0.364827949
44146_at	44146_at	black	-0.43435768	0.158260597	-0.334325207	0.288170014	0.200230963	0.532652696	0.673004984	0.016458903	-0.683357107	0.01429095	-0.842589077	0.000580696	0.352861479	0.260572169	-0.402596795	0.19445138	-0.197971829	0.537381767	-0.358303463	0.252773324	-0.331097255	0.29313853	-0.120429979	0.709286224	0.277833079	0.381928957	-0.470887559	0.122315477	0.004470003	0.988999896	0.322455134	0.306676265	0.44380768	0.148386947	0.0223311	0.945081081	0.203908231	0.524993155	0.013636993	0.966448534	-0.163681226	0.611237356	0.451100516	0.141043592	-0.043091134	0.894217517	0.298166309
202147_s_at	202147_s_at	black	-0.433720797	0.158940661	-0.477160574	0.116737662	0.404308134	0.192382155	0.427338986	0.165857675	-0.147305899	0.647774843	-0.40961636	0.186050605	0.218201177	0.495681343	-0.24950425	0.43417896	-0.276129849	0.384974815	-0.422760979	0.170934813	-0.381243127	0.221421324	0.173954502	0.588717335	0.102939342	0.75021793	-0.278760369	0.380275938	-0.123925835	0.70118547	0.219780911	0.492487524	0.303075716	0.338269115	-0.439056769	0.153300094	0.353168732	0.260128168	0.183877939	0.567276953	-0.311005334	0.325136939	0.525608042	0.079252201	-0.357001957	0.254625921	0.171147356
233056_x_at	233056_x_at	black	-0.433445957	0.159234708	-0.486644611	0.108627455	0.21582199	0.500508914	0.667525824	0.017699542	-0.720244158	0.008244462	-0.582330181	0.046952925	0.295629227	0.350857058	-0.24543069	0.441964543	-0.156550686	0.627053462	-0.452706668	0.139458457	-0.325272302	0.30222562	-0.035879832	0.911853363	0.300084554	0.343295895	-0.472348624	0.121001031	-0.135630521	0.674274159	0.227592202	0.47683277	0.137522539	0.669955833	0.013928964	0.965730556	0.113737668	0.724870679	0.404132495	0.192593896	-0.412534919	0.182625226	0.32670647	0.299973831	-0.071188661	0.82598755	0.659143312
1566887_x_at	1566887_x_at	black	-0.433061488	0.159646624	-0.3789338	0.224465941	0.166149793	0.605796789	0.655802485	0.020582556	-0.763289119	0.003871316	-0.739742688	0.005956411	0.317128019	0.315191188	-0.385059259	0.216444898	-0.117724004	0.715575708	-0.408305194	0.187602345	-0.425280639	0.168128505	-0.159440384	0.620626036	0.337365792	0.28353385	-0.537279236	0.071636591	-0.074502495	0.818004169	0.170734481	0.595741222	0.208214585	0.516084059	0.125566614	0.697393154	0.167716015	0.602354422	0.314634989	0.319220401	-0.300605573	0.342417431	0.320597386	0.309631029	0.060880366	0.850915167	0.462147131
234762_x_at	234762_x_at	black	-0.431740117	0.161067483	-0.407600344	0.188439826	0.184421812	0.566111038	0.634933258	0.026540904	-0.717865236	0.008562981	-0.688180235	0.013356305	0.348048496	0.267584652	-0.361140639	0.248762242	-0.16060035	0.618052777	-0.422484389	0.171244651	-0.375810356	0.228623647	-0.059079621	0.855283254	0.321734816	0.307820068	-0.450564207	0.141575461	-0.144783602	0.653469175	0.227546948	0.476922798	0.184306512	0.566358129	0.094035268	0.771291883	0.099202032	0.759045086	0.364067805	0.244663379	-0.348545951	0.266854867	0.325304124	0.302175555	-0.039237825	0.903636114	0.569696423
203474_at	203474_at	black	0.43121496	0.161634398	0.228590722	0.474848304	-0.159726244	0.619991521	-0.427391349	0.16580016	0.527050391	0.078282427	0.643116972	0.02407286	-0.501032291	0.097053026	0.280579245	0.377044309	-0.033569273	0.917512117	0.375822637	0.228607209	0.188314431	0.557794733	-0.122445632	0.70461203	-0.639223014	0.025225445	0.131332526	0.684117288	0.259375544	0.415592532	0.022166738	0.945484766	-0.47865678	0.115432487	-0.381648577	0.220889357	-0.046878734	0.884971736	-0.100118016	0.756879137	0.006805917	0.983252099	-0.192258223	0.549420513	0.123965556	0.701093589	-0.279732527
221718_s_at	221718_s_at	black	-0.430788226	0.162095994	-0.441924561	0.150322127	0.404618136	0.192008783	0.456917662	0.135357367	-0.311862539	0.323734277	-0.653589919	0.021162893	0.473741933	0.119756213	-0.392013533	0.207551567	-0.432393815	0.160363569	-0.581655922	0.047270232	-0.632670229	0.027254507	0.13153925	0.683642807	0.006800436	0.983265584	-0.32255678	0.306515052	-0.284479415	0.370163035	0.357747978	0.253563047	0.383139851	0.218939374	-0.225813515	0.480377172	0.08821711	0.785140157	0.222494181	0.48702373	-0.251661145	0.430083774	0.41517175	0.17956449	-0.260069319	0.414301321	0.056307669
1559410_at	1559410_at	black	-0.429950526	0.163004558	-0.512041561	0.088776994	0.22909032	0.473856833	0.644105861	0.023786349	-0.698872963	0.011446128	-0.485567708	0.109528964	0.280854999	0.376555618	-0.23047792	0.471108116	-0.145372419	0.652138329	-0.384259807	0.217481774	-0.297726545	0.347286713	-0.039291242	0.903505466	0.308388446	0.329439509	-0.482529115	0.112099375	-0.207974456	0.516579101	0.170092985	0.597144354	0.017872347	0.956035997	0.03235134	0.92049637	0.06897076	0.831339223	0.528585601	0.077259149	-0.508327926	0.091513223	0.217843374	0.496406017	-0.093089429	0.773539093	0.698538238
236715_x_at	236715_x_at	black	-0.429482311	0.163513782	-0.424423868	0.169079465	0.217244964	0.497619065	0.619531081	0.031674221	-0.572708591	0.051625042	-0.74075412	0.005852487	0.373445757	0.231801636	-0.359072651	0.251682161	-0.315887113	0.317193204	-0.279160931	0.379563027	-0.237862426	0.456605516	-0.027859043	0.931511535	0.253059735	0.427438459	-0.371218185	0.234819426	-0.177927823	0.580094947	0.305562019	0.334121195	0.204647356	0.523459346	-0.071046913	0.826329379	0.064601622	0.841900776	0.322815291	0.306105256	-0.429834543	0.163130606	0.419583653	0.17451534	-0.271511491	0.393296191	0.562376013
233041_x_at	233041_x_at	black	-0.428821863	0.164233786	-0.451354656	0.140792008	0.195113739	0.543389899	0.667746962	0.017648182	-0.724492756	0.007697753	-0.592804587	0.042214619	0.24929607	0.434575218	-0.296014495	0.350199741	-0.099328751	0.758745349	-0.407848377	0.188144857	-0.314682679	0.319143059	-0.08678451	0.788558958	0.309831908	0.327062417	-0.500340808	0.097589483	-0.112334634	0.728150341	0.216353752	0.499428111	0.116604505	0.718182532	0.072852625	0.821976945	0.124746144	0.69928871	0.381853155	0.220621236	-0.423857242	0.16971024	0.308059402	0.32998269	0.004122318	0.989855463	0.642468222
233648_at	233648_at	black	-0.42780965	0.165341159	-0.319666302	0.311117845	0.209270316	0.513910054	0.502596018	0.095847179	-0.341748914	0.276925863	-0.740889359	0.005838695	0.340011974	0.279533832	-0.301720967	0.340540885	-0.205620955	0.521441919	-0.454298585	0.137898772	-0.239237287	0.453928943	0.180862185	0.573759359	0.329711054	0.295286915	-0.131118282	0.68460914	0.048892829	0.880060489	0.278279735	0.38113227	0.588654918	0.04404925	-0.251277165	0.430811434	0.377211559	0.226752811	-0.082649565	0.798445747	-0.034235897	0.915879128	0.755701781	0.004470248	-0.372520768	0.233051937	0.338718508
1558831_x_at	1558831_x_at	black	-0.427495042	0.165686304	-0.381784445	0.220711265	0.191542216	0.550936995	0.52722943	0.078162616	-0.583155116	0.046566756	-0.723092663	0.007874822	0.431512478	0.161313067	-0.362270658	0.247175145	-0.295773455	0.35061091	-0.256209208	0.421510793	-0.265393359	0.404459253	-0.017265209	0.957528283	0.363759653	0.245092992	-0.334902201	0.287286954	-0.302616147	0.339038844	0.156883238	0.626312556	0.113064431	0.726443878	0.077351019	0.811154401	-0.019446382	0.952167791	0.468534339	0.12445217	-0.423971375	0.169583067	0.268506379	0.398759526	-0.212709368	0.506856137	0.541596248
239657_x_at	239657_x_at	black	-0.42564812	0.16772166	-0.474913806	0.118715772	0.256359012	0.42122986	0.775656009	0.003027894	-0.712412583	0.00932767	-0.601795212	0.038426656	0.112941457	0.726731344	-0.267134646	0.401266047	-0.107695083	0.739025104	-0.263051135	0.408774531	-0.243092394	0.446463712	-0.273222683	0.390202348	0.173540696	0.589618175	-0.694821092	0.012144353	0.061786673	0.848718174	0.283251075	0.372323145	0.201821709	0.529333438	-0.072432042	0.822990298	0.254327072	0.425048298	0.13401902	0.677959369	-0.426145477	0.167172016	0.337408102	0.283469639	0.061162525	0.850231075	0.401658071
214394_x_at	214394_x_at	black	-0.425252849	0.168159297	-0.296276127	0.349753739	0.124123776	0.700727636	0.642992381	0.024109135	-0.668346293	0.017509535	-0.753123936	0.004688884	0.340670156	0.278543945	-0.393691198	0.205440007	-0.102126963	0.752134388	-0.201317808	0.530383923	-0.113893879	0.724505789	-0.044179119	0.891560391	0.437459857	0.154974559	-0.334034873	0.288614935	-0.01619037	0.960170434	0.25790186	0.418341873	0.36822656	0.238908882	0.092442899	0.775076097	0.187785622	0.558921556	0.081418403	0.801394821	-0.203647679	0.525534303	0.415138798	0.179602541	-0.171867526	0.59326603	0.530667228
200087_s_at	200087_s_at	black	0.42508785	0.168342193	0.241770019	0.449017783	-0.085434235	0.791784431	-0.583295241	0.046501383	0.562230696	0.057073591	0.722878372	0.00790219	-0.317185449	0.315098701	0.214023941	0.504171146	-0.100313909	0.756416134	0.482835053	0.111838787	0.164128537	0.610250159	-0.09812269	0.761599353	-0.591873195	0.042621598	0.170980479	0.59520349	-0.239567651	0.453286903	-0.09287778	0.774042166	-0.738086306	0.006129596	0.008596117	0.978847577	-0.518752529	0.083973623	0.251177898	0.430999647	-0.210865974	0.510631836	-0.699953107	0.011265135	0.213142355	0.505971073	-0.353059874
242578_x_at	242578_x_at	black	-0.424558509	0.168929799	-0.401441834	0.195855592	0.170196457	0.596917945	0.667163226	0.017783993	-0.762354745	0.003941584	-0.640019625	0.024986467	0.251876801	0.429675358	-0.363476626	0.245487968	-0.052986854	0.870089571	-0.431567992	0.161253155	-0.40627949	0.19001545	-0.137549929	0.669893383	0.315000552	0.318627817	-0.541916456	0.06875559	-0.058003825	0.857894615	0.195095033	0.543429314	0.160190195	0.618962213	0.125590979	0.697336888	0.176396256	0.58341266	0.331796863	0.292057608	-0.341128165	0.277856295	0.304845984	0.335312924	0.095128585	0.768696291	0.54337233
242369_x_at	242369_x_at	black	-0.424352292	0.169159063	-0.453288403	0.138887186	0.198833216	0.535576527	0.637633137	0.025707342	-0.723419585	0.007833206	-0.593452156	0.041933286	0.368355839	0.238731294	-0.221051419	0.48992563	-0.173874333	0.588891819	-0.292783378	0.355732759	-0.203845839	0.525122716	-0.077534476	0.810713659	0.381953238	0.220490137	-0.446389706	0.145759616	-0.239963019	0.452519098	0.138631228	0.667429615	0.10357588	0.748717197	0.135603329	0.674336289	-0.012189786	0.97000764	0.439947678	0.152370958	-0.437039932	0.155416805	0.168607091	0.600399259	-0.124139388	0.700691531	0.614815847
222500_at	222500_at	black	0.422247269	0.171510555	0.544978803	0.06689741	-0.315745426	0.317422238	-0.708702213	0.009876375	0.679625875	0.015046445	0.44354806	0.14865279	-0.164714055	0.608958849	0.050933717	0.875087862	0.07314896	0.821263104	0.574873743	0.05054642	0.314185627	0.319949653	0.073826097	0.81963242	-0.18842877	0.557551216	0.576311334	0.049839054	0.030311035	0.925497739	-0.254509865	0.424704098	-0.275543087	0.386026993	0.051236943	0.8743494	-0.184838345	0.565218762	-0.146517163	0.649553646	0.320665215	0.309522868	-0.312558097	0.322598559	-0.087275105	0.787387798	-0.426814283
203081_at	203081_at	black	-0.422203061	0.171560159	-0.218720163	0.494631062	0.114079863	0.72407142	0.45900141	0.133357251	-0.714965132	0.008963616	-0.636282907	0.026121807	0.222985741	0.486036817	-0.510578258	0.089848473	-0.006956651	0.982881222	-0.37162197	0.234270676	-0.506543246	0.092848184	-0.05592599	0.862941979	0.468422918	0.124553941	-0.455495484	0.136733569	-0.035692249	0.912312633	0.055017843	0.865149489	0.131963513	0.682669351	0.182364234	0.570526994	0.326647718	0.300065892	0.3388684	0.281258505	-0.118802898	0.713066069	0.261563279	0.411527643	0.285131275	0.369019364	0.376532431
217446_x_at	217446_x_at	black	-0.42218638	0.171578878	-0.48667881	0.108598906	0.241579991	0.449385378	0.626255483	0.029352548	-0.630980537	0.027796284	-0.523159855	0.080916955	0.224819694	0.482362804	-0.30199059	0.340088103	-0.13797378	0.668927271	-0.461099757	0.131362622	-0.352879189	0.260546565	-0.023149453	0.94307133	0.214378056	0.503448954	-0.466043176	0.126740577	-0.185332233	0.564161516	0.276544157	0.384232769	0.050254348	0.876742692	0.021964927	0.945980445	0.068438227	0.832625182	0.44849057	0.143644089	-0.512107447	0.088728955	0.310228922	0.326410261	-0.010925205	0.973118032	0.672856689
1559582_at	1559582_at	black	-0.42156719	0.172274629	-0.432485134	0.16026539	0.211703576	0.508914702	0.734737527	0.006491275	-0.702679897	0.010817682	-0.625841996	0.029491657	0.367696145	0.239638316	-0.229820731	0.472409029	-0.028033624	0.931083242	-0.544694111	0.067068678	-0.324885949	0.302833844	-0.027135481	0.933286795	0.292567965	0.356103273	-0.41912727	0.175033468	0.01853245	0.954413677	0.286746753	0.366193026	0.499411487	0.098313583	0.055842089	0.863145887	0.199085072	0.535049188	0.020509755	0.949555072	-0.145000161	0.652979598	0.417503559	0.176884657	-0.143871106	0.655533429	0.433184841
215978_x_at	215978_x_at	black	-0.421498884	0.172351489	-0.387756158	0.212969146	0.156083494	0.628094868	0.640645486	0.024799867	-0.756067029	0.004439905	-0.661181953	0.0192201	0.250408874	0.432459096	-0.36644441	0.241364942	-0.103871996	0.748019332	-0.381851832	0.220622968	-0.378511686	0.225025157	-0.130788614	0.685366196	0.330923124	0.29340792	-0.524874961	0.07974822	-0.064211754	0.842844395	0.185299193	0.564232219	0.120734411	0.708579666	0.090408638	0.779916987	0.179781275	0.576089945	0.368055486	0.239144	-0.350273028	0.264330117	0.31733131	0.314863873	0.077544338	0.810689967	0.568596973
205545_x_at	205545_x_at	black	0.421327872	0.172544012	0.488009556	0.107491911	-0.263501712	0.407942612	-0.527216506	0.078171261	0.466613358	0.126214396	0.578088156	0.048974417	-0.593374902	0.041966779	0.081006139	0.802382874	0.386302352	0.214838572	0.217751001	0.496593182	0.070841638	0.826824455	-0.120472104	0.709188442	-0.399502036	0.198228019	0.182311413	0.570640539	0.382553937	0.21970427	-0.08399949	0.795214972	-0.260167097	0.414119504	0.071917569	0.824230209	0.081674806	0.800780446	-0.410766183	0.184696388	0.370410453	0.235919439	-0.223463774	0.485077936	0.63567148	0.026311071	-0.490785913
1560496_at	1560496_at	black	-0.421098302	0.172802671	-0.376183775	0.228124172	0.228355531	0.475315382	0.607561382	0.036128597	-0.732931475	0.006692867	-0.630422563	0.027976886	0.267270088	0.401018205	-0.471237586	0.121999726	-0.20787187	0.516790653	-0.23459798	0.462990449	-0.396859109	0.201488666	-0.167834247	0.602094864	0.225736535	0.480530841	-0.594622132	0.041428373	-0.195465842	0.542648211	0.265170865	0.404868185	0.017793161	0.956230623	0.12154823	0.70669191	0.051502341	0.873703138	0.420144961	0.173879413	-0.446766596	0.145378632	0.123742479	0.701609651	0.138299064	0.668186139	0.433558972
216229_x_at	216229_x_at	black	-0.420730961	0.173217064	-0.483207629	0.111521979	0.238613226	0.45514294	0.612651197	0.034183143	-0.630505218	0.027950079	-0.567197029	0.054443414	0.10516572	0.744972417	-0.340571122	0.27869276	-0.26058276	0.413347023	-0.345189943	0.271800561	-0.375240627	0.229386959	-0.105692614	0.743732461	0.15118108	0.639059992	-0.574570167	0.050696691	-0.084257246	0.794598419	0.283281684	0.372269238	-0.07404427	0.819107153	-0.183496829	0.568094523	0.211503167	0.509325321	0.502482265	0.095934557	-0.563771866	0.056248105	0.396176792	0.202335757	0.052481004	0.871320647	0.649598144
207822_at	207822_at	black	-0.420558568	0.173411753	-0.329172327	0.296124237	0.170489427	0.596277075	0.578201125	0.048919803	-0.455287427	0.136935657	-0.746339335	0.00530298	0.294710018	0.352427999	-0.458484301	0.133851804	-0.167852356	0.602055112	-0.371662758	0.234215288	-0.267800746	0.400047914	0.071518089	0.825193234	0.266724807	0.40201647	-0.242372326	0.447853607	0.002681278	0.993401606	0.362201835	0.247271636	0.384382658	0.217322243	-0.124781734	0.699206453	0.268798068	0.398227556	0.094110794	0.77111251	-0.247876849	0.437281301	0.652916656	0.021341826	-0.272668671	0.39120264	0.5336446
206792_x_at	206792_x_at	black	-0.419599967	0.174496837	-0.392653271	0.20674482	0.144924649	0.653150295	0.669964355	0.017139211	-0.74735984	0.00520694	-0.678281186	0.015325796	0.303901654	0.336888127	-0.257071877	0.41989426	-0.039714945	0.902469254	-0.519007625	0.083794599	-0.342672224	0.27554523	-0.062923117	0.845964702	0.377540337	0.226315172	-0.43535417	0.157200262	0.002297973	0.994344872	0.18634311	0.562000073	0.326728211	0.299939768	0.097119833	0.763974581	0.212110716	0.508080962	0.194520524	0.544640437	-0.201150111	0.530733719	0.423327942	0.1703008	-0.00421419	0.989629388	0.552270588
232552_at	232552_at	black	-0.419293234	0.174844939	-0.335355444	0.286594368	0.220818732	0.490394377	0.617134882	0.032532518	-0.464822734	0.12787165	-0.699709928	0.011305696	0.279519443	0.378925544	-0.320536855	0.309727568	-0.076052564	0.81427528	-0.537837258	0.071285591	-0.222911245	0.486186325	0.133048437	0.680182052	0.250659502	0.431983191	-0.217562372	0.496975476	0.072084677	0.823827429	0.446288507	0.145862024	0.623444765	0.030307531	-0.079380079	0.806282555	0.273297864	0.390066707	-0.203211746	0.526440245	-0.067873845	0.833988462	0.679705971	0.015029925	-0.17652258	0.583138733	0.410997455
242195_x_at	242195_x_at	black	-0.417887149	0.176446227	-0.318041312	0.313722194	0.114654668	0.722729432	0.617407935	0.03243388	-0.753399015	0.004665176	-0.772148318	0.003251283	0.47079035	0.122403261	-0.390887466	0.208976254	-0.09625248	0.766030378	-0.330343466	0.294305683	-0.37991576	0.223168271	-0.143288128	0.656853405	0.447753625	0.144383913	-0.43233199	0.160430059	-0.134030902	0.677932174	0.063404721	0.844798305	0.285356968	0.368623821	0.243279436	0.446103017	0.099996903	0.75716543	0.308701558	0.328923079	-0.20618886	0.520266702	0.234245392	0.463682567	-0.096114712	0.766357044	0.398838656
243280_at	243280_at	black	-0.416944446	0.177524924	-0.302641076	0.338997067	0.142935145	0.657653067	0.657166142	0.020230718	-0.550278579	0.063764019	-0.731052966	0.006907499	0.24705914	0.43884415	-0.399313744	0.19845924	-0.07747451	0.810857718	-0.243623766	0.445439368	-0.091156261	0.778137039	-0.002190622	0.994609052	0.341895509	0.276706394	-0.29339985	0.354673545	0.107818958	0.73873417	0.362330625	0.24709109	0.462792344	0.129767916	-0.064032931	0.843277274	0.308116181	0.329888925	-0.07867972	0.807963435	-0.179336213	0.577050649	0.603558619	0.037713124	-0.230730325	0.47060892	0.519604138
205647_at	205647_at	black	-0.416925777	0.177546327	-0.446281375	0.145869243	0.142197255	0.659325773	0.654505923	0.020921205	-0.743299399	0.005597001	-0.572452291	0.051753783	0.388885938	0.211523212	-0.169447466	0.598557559	-0.08210088	0.799759747	-0.393164744	0.2061012	-0.280243103	0.377640463	-0.052363529	0.87160658	0.452913268	0.1392554	-0.412464919	0.182706919	-0.077922474	0.809781689	0.033348482	0.918053043	0.223977776	0.484047865	0.051046387	0.87481346	0.1888996	0.556548901	0.382780611	0.219408161	-0.265794379	0.403722725	0.295902551	0.350390664	-0.223217026	0.485572777	0.600019773
235107_at	235107_at	black	-0.416122444	0.178468864	-0.46973632	0.123357758	0.285876938	0.367713385	0.523913328	0.080402084	-0.505979938	0.093272252	-0.448499307	0.143635333	0.545155094	0.066791506	-0.184291726	0.56638982	-0.26611776	0.403129283	-0.307364956	0.33113067	-0.059184702	0.855028255	0.240010904	0.452426148	0.346059305	0.270514372	-0.129398206	0.688562075	-0.495621627	0.101303781	0.290850361	0.35906489	0.192460265	0.548992907	0.142820596	0.65791264	-0.262668064	0.409482478	0.417149543	0.177289889	-0.445188414	0.146978239	0.094995585	0.769011924	-0.440663178	0.15162737	0.67696442
235061_at	235061_at	black	0.415681381	0.178976646	0.290883429	0.35900775	-0.174972288	0.586503934	-0.597389822	0.040251147	0.554129128	0.061552225	0.645820336	0.023295495	-0.196518314	0.540433763	0.410627033	0.184859947	-0.04956228	0.878428923	0.699103455	0.011407326	0.479695339	0.114532212	-0.13132162	0.684142322	-0.259974751	0.414477208	0.295788266	0.350585637	-0.235175151	0.461858527	-0.393947049	0.205119141	-0.606866682	0.036400127	0.103558533	0.748758085	-0.504158176	0.094652627	0.174804018	0.586869651	-0.082337597	0.799192795	-0.734687737	0.00649677	-0.032422469	0.920322059	-0.377380049
212086_x_at	212086_x_at	black	-0.415537524	0.179142459	-0.216251382	0.499636096	0.125374442	0.697836994	0.565872334	0.055136512	-0.624957577	0.029790796	-0.843341977	0.000567698	0.254397143	0.424916339	-0.504090268	0.094704346	-0.002148835	0.994711884	-0.508045256	0.091723796	-0.578293363	0.048875243	-0.152763481	0.635513285	0.332727145	0.290623777	-0.475632767	0.118080399	0.167610603	0.602585873	0.145156529	0.652626177	0.487707623	0.107742417	0.060067468	0.852886554	0.453635313	0.138547237	-0.033504938	0.917669731	0.036818003	0.90955676	0.554104837	0.061566009	0.166065746	0.605981722	0.116713051
235891_at	235891_at	black	0.4144587	0.180388992	0.169638754	0.598138648	-0.173065176	0.590654021	-0.466860626	0.125986654	0.477479712	0.116458458	0.823437313	0.000996493	-0.504105045	0.09469309	0.374569286	0.230288362	0.114574976	0.722915444	0.422905102	0.170773506	0.417184303	0.177250075	-0.05058144	0.875945893	-0.44214294	0.150096887	0.219997991	0.492049368	-0.085292642	0.792122837	-0.099333622	0.758733827	-0.787616906	0.002352885	0.003864281	0.990490436	-0.411115362	0.184286353	0.25409933	0.425477329	-0.308524516	0.329215028	-0.513568573	0.087668109	0.204922632	0.522888596	0.12985294
1562144_at	1562144_at	black	-0.413113566	0.181950792	-0.331603027	0.292356867	0.161661708	0.615701718	0.644923313	0.023551385	-0.62909945	0.028408527	-0.699205024	0.011390258	0.132204041	0.682117664	-0.354557702	0.258126508	-0.007806192	0.98079101	-0.592307135	0.04243164	-0.388737323	0.211713074	-0.014308279	0.96479783	0.254149216	0.425383333	-0.416767859	0.177727443	0.196703894	0.54004369	0.358181892	0.252946036	0.444489311	0.147690429	-0.071786218	0.824546831	0.413934735	0.180996356	-0.057862547	0.858237647	-0.094530137	0.770116769	0.672020499	0.016676958	0.118172844	0.714531335	0.4666163
227400_at	227400_at	black	-0.412738242	0.182388068	-0.203841107	0.525132542	0.040980704	0.899374536	0.63137947	0.027667677	-0.727825763	0.007288236	-0.815623115	0.001220232	0.246247086	0.440398853	-0.4466288	0.14551785	0.067294562	0.835388175	-0.302409835	0.339384702	-0.304485209	0.335914248	-0.169652789	0.598107917	0.499457748	0.098277453	-0.434782168	0.157808357	0.208053778	0.516415551	0.100979028	0.754844638	0.445641753	0.146517595	0.124711103	0.699369701	0.444099607	0.148088387	-0.022132342	0.945569247	0.000143441	0.999647001	0.511498069	0.089173943	0.052189033	0.872031329	0.352890409
226206_at	226206_at	black	-0.412697618	0.182435438	-0.231847309	0.468402744	0.095886544	0.766898135	0.577589334	0.04921608	-0.574850782	0.050557775	-0.791331064	0.002168752	0.255731269	0.422407709	-0.373066728	0.232313482	0.050350848	0.876507605	-0.539899769	0.069998518	-0.339438575	0.280397843	0.014517638	0.964283039	0.425493169	0.167893133	-0.277126485	0.383191034	0.191532991	0.550956544	0.20848199	0.51553303	0.595153624	0.041200433	0.035172636	0.913584957	0.435062981	0.157509639	-0.145272816	0.652363386	0.073070377	0.821452391	0.68685676	0.013608137	-0.00978294	0.975927868	0.354927223
209449_at	209449_at	black	0.411742941	0.183550823	0.404569069	0.192067851	-0.207950986	0.516627497	-0.69354292	0.012371018	0.800177467	0.001774516	0.594222457	0.041600368	-0.086591474	0.789019887	0.393259302	0.205982346	0.029575737	0.927300781	0.403234739	0.193678429	0.625400014	0.029640878	0.362925522	0.246258131	-0.177364321	0.581314753	0.831871653	0.000791979	-0.132737448	0.680894729	-0.107597429	0.739254477	-0.100921561	0.754980382	0.018797724	0.953761764	-0.418569886	0.175667565	-0.290244795	0.360112142	0.295898326	0.350397872	-0.266916423	0.401665529	-0.33778433	0.282899024	-0.216353334
239757_at	239757_at	black	-0.409768271	0.185871338	-0.39251767	0.206915661	0.24072166	0.451047549	0.491234075	0.104840728	-0.528943583	0.077021861	-0.619970707	0.031518535	0.33784678	0.28280437	-0.445634718	0.146524736	-0.457554824	0.134743726	-0.149785321	0.642194141	-0.269779032	0.396441156	0.064222314	0.842818834	0.188184677	0.558071137	-0.34576345	0.270951684	-0.264222987	0.406612658	0.359823264	0.250620014	-0.015022109	0.96304265	-0.180597339	0.574330055	0.045022795	0.889500629	0.50650151	0.09287956	-0.48815918	0.107367916	0.305061749	0.334953575	-0.234957902	0.462284433	0.593864372
217866_at	217866_at	black	-0.408705026	0.187128304	-0.364776972	0.243676374	0.172027079	0.592917798	0.663927353	0.018550784	-0.787419167	0.002363012	-0.5954848	0.041058854	0.232587892	0.466942664	-0.276468414	0.384368373	0.022624541	0.9443604	-0.467083394	0.125781707	-0.358383259	0.252659996	-0.128613556	0.690367677	0.344026396	0.273527477	-0.534659096	0.073300556	0.006179654	0.984793032	0.189905097	0.55441085	0.284288262	0.370498758	0.18081478	0.573861492	0.199655719	0.533855179	0.147710857	0.646862214	-0.18671584	0.561203956	0.267480911	0.40063258	0.189232596	0.555840457	0.427142148
215208_x_at	215208_x_at	black	-0.408483627	0.187390704	-0.417901503	0.176429834	0.18499512	0.564883074	0.597029788	0.040402924	-0.635740196	0.026289751	-0.62627908	0.029344623	0.252940668	0.427663353	-0.252123314	0.429208737	-0.113432566	0.725583511	-0.543666062	0.067689661	-0.350865669	0.263466958	-0.005099639	0.987450542	0.287006001	0.365740522	-0.39422778	0.204767427	-0.092011501	0.776102078	0.234729978	0.462731466	0.208478769	0.515539665	0.038729044	0.904880599	0.13441963	0.677042639	0.293814498	0.353962046	-0.321222602	0.30863486	0.429296359	0.1637163	0.012667519	0.968832696	0.6019242
217703_x_at	217703_x_at	black	-0.408125993	0.187815048	-0.413343011	0.181683796	0.169456086	0.598538679	0.715354483	0.008909032	-0.745814079	0.00535293	-0.622630612	0.030588277	0.091400744	0.777555186	-0.313769837	0.320625236	-0.005583664	0.986259523	-0.466161596	0.126631178	-0.406421531	0.189845623	-0.210395847	0.511596739	0.228474137	0.475079811	-0.628958137	0.02845491	0.13503714	0.675630355	0.235177639	0.461853651	0.202333178	0.528268088	-0.016377524	0.959710347	0.343827134	0.27382385	0.182879599	0.56941963	-0.307821153	0.330376293	0.44987761	0.14225826	0.187113839	0.560354377	0.496489727
1559882_at	1559882_at	black	-0.408032767	0.187925761	-0.279040814	0.379776737	0.112932992	0.726751134	0.5817989	0.047202821	-0.648982889	0.022409429	-0.818158067	0.001143803	0.535535363	0.072741147	-0.271530555	0.393261655	-0.184069311	0.566866593	-0.220890099	0.490250586	-0.13061471	0.68576566	-0.037881319	0.906954579	0.513029683	0.088058364	-0.256183853	0.421558352	-0.10819187	0.737858536	0.099757368	0.75773174	0.475787305	0.117944121	0.145069079	0.652823823	0.094265888	0.770744199	0.084224904	0.794675774	-0.072338606	0.823215458	0.334572955	0.28779066	-0.318226135	0.313425374	0.351974561
215175_at	215175_at	black	-0.408002433	0.187961794	-0.477830523	0.116152054	0.254280479	0.425136054	0.645817366	0.023296339	-0.598949468	0.039598331	-0.517854709	0.08460577	0.342194334	0.27625933	-0.160076357	0.619214713	-0.258602209	0.417034165	-0.239200501	0.454000461	0.009019394	0.977806242	0.075625412	0.815302499	0.272427752	0.391638037	-0.306329447	0.332846483	-0.228929029	0.474176817	0.375831926	0.228594778	0.201610166	0.529774333	-0.023265173	0.942787164	-0.061980456	0.848248549	0.251552781	0.430289066	-0.447123445	0.145018495	0.270126181	0.39580995	-0.300281754	0.342963264	0.698281999
239748_x_at	239748_x_at	black	-0.407528636	0.188525158	-0.370095379	0.236349352	0.131894417	0.682827859	0.62258404	0.030604393	-0.737504845	0.006191281	-0.644297186	0.023731204	0.337070985	0.283981491	-0.271336905	0.393612542	-0.052150779	0.87212445	-0.461487911	0.130995794	-0.308686255	0.328948309	-0.034082524	0.916254811	0.404346985	0.192335338	-0.388296443	0.212276924	-0.080235451	0.804230658	0.165724009	0.606733889	0.257941352	0.41826808	0.161062072	0.617029592	0.127534428	0.692853342	0.272451267	0.39159553	-0.230795432	0.470480194	0.331223893	0.292942702	-0.019933595	0.95097065	0.588823216
207643_s_at	207643_s_at	black	-0.406831391	0.189356109	-0.147444449	0.64746255	0.153190288	0.634557862	0.501919043	0.096367977	-0.607431279	0.036179339	-0.719033143	0.00840548	0.391300047	0.208453572	-0.473830351	0.119677503	-0.034158254	0.916069309	-0.05818945	0.857443938	-0.186625491	0.561396891	-0.125705077	0.697073416	0.49001033	0.1058417	-0.370775063	0.235422516	-0.09201781	0.776087071	0.092754017	0.774336379	0.431239681	0.161607683	0.299416774	0.344423572	0.155471265	0.629460518	-0.042224404	0.896335004	-0.014321724	0.96476477	0.118571955	0.713603052	0.01429849	0.964821901	0.045470234
215063_x_at	215063_x_at	black	-0.406771606	0.189427465	-0.370276882	0.236101638	0.17095102	0.595267877	0.625625161	0.029564797	-0.70416911	0.01057896	-0.603459889	0.037752822	0.183026147	0.569104899	-0.290381662	0.359875307	-0.011526495	0.971639041	-0.475472952	0.11822144	-0.323705544	0.304696352	-0.080629585	0.803285575	0.316053395	0.316924527	-0.474463208	0.119115126	-0.01979494	0.95131133	0.229828011	0.472394609	0.223940234	0.484123067	0.126210632	0.695906372	0.183190042	0.568752997	0.194392056	0.544911414	-0.269055812	0.397757793	0.355272167	0.257100389	0.166320684	0.60542083	0.529750554
221692_s_at	221692_s_at	black	0.406285576	0.190008172	0.405886561	0.190485736	-0.244821073	0.443135414	-0.66820435	0.017542299	0.588511736	0.044113542	0.653240693	0.02125557	-0.266799886	0.401878945	0.493054553	0.103363351	0.24027592	0.451911883	0.080794001	0.802891399	0.264993715	0.405193925	0.225789326	0.480425456	-0.119842375	0.710650587	0.568597875	0.053717125	0.163518983	0.611595566	-0.332358401	0.291191641	-0.074063342	0.819061239	-0.005491147	0.986487173	-0.041833312	0.897290675	-0.322723563	0.30625063	0.560365915	0.058083659	-0.211818143	0.508680031	0.125547687	0.697436864	-0.40642547
202436_s_at	202436_s_at	black	0.40625995	0.19003882	0.109830686	0.73401383	-0.05982387	0.853477462	-0.342248038	0.276179028	0.368496136	0.238538661	0.466456957	0.126358585	-0.293003203	0.355354866	0.435676867	0.156857861	-0.289859846	0.360778702	0.506250886	0.093068116	0.242505215	0.447596945	-0.380283244	0.222683799	-0.668448978	0.017485861	-0.095615265	0.767541589	-0.087353867	0.787199814	-0.074856676	0.817151832	-0.601325912	0.038618159	-0.154563014	0.631488441	-0.492914296	0.103476677	0.096778612	0.764783174	-0.241820903	0.448919374	-0.576087918	0.049948526	0.168280938	0.601114611	-0.46031923
1566848_x_at	1566848_x_at	black	-0.4061387	0.190183875	-0.337929349	0.282679252	0.16878722	0.600004323	0.406133359	0.190190266	-0.556721651	0.060093408	-0.665590312	0.018153758	0.519885928	0.083180197	-0.401978356	0.195202511	-0.259000024	0.416292258	-0.401754242	0.19547515	-0.539529113	0.070228631	0.024214709	0.940455678	0.384414966	0.217280301	-0.303283544	0.337921335	-0.344444291	0.272906522	-0.011133077	0.972606721	0.086603979	0.788990025	0.123125727	0.703037031	0.027043545	0.933512381	0.611974004	0.034437555	-0.293667313	0.354214516	0.188894712	0.556559302	-0.175780385	0.584748863	0.389769297
218160_at	218160_at	black	0.406074692	0.190260478	0.442697219	0.149526164	-0.228741403	0.474549172	-0.729367868	0.007104391	0.784936297	0.002493025	0.55059311	0.063581317	-0.075192246	0.816344453	0.237671466	0.456977865	0.01647807	0.959463177	0.410583761	0.184910827	0.431893222	0.16090244	0.311385208	0.324514935	-0.193410269	0.546984152	0.767719545	0.003550976	-0.12085296	0.708304583	-0.163681311	0.611237168	-0.17952997	0.576632329	0.007790711	0.980829099	-0.337069377	0.283983934	-0.167648915	0.602501748	0.299109397	0.344943306	-0.278726771	0.380335767	-0.282426213	0.37377739	-0.291830309
215179_x_at	215179_x_at	black	-0.404867465	0.191708812	-0.374709824	0.230099488	0.142046419	0.659667877	0.635845329	0.026257156	-0.722888146	0.00790094	-0.67511482	0.015998658	0.263743671	0.407496223	-0.335270953	0.286723404	-0.100590542	0.755762421	-0.406326605	0.189959108	-0.338187606	0.282288112	-0.105034909	0.745280345	0.318137668	0.313567431	-0.467035519	0.125825733	-0.048147414	0.881877694	0.214732165	0.502727233	0.181859348	0.571612681	0.088817966	0.783707292	0.157884772	0.624083122	0.296739361	0.348964808	-0.314340166	0.319698754	0.364846771	0.243579357	0.033297633	0.918177624	0.574837825
220072_at	220072_at	black	-0.40454325	0.192098937	-0.203495113	0.525851284	0.09436275	0.770514197	0.60062951	0.038903583	-0.618831625	0.031923059	-0.767995577	0.003531706	0.345772158	0.270938807	-0.552289288	0.062602296	0.042171652	0.8964639	-0.24788073	0.437273889	-0.302964733	0.338454913	-0.115679895	0.720337629	0.407017487	0.189134106	-0.358153665	0.252986147	0.023407999	0.942436443	0.194476801	0.544732654	0.427640862	0.165526274	0.225101406	0.481799569	0.239881947	0.45267649	0.018439906	0.95464111	-0.108125699	0.738013891	0.374624246	0.230214488	-0.065871975	0.838827399	0.315475857
1558546_at	1558546_at	black	-0.404075444	0.192662706	-0.406603765	0.189627877	0.221450003	0.489123158	0.533060844	0.074328466	-0.672565451	0.016555995	-0.691528615	0.012734566	0.555773169	0.060624302	-0.327024688	0.299475475	-0.344003536	0.273561469	-0.201084651	0.530870286	-0.448812231	0.143321938	-0.204320503	0.524137381	0.312987579	0.321898387	-0.520560425	0.082710446	-0.391529201	0.208163611	-0.025368667	0.937622837	0.042172527	0.896461762	0.166487632	0.605053633	-0.104084633	0.747518313	0.605600578	0.036898736	-0.418341472	0.175927832	-0.032177932	0.920921342	-0.177450027	0.58112916	0.238424956
241727_x_at	241727_x_at	black	-0.40406622	0.192673832	-0.467900165	0.125032142	0.225986678	0.48003158	0.615662684	0.033068045	-0.693912853	0.012305097	-0.584734365	0.045833735	0.27376898	0.389217267	-0.290138199	0.360296655	-0.258932567	0.416418016	-0.290262093	0.360082204	-0.339167915	0.280806207	-0.15543884	0.629532876	0.213789282	0.50464997	-0.561294469	0.05757916	-0.225592637	0.480818158	0.193479761	0.546837333	-0.042737815	0.895080628	0.027495896	0.932402482	0.009143814	0.977500153	0.532890478	0.074438616	-0.540334768	0.069729121	0.172310752	0.592298859	-0.004557961	0.988783453	0.558233455
230012_at	230012_at	black	0.403305902	0.193592324	0.466938789	0.125914719	-0.268141014	0.399426368	-0.557401736	0.059714739	0.4864199	0.108815159	0.505774395	0.093427313	-0.049281153	0.879114025	0.348868559	0.266382203	0.131955043	0.682688781	0.585113439	0.045659004	0.516543308	0.085534906	0.031153904	0.923431318	-0.058342608	0.85707212	0.505306033	0.093781291	0.053528397	0.868771923	-0.317813139	0.314088845	-0.040425417	0.900732029	0.159289089	0.620961955	-0.247263171	0.438453943	-0.374576411	0.230278784	0.483743086	0.111067712	-0.49505267	0.101757871	-0.141644807	0.660579044	-0.542371854
231770_x_at	231770_x_at	black	-0.402431747	0.194651666	-0.35918371	0.251524841	0.143363646	0.656682367	0.482035163	0.112520957	-0.581554451	0.047318115	-0.659435259	0.019655024	0.580989346	0.047585406	-0.143921979	0.655418284	-0.209003153	0.514459828	-0.369062399	0.237762097	-0.15487981	0.63078084	0.125342573	0.697910607	0.536012032	0.072438076	-0.132582856	0.681249087	-0.319573074	0.311266935	0.027115894	0.933334856	0.312639849	0.322465217	0.179973635	0.575674918	-0.067696289	0.834417441	0.356875635	0.254806152	-0.193563438	0.546660567	0.243298729	0.446065819	-0.373029095	0.232364338	0.543933924
215210_s_at	215210_s_at	black	-0.402036108	0.195132291	-0.318571406	0.312871298	0.16621584	0.605651475	0.564461646	0.055881356	-0.654175966	0.021008031	-0.766306039	0.003650904	0.448238818	0.143896549	-0.443449801	0.148753484	-0.153192468	0.634552985	-0.362199354	0.247275114	-0.46883097	0.124181497	-0.157972659	0.623887621	0.30720526	0.331394969	-0.451444011	0.14070362	-0.216344544	0.499446817	0.122886729	0.703590393	0.2293179	0.473405509	0.241102299	0.450310076	0.011015527	0.972895861	0.334954312	0.287207278	-0.284193666	0.370664957	0.19807764	0.537159876	-0.025923746	0.936260412	0.29264175
242371_x_at	242371_x_at	black	-0.401761512	0.195466302	-0.409643331	0.18601877	0.384652943	0.216971509	0.410563527	0.184934622	-0.382116657	0.220276175	-0.566332423	0.054895093	0.294521762	0.352750193	-0.286177414	0.367187807	-0.442784656	0.14943626	-0.299041207	0.345058662	-0.323927114	0.304346261	0.020733089	0.949006397	0.071748799	0.824637033	-0.404993689	0.191557061	-0.388376282	0.212174749	0.319610556	0.31120699	0.091963858	0.776215406	-0.072276229	0.823365779	-0.099441859	0.758477834	0.318410217	0.3131299	-0.44286233	0.149356424	0.159192331	0.621176821	0.012487858	0.969274551	0.18343055
223516_s_at	223516_s_at	black	0.400929821	0.196480092	0.345272998	0.271677533	-0.134763419	0.676256253	-0.618819682	0.03192732	0.780170947	0.002757781	0.540663887	0.069525771	-0.292003995	0.35707428	0.234349455	0.463478246	-0.152928206	0.635144481	0.624811649	0.029840362	0.47380584	0.11969932	0.072654866	0.822453395	-0.435044227	0.157529577	0.464593503	0.128084828	-0.019331945	0.95244899	-0.044505092	0.890764481	-0.356755578	0.254977513	-0.263001978	0.408865344	-0.254980625	0.423818287	-0.167621059	0.602562913	0.052687427	0.870818248	-0.263324396	0.408269897	-0.176145069	0.583957494	-0.389907832
202270_at	202270_at	black	0.400812494	0.196623368	0.424543485	0.168946496	-0.292007691	0.357067912	-0.652560421	0.021436948	0.566356227	0.054882622	0.686642454	0.013649242	-0.340337476	0.279044036	0.420045115	0.173992427	0.390451462	0.209529475	0.227783831	0.476451629	0.252854384	0.427826362	0.055441269	0.864120121	-0.033053406	0.918776009	0.450452434	0.141686472	0.181436405	0.572522794	-0.534150812	0.073626394	-0.217841397	0.496410024	0.107343553	0.739850884	0.023647709	0.941847837	-0.190333287	0.553501392	0.453069131	0.139102336	-0.326318125	0.300582642	0.188079846	0.55829449	-0.429447304
215587_x_at	215587_x_at	black	-0.400283597	0.197270036	-0.353144537	0.260163116	0.10443619	0.746690162	0.689495577	0.013109451	-0.748565822	0.005095143	-0.706915931	0.010148946	0.279537265	0.378893867	-0.282640931	0.373398554	-0.003968007	0.990235188	-0.441618119	0.15063856	-0.303167869	0.338114882	-0.128531249	0.690557166	0.376363523	0.227883979	-0.450748645	0.141392405	0.081687381	0.800750317	0.17709856	0.58189039	0.35572103	0.256456948	0.097822757	0.762309536	0.257332639	0.41940623	0.120472569	0.709187362	-0.171111836	0.594916433	0.447367716	0.144772306	-0.01822453	0.955170426	0.516476515
222753_s_at	222753_s_at	black	0.398777886	0.199118178	0.47341935	0.120043665	-0.307919787	0.330213313	-0.539688865	0.070129389	0.42196437	0.171828135	0.500640514	0.097356725	-0.065525547	0.839665313	0.345492038	0.271353224	0.186562656	0.561531087	0.664078882	0.018514346	0.55349729	0.061911452	-0.047746501	0.882855274	0.025222153	0.937982476	0.454034621	0.138156608	0.043907469	0.892223731	-0.419428156	0.174691767	-0.125556613	0.697416251	0.246000275	0.440871908	-0.253816857	0.426009758	-0.28522968	0.368846875	0.428793274	0.164264998	-0.568288795	0.053876786	-0.102590083	0.751041698	-0.488785634
215504_x_at	215504_x_at	black	-0.39846459	0.199504054	-0.334405023	0.288047768	0.13380923	0.678439599	0.60951582	0.03537245	-0.686883761	0.013602964	-0.670483099	0.017021713	0.145160908	0.652616279	-0.419032637	0.175141024	0.008016363	0.980273922	-0.504562121	0.094345375	-0.502184654	0.096163416	-0.165569735	0.607073562	0.264871132	0.405419406	-0.540501458	0.069626078	0.053749481	0.868234084	0.185255316	0.564326117	0.178090865	0.579742201	0.091486589	0.777350903	0.291775784	0.357467598	0.252778103	0.427970501	-0.27140128	0.39349588	0.42991099	0.163047518	0.227624676	0.476768171	0.461255852
241795_at	241795_at	black	-0.39827778	0.19973436	-0.27421987	0.388405184	0.179200895	0.57734287	0.581672253	0.047262529	-0.650515969	0.021988843	-0.869431849	0.000239061	0.46743447	0.12545916	-0.431019819	0.161845378	-0.243469558	0.445736524	-0.355462825	0.256826967	-0.440557141	0.151737423	-0.142292255	0.65911034	0.262666088	0.409486134	-0.437012804	0.155445402	-0.088042695	0.785556202	0.234719421	0.462752176	0.433051365	0.159657479	0.112786638	0.727093299	0.104794245	0.745846957	0.075154626	0.816434958	-0.099057432	0.759387155	0.328225197	0.297599557	-0.050022968	0.8773064	0.130786804
220720_x_at	220720_x_at	black	-0.397586124	0.200588476	-0.374474257	0.230416126	0.14293969	0.657642768	0.642416976	0.024277178	-0.738870116	0.006047178	-0.666055724	0.018043766	0.237546123	0.457222346	-0.3465561	0.269780959	-0.097774689	0.762423367	-0.388179745	0.212426324	-0.366037675	0.241927565	-0.15343303	0.634014704	0.288232102	0.363604402	-0.519719773	0.083296192	-0.035504525	0.912772273	0.20741634	0.517730494	0.145254157	0.652405552	0.090728206	0.779156038	0.163723341	0.611144385	0.312022175	0.323473428	-0.333369878	0.28963547	0.333170531	0.289941795	0.08335838	0.796748974	0.542154409
215588_x_at	215588_x_at	black	-0.39733538	0.200898668	-0.338844387	0.281294784	0.102745424	0.75067528	0.646791041	0.023020868	-0.758177855	0.004267591	-0.698772469	0.011463076	0.317041645	0.315330313	-0.312684541	0.322392335	-0.011157354	0.972547007	-0.426811976	0.166437233	-0.347076228	0.269014329	-0.140647827	0.662842798	0.394733694	0.204134521	-0.45606652	0.136179909	-0.015010041	0.963072321	0.124265906	0.700398951	0.276411201	0.384470819	0.191379262	0.551282368	0.172771092	0.591294991	0.228640152	0.474750166	-0.209141542	0.514175017	0.334779221	0.28747504	0.028190205	0.930699123	0.498957444
224603_at	224603_at	black	0.396793308	0.201570263	0.401462476	0.195830441	-0.136033315	0.673354064	-0.604349127	0.037396344	0.637233643	0.025829471	0.667906706	0.017611149	-0.428773537	0.164286548	0.122518556	0.704443098	0.227316699	0.477380978	0.312048866	0.323429825	0.162837095	0.613101931	0.001900525	0.995322948	-0.430901316	0.161973584	0.300425083	0.342721609	0.035293695	0.913288515	-0.087415832	0.787051926	-0.344904561	0.272223539	0.099278423	0.758864389	-0.207706726	0.517131289	-0.227910366	0.476200035	0.168070097	0.601577222	-0.429514582	0.163478653	0.378621694	0.224879337	-0.514068085
215373_x_at	215373_x_at	black	-0.396648439	0.20174998	-0.340701752	0.278496475	0.109211267	0.735466347	0.615252425	0.033218401	-0.704500921	0.010526308	-0.673149044	0.016427171	0.244741649	0.443288069	-0.325924521	0.301200401	0.003329321	0.991806871	-0.499157078	0.098512437	-0.380295564	0.222667568	-0.092609929	0.774678942	0.359738015	0.250740512	-0.430555098	0.16234852	0.007328394	0.981966572	0.160600975	0.618051392	0.249089214	0.434969132	0.13998449	0.664350415	0.215770936	0.500612737	0.235005609	0.462190889	-0.226474203	0.479059208	0.417714687	0.176643261	0.081943626	0.80013643	0.548994054
219118_at	219118_at	black	0.396621231	0.201783744	0.385934632	0.215312987	-0.154362355	0.631936784	-0.578887959	0.048588682	0.533636261	0.073957258	0.559244139	0.058697236	-0.222633617	0.486743691	0.271619916	0.393099789	-0.08485279	0.793174286	0.627954966	0.028785751	0.472172094	0.121159351	0.027907984	0.931391467	-0.316421035	0.316330943	0.373782595	0.23134733	-0.045663967	0.887935681	-0.081109028	0.80213626	-0.328324855	0.297444128	-0.024811686	0.938990082	-0.336526999	0.284808543	-0.201298624	0.530423934	0.191311281	0.551426478	-0.511557052	0.089130806	0.042197968	0.896399599	-0.445489201
224779_s_at	224779_s_at	black	0.396268318	0.202222003	0.24863381	0.435836962	-0.108936814	0.736110187	-0.593124421	0.042075502	0.510610546	0.089824737	0.750531602	0.004916806	-0.221520525	0.488981237	0.455030198	0.137185774	-0.028522946	0.9298829	0.398466718	0.199501432	0.267972483	0.399734152	0.029056277	0.928574751	-0.326159923	0.300830855	0.290389193	0.359862277	-0.117186186	0.716827704	-0.288046526	0.363927292	-0.465734441	0.127026085	-0.045327626	0.888756563	-0.324025765	0.30419046	0.065552292	0.839600619	0.123328879	0.702566767	-0.621097039	0.031122173	0.07463672	0.817681134	-0.431560017
1570210_x_at	1570210_x_at	black	-0.396192767	0.202315901	-0.366435053	0.241377876	0.205974077	0.520711037	0.651781559	0.021645996	-0.62800117	0.028770453	-0.688584595	0.013280055	0.223621117	0.484762511	-0.455586231	0.136645487	-0.202494683	0.527931876	-0.305330782	0.334505802	-0.298952679	0.345208456	-0.096912446	0.764466002	0.129362622	0.688643929	-0.474268623	0.119287856	-0.052151544	0.872122588	0.449347829	0.142786557	0.199513241	0.53415319	-0.013270404	0.967350033	0.110158748	0.733244857	0.176349433	0.583514205	-0.389804342	0.210352208	0.399008456	0.198834485	0.000660195	0.998375303	0.511825565
203321_s_at	203321_s_at	black	-0.396047166	0.202496934	-0.456547385	0.135714805	0.300150405	0.3431848	0.658170609	0.019974379	-0.485200547	0.109837457	-0.645189522	0.023475233	0.278700054	0.380383345	-0.224845173	0.482311852	-0.235300788	0.461612304	-0.570177747	0.052906183	-0.424442946	0.169058253	-0.021816216	0.946345711	0.036018984	0.911512685	-0.437602505	0.154824511	0.069649266	0.829701317	0.39873023	0.199176844	0.502111001	0.09622011	-0.270060332	0.395929641	0.28300219	0.372761623	-0.055659593	0.863589441	-0.169748605	0.597898129	0.590246843	0.043338899	-0.178662422	0.578506289	0.219303511
202887_s_at	202887_s_at	black	0.39587005	0.202717285	0.459146989	0.133218237	-0.371425314	0.234537839	-0.400991876	0.196404339	0.222188416	0.487638077	0.448789981	0.143344206	-0.255013459	0.423756539	0.295898382	0.350397775	0.331660093	0.292268746	0.726941212	0.007395287	0.45478485	0.137424613	-0.375727574	0.228734461	0.023919506	0.941180474	0.124733569	0.699317773	0.231848379	0.468400633	-0.54500406	0.06688223	-0.278950068	0.379938231	0.306383952	0.332756048	-0.092982164	0.773794044	-0.216434717	0.499263641	0.325276743	0.302218632	-0.600615985	0.038909141	0.191472879	0.55108394	-0.501301104
1562946_at	1562946_at	black	-0.395273747	0.203460227	-0.385562035	0.215794338	0.164803792	0.608761031	0.606191097	0.036665579	-0.634224735	0.026762852	-0.779843821	0.002776711	0.381861173	0.220610731	-0.336150726	0.285381413	-0.255667875	0.422526747	-0.310603325	0.325795898	-0.404350683	0.192330882	-0.206899051	0.518798655	0.258595688	0.417046332	-0.498919151	0.098698651	-0.115598967	0.720526347	0.110222017	0.733096582	0.187279667	0.560000548	0.009189844	0.977386914	0.116626245	0.718131884	0.357355672	0.254121651	-0.346818803	0.269393598	0.335107456	0.286973193	-0.141662296	0.660539358	0.350962727
238643_at	238643_at	black	-0.394806328	0.204043752	-0.358542122	0.252434469	0.104919872	0.745551169	0.661689219	0.019095121	-0.648517428	0.022538274	-0.605572378	0.036909897	0.163238507	0.612215001	-0.248400376	0.436282125	0.064835783	0.841334115	-0.571731257	0.052117171	-0.305935701	0.333500171	0.015471934	0.961936687	0.347493256	0.268400569	-0.351863402	0.262017494	0.228730098	0.474571612	0.246805951	0.439328604	0.429232589	0.163785788	-0.081394228	0.801452752	0.446622396	0.145524322	0.010557299	0.974023009	-0.082965416	0.797689558	0.664684806	0.018369164	-0.047894213	0.882495077	0.603779899
215622_x_at	215622_x_at	black	-0.394666553	0.204218447	-0.327615101	0.298552067	0.171300622	0.594503966	0.70292975	0.010777353	-0.693618159	0.01235759	-0.611905968	0.03446319	0.241720226	0.44911409	-0.231168552	0.469742795	0.128594751	0.690410969	-0.433280606	0.15941178	-0.261620099	0.411422334	-0.164893849	0.608562534	0.347420277	0.268507918	-0.490398972	0.105523121	0.125502483	0.697541261	0.175831856	0.584637144	0.530743709	0.075836197	0.178860453	0.578078317	0.276252728	0.384754655	-0.152056125	0.63709785	-0.045131958	0.889234161	0.341495684	0.277305211	0.072713103	0.822313082	0.230106791
204403_x_at	204403_x_at	black	-0.394464558	0.204471065	-0.428923651	0.164122689	0.20572218	0.521232361	0.659662077	0.019598144	-0.702137921	0.010905547	-0.609290655	0.035458982	0.139132353	0.666288808	-0.321703013	0.307870623	-0.115908526	0.719804557	-0.450000309	0.142136084	-0.433786701	0.158870203	-0.192123558	0.549705596	0.152361617	0.63641334	-0.614347869	0.03355164	-0.014325703	0.964754985	0.266232724	0.402918418	0.09898896	0.759549147	0.004346264	0.989304386	0.185067703	0.564727685	0.303488707	0.337578202	-0.405647479	0.190772238	0.346593033	0.269726481	0.182879388	0.569420082	0.483843759
239411_at	239411_at	black	-0.39443339	0.204510061	-0.423477668	0.170133614	0.269115631	0.397648807	0.711535252	0.009455308	-0.537847344	0.071279258	-0.631860864	0.027513058	0.147591124	0.647132002	-0.351799062	0.262110824	-0.155551106	0.629282362	-0.363393909	0.245603473	-0.254714629	0.424318691	-0.11443103	0.723251471	0.03306571	0.918745862	-0.503892536	0.094855047	0.048674665	0.880592284	0.499374348	0.098342595	0.338031015	0.282525239	-0.129593307	0.688113348	0.190049977	0.554103062	-0.026353436	0.935205858	-0.366935119	0.240687191	0.496853481	0.100325271	-0.043887238	0.892273137	0.398167608
200876_s_at	200876_s_at	black	0.394174423	0.204834246	0.222013568	0.487989544	-0.101915139	0.75263431	-0.610865361	0.034856977	0.735777212	0.006377314	0.774718252	0.003086434	-0.210858967	0.510646211	0.49161728	0.104528584	-0.044671756	0.890357583	0.508919408	0.091073658	0.605338176	0.03700268	0.202243299	0.528455232	-0.304342705	0.336151928	0.558696904	0.058998187	-0.227785029	0.476449247	-0.165707147	0.606771011	-0.431057769	0.161804334	-0.084473924	0.794080207	-0.470709767	0.122476063	0.014007539	0.96553734	-0.044661881	0.890381692	-0.48244337	0.112172483	-0.26466742	0.405794255	-0.160406778
211682_x_at	211682_x_at	black	-0.393301359	0.205929496	-0.553612324	0.061845942	0.318954317	0.312257454	0.650232489	0.022066176	-0.507244785	0.092321871	-0.521637098	0.081964344	0.380168279	0.222835295	-0.034849733	0.914375712	-0.245665711	0.441513544	-0.534683803	0.073284743	-0.308295898	0.329592236	-0.010387407	0.974440917	0.126061768	0.696249952	-0.406753382	0.189449219	-0.151507826	0.63832707	0.237609128	0.457099447	0.358566462	0.252399924	-0.143453272	0.656479395	0.057398559	0.859364397	0.18536868	0.564083528	-0.328380456	0.297357432	0.357671425	0.253671995	-0.306883031	0.33192861	0.345559977
241724_x_at	241724_x_at	black	-0.393073693	0.206215686	-0.418876042	0.175319095	0.167026664	0.60386862	0.636742846	0.025980085	-0.661143406	0.019229621	-0.672924087	0.016476741	0.243170593	0.446312895	-0.303747885	0.337145	-0.142809714	0.657937301	-0.471973394	0.121337717	-0.418792747	0.17541386	-0.136939903	0.671284667	0.217934976	0.496220447	-0.501086418	0.097011118	-0.035534867	0.912697978	0.210770278	0.510828181	0.164801458	0.608766177	-0.006867371	0.983100891	0.175774214	0.584762257	0.325386299	0.302046288	-0.361579602	0.248145015	0.422520791	0.171203853	0.003518461	0.991341431	0.524992339
243158_at	243158_at	black	-0.392039137	0.207519242	-0.352858244	0.260576847	0.185438328	0.563934508	0.714448276	0.009036461	-0.725096177	0.007622366	-0.680946416	0.014775779	0.144989902	0.65300279	-0.439916905	0.152402992	-0.13350314	0.679140469	-0.270995335	0.394231846	-0.328133157	0.297743144	-0.214758838	0.502672889	0.136679783	0.671878209	-0.611204361	0.034728341	0.111561845	0.729958568	0.404699477	0.19191089	0.23426845	0.46363729	-0.047107707	0.884413209	0.265639311	0.404007449	0.079259779	0.806571224	-0.302412587	0.339380087	0.399223107	0.198570601	0.113825977	0.724664393	0.40963514
232417_x_at	232417_x_at	black	-0.391820699	0.207795117	-0.423825311	0.16974583	0.263762777	0.407460985	0.488323308	0.10723201	-0.508427655	0.091439008	-0.278167964	0.381331552	0.146254478	0.650146442	-0.103710337	0.748400296	0.039026493	0.90415301	-0.81321366	0.001296464	-0.361552998	0.248182398	0.330639531	0.29384695	0.259752996	0.414889795	-0.20448433	0.523797486	-0.017195812	0.957698861	0.342652768	0.275574282	0.356671384	0.255097726	-0.070452429	0.827763294	0.26951637	0.396919082	0.088618927	0.784181873	-0.079425911	0.806172582	0.480204595	0.114092462	0.084507057	0.794000972	0.602503145
233319_x_at	233319_x_at	black	-0.390351161	0.209656867	-0.366412064	0.241409657	0.131617243	0.68346382	0.600789897	0.038837715	-0.670045738	0.017120738	-0.692590977	0.012541856	0.202832426	0.527229079	-0.339845502	0.279784519	-0.088235426	0.785096469	-0.402154811	0.194988014	-0.41627077	0.178298304	-0.205277203	0.522153835	0.284448121	0.370217986	-0.533368552	0.074129802	-0.028078847	0.930972302	0.110229483	0.733079086	0.110199511	0.733149325	0.071594774	0.825008351	0.200952014	0.531147051	0.353097521	0.260231034	-0.356655505	0.255120402	0.37164008	0.234246082	0.10245603	0.751357942	0.477225589
214153_at	214153_at	black	-0.389894923	0.210236928	-0.237365521	0.457574717	0.200638374	0.531801747	0.632639141	0.027264406	-0.550025928	0.063911041	-0.679132045	0.015148596	0.211928133	0.50845478	-0.431563292	0.161258227	0.006117002	0.984947192	-0.393994396	0.205059797	-0.275485974	0.386129486	-0.025150808	0.938157607	0.20738185	0.517801683	-0.371708127	0.234153687	0.184224974	0.566532893	0.446751921	0.145393454	0.630711188	0.02788336	0.007384147	0.981829398	0.34414752	0.273347414	-0.33884078	0.281300234	0.037642017	0.907540133	0.52563437	0.079234426	0.037585353	0.907678793	0.169587306
229210_at	229210_at	black	0.389760418	0.210408124	0.204527583	0.523707763	-0.127652295	0.692581712	-0.488740941	0.106886706	0.498581694	0.098963167	0.684919031	0.013983154	-0.248944712	0.435244407	0.293472691	0.354548502	-0.094129326	0.771068498	0.722991635	0.007887716	0.455302193	0.136921308	-0.130534436	0.685950078	-0.390890141	0.208972862	0.206249009	0.520142296	-0.243866087	0.444972612	-0.194552615	0.544572755	-0.722709405	0.007923819	0.018016922	0.955680666	-0.52048269	0.082764492	0.275627618	0.385875321	-0.282370696	0.373875372	-0.714411404	0.009041674	-0.056489644	0.861572309	-0.181669408
1560457_x_at	1560457_x_at	black	-0.389540715	0.210687941	-0.406634262	0.189591452	0.169556261	0.598319288	0.567679617	0.054192439	-0.666846585	0.017857982	-0.651781112	0.021646116	0.341808882	0.276836072	-0.285952475	0.367581222	-0.241006976	0.450494707	-0.299827326	0.34373004	-0.319050874	0.312102769	-0.127572938	0.692764589	0.293203401	0.3550109	-0.460619113	0.131817784	-0.225522417	0.480958391	0.128547639	0.690519432	0.031214011	0.923283973	0.086779382	0.788571201	-0.001833386	0.995488172	0.495031318	0.101774939	-0.444149442	0.148037458	0.210846704	0.510671371	-0.064327906	0.842563245	0.53986892
1561995_at	1561995_at	black	-0.389458442	0.210792782	-0.507906565	0.091827232	0.254403742	0.424903913	0.601530272	0.038534684	-0.690006082	0.013014558	-0.45727489	0.135013103	0.261220199	0.412163782	-0.263734603	0.407512948	-0.282496067	0.373654123	-0.33704027	0.284028151	-0.434781168	0.157809422	-0.111927177	0.729103579	0.139100625	0.666361016	-0.585396074	0.045529032	-0.20271976	0.527463476	0.202858862	0.527174084	-0.094069384	0.771210856	-0.087060664	0.787899666	0.068905782	0.831496111	0.600609465	0.038911821	-0.527212057	0.078174236	0.142738433	0.658098848	-0.029510268	0.927461335	0.545591336
213464_at	213464_at	black	-0.388740969	0.211708415	-0.306054998	0.333302044	0.135177336	0.67530985	0.555131349	0.060985392	-0.417012969	0.177446378	-0.669852982	0.017164515	0.092238825	0.775561399	-0.362115056	0.247393332	-0.025244529	0.937927551	-0.520338083	0.082865096	-0.355156864	0.257265827	0.032632776	0.919806693	0.238528386	0.455308098	-0.296257096	0.34978617	0.255006146	0.423770292	0.282454284	0.373727851	0.436788318	0.155682178	-0.255724338	0.422420723	0.539702992	0.070120618	-0.050154541	0.876985845	-0.098455436	0.760811674	0.827158558	0.000901784	-0.091581598	0.77712483	0.445236864
241223_x_at	241223_x_at	black	-0.388551766	0.211950276	-0.374539605	0.230328262	0.119147466	0.71226511	0.6604612	0.019398704	-0.710204675	0.009651366	-0.684437324	0.014077553	0.256666399	0.420653693	-0.276905443	0.383586289	-0.046752234	0.885280325	-0.450747234	0.141393804	-0.32984404	0.295080425	-0.13678846	0.671630207	0.316309138	0.316511546	-0.461598331	0.130891562	0.023489997	0.942235094	0.181602869	0.572164518	0.260685762	0.413155713	0.082788267	0.798113655	0.197809303	0.537722668	0.212140214	0.508020578	-0.260731324	0.413071102	0.42260273	0.171112042	0.003682253	0.99093837	0.539616392
223200_s_at	223200_s_at	black	-0.388502534	0.212013237	-0.372584087	0.232966222	0.131227849	0.684357585	0.618586104	0.032010737	-0.75003424	0.004961474	-0.689088481	0.013185489	0.486463648	0.108778599	-0.253889769	0.425872297	-0.123014648	0.7032942	-0.289906593	0.360697721	-0.33402905	0.288623863	-0.206915317	0.518765052	0.413173777	0.181880703	-0.474639941	0.118958387	-0.207058574	0.518469151	-0.01995903	0.950908154	0.199804115	0.533544862	0.261596093	0.411466824	-0.009022458	0.977798705	0.396317645	0.202160711	-0.289038813	0.362202533	0.095756096	0.767207532	-0.134129137	0.677707344	0.371731478
211452_x_at	211452_x_at	black	-0.388471574	0.212052836	-0.313326569	0.32134633	0.082102134	0.799756743	0.631101131	0.027757362	-0.791192483	0.002175417	-0.726293695	0.007474395	0.435779951	0.156748581	-0.256631861	0.420718412	-0.01133188	0.972117725	-0.363088349	0.246030433	-0.326893254	0.299681256	-0.192529731	0.54884592	0.482733738	0.111925039	-0.450369967	0.141768412	-0.070397033	0.827896935	-0.015475457	0.961928025	0.323916024	0.304363778	0.296112152	0.35003323	0.109326517	0.735196029	0.233755434	0.464645144	-0.135842792	0.673789222	0.203461111	0.52592194	-0.035306358	0.913257508	0.369287967
228015_s_at	228015_s_at	black	-0.388350753	0.212207417	-0.37940951	0.223836721	0.196873985	0.539686276	0.686708168	0.013636628	-0.780843662	0.002719163	-0.547413049	0.065445303	0.075189357	0.816351404	-0.287210626	0.365383567	0.026787075	0.934141711	-0.313881752	0.320443318	-0.418979968	0.175200904	-0.365321302	0.242920384	0.230046631	0.471961669	-0.773913228	0.003137372	0.097163533	0.763871038	0.095343913	0.768185348	0.137465749	0.670085316	0.094536288	0.770102167	0.306293453	0.33290621	0.180902486	0.573672538	-0.287048142	0.365666995	0.176281862	0.583660761	0.337846226	0.28280521	0.22003847
239251_at	239251_at	black	-0.388127031	0.21249383	-0.39180163	0.207819211	0.232655631	0.466809222	0.55720129	0.059826173	-0.432338513	0.160423043	-0.688106668	0.013370212	0.157346233	0.625281562	-0.479627394	0.114590967	-0.307475607	0.33094761	-0.378100307	0.225570955	-0.401480645	0.195808304	-0.030890189	0.924077809	0.013682998	0.966335401	-0.412244296	0.182964544	-0.04977039	0.877921813	0.458138117	0.134183551	0.123296501	0.702641711	-0.239522888	0.453373871	0.193326774	0.547160576	0.271390529	0.393515362	-0.467211092	0.125664323	0.586313231	0.045109071	-0.080807056	0.802860102	0.516983411
222251_s_at	222251_s_at	black	-0.388048055	0.212594993	-0.296867357	0.348746986	0.241009903	0.450489036	0.477239484	0.116668585	-0.611343422	0.034675671	-0.727502613	0.007327209	0.580319792	0.047903475	-0.321640203	0.307970482	-0.447022559	0.145120253	-0.052478944	0.871325661	-0.193003858	0.547843121	-0.058647384	0.856332296	0.317166144	0.315129789	-0.354591264	0.258078252	-0.369078257	0.237740371	0.191273929	0.551505665	0.24135932	0.449812432	0.129296979	0.688794932	-0.157277324	0.62543497	0.268851819	0.398129567	-0.229851915	0.472347261	-0.001267793	0.996880047	-0.216561138	0.499006882	0.152005284
233193_x_at	233193_x_at	black	-0.386473794	0.214617603	-0.434058499	0.158579832	0.231508681	0.469071067	0.626280014	0.02934431	-0.608089155	0.035923282	-0.656899344	0.020299207	0.321379709	0.308384818	-0.388232483	0.212358799	-0.240367474	0.451734286	-0.408690925	0.18714501	-0.465593322	0.127156727	-0.13977063	0.664836715	0.089501926	0.782076995	-0.514659216	0.086881869	-0.168117298	0.601473646	0.30499481	0.335065037	0.127819541	0.692196341	0.00856162	0.978932447	0.028929246	0.928886316	0.370235655	0.23615789	-0.451332408	0.14081402	0.296357643	0.34961484	-0.059784296	0.853573465	0.427700622
243790_at	243790_at	black	-0.385716893	0.215594201	-0.383854193	0.218008993	0.241733519	0.449088379	0.374442371	0.230459007	-0.548455936	0.064829908	-0.386312285	0.214825767	0.605464362	0.036952668	-0.185200374	0.564443703	-0.204989375	0.522750254	-0.399823325	0.197833861	-0.275952539	0.385292611	0.238721671	0.454931869	0.434587207	0.158015963	-0.130847949	0.685229917	-0.562078508	0.057155562	0.067954346	0.833793985	0.11700586	0.717247634	0.303804687	0.3370501	-0.268091963	0.399515938	0.560718263	0.057891861	-0.287468265	0.364934392	-0.100164194	0.756769986	-0.247296644	0.438389943	0.501230056
242398_x_at	242398_x_at	black	-0.38543627	0.21595696	-0.358027132	0.253165998	0.113372803	0.725723162	0.633012508	0.027145697	-0.670980646	0.016909573	-0.69270712	0.01252092	0.237820743	0.45668678	-0.219209893	0.493640903	-0.0268434	0.934003496	-0.54836519	0.064883297	-0.33061942	0.293878098	-0.073243967	0.821034268	0.335496892	0.28637842	-0.398424133	0.199553916	0.088972507	0.783338853	0.183029734	0.569097196	0.362191712	0.24728583	0.032924959	0.919090735	0.269691407	0.396600561	0.105217708	0.744850047	-0.149579826	0.64265603	0.533696103	0.073918726	0.012180163	0.97003131	0.514587141
227687_at	227687_at	black	0.384988494	0.216536558	0.28954851	0.361318271	-0.099977401	0.757211534	-0.567009541	0.054541138	0.518321628	0.084276615	0.643614946	0.023928271	-0.192284479	0.549364936	0.095521249	0.767764619	-0.090892488	0.778764922	0.58378076	0.046275376	0.210968053	0.510422431	-0.055470165	0.864049881	-0.462472745	0.130068062	0.231352452	0.469379551	-0.286168449	0.367203483	-0.0941803	0.770947446	-0.650508686	0.021990827	0.103429475	0.749062297	-0.530500293	0.075995789	0.225140189	0.481722053	-0.15224155	0.636682341	-0.738735579	0.006061265	0.10365178	0.748538305	-0.352896699
234654_at	234654_at	black	-0.384717658	0.216887582	-0.295993778	0.35023507	0.265217767	0.404781965	0.487050801	0.108288703	-0.404004573	0.192748203	-0.719085185	0.008398512	0.301678624	0.340612023	-0.398901467	0.198966092	-0.263905947	0.407196979	-0.536318606	0.072243611	-0.386861212	0.214118773	0.125233314	0.698162996	0.087763851	0.786221454	-0.248266531	0.436537469	-0.06691737	0.836299812	0.50154595	0.096655808	0.480190308	0.114104784	-0.097383536	0.763349829	0.136518933	0.672245323	-0.080380121	0.803883729	-0.109511189	0.734762941	0.559667592	0.058465093	-0.035750843	0.912169171	0.245248144
234135_x_at	234135_x_at	black	-0.384613479	0.217022698	-0.366721162	0.240982562	0.148987211	0.643988695	0.596859249	0.040474959	-0.710398156	0.009622671	-0.672967314	0.016467208	0.292488804	0.356239483	-0.424978882	0.16846305	-0.144287792	0.654590522	-0.331439993	0.292608705	-0.498307424	0.099178504	-0.238186789	0.455973376	0.238187548	0.455971898	-0.580283055	0.04792097	-0.129254031	0.688893734	0.116010579	0.71956665	0.031147354	0.923447375	0.13015677	0.686817919	0.102889963	0.750334382	0.472590473	0.12078435	-0.408050016	0.187905274	0.204978673	0.522772435	0.077888765	0.809862647	0.419954254
233101_at	233101_at	black	-0.384286127	0.21744759	-0.40147988	0.195809236	0.172566242	0.591741628	0.612505688	0.034237695	-0.682622424	0.014437444	-0.635802782	0.026270344	0.2671955	0.401154682	-0.363731786	0.245131864	-0.263390513	0.408147844	-0.080625331	0.803295774	-0.256883275	0.420247415	-0.251700044	0.43001009	0.238887148	0.454609885	-0.577262442	0.049374902	-0.177452671	0.581123436	0.150584363	0.640399249	-0.068110427	0.833416942	0.031113754	0.923529741	0.039033641	0.904135527	0.507436663	0.09217827	-0.545115547	0.066815254	0.147170704	0.648079623	-0.06280364	0.846254106	0.504161386
238725_at	238725_at	black	0.383925541	0.217916199	0.413462671	0.181544649	-0.241730522	0.449094176	-0.444935818	0.147235309	0.252527073	0.428445003	0.56175802	0.057328451	-0.298524548	0.345933366	0.257851604	0.418435791	0.276853878	0.383678525	0.47315413	0.12028034	0.273173885	0.390290403	-0.212102749	0.50809727	-0.169053581	0.599420498	0.121071765	0.707796947	0.13525274	0.67513749	-0.30232135	0.339533095	-0.2850878	0.369095583	0.280975395	0.376342355	-0.178997026	0.577783237	-0.23731697	0.457669469	0.322033974	0.307344744	-0.629890072	0.028150028	0.410398898	0.185128294	-0.530438523
232169_x_at	232169_x_at	black	-0.383749996	0.218144554	-0.377626232	0.226200919	0.152748455	0.63554693	0.636111705	0.026174702	-0.75244343	0.004747925	-0.628792407	0.028509377	0.27952076	0.378923202	-0.333025044	0.290165471	-0.094687611	0.769742926	-0.372147831	0.233557168	-0.384660851	0.216961252	-0.179609304	0.576461084	0.269945164	0.396139022	-0.539113178	0.070487474	-0.096348938	0.765801684	0.181506229	0.572372502	0.120100236	0.710051762	0.160050231	0.619272667	0.083080065	0.797415112	0.347339179	0.268627238	-0.347145606	0.268912166	0.21547262	0.501219575	0.090259147	0.780273013	0.488000899
234505_at	234505_at	black	-0.38344478	0.218541933	-0.352240373	0.261471052	0.117085953	0.71706111	0.592153035	0.042499029	-0.653683984	0.02113798	-0.518644508	0.08404951	0.180502208	0.5745351	-0.210781747	0.510804648	0.05137713	0.874008028	-0.551834421	0.062863809	-0.225431444	0.481140097	0.093259789	0.773134216	0.379008168	0.224367504	-0.285370849	0.368599502	0.058229296	0.857347202	0.260072894	0.414294674	0.308456103	0.329327881	0.056796543	0.860826696	0.2524208	0.42864596	0.122519339	0.704441285	-0.156293233	0.627627268	0.494831641	0.101934643	0.025501574	0.937296605	0.707046069
1557478_at	1557478_at	black	-0.383407763	0.218590157	-0.478752423	0.115349384	0.245041479	0.442711916	0.528987095	0.076993053	-0.582448077	0.046897598	-0.519112712	0.083720926	0.127350612	0.693277021	-0.279043429	0.379772084	-0.283825741	0.371311744	-0.502130587	0.096205032	-0.6070492	0.036328647	-0.115917731	0.719783097	0.073886365	0.819487314	-0.599780492	0.039253585	-0.051839152	0.872883084	0.169020192	0.599493669	-0.064831274	0.841345026	-0.260417529	0.413654008	0.28514694	0.368991903	0.54305443	0.068060987	-0.441165727	0.151106481	0.389614106	0.210594443	0.101708439	0.753122218	0.440899743
235328_at	235328_at	black	-0.38324537	0.218801791	-0.469036927	0.12399379	0.184630035	0.565664923	0.641183529	0.02464026	-0.60301824	0.037930767	-0.527310345	0.07810851	0.241593684	0.449358886	-0.086127338	0.790128401	-0.133953751	0.678108765	-0.288990267	0.362286812	-0.049569867	0.878410435	-0.06974593	0.82946802	0.317610308	0.314414973	-0.387194753	0.213689874	-0.125100747	0.698469266	0.172094397	0.592770895	0.144527343	0.654048661	0.008650255	0.978714386	0.043295494	0.893718344	0.297297153	0.348016098	-0.448545276	0.143589267	0.313856872	0.320483756	-0.190664177	0.552799014	0.66508341
235518_at	235518_at	black	0.382969784	0.219161226	0.509349708	0.090754773	-0.352305032	0.261377393	-0.525334736	0.079436879	0.415257015	0.179466056	0.245888045	0.441087095	0.005950591	0.98535666	0.267260304	0.401036105	0.167773431	0.602228369	0.577516384	0.049251492	0.329380798	0.29580006	-0.21465146	0.502891679	0.04480371	0.890035445	0.362653006	0.246639495	0.125363947	0.697861234	-0.575684787	0.050146485	-0.018647829	0.95413013	0.245266902	0.442278979	-0.134831407	0.676100773	-0.299162201	0.344853991	0.515231773	0.086471031	-0.429209281	0.16381119	-0.089511278	0.782054709	-0.715616919
242775_at	242775_at	black	0.381306454	0.221338185	0.372301469	0.23334895	-0.267495313	0.400606243	-0.479817485	0.114426636	0.423818167	0.169753794	0.530408666	0.076055923	-0.142465576	0.658717355	0.203679582	0.52546803	0.222940819	0.48612697	0.712499319	0.009315121	0.39713611	0.201145392	-0.257325361	0.419419848	-0.102416441	0.751451342	0.234656118	0.462876372	-0.111886316	0.729199193	-0.484351912	0.110552692	-0.45204317	0.140111871	0.350432057	0.264098337	-0.380871102	0.221910113	0.06931648	0.830504581	0.023795144	0.941485824	-0.729310535	0.007111163	-0.004271397	0.989488615	-0.416512204
233693_at	233693_at	black	-0.381277166	0.221376634	-0.417790223	0.176556946	0.220082953	0.491877929	0.480812661	0.113568851	-0.636595542	0.026025414	-0.404931389	0.191631952	0.238949722	0.454488157	-0.259728421	0.414935529	-0.05552135	0.863925462	-0.572415393	0.051772336	-0.545510789	0.066578182	-0.018888735	0.953538109	0.254886266	0.423995766	-0.471547093	0.121720974	-0.233420019	0.46530464	0.082451157	0.798920843	-0.013518097	0.966740912	0.155426245	0.629560981	0.0649217	0.841126216	0.540062621	0.069897579	-0.362901172	0.246292194	0.119724525	0.710924318	0.197879134	0.537576185	0.478142768
242608_x_at	242608_x_at	black	-0.381006325	0.221732374	-0.328673071	0.296901401	0.067285775	0.835409409	0.607241396	0.036253486	-0.640927321	0.024716169	-0.61257901	0.034210199	0.180913016	0.573649852	-0.262095366	0.410542015	0.107188558	0.740215062	-0.507445461	0.092171689	-0.274160368	0.388512302	-0.044272887	0.891331434	0.413061794	0.182011071	-0.340895193	0.278205956	0.091310319	0.77777038	0.127838788	0.692151995	0.292893353	0.355543679	0.110342664	0.73281386	0.293088868	0.355207661	0.161966358	0.615027484	-0.19167947	0.550646162	0.518495958	0.084153944	0.012899983	0.968260991	0.641858413
215628_x_at	215628_x_at	black	-0.380976586	0.221771456	-0.415150201	0.179589373	0.151607048	0.638104564	0.666199359	0.018009919	-0.69669322	0.011817933	-0.653270991	0.021247518	0.178345688	0.579191053	-0.257003071	0.420023083	-0.113795008	0.724736734	-0.381998218	0.220431233	-0.330547546	0.293989431	-0.216143694	0.499854927	0.229000117	0.474035775	-0.562035666	0.057178653	0.01443618	0.964483334	0.184884951	0.565118959	0.133756084	0.678561275	0.002151087	0.994706342	0.190777199	0.552559188	0.288130896	0.363780475	-0.381119676	0.22158345	0.384058429	0.21774343	0.055018529	0.865147823	0.519247821
233431_x_at	233431_x_at	black	-0.380724551	0.222102839	-0.472320827	0.121025951	0.260642408	0.41323623	0.621759381	0.030890771	-0.6348205	0.026576136	-0.566895056	0.054600872	0.230177447	0.471702699	-0.36392423	0.244863489	-0.272551922	0.391413602	-0.333139878	0.289988914	-0.451131469	0.141012936	-0.195628553	0.542305612	0.039263629	0.903573002	-0.616042218	0.032929386	-0.205990736	0.520676567	0.297115247	0.348325337	-0.051501947	0.873704099	-0.017025483	0.958117539	-0.000881074	0.997831734	0.494180534	0.102456567	-0.58077005	0.047689418	0.185143615	0.564565189	0.047557939	0.883315112	0.462046488
224159_x_at	224159_x_at	black	-0.380653151	0.222196771	-0.466804399	0.126038417	0.312750373	0.322284993	0.516063786	0.085876371	-0.498872034	0.098735556	-0.425781842	0.167573768	0.107583281	0.73928771	-0.100511871	0.755948313	-0.162211531	0.614485082	-0.621733928	0.030899641	-0.369828247	0.236714214	0.04343063	0.893388278	0.104460146	0.746633738	-0.438549709	0.153830522	-0.107570639	0.739317408	0.298328786	0.3462651	0.176462289	0.583269463	-0.102586611	0.751049889	0.130738658	0.68548094	0.201005212	0.531036039	-0.319231146	0.311814086	0.365019385	0.243339529	0.17471684	0.587059158	0.40527565
204287_at	204287_at	black	-0.379966591	0.22310122	-0.339565023	0.280207177	0.195829154	0.541883358	0.709374744	0.009775179	-0.652588941	0.021429322	-0.671231845	0.016853163	0.072277338	0.823363105	-0.359932967	0.250464999	-0.111183843	0.730843504	-0.307062276	0.331631705	-0.245970805	0.440928408	-0.179510409	0.576674557	0.110872107	0.731573533	-0.565015866	0.055587895	0.213347752	0.505551462	0.454781658	0.137427722	0.355848197	0.256274826	-0.132937863	0.680435423	0.341103404	0.277893447	-0.118177079	0.714521483	-0.212966751	0.50632994	0.522854026	0.081126577	0.119020476	0.712560271	0.357021818
1555961_a_at	1555961_a_at	black	0.378837973	0.224592818	0.484121118	0.11074774	-0.418241867	0.176041402	-0.431351298	0.161487098	0.237181905	0.457933103	0.388504988	0.212010099	-0.268975531	0.397904082	0.196738716	0.53997051	0.266104132	0.403154284	0.757201283	0.00434667	0.524930473	0.079710585	-0.247805289	0.437417963	0.074364166	0.818337106	0.249634271	0.433931561	0.226992408	0.478026637	-0.442100062	0.150141095	-0.345663455	0.271099582	0.232750506	0.466622351	-0.071350636	0.825596978	-0.131572308	0.683566941	0.270258058	0.395570298	-0.445404439	0.146758617	0.112193322	0.728480898	-0.229142442
233467_s_at	233467_s_at	black	0.377731	0.226061609	0.508162045	0.091636755	-0.325438195	0.30196467	-0.487195494	0.108168203	0.433418417	0.159264191	0.390547609	0.209407403	-0.442001384	0.150242865	0.23168543	0.468722176	0.242876606	0.446880017	0.508398998	0.09146033	0.538432485	0.070912494	-0.040851948	0.899689279	-0.0990187	0.759478786	0.377339037	0.226583063	0.372250738	0.23341769	-0.137371807	0.670299528	-0.097685295	0.762635074	0.017897309	0.955974646	0.054055274	0.867490256	-0.533471643	0.074063325	0.436850731	0.155616326	-0.110774015	0.731803288	0.255407278	0.423016255	-0.312287202
203988_s_at	203988_s_at	black	0.377243757	0.226709929	0.383744596	0.218151581	-0.108176293	0.737895105	-0.616943733	0.032601696	0.626679961	0.029210233	0.594289944	0.04157129	-0.332686532	0.29068629	0.046238718	0.886533164	-0.039255858	0.903592009	0.64897784	0.022410824	0.302125824	0.339861125	-0.037798656	0.907156845	-0.42964248	0.163339471	0.274547505	0.387815634	-0.130466107	0.686107065	-0.062385225	0.847267756	-0.530505929	0.075992092	0.015792193	0.961149319	-0.344273414	0.273160332	-0.024432007	0.939922186	-0.024825871	0.938955261	-0.566654977	0.054726283	0.19148134	0.551066009	-0.468793714
224254_x_at	224254_x_at	black	-0.377239073	0.226716167	-0.327580214	0.298606587	0.104086623	0.747513624	0.560497194	0.058012147	-0.585745535	0.045368692	-0.631839801	0.02751981	0.140943473	0.66217123	-0.191004065	0.552077922	0.049856161	0.877712821	-0.694136659	0.012265341	-0.411301353	0.184068179	0.01487892	0.963394714	0.340820905	0.278317505	-0.33709089	0.283951253	0.208109172	0.51630135	0.152325467	0.636494326	0.423325147	0.170303921	-0.068517122	0.832434643	0.448414309	0.143720534	0.02310124	0.943189725	-0.016069471	0.960467649	0.684831643	0.014000245	0.085282764	0.792146446	0.477077314
203857_s_at	203857_s_at	black	0.376942493	0.227111344	0.401893067	0.195306239	-0.106616202	0.741560302	-0.676523189	0.015696748	0.750526875	0.004917229	0.662265001	0.018953983	-0.346290951	0.270172252	0.103100363	0.749838224	0.071003906	0.826433098	0.441176042	0.151095802	0.307196485	0.331409495	0.163051499	0.612628141	-0.390164397	0.209894201	0.467726413	0.125191352	-0.081061708	0.802249678	-0.027750287	0.93177835	-0.358286601	0.252797274	-0.012116871	0.970186973	-0.26731512	0.400935819	-0.175584839	0.585173372	0.12445738	0.699956225	-0.394816351	0.204031229	0.139572697	0.665286903	-0.422045172
210679_x_at	210679_x_at	black	-0.376668381	0.22747695	-0.398005115	0.200070803	0.142534061	0.658562096	0.62655828	0.029250978	-0.708914415	0.009844361	-0.576542536	0.049725944	0.297898391	0.346995038	-0.266642385	0.402167472	-0.070393931	0.827904421	-0.361001953	0.248957437	-0.286164721	0.36721	-0.12525213	0.698119528	0.309723589	0.327240472	-0.455451341	0.13677643	-0.1394099	0.665657253	0.156911868	0.626248787	0.112047354	0.72882239	0.175182936	0.586046238	0.030665541	0.924628562	0.375074499	0.22960982	-0.385191829	0.216273246	0.212701489	0.506872249	-0.019019336	0.953217171	0.588432095
205322_s_at	205322_s_at	black	-0.376335894	0.227920889	-0.391724327	0.207916901	0.243954932	0.444801539	0.482893238	0.111789271	-0.455502581	0.136726679	-0.541742294	0.068862326	0.414279215	0.180596903	-0.030893948	0.924068594	-0.1653527	0.60755154	-0.791259226	0.002172205	-0.348333719	0.267166077	0.295100027	0.351761012	0.27001356	0.396014668	-0.10574627	0.743606222	-0.046822609	0.885108648	0.289826571	0.360836349	0.616612759	0.032721728	-0.119073356	0.71243736	0.18566235	0.563455294	-0.057890047	0.858170871	0.085608571	0.791367816	0.569344794	0.053332658	-0.219033595	0.493997249	0.355293213
235084_x_at	235084_x_at	black	-0.376197803	0.228105421	-0.359485207	0.251098052	0.095628556	0.767510059	0.644320348	0.023724534	-0.709020927	0.009828321	-0.602488783	0.038144878	0.089921692	0.781076833	-0.265987019	0.403369156	0.026538598	0.93475146	-0.412475166	0.182694959	-0.288380963	0.363345504	-0.163686838	0.611224967	0.319544397	0.311312804	-0.50690543	0.092576213	0.117543541	0.71599574	0.164454177	0.609531862	0.158538096	0.622630366	0.037565347	0.907727749	0.303369087	0.337778241	0.218706738	0.494658217	-0.290298307	0.360019534	0.450921697	0.141220787	0.14162824	0.660616641	0.608084787
238083_at	238083_at	black	-0.376157376	0.228159461	-0.389028962	0.211340591	0.110243132	0.733047098	0.695068996	0.01210075	-0.766294797	0.003651708	-0.601871225	0.038395702	0.173381722	0.589964398	-0.19563988	0.542281766	0.043187555	0.893981995	-0.446055505	0.146097985	-0.308820554	0.328726931	-0.206245875	0.520148778	0.329829861	0.295102438	-0.546196887	0.066168032	0.105159984	0.74498592	0.11966438	0.711064029	0.24081019	0.450875973	0.093442648	0.772699696	0.263401382	0.408127782	0.179015355	0.57774364	-0.239546601	0.453327799	0.373793767	0.231332271	0.100949729	0.754913844	0.516530857
1569409_x_at	1569409_x_at	black	-0.375062417	0.229626033	-0.345842813	0.270834336	0.13672839	0.671767283	0.580447774	0.047842563	-0.739137354	0.00601927	-0.653899375	0.021081016	0.334764371	0.287497757	-0.411682032	0.183622129	-0.159468501	0.620563614	-0.28130035	0.375767062	-0.454075537	0.138116621	-0.217331748	0.49744306	0.271462838	0.393384339	-0.551661738	0.062963286	-0.16067471	0.617887952	0.110471633	0.73251167	0.026572694	0.934667788	0.170255209	0.596789404	0.056032105	0.862684095	0.478916777	0.115206672	-0.376877675	0.227197765	0.132730923	0.680909684	0.059022133	0.855422767	0.424555011
1553185_at	1553185_at	black	-0.374693229	0.230121785	-0.308177146	0.329788264	0.109600301	0.734553983	0.503735501	0.094974845	-0.552578677	0.062436313	-0.555354709	0.06085956	-0.001437861	0.996461523	-0.234675243	0.462838849	0.041158991	0.898938736	-0.646673582	0.023053973	-0.394098511	0.204929336	0.053999264	0.867626491	0.314182178	0.319955253	-0.347224485	0.26879604	0.241170322	0.450178344	0.198208951	0.536884565	0.291329112	0.35823809	-0.153849428	0.633083359	0.522675952	0.081248802	0.071858547	0.824372479	-0.064982229	0.840979755	0.710534157	0.009602538	0.207946898	0.516635926	0.552587924
229830_at	229830_at	black	-0.374646931	0.230184	-0.384323876	0.217398567	0.197248231	0.53890022	0.534602111	0.073337038	-0.583298646	0.046499796	-0.577549239	0.049235541	0.662808436	0.018821476	-0.085350308	0.791985012	-0.112505721	0.727750191	-0.339398937	0.280457626	-0.221882177	0.48825373	-0.044022816	0.891942059	0.458231082	0.134094411	-0.262668802	0.409481115	-0.380838313	0.221953224	-0.0813586	0.801538129	0.385274125	0.21616673	0.347117377	0.268953732	-0.185332891	0.564160107	0.28260615	0.373459906	-0.18266873	0.56987262	-0.024753888	0.939131971	-0.3681055	0.239075249	0.217783961
222263_at	222263_at	black	0.374403622	0.230511122	0.159226153	0.621101711	-0.034130113	0.916138241	-0.353521764	0.259618557	0.50554302	0.093602069	0.636364802	0.026096531	-0.062574162	0.846810011	0.571305732	0.052332465	0.025315996	0.937752124	0.30064089	0.342357927	0.506262496	0.093059375	0.047017574	0.884633062	-0.403646722	0.193180268	0.364745866	0.243719618	-0.12783418	0.692162612	-0.015662943	0.961467082	-0.035733096	0.912212622	0.077165837	0.811599339	-0.542087432	0.068650918	-0.370365247	0.235981093	0.147512602	0.647308953	-0.532053058	0.074981673	-0.180661528	0.574191719	-0.439744769
205174_s_at	205174_s_at	black	0.374019444	0.231028202	0.341737089	0.276943571	-0.214988883	0.502204295	-0.581988395	0.047113582	0.576817635	0.049591593	0.488584498	0.107015968	-0.151003851	0.639457655	0.093018914	0.773706694	-0.004590969	0.988702229	0.330782272	0.293625927	0.04220448	0.896383686	0.043304764	0.893695702	-0.333854128	0.288892113	0.383634376	0.218295035	0.003031772	0.99253909	-0.219361291	0.493334982	-0.370845873	0.235326081	-0.100972596	0.754859831	-0.146652885	0.649247439	0.083503647	0.796401332	0.156815473	0.626463507	-0.283170466	0.37246513	-0.089813	0.781335781	-0.347206026
202806_at	202806_at	black	-0.373468791	0.231770552	-0.292620854	0.356012285	0.225334551	0.481333663	0.509953143	0.090308852	-0.613721763	0.033783696	-0.787290596	0.002369615	0.445487611	0.146674116	-0.524102017	0.080273498	-0.397922731	0.200172526	-0.131063572	0.684734757	-0.471329954	0.121916492	-0.238091173	0.456159676	0.129530074	0.688258772	-0.545676349	0.06647905	-0.287049116	0.365665294	0.228308872	0.475408069	0.096616843	0.765166596	0.116917937	0.717452407	-0.076634176	0.812877048	0.373573372	0.231629454	-0.365860587	0.242172768	0.063009258	0.845756056	-0.000798512	0.998034913	0.102784781
236322_at	236322_at	black	-0.373087728	0.232285106	-0.43490619	0.157676383	0.264461021	0.406174226	0.625307554	0.029672162	-0.741595959	0.005767034	-0.593490904	0.041916495	0.285857348	0.367747665	-0.353369282	0.259838597	-0.416334497	0.178225056	-0.096290831	0.765939448	-0.420931617	0.172990629	-0.300100461	0.343269057	0.059892326	0.853311398	-0.733712324	0.00660514	-0.158176264	0.623434796	0.241110922	0.450293375	-0.061802869	0.848678923	-0.104093452	0.747497534	0.059455954	0.854370067	0.46870541	0.124296022	-0.477374312	0.116550621	0.038133106	0.906338519	0.033854963	0.916812244	0.250009335
241303_x_at	241303_x_at	black	-0.372467641	0.23312387	-0.296983693	0.34854907	0.067418652	0.835088301	0.576520171	0.049736877	-0.727597504	0.007315749	-0.650454741	0.022005529	0.18151272	0.572358533	-0.350160549	0.264494124	0.044773159	0.890110027	-0.447446306	0.144693155	-0.430639774	0.16225677	-0.177682066	0.58062681	0.370014535	0.236459738	-0.495446238	0.101443616	0.044936863	0.889710395	0.066504985	0.837296722	0.148504161	0.645075686	0.172770753	0.59129573	0.260991304	0.412588472	0.298215521	0.346457115	-0.222930635	0.486147408	0.355597218	0.256634337	0.203344547	0.526164191	0.499345342
1563863_x_at	1563863_x_at	black	-0.37235761	0.233272892	-0.278511561	0.380719109	0.138955005	0.666692466	0.52992805	0.076371878	-0.594659676	0.041412242	-0.670396976	0.017041179	0.172644338	0.591571338	-0.254270706	0.425154464	0.022295944	0.945167426	-0.654793895	0.020845641	-0.468984284	0.124041751	-0.047378902	0.883751754	0.295166121	0.351648046	-0.397472804	0.200728626	0.139602285	0.665219601	0.169909993	0.597544841	0.439210307	0.153139711	0.041720005	0.897567573	0.357748422	0.253562416	-0.03128726	0.923104415	0.016632091	0.959084557	0.5443962	0.067248222	0.222281809	0.487450394	0.270346334
1569268_at	1569268_at	black	-0.372256973	0.233409242	-0.33466807	0.287645095	0.162428728	0.614004718	0.55650382	0.060215047	-0.639039084	0.025280857	-0.537981136	0.071195283	0.057925239	0.858085423	-0.349183775	0.265920839	0.051594463	0.873478833	-0.599101684	0.039535025	-0.521851751	0.081816145	-0.101117484	0.754517611	0.200560024	0.531965351	-0.520901093	0.082473877	0.070105414	0.82860053	0.222386798	0.487239447	0.163966083	0.61060862	0.069635679	0.829734108	0.299283915	0.344648168	0.203739104	0.525344392	-0.230005594	0.472042922	0.410387321	0.185141917	0.348744248	0.266564278	0.435775533
215529_x_at	215529_x_at	black	-0.371260632	0.234761704	-0.31395067	0.32033132	0.089068689	0.783109571	0.591856416	0.042628955	-0.730633351	0.00695614	-0.625980772	0.029444916	0.302709273	0.338882792	-0.283566912	0.3717671	0.016884355	0.958464447	-0.432321693	0.160441134	-0.311539187	0.324262995	-0.091965449	0.776211623	0.39793259	0.20016035	-0.395766539	0.202846131	-0.056044416	0.862654177	0.122810808	0.703766203	0.23470327	0.462783861	0.245267322	0.442278172	0.110105946	0.733368609	0.246328905	0.440242089	-0.202690862	0.527523606	0.276267501	0.384728191	0.063640167	0.844228184	0.534915122
233427_x_at	233427_x_at	black	-0.37125167	0.23477389	-0.351823242	0.262075746	0.130133522	0.686871351	0.580362596	0.047883097	-0.640267868	0.024912332	-0.678079588	0.015368004	0.297895187	0.347000475	-0.271747595	0.392868574	-0.109838415	0.733995711	-0.45362969	0.138552743	-0.313246446	0.321476765	-0.072109643	0.823767255	0.293609545	0.354313632	-0.376303641	0.227963981	-0.086881503	0.788327381	0.203003953	0.526872308	0.228251309	0.475522429	0.118960007	0.712700832	0.076127674	0.814094684	0.250392458	0.432490276	-0.277891502	0.3818247	0.375346214	0.22924538	-0.007313857	0.982002338	0.532510193
208082_x_at	208082_x_at	black	-0.371158109	0.234901136	-0.373616582	0.231571171	0.127586177	0.692734079	0.654749198	0.020857356	-0.640619751	0.02480752	-0.566456376	0.054830178	0.108078478	0.738124759	-0.273995908	0.388808447	0.050071815	0.877187391	-0.43894178	0.15342028	-0.247646938	0.437720446	-0.112870466	0.72689731	0.261067089	0.412447837	-0.447619265	0.144519061	0.0685427	0.832372871	0.253504276	0.426599318	0.211389464	0.509558352	0.069972888	0.828920315	0.219506321	0.493042007	0.153769048	0.633263106	-0.324642755	0.303217048	0.447559606	0.144579097	0.080482029	0.803639366	0.619517243
224723_x_at	224723_x_at	black	0.370176622	0.236238453	0.374764696	0.230025769	-0.163700792	0.611194161	-0.652508754	0.02145077	0.587919543	0.044380155	0.625103392	0.029741327	-0.37427605	0.230682748	0.059128976	0.855163484	0.053956115	0.867731446	0.513699412	0.087573535	0.103498502	0.748899585	-0.064289553	0.84265608	-0.340472224	0.278841417	0.225627274	0.480748992	-0.044889157	0.889826853	-0.276398391	0.38449376	-0.610583035	0.034964367	-0.022655688	0.944283908	-0.151564297	0.63820043	0.147860781	0.646524451	0.025652341	0.936926547	-0.504195484	0.094624222	0.258585328	0.417065662	-0.444629822
244062_at	244062_at	black	-0.370054101	0.23640571	-0.401206648	0.196142295	0.310750447	0.325554657	0.444185972	0.148000134	-0.225376431	0.481249993	-0.540074674	0.069890112	0.319266537	0.311757429	-0.148956972	0.644056724	-0.306616956	0.332369604	-0.596899526	0.040457938	-0.17124364	0.594628449	0.345557426	0.271256454	0.089508762	0.782060704	-0.024741327	0.939162807	-0.14557675	0.651676719	0.518408231	0.08421566	0.506327594	0.093010377	-0.257068824	0.419899976	0.065523231	0.839670914	-0.067380718	0.83517997	-0.170273419	0.596749567	0.647000409	0.022961945	-0.346191564	0.270319008	0.444232414
237868_x_at	237868_x_at	black	-0.369736871	0.236839096	-0.341587332	0.277167885	0.087780623	0.786181438	0.601485388	0.038553007	-0.725538984	0.007567397	-0.608816294	0.035641775	0.294445442	0.352880855	-0.184646766	0.565629083	0.029287985	0.92800647	-0.476491997	0.117324006	-0.26989305	0.396233786	-0.07820424	0.809105027	0.423959617	0.169596165	-0.377551662	0.226300105	-0.032719935	0.919593115	0.086119172	0.790147908	0.267457616	0.400675181	0.216047924	0.500049577	0.128173139	0.691381797	0.222461228	0.487089924	-0.182775881	0.56964242	0.315365327	0.318037115	0.032384842	0.920414268	0.559361866
232746_at	232746_at	black	-0.368950046	0.237916057	-0.49877865	0.098808726	0.301939277	0.34017425	0.466716506	0.12611936	-0.495467955	0.101426295	-0.517121616	0.085124323	0.458761734	0.133586325	-0.074468214	0.818086675	-0.349368768	0.26565029	-0.461153689	0.131311613	-0.429142452	0.163884038	-0.052235543	0.871918115	0.173338428	0.5900587	-0.413981153	0.180942499	-0.414902013	0.17987611	0.035813912	0.912014755	0.077018054	0.811954454	0.031763049	0.921938176	-0.15145187	0.638452563	0.535008627	0.073077064	-0.427476506	0.165706653	0.071932123	0.824195128	-0.167569583	0.602675948	0.26508893
242657_at	242657_at	black	-0.367900002	0.239357813	-0.237657852	0.457004415	0.037437865	0.908039712	0.541798498	0.068827869	-0.510122452	0.090184004	-0.608727058	0.035676237	0.237894195	0.456543583	-0.197462245	0.538450929	0.215352006	0.501465023	-0.547700861	0.065275067	-0.143555215	0.656248554	0.102838505	0.750455741	0.527431981	0.078027223	-0.114973978	0.721984253	0.163845194	0.610875416	0.105329787	0.744586253	0.57858788	0.048733155	0.137594872	0.66979092	0.358883857	0.251949727	-0.133084388	0.680099681	0.065643495	0.839380012	0.634712144	0.026610025	-0.126262554	0.695786547	0.53789788
39705_at	39705_at	black	-0.367494942	0.239915358	-0.229920175	0.472212071	0.065598248	0.839489455	0.606992527	0.036350831	-0.68894886	0.013211642	-0.657564945	0.020128658	0.352470358	0.261138002	-0.250418103	0.432441567	0.106417087	0.742028448	-0.437449343	0.154985622	-0.169524568	0.598388695	0.013691703	0.966313996	0.480154069	0.114136042	-0.243334458	0.445996938	0.091114375	0.778236736	0.192893546	0.548076368	0.569596624	0.053203467	0.239591209	0.453241136	0.215966228	0.500215648	-0.132935207	0.680441509	0.08007958	0.804604481	0.407943013	0.188032389	-0.054091972	0.867400995	0.425237691
213936_x_at	213936_x_at	black	-0.367258198	0.240241579	-0.353031731	0.26032609	0.104446426	0.746666053	0.606676525	0.036474705	-0.709285938	0.009788497	-0.550243091	0.063784656	0.116155527	0.719228785	-0.27831277	0.38107338	0.089549405	0.781963852	-0.544979653	0.066896899	-0.437258944	0.155186051	-0.144708649	0.653638649	0.300916543	0.341893696	-0.510890886	0.089618827	0.078618296	0.808110891	0.120875679	0.708251869	0.158730265	0.622203287	0.120707911	0.708641162	0.281502044	0.375410217	0.260806118	0.412932225	-0.243773742	0.44515046	0.383976235	0.217850281	0.22894493	0.474145266	0.537017289
233017_x_at	233017_x_at	black	-0.366898581	0.240737617	-0.400057355	0.197547054	0.200771368	0.531524093	0.509886583	0.090357966	-0.538444063	0.07090525	-0.573116514	0.051420602	0.244643075	0.44347757	-0.310307523	0.326281232	-0.274640714	0.387647998	-0.295772957	0.35061176	-0.246852715	0.439239105	-0.026974206	0.933682523	0.177327417	0.581394672	-0.374778311	0.23000748	-0.255537495	0.42277162	0.287774657	0.364400596	-0.027645194	0.932036184	0.014983857	0.963136701	-0.056426129	0.861726631	0.463320049	0.12927332	-0.524637226	0.07990953	0.265723513	0.403852832	-0.046243695	0.886521019	0.628493891
210230_at	210230_at	black	-0.366394525	0.241433904	-0.338137839	0.282363462	0.081745003	0.800612263	0.617943306	0.032241106	-0.596875686	0.040468012	-0.591134593	0.042946307	0.220585924	0.490863569	-0.202734146	0.527433545	0.073701481	0.819932471	-0.591850396	0.042631595	-0.281159501	0.376016362	0.049047502	0.879683486	0.356468182	0.255387998	-0.263987355	0.407046899	0.182077166	0.571144192	0.211314354	0.509712315	0.45605852	0.136187656	-0.030284397	0.925563053	0.369594879	0.237033232	0.007733488	0.980969888	-0.05309243	0.869832667	0.640476245	0.024850226	-0.119568973	0.711285669	0.5945652
225573_at	225573_at	black	-0.366175637	0.241736639	-0.271618385	0.393102561	0.117822434	0.715346639	0.583112133	0.046586821	-0.656722824	0.020344613	-0.833212351	0.000762719	0.367883043	0.23938114	-0.408095777	0.187850927	-0.186544354	0.561570177	-0.279908683	0.378234047	-0.376528984	0.227663011	-0.232106511	0.467891479	0.265599008	0.404081467	-0.473747854	0.119750942	-0.06192972	0.848371501	0.168386638	0.600882744	0.278205014	0.381265488	0.141684098	0.660489883	0.093296997	0.773045796	0.178961787	0.577859369	-0.218129853	0.495825761	0.310778173	0.325509205	-0.003418342	0.991587805	0.256364898
218333_at	218333_at	black	0.364989142	0.243381538	0.187175419	0.560222971	-0.044432688	0.890941259	-0.632617874	0.027271179	0.689777387	0.013057005	0.773147682	0.003186403	-0.257393141	0.419293037	0.43469113	0.157905278	-0.11675917	0.717822219	0.333418268	0.289561139	0.335597504	0.286224872	0.222447548	0.487117402	-0.387516341	0.213276841	0.444679158	0.14749681	-0.190036742	0.554131177	-0.136683791	0.67186906	-0.480049984	0.114225853	-0.214294739	0.503618831	-0.338275898	0.282154461	0.099646982	0.757992751	-0.006697358	0.983519205	-0.42709528	0.166125522	-0.085694724	0.791161953	-0.240491607
200818_at	200818_at	black	0.364612974	0.243904415	0.204675241	0.523401517	0.002404915	0.994081699	-0.607706043	0.036072238	0.765616199	0.003700441	0.696777549	0.011803385	-0.207445579	0.517670146	0.323527286	0.304978172	-0.214743304	0.502704537	0.515291137	0.08642851	0.455028649	0.13718728	0.186407534	0.561862436	-0.488988665	0.106682235	0.457934452	0.134378973	-0.293558873	0.354400586	0.020272214	0.950138676	-0.458420291	0.133913105	-0.178183224	0.579542418	-0.506346775	0.092995944	0.017274073	0.957506494	-0.123439906	0.702309801	-0.48695951	0.108364776	-0.183006377	0.569147353	-0.306228795
214902_x_at	214902_x_at	black	-0.364106046	0.244610095	-0.34175495	0.276916824	0.093636667	0.772238719	0.65408041	0.021033225	-0.73810135	0.006128006	-0.639755129	0.025065631	0.120915377	0.708159763	-0.331565091	0.292415456	0.022432969	0.94483089	-0.388309741	0.212259904	-0.394640861	0.204250566	-0.269100437	0.397676487	0.266680022	0.402098515	-0.594854531	0.041328595	0.102901858	0.750306329	0.133490733	0.679168882	0.134701549	0.676397754	0.097091526	0.764041651	0.273320432	0.390025994	0.247685387	0.437646991	-0.300152006	0.343182098	0.364687085	0.243801347	0.196384116	0.540715911	0.477537342
210166_at	210166_at	black	-0.363668845	0.245219677	-0.327519501	0.298701478	0.187879404	0.558721651	0.627071957	0.029079251	-0.567149853	0.054467992	-0.733812386	0.006593961	0.369440734	0.237244091	-0.210927356	0.510505913	-0.149685527	0.642418432	-0.539191036	0.070438972	-0.379035818	0.224330912	-0.045397588	0.888585804	0.191776138	0.550441365	-0.361042443	0.248900439	0.143570475	0.656214004	0.292339629	0.35649624	0.647028614	0.022954015	-0.107163922	0.740272952	0.297289346	0.348029367	-0.194924539	0.543788616	0.069764291	0.829423709	0.561174957	0.057643921	-0.156975188	0.626107754	0.133986807
214707_x_at	214707_x_at	black	-0.363209685	0.245860838	-0.348109613	0.267494929	0.089435902	0.782234337	0.636319372	0.02611055	-0.687707267	0.013445903	-0.610988179	0.034810333	0.300464926	0.342654449	-0.1785791	0.578686396	0.056865364	0.860659509	-0.523413339	0.080743492	-0.253303445	0.426978318	-0.046698527	0.885411344	0.382661536	0.219563682	-0.33449197	0.287914634	0.027712447	0.931871185	0.155240903	0.629974643	0.375170723	0.229480719	0.171716851	0.593594958	0.159689875	0.620072235	0.10728892	0.739979244	-0.140550402	0.663064151	0.408065186	0.187887257	-0.049907984	0.877586553	0.561079058
203112_s_at	203112_s_at	black	-0.362864332	0.246343732	-0.246310577	0.440277203	0.079333746	0.806393731	0.614151574	0.03362427	-0.637595238	0.02571891	-0.656580761	0.02038121	-0.004497951	0.988931122	-0.40944774	0.186249716	0.088959615	0.783369589	-0.482662273	0.111985906	-0.372667421	0.23285344	-0.115023892	0.721867787	0.241969751	0.448631568	-0.465714854	0.127044212	0.321254065	0.308584777	0.315078846	0.318500979	0.346163375	0.27036064	-0.050004547	0.877351281	0.501770589	0.096482436	-0.075113134	0.81653478	-0.078366127	0.808716311	0.656064059	0.020514724	0.257429169	0.419225638	0.460389826
215693_x_at	215693_x_at	black	-0.362745274	0.246510335	-0.261761629	0.411160085	0.090317139	0.780134893	0.553153456	0.062107546	-0.66851801	0.017469959	-0.772412366	0.003234044	0.505711138	0.093475069	-0.280415047	0.377335456	-0.135391025	0.67482143	-0.221939228	0.48813901	-0.204198882	0.524389774	-0.149642394	0.642515384	0.443707779	0.148489208	-0.332328137	0.291238274	-0.180032917	0.575547036	0.0445998	0.890533255	0.332714356	0.290643461	0.296620996	0.349166304	-0.038326669	0.905864951	0.194912106	0.543814821	-0.160338079	0.618634255	0.16758275	0.602647034	-0.161445109	0.616181248	0.310944362
241065_x_at	241065_x_at	black	-0.362481321	0.246879932	-0.451913383	0.140239917	0.212517535	0.507248478	0.60147846	0.038555836	-0.610900508	0.034843624	-0.531007727	0.075663357	0.051262043	0.874288277	-0.244669334	0.443427085	-0.187246557	0.560071189	-0.466067786	0.126717837	-0.398144507	0.199898763	-0.132326688	0.681836411	0.067140221	0.83576118	-0.566683246	0.054711505	0.005549372	0.986343903	0.307803592	0.330405314	0.011501507	0.971700501	-0.15291313	0.635178233	0.203676624	0.525474174	0.34370746	0.274001935	-0.454345519	0.13785296	0.424544043	0.168945875	0.162336403	0.61420889	0.561152816
220330_s_at	220330_s_at	black	0.36214646	0.247349288	0.246068743	0.440740653	-0.071095295	0.826212703	-0.560100838	0.058228243	0.509361475	0.090746063	0.600289124	0.039043637	-0.09214219	0.77579123	0.375470486	0.229078815	-0.080499489	0.803597501	0.236591461	0.459086437	0.054030927	0.867549475	0.037090177	0.908890609	-0.367018909	0.240571575	0.273256308	0.39014168	-0.080211491	0.804288117	-0.256896497	0.420222653	-0.255698581	0.422469087	-0.093956615	0.771478693	-0.245920678	0.441024521	-0.041166972	0.898919226	0.266536243	0.402361972	-0.503525363	0.095135314	0.017526291	0.956886553	-0.633167585
209487_at	209487_at	black	-0.361891222	0.247707392	-0.170650593	0.595924638	0.019231869	0.952694904	0.545292274	0.066709178	-0.587504069	0.044567886	-0.581953059	0.047130213	0.31770601	0.314261073	-0.322763589	0.306187191	0.273352087	0.389968893	-0.208823566	0.514829531	-0.113230529	0.726055654	-0.106196041	0.742548253	0.609475751	0.035387838	-0.254896847	0.423975863	0.054920061	0.865387229	-0.07598203	0.814444883	0.455179037	0.137041014	0.37030701	0.236060534	0.258433022	0.417349889	-0.024957677	0.938631697	0.001909498	0.995300868	0.254936814	0.423900686	-0.107300258	0.739952605	0.324356654
221506_s_at	221506_s_at	black	-0.361749465	0.247906412	-0.243800801	0.445098344	0.15242375	0.63627415	0.665120815	0.018265212	-0.740193913	0.005909878	-0.564092502	0.056077418	0.166983374	0.603963757	-0.379381451	0.223873805	0.069153084	0.830899033	-0.281702006	0.375056609	-0.303867703	0.336944834	-0.182548833	0.570130247	0.254509243	0.42470527	-0.551805259	0.062880601	0.209467523	0.513504404	0.295326991	0.351373172	0.434763758	0.157827954	0.099927474	0.757329564	0.351219463	0.26295245	-0.168839898	0.599888842	0.004260151	0.989516288	0.279025696	0.379803638	0.195204939	0.543197751	0.176811813
239017_at	239017_at	black	-0.361346052	0.248473299	-0.308791111	0.328775457	0.046474218	0.885958577	0.511407512	0.089240199	-0.607547595	0.036133972	-0.516065212	0.085875354	0.356948096	0.254702759	-0.159713136	0.620020613	0.055475968	0.864035775	-0.437193557	0.155254921	-0.120101914	0.710047865	0.136302923	0.672738432	0.544431	0.067227231	-0.121113161	0.70770092	-0.078887209	0.807465378	0.065965973	0.838600069	0.295911269	0.350375794	0.185748194	0.563271705	0.126020089	0.696346158	0.247703204	0.437612955	-0.133571002	0.678985062	0.373448186	0.231798359	-0.217104093	0.497904819	0.738332044
209964_s_at	209964_s_at	black	-0.360780413	0.24926943	-0.419850058	0.174213339	0.268353935	0.399037689	0.53312954	0.074284083	-0.492861532	0.103519332	-0.676645753	0.015670673	0.181478637	0.572431891	-0.376189858	0.228116041	-0.415442845	0.179251641	-0.242528605	0.447551778	-0.45772264	0.134582407	-0.255838972	0.422205508	-0.035746346	0.912180181	-0.618845643	0.031918058	-0.162428909	0.614004318	0.271176711	0.393902931	-0.047461597	0.883550072	-0.177297872	0.58145866	0.065964196	0.838604368	0.427197216	0.166013455	-0.555846861	0.060582939	0.293488987	0.35452053	0.044726645	0.890223582	0.259913308
222207_x_at	222207_x_at	black	-0.360661095	0.24943756	-0.329752907	0.29522192	0.086136138	0.79010738	0.621424906	0.031007471	-0.675880592	0.015833975	-0.672640047	0.016539487	0.254536993	0.424653028	-0.287724872	0.364487303	-0.018733642	0.953919244	-0.420728255	0.173220119	-0.292691256	0.355891185	-0.130733797	0.685492105	0.317484501	0.31461735	-0.407993388	0.187972538	0.010150646	0.975023327	0.177876342	0.580206347	0.249099602	0.434949346	0.139787208	0.664799014	0.150093584	0.641501479	0.197045238	0.539326522	-0.249546707	0.434098166	0.398516625	0.199439933	0.007965178	0.980399854	0.546261309
237352_at	237352_at	black	-0.360624184	0.249489584	-0.244671491	0.443422938	0.102331754	0.751651151	0.41691845	0.177554728	-0.53760308	0.071432746	-0.716208873	0.008790123	0.639714768	0.025077727	-0.107214298	0.740154578	-0.144415143	0.654302437	-0.44487742	0.147294782	-0.18969185	0.554864008	0.132519755	0.681393746	0.560032323	0.058265654	-0.049157333	0.879415794	-0.235283145	0.461646878	-0.017259622	0.957542015	0.543949005	0.067518358	0.258672833	0.416902406	-0.035392586	0.913046364	0.098175492	0.761474347	0.085443946	0.791761224	0.270032031	0.395981088	-0.326426552	0.300412591	0.285238129
222252_x_at	222252_x_at	black	-0.356545722	0.25527721	-0.344351883	0.273043763	0.108436211	0.737284952	0.616203515	0.032870584	-0.689751931	0.013061736	-0.593569869	0.04188229	0.12981711	0.687598722	-0.287135719	0.365514215	0.043107438	0.894177692	-0.516252483	0.085741891	-0.403604584	0.193231183	-0.158185254	0.623414805	0.251778281	0.429861915	-0.501303179	0.096843409	0.074935997	0.816960972	0.18345015	0.568194693	0.188762097	0.556841544	0.10874827	0.736552582	0.236026305	0.460191654	0.205160754	0.522395098	-0.252279548	0.428913133	0.402350347	0.194750492	0.20186689	0.529239292	0.513567851
226480_at	226480_at	black	0.356518962	0.255315441	0.374549965	0.230314335	-0.196294523	0.540904312	-0.39266576	0.20672909	0.376244836	0.22804256	0.440666552	0.151623868	-0.142012387	0.659745073	0.142944169	0.657632618	0.20741051	0.517742527	0.4169048	0.177570379	0.086567275	0.789077674	-0.223907134	0.484189374	-0.26603784	0.403275905	0.134778472	0.676221828	0.177901557	0.580151782	-0.295326576	0.35137388	-0.08358845	0.796198403	0.113732707	0.724882267	-0.064726329	0.84159898	-0.304169814	0.336440414	0.369375693	0.237333096	-0.46276998	0.129788904	0.089758283	0.781466145	-0.738876266
212444_at	212444_at	black	-0.356317049	0.255604013	-0.371189536	0.23485839	0.23149718	0.469093773	0.513546455	0.087684104	-0.310924445	0.325269472	-0.587909636	0.044384625	0.065468191	0.839804055	-0.19671326	0.540024006	-0.202571921	0.527771118	-0.519789714	0.083247352	-0.211407278	0.509521839	0.112090113	0.728722351	0.069580688	0.829866834	-0.245036977	0.442720564	0.128248316	0.691208659	0.44736393	0.144776119	0.395768458	0.202843742	-0.353354235	0.259860317	0.332672144	0.290708438	-0.094310673	0.770637853	-0.200771199	0.531524446	0.778515791	0.002854577	-0.108433567	0.737291158	0.447526235
238408_at	238408_at	black	-0.355982004	0.256083276	-0.403425859	0.193447232	0.150312349	0.641010076	0.429014902	0.164023133	-0.50890095	0.091087354	-0.405270757	0.19122422	0.286472153	0.366672646	-0.199765878	0.533624814	-0.172343532	0.592227355	-0.226035791	0.479933583	-0.156014676	0.628248321	0.04107785	0.899137072	0.365846953	0.242191652	-0.266189845	0.402997059	-0.335671708	0.286111655	0.040522923	0.900493641	-0.137537287	0.669922208	0.087215732	0.787529513	-0.062093014	0.847975792	0.655094392	0.020767003	-0.532949756	0.074400277	0.129919536	0.687363237	-0.184231028	0.566519916	0.738897334
232644_x_at	232644_x_at	black	-0.355866538	0.256248566	-0.420068681	0.173965748	0.165650399	0.60689595	0.66720653	0.017773891	-0.721612624	0.008065298	-0.537336153	0.071600735	0.025593749	0.937070362	-0.201850945	0.529272517	-0.033736901	0.917101462	-0.514767563	0.086804023	-0.467966997	0.124970939	-0.247310207	0.438364011	0.134627134	0.676567956	-0.671770701	0.016732622	0.189459472	0.555357994	0.190352702	0.553460169	0.143207878	0.657035177	-0.105599812	0.743950815	0.374635572	0.230199267	0.196030579	0.541459506	-0.270889124	0.394424521	0.429412625	0.163589657	0.263512052	0.407923531	0.410185521
200701_at	200701_at	black	0.35563403	0.256581589	0.326866438	0.29972325	-0.08685253	0.788396555	-0.463781267	0.128842046	0.504785513	0.094175745	0.528123472	0.07756621	-0.160549922	0.618164564	0.383700709	0.218208694	0.026300923	0.935334731	0.323480191	0.30505265	0.370566808	0.235706268	0.089037482	0.783183961	-0.318152194	0.313544102	0.370445439	0.235871731	0.094531475	0.770113594	-0.028422771	0.930128625	0.053925427	0.867806091	-0.055459673	0.864075384	-0.199931097	0.533279388	-0.525909182	0.079049054	0.43503732	0.157536921	-0.346762632	0.269476395	0.017696009	0.956469406	-0.617893173
202599_s_at	202599_s_at	black	0.354862341	0.257688693	0.202165713	0.528616803	0.010343443	0.974549063	-0.632821776	0.027206291	0.742224718	0.005703826	0.687843187	0.013420109	-0.229118368	0.473801199	0.236554582	0.459158518	-0.169715708	0.597970154	0.276319419	0.384635194	0.124314029	0.700287672	0.17990873	0.57581494	-0.551306525	0.063168256	0.377499989	0.226368852	-0.232261469	0.467585956	-0.018400825	0.954737156	-0.461862839	0.130642099	-0.209540439	0.513354451	-0.368898996	0.237986031	0.089431735	0.782244265	-0.047072638	0.884498749	-0.418128744	0.176170442	-0.020477409	0.94963454	-0.404884561
222540_s_at	222540_s_at	black	-0.353882013	0.259099127	-0.248555905	0.435985503	0.073113098	0.821349485	0.591823813	0.042643253	-0.691249878	0.012785488	-0.588008435	0.044340062	0.478144955	0.115877875	-0.20309883	0.52667501	0.110114851	0.733347738	-0.267951025	0.399773349	-0.084399128	0.794259081	-0.060568641	0.85167105	0.540082157	0.069885477	-0.250986426	0.431362796	-0.109640783	0.734459062	0.039622953	0.902694217	0.464150409	0.128497547	0.422182287	0.171583471	-3.20E-05	0.999921213	0.026912879	0.933833006	-0.037467462	0.907967284	0.110338267	0.732824162	-0.169854746	0.59766577	0.371445203
1559436_x_at	1559436_x_at	black	-0.35274029	0.260747416	-0.310511415	0.325946656	0.064683161	0.841703446	0.628013284	0.028766443	-0.748009896	0.005146451	-0.688003497	0.013389734	0.279551391	0.378868762	-0.263924847	0.407162133	-0.028342471	0.930325602	-0.358658737	0.252268991	-0.289917819	0.360678276	-0.196502	0.54046806	0.357504372	0.253909833	-0.461807438	0.130694322	0.024537609	0.939662929	0.110827968	0.731676915	0.237596719	0.457123651	0.174866895	0.586732985	0.153346736	0.634207777	0.206207135	0.520228903	-0.205598226	0.521488979	0.318103283	0.313622653	0.041743996	0.897508943	0.481719564
217560_at	217560_at	black	-0.352367997	0.261286204	-0.243567736	0.445547327	0.029987388	0.926291323	0.576326694	0.049831533	-0.629614003	0.028240097	-0.716387125	0.008765465	0.152988297	0.635009962	-0.384845258	0.21672216	0.110979945	0.731320973	-0.512088389	0.088742849	-0.484877516	0.110109346	-0.190234681	0.553710773	0.33106254	0.293192225	-0.447803139	0.144334129	0.21753815	0.497024576	0.071026054	0.826379684	0.32650403	0.300291111	0.080049393	0.804676884	0.426961854	0.166272281	0.096723671	0.76491339	-0.079426695	0.8061707	0.562149142	0.057117508	0.138782971	0.667084104	0.375290666
222043_at	222043_at	black	-0.352001701	0.261816944	-0.475008938	0.118631571	0.26423985	0.40658159	0.521402146	0.082126767	-0.451931159	0.140222375	-0.382384431	0.219925856	0.027715091	0.931864699	-0.105491758	0.744205076	-0.233345869	0.465450493	-0.334519248	0.287872873	-0.092694724	0.774477341	0.023799174	0.941475929	0.095262914	0.768377537	-0.388830455	0.211594082	-0.143703933	0.655911849	0.35456405	0.258117381	-0.035913987	0.911769742	-0.171047001	0.595058111	0.042055049	0.896748822	0.327394873	0.298896318	-0.554850793	0.061143701	0.354161867	0.258696033	0.01946669	0.952117889	0.67998842
210973_s_at	210973_s_at	black	-0.351344501	0.262770752	-0.405426266	0.191037563	0.192655907	0.548578978	0.557997414	0.059384432	-0.561462796	0.057488033	-0.63857743	0.025420327	0.266075426	0.403206947	-0.356331441	0.255583438	-0.313520105	0.321031383	-0.179936082	0.57575593	-0.322908309	0.305957877	-0.220961218	0.490107316	0.105986047	0.743042159	-0.521350548	0.082162466	-0.22551581	0.480971587	0.211924188	0.508462859	-0.069365115	0.830387178	-0.002348596	0.994220295	-0.042425326	0.89584408	0.503013839	0.095526693	-0.58049211	0.047821474	0.199781958	0.533591191	-0.074418982	0.818205167	0.462961786
225239_at	225239_at	black	-0.350829585	0.263519466	-0.277969138	0.381686181	0.152966597	0.635058539	0.618652104	0.031987151	-0.693987263	0.012291868	-0.697888603	0.011612941	0.159317163	0.620899617	-0.51818088	0.084375744	-0.06573597	0.839156339	-0.389601438	0.210610581	-0.607073227	0.036319245	-0.312422415	0.322819932	0.079835295	0.805190425	-0.669782232	0.017180604	0.101826545	0.752843423	0.264208212	0.406639879	0.200382797	0.532335498	0.071801722	0.824509458	0.271276054	0.393722837	0.141430107	0.661066325	-0.218951626	0.494162968	0.314320447	0.319730763	0.297351221	0.347924211	0.164696646
212994_at	212994_at	black	-0.350775647	0.263597966	-0.323810237	0.304530904	0.254770582	0.424213405	0.466316139	0.1264885	-0.246174322	0.440538292	-0.680384826	0.014890444	0.264921154	0.405327388	-0.422220854	0.171540193	-0.414583357	0.180244681	-0.332445889	0.291056852	-0.293341414	0.354773877	0.131960359	0.682676585	-0.031875865	0.921661666	-0.194667108	0.544331316	-0.013976358	0.965614014	0.54610826	0.066220914	0.372752231	0.232738695	-0.396816182	0.201541896	0.213100904	0.506055772	-0.0003848	0.999053031	-0.24089676	0.450708228	0.684435299	0.014077951	-0.342548711	0.275729692	0.321645197
239762_at	239762_at	black	-0.350719276	0.263680021	-0.420799683	0.173139492	0.184581173	0.565769596	0.596172621	0.040765911	-0.504272929	0.094565275	-0.550872526	0.063419315	0.231935617	0.468228532	-0.231890613	0.468317311	-0.182140738	0.571007489	-0.391570099	0.208111887	-0.15942837	0.620652707	0.031098893	0.923566171	0.142232479	0.659245893	-0.293066977	0.355245274	-0.1028235	0.750491131	0.392790606	0.206571883	0.185098472	0.564661819	-0.060462332	0.851928859	0.024337067	0.940155272	0.224099176	0.483804723	-0.423339227	0.170288195	0.447317288	0.144823107	-0.190921965	0.552252065	0.684771394
1558299_at	1558299_at	black	-0.349856092	0.264938349	-0.47165273	0.121625929	0.289042178	0.362196691	0.525180412	0.079541288	-0.517928499	0.084553694	-0.400646905	0.196825689	0.624986633	0.029780933	0.139699954	0.664997452	-0.355807341	0.256333329	-0.377219525	0.226742201	-0.018681146	0.954048253	0.250462204	0.432357809	0.303424906	0.337684887	-0.104380787	0.746820655	-0.299308286	0.344606963	0.235804696	0.460625374	0.480175907	0.114117205	-0.070328832	0.828061475	-0.138933361	0.666741733	0.104531951	0.746464623	-0.085300966	0.792102942	0.144811599	0.653405873	-0.574349551	0.050806093	0.371474161
201284_s_at	201284_s_at	black	0.349308004	0.265739138	0.349349958	0.265677792	-0.168863106	0.599837968	-0.458967119	0.13339001	0.400563973	0.196927066	0.587561927	0.044541709	-0.401945545	0.195242411	0.215657371	0.500843714	0.237355718	0.457593849	0.216679845	0.498765843	0.023493923	0.942225454	-0.078502609	0.808388627	-0.308160009	0.329816557	0.131172138	0.684485489	0.330905083	0.293435837	-0.214550076	0.503098297	-0.16920117	0.599097099	-0.107033378	0.740579724	0.16660582	0.604793731	-0.313732899	0.320685292	0.417941539	0.176384116	-0.265222188	0.404773837	0.348341611	0.267154501	-0.592302967
215604_x_at	215604_x_at	black	-0.34897469	0.266226814	-0.332217796	0.291408335	0.094111341	0.771111212	0.592755059	0.042236191	-0.704193065	0.010575152	-0.643623765	0.023925716	0.269137271	0.397609384	-0.329454323	0.295685775	-0.090157388	0.780515381	-0.343017515	0.275029929	-0.344861013	0.272288116	-0.173438074	0.589841661	0.275156396	0.38672121	-0.467234549	0.125642769	-0.065074058	0.840757569	0.160351811	0.618603803	0.10655829	0.741696451	0.149128708	0.643670412	0.085240725	0.792246927	0.344003242	0.273561907	-0.32735959	0.298951491	0.269134513	0.397614408	0.043801444	0.892482651	0.529260054
233775_x_at	233775_x_at	black	-0.34838519	0.267090583	-0.315967272	0.317063668	0.062991013	0.845800247	0.58747669	0.044580276	-0.687865715	0.013415838	-0.598264741	0.039884001	0.17955758	0.57657273	-0.280516561	0.377155442	0.065130068	0.840622053	-0.427973639	0.165161435	-0.326544197	0.300228144	-0.163709668	0.611174566	0.34531068	0.271621725	-0.445005702	0.147164158	0.018666219	0.954084936	0.091072106	0.778337347	0.148283652	0.645572103	0.194028814	0.545677905	0.178013631	0.579909289	0.275032215	0.386944285	-0.271276763	0.393721551	0.337134487	0.283885034	0.129326213	0.68872768	0.563485339
225065_x_at	225065_x_at	black	0.347732011	0.268049546	0.184499435	0.565944716	-0.007712565	0.981021364	-0.435408423	0.157142662	0.624118868	0.030076486	0.757964837	0.004284747	-0.552812468	0.062302442	0.265847757	0.40362474	-0.002200798	0.994584009	0.361125664	0.248783314	0.362429759	0.24695217	0.104605551	0.746291291	-0.597004202	0.040413726	0.234081904	0.464003653	0.132997063	0.680299768	0.210111746	0.512180223	-0.385786729	0.215503982	-0.364320873	0.244310893	-0.098891364	0.759780057	-0.246980059	0.438995435	-0.035131008	0.913686895	-0.206417844	0.51979317	0.153921017	0.632923289	-0.221778958
243674_at	243674_at	black	-0.345816653	0.270873013	-0.330667763	0.293803228	0.06813994	0.833345651	0.520837409	0.082518065	-0.625751136	0.029522289	-0.49565168	0.101279833	0.245947515	0.440973062	-0.27555939	0.385997739	0.072316995	0.823267537	-0.25355648	0.426500829	-0.345592217	0.271204975	-0.234345833	0.463485356	0.419074905	0.175092979	-0.472694148	0.120691542	-0.107289106	0.739978806	-0.162438463	0.613983191	-0.008685	0.978628907	0.231411675	0.4692626	0.1510957	0.639251556	0.508977039	0.091030905	-0.367569538	0.239812622	0.120598879	0.708894196	-0.006316906	0.984455317	0.457050465
208301_at	208301_at	black	-0.344948914	0.272157775	-0.324859387	0.302875685	0.207413686	0.517735971	0.394650914	0.204237998	-0.486189173	0.109008113	-0.740910734	0.005836518	0.481021267	0.113389586	-0.384383813	0.217320744	-0.478301423	0.115741597	-0.287739669	0.364461531	-0.534943152	0.073118893	-0.104708946	0.746047808	0.127348638	0.693281571	-0.3964891	0.20194776	-0.315121633	0.318431676	0.130146842	0.686840736	0.066508704	0.837287729	-0.036790199	0.909624813	-0.050061747	0.87721192	0.501241684	0.096890968	-0.331944958	0.291829085	0.191404131	0.551229654	-0.14798721	0.646239669	0.170546902
216702_x_at	216702_x_at	black	-0.343557601	0.274225032	-0.415092602	0.179655893	0.163931698	0.610684502	0.560835658	0.057828056	-0.577857864	0.049085882	-0.397250163	0.201004156	0.013750001	0.966170636	-0.015120179	0.962801525	0.069430502	0.830229343	-0.695234584	0.01207169	-0.330479384	0.294095038	0.007397338	0.981796943	0.239793474	0.452848279	-0.407044693	0.189101663	0.159383405	0.620752538	0.167463787	0.602908287	0.261562836	0.411528464	-0.093811808	0.771822654	0.358923206	0.251893946	0.094488046	0.770216702	-0.148985085	0.643993479	0.529392868	0.076724758	0.188921007	0.556503347	0.537416163
226023_at	226023_at	black	-0.343093196	0.274917059	-0.149281558	0.643326652	0.044946374	0.889687177	0.590164149	0.043375598	-0.712204647	0.009357805	-0.775270169	0.003051877	0.339868933	0.279749227	-0.411885062	0.18338451	0.076718226	0.812675027	-0.245268086	0.442276706	-0.333795036	0.288982765	-0.279802336	0.378422912	0.403722916	0.193088222	-0.466018213	0.126763647	0.106274289	0.742364236	0.058908001	0.855699753	0.466297387	0.126505807	0.315774438	0.317375334	0.23114882	0.469781779	-0.082748939	0.798207814	0.047013959	0.884641881	0.244482628	0.443786096	0.106944891	0.740787683	0.081558246
242633_x_at	242633_x_at	black	-0.341289749	0.277613928	-0.395803183	0.202800512	0.129129969	0.689179163	0.613742479	0.033776	-0.618142966	0.032169424	-0.511088495	0.089473874	0.297396966	0.347846479	-0.12635563	0.695571765	-0.037902075	0.906903792	-0.417555169	0.176825629	-0.120351054	0.709469434	-0.000129722	0.999680762	0.301628802	0.340695735	-0.287640358	0.364634521	-0.098541281	0.760608497	0.232889731	0.466348191	0.248518892	0.436056084	0.133289556	0.67962966	-0.001734155	0.995732369	0.200567953	0.531948793	-0.302593097	0.339077475	0.314069743	0.320137865	-0.152321825	0.636502484	0.665943994
226989_at	226989_at	black	0.340970385	0.278093074	0.399742414	0.197933076	-0.274519665	0.387865712	-0.444266214	0.147918167	0.464116095	0.128529545	0.42175645	0.17206178	-0.298170034	0.346534245	-0.069012636	0.831238116	0.211745344	0.508829142	0.757708834	0.004305433	0.407914016	0.188066846	-0.223162539	0.48568208	-0.177605705	0.580792108	0.234918577	0.462361547	-0.049867225	0.877685864	-0.238554831	0.455256614	-0.537271252	0.071641621	0.268273852	0.399183856	-0.300163426	0.343162835	0.07054329	0.827544103	-0.142429419	0.65879933	-0.500271955	0.097643008	0.07566081	0.815217364	-0.179773451
223880_x_at	223880_x_at	black	0.339407673	0.280444449	0.388055718	0.212585175	-0.156738787	0.626634345	-0.699306842	0.011373168	0.655010698	0.020788883	0.439666713	0.15266359	0.08290715	0.797829043	0.250876633	0.431571099	-0.054432895	0.866571842	0.290554637	0.359576108	0.185912001	0.562921453	0.229486736	0.473070813	-0.122266599	0.705026821	0.609179537	0.035501741	-0.204859025	0.523020454	-0.326907293	0.299659271	-0.113427918	0.725594371	0.065559893	0.839582232	-0.318501129	0.312984033	-0.074859173	0.817145824	0.380246531	0.222732171	-0.39747685	0.200723621	-0.208545755	0.515401668	-0.550298385
241268_x_at	241268_x_at	black	-0.339267991	0.280655175	-0.379207072	0.224104356	0.101098667	0.754562053	0.626803589	0.029168878	-0.672169709	0.016643773	-0.582500772	0.046872884	0.194150243	0.545421623	-0.216121401	0.499900235	-0.028275707	0.930489378	-0.49551583	0.101388116	-0.351676504	0.262288658	-0.129930247	0.687338614	0.231784263	0.468527139	-0.449885738	0.142250164	0.056092509	0.862537305	0.188672237	0.557032823	0.193943846	0.545857263	0.037528179	0.907818702	0.193559337	0.54666923	0.238692995	0.454987677	-0.271218968	0.39382632	0.418958973	0.175224776	0.031773027	0.921913718	0.569349054
208120_x_at	208120_x_at	black	-0.338852074	0.28128317	-0.327366641	0.298940465	0.090800138	0.778984779	0.579305898	0.048387968	-0.61978339	0.031584803	-0.568130995	0.053958428	0.024253509	0.940360418	-0.224932818	0.482136596	0.016127652	0.960324617	-0.610381062	0.035041338	-0.425110202	0.16831741	-0.061696427	0.848936898	0.211311029	0.50971913	-0.438992338	0.153367429	0.289352096	0.36165889	0.233935273	0.464291722	0.286526728	0.366577299	-0.163492008	0.611655129	0.486168578	0.109025347	0.058816954	0.855920725	-0.087533902	0.786770155	0.66382115	0.018576354	0.175989825	0.584294323	0.511387113
244485_at	244485_at	black	0.338613104	0.281644353	0.3997595	0.197912122	-0.146564872	0.649446002	-0.538958107	0.070584145	0.642675448	0.024201588	0.414821332	0.179969385	-0.34670082	0.269567526	0.256930233	0.420159473	0.140365682	0.66348391	0.153753984	0.633296793	0.238280405	0.455791009	0.118026055	0.714872837	-0.293808669	0.353972042	0.425717083	0.16764538	0.269694599	0.396594755	-0.059135432	0.855147818	0.083270969	0.796958177	-0.151953623	0.637327583	0.062984273	0.84581657	-0.585228102	0.045606244	0.486317656	0.108900636	0.010729552	0.973599295	0.16621272	0.605658339	-0.573726038
218935_at	218935_at	black	0.337307512	0.283622311	0.457847816	0.134462158	-0.231999267	0.468102982	-0.523144728	0.080927315	0.403118322	0.193819343	0.50609175	0.093187975	-0.199026172	0.535172494	0.041623527	0.897803356	0.348364706	0.267120626	0.309913828	0.326927793	0.012936302	0.968171672	-0.077240902	0.811418974	-0.125718486	0.697042455	0.248727722	0.435657932	0.130096185	0.686957168	-0.357061029	0.254541664	-0.150863532	0.639772566	0.252188903	0.429084626	-0.018914044	0.953475914	-0.216348121	0.49943955	0.432798845	0.159928406	-0.467848852	0.125079147	0.276429716	0.384437665	-0.634735003
239121_at	239121_at	black	-0.337224154	0.283748866	-0.194658806	0.544348822	0.055364693	0.864306267	0.447406712	0.144733028	-0.329160701	0.296142322	-0.637940005	0.025613815	0.110169707	0.733219172	-0.378411614	0.225157856	0.091178885	0.778083192	-0.498922239	0.098696233	-0.326613857	0.300118959	0.056629773	0.861231852	0.303467137	0.337614269	-0.163338111	0.611994998	0.243688853	0.445313975	0.181615268	0.572137836	0.460011743	0.132394418	-0.111955117	0.729038204	0.499937032	0.097903653	-0.09021214	0.780384972	-0.000625486	0.998460718	0.781497251	0.00268204	-0.089733582	0.781525	0.394328636
241867_at	241867_at	black	-0.337016267	0.28406462	-0.390736009	0.209168329	0.14525569	0.652402086	0.642521552	0.024246574	-0.601395739	0.038589622	-0.603763242	0.037630942	0.251636236	0.430130958	-0.228718067	0.474595493	-0.135264392	0.675110857	-0.243089583	0.446469135	-0.142085662	0.659578867	-0.176912658	0.582293188	0.191690936	0.550621868	-0.433197479	0.159500847	-0.090112079	0.780623306	0.249751524	0.433708515	0.152665485	0.635732726	0.075450655	0.815722832	-0.005769595	0.985802018	0.232422387	0.467268778	-0.431720783	0.161088331	0.284943051	0.369349409	-0.123492481	0.702188126	0.540938421
209295_at	209295_at	black	-0.336663294	0.284601198	-0.19480045	0.544050185	0.121910839	0.70585128	0.324388397	0.303618131	-0.526976405	0.078331973	-0.631376482	0.027668638	0.237994197	0.456348663	-0.309760884	0.327179161	-0.113058952	0.726456685	-0.496363453	0.100713759	-0.511960966	0.088835783	-0.028683642	0.929488728	0.325866423	0.301291646	-0.340543758	0.278733888	-0.073302994	0.820892102	0.031165249	0.923403506	0.198657648	0.535944262	0.117613104	0.715833821	0.20379732	0.525223478	0.233291348	0.465557752	-0.031149346	0.923442491	0.304529917	0.3358397	0.270467846	0.395189216	0.1821197
234729_at	234729_at	black	-0.336540583	0.284787875	-0.353027994	0.260331489	0.189661136	0.554929289	0.571199863	0.052386126	-0.578066225	0.048985024	-0.508466895	0.091409818	-0.059952647	0.853165073	-0.423434523	0.170181779	-0.103872309	0.748018595	-0.235558465	0.461107505	-0.358719155	0.252183284	-0.271947979	0.392505835	0.022270711	0.945229401	-0.651293182	0.021777832	0.004088107	0.989939647	0.316454065	0.316277644	-0.113306471	0.725878174	-0.023709851	0.94169525	0.172843966	0.591136133	0.325309969	0.302166359	-0.540800288	0.069441614	0.275042808	0.386925253	0.327118797	0.299328182	0.456031912
227890_at	227890_at	black	-0.335734274	0.286016217	-0.126094811	0.696173686	0.112948366	0.726715193	0.313615349	0.320876452	-0.428579454	0.164498556	-0.550317307	0.063741504	0.221424183	0.489175124	-0.348701725	0.266626577	-0.043364064	0.893550861	-0.342998691	0.275058007	-0.157914063	0.624017963	0.18860015	0.557186292	0.395664482	0.202973217	-0.088839785	0.78365527	-0.080918088	0.802593934	0.252313308	0.428849269	0.328018126	0.297922654	0.157489917	0.624961733	0.134903436	0.675936063	-0.004486364	0.988959635	0.006214893	0.984706325	0.357386866	0.254077207	0.108518293	0.737092294	0.385389717
222380_s_at	222380_s_at	black	-0.3352159	0.2868075	-0.266178302	0.403018231	0.122033626	0.705566693	0.656964392	0.020282493	-0.755833068	0.004459323	-0.609521262	0.035370361	0.293510098	0.354484294	-0.219056615	0.493950712	0.095119895	0.768716913	-0.389938525	0.210181451	-0.331207068	0.292968716	-0.249717019	0.433774146	0.308154781	0.32982519	-0.531768425	0.07516687	0.114636602	0.7227716	0.118696362	0.713313769	0.479681719	0.114543988	0.258072203	0.418023619	0.199781713	0.533591704	-0.117365647	0.716409864	0.027973649	0.931230374	0.190019296	0.554168237	0.151851947	0.637555495	0.103940326
1568780_at	1568780_at	black	-0.334823178	0.287407805	-0.291261229	0.358355262	0.11545359	0.720865389	0.530902655	0.07573211	-0.549166622	0.064412842	-0.523638198	0.08058983	0.086890183	0.788306659	-0.48687564	0.108434696	-0.148036947	0.646127648	-0.108982494	0.736003016	-0.188831873	0.556693034	-0.077081312	0.811802444	0.158973015	0.621663948	-0.399524062	0.198200982	-0.026620741	0.934549883	0.369443549	0.237240239	-0.048442306	0.88115873	-0.04661844	0.885606722	0.152386417	0.636357782	0.334169536	0.288408523	-0.466003512	0.126777234	0.341063973	0.277952615	0.005299775	0.986958074	0.670828435
215467_x_at	215467_x_at	black	-0.333736559	0.28907249	-0.309594461	0.3274528	0.082778655	0.798136668	0.567465417	0.054303736	-0.616984192	0.032587045	-0.641123357	0.024658072	0.154680014	0.631227075	-0.304039404	0.336658103	-0.001308984	0.99677868	-0.470876165	0.122325764	-0.372220524	0.233458637	-0.159297005	0.620944378	0.235367724	0.46148115	-0.436990451	0.155468969	0.03880827	0.904686797	0.175992682	0.584288125	0.174717976	0.587056688	0.112951166	0.726708647	0.178110545	0.579699628	0.216402266	0.499329558	-0.272168636	0.392106596	0.423812346	0.169760282	0.140671012	0.662790124	0.504468661
214783_s_at	214783_s_at	black	-0.333723542	0.289092466	-0.265674911	0.403942075	0.076797515	0.812484461	0.545487374	0.06659221	-0.699588706	0.011325956	-0.637946532	0.025611828	0.528771534	0.077135842	-0.255478666	0.422882131	0.00508293	0.987491657	-0.340635249	0.278596393	-0.315709218	0.317480784	-0.143287061	0.656855821	0.432560631	0.160184251	-0.337254212	0.283703227	-0.202371087	0.528189162	-0.017534554	0.956866245	0.319635695	0.311166788	0.428229087	0.164881719	-0.07858495	0.808190944	0.242527261	0.447554373	-0.120658338	0.708756205	0.039044808	0.904108213	-0.101467868	0.753690186	0.291521298
208238_x_at	208238_x_at	black	-0.333468345	0.289484229	-0.300655889	0.342332659	0.049317283	0.879025971	0.594278299	0.041576307	-0.703812305	0.010635795	-0.663665065	0.01861398	0.266572086	0.402296285	-0.249989138	0.433256682	-0.019329059	0.952456083	-0.400601144	0.196881624	-0.292461207	0.356286974	-0.156662175	0.626805035	0.336642421	0.284632947	-0.406743681	0.1894608	0.022708901	0.944153222	0.12208985	0.705436394	0.227068443	0.477875216	0.166074044	0.605963464	0.13923286	0.666060081	0.213321983	0.505604097	-0.202328155	0.528278546	0.351655079	0.262319753	0.031644469	0.922228823	0.521421497
215032_at	215032_at	black	-0.332527439	0.290931245	-0.338788504	0.281379225	0.235847486	0.460541613	0.656390935	0.020430187	-0.542824301	0.068201062	-0.564073047	0.056087764	0.074086741	0.819004909	-0.285603074	0.368192758	-0.104978069	0.745414157	-0.390668513	0.209253959	-0.243365425	0.44593724	-0.112637851	0.727441199	-0.014688619	0.963862624	-0.489792114	0.106020857	0.163758815	0.611066078	0.532066761	0.074972765	0.40598468	0.190368232	-0.119161678	0.712232081	0.229167307	0.473704136	-0.213590422	0.505055903	-0.182039087	0.571226082	0.474176363	0.11936981	0.119643712	0.711112042	0.269372773
1553186_x_at	1553186_x_at	black	-0.332526752	0.290932303	-0.274552953	0.387805836	0.074644972	0.817661276	0.469610075	0.123472407	-0.509122793	0.090922841	-0.520497026	0.082754523	-0.037790742	0.907176208	-0.196849337	0.539738063	0.088809467	0.783727554	-0.659896662	0.019539443	-0.383046617	0.21906098	0.035231971	0.913439661	0.283840878	0.371285124	-0.318044133	0.313717662	0.277663081	0.3822324	0.173943872	0.588740471	0.291736329	0.357535621	-0.133168748	0.679906408	0.514638242	0.086896943	0.02933984	0.927879296	-0.032040325	0.921258591	0.713227054	0.009210331	0.234981579	0.462238006	0.524778272
232481_s_at	232481_s_at	black	-0.332157842	0.291500762	-0.207771703	0.516997251	0.084062436	0.795064394	0.354996696	0.25749574	-0.616472005	0.032772871	-0.459871601	0.132527701	0.402464059	0.194612446	-0.149290339	0.643306904	0.01309849	0.967772808	-0.569638765	0.05318187	-0.338785732	0.281383413	0.209920266	0.512573647	0.513542876	0.087686692	-0.118876161	0.712895744	-0.088521259	0.784414774	0.034257431	0.915826382	0.379391324	0.223860756	0.218868376	0.494331304	0.155529795	0.629329913	0.148205819	0.645747353	0.163881002	0.610796385	0.234742367	0.462707161	0.033960503	0.916553708	0.385649527
212459_x_at	212459_x_at	black	0.329682743	0.295330884	0.28533217	0.368667272	-0.131487178	0.683762315	-0.637091965	0.025872883	0.715701199	0.008860635	0.559145842	0.058751215	0.072282528	0.823350598	0.450225472	0.141912057	0.042058674	0.896739965	0.184264826	0.566447474	0.385667202	0.215658409	0.357085978	0.254506084	-0.075800671	0.814881002	0.738546285	0.006081128	-0.225194429	0.481613651	-0.297538996	0.347605192	-0.025987441	0.936104085	0.056500204	0.861546651	-0.374257784	0.23070733	-0.139655193	0.665099257	0.321864216	0.307614417	-0.315101205	0.318464763	-0.387676735	0.213071019	-0.328328301
226470_at	226470_at	black	-0.32946392	0.295670859	-0.100999024	0.754797406	0.019577984	0.951844421	0.449384498	0.142749949	-0.518738388	0.083983555	-0.633063044	0.027129658	0.410604523	0.184886413	-0.388550613	0.211951749	0.19079969	0.552511469	-0.317721698	0.314235849	-0.170314773	0.596659098	0.027962389	0.931257999	0.526170319	0.078873181	-0.10223648	0.751875955	-0.049979256	0.877412902	0.076525721	0.813137743	0.518829741	0.083919409	0.439531863	0.152804167	0.093597829	0.77233099	-0.079410211	0.806210253	0.077838633	0.809983055	0.264777375	0.405591906	-0.087525821	0.786789439	0.303759389
218283_at	218283_at	black	0.329393573	0.295780202	0.241024279	0.45046119	-0.047450551	0.883577011	-0.510900715	0.089611613	0.46330979	0.129282923	0.589388594	0.043720853	-0.061494006	0.849427525	0.38463289	0.216997519	-0.124775429	0.699221025	0.564342752	0.055944451	0.359663334	0.2508461	-0.019779716	0.951348738	-0.24926651	0.4346315	0.252413398	0.428659959	-0.200953164	0.531144651	-0.264044623	0.406941339	-0.317272401	0.314958703	0.00826527	0.979661539	-0.388584559	0.211908343	-0.034600457	0.914986213	0.130013377	0.687147513	-0.691079441	0.0128167	-0.069306643	0.830528327	-0.581469407
207876_s_at	207876_s_at	black	-0.327500916	0.298730528	-0.250492015	0.432301196	0.069428112	0.830235111	0.49839749	0.099107756	-0.452462619	0.139698568	-0.723763886	0.007789557	0.138046578	0.668761384	-0.326813999	0.299805379	-0.147736708	0.646803968	-0.20457889	0.523601342	-0.154341826	0.631982661	-0.135946205	0.673553013	0.256656634	0.420671991	-0.32463647	0.303226954	0.067161961	0.835708637	0.189927893	0.554362418	0.192627678	0.548638694	-0.071144811	0.826093294	0.232523586	0.467069362	0.130222676	0.686666448	-0.282872982	0.372989362	0.546997212	0.065691806	-0.073640015	0.820080478	0.467251857
220113_x_at	220113_x_at	black	-0.327184703	0.299225053	-0.33757523	0.283216079	0.065853118	0.838873004	0.571939112	0.052012233	-0.64751065	0.022818805	-0.613565477	0.0338418	0.254405022	0.424901501	-0.218886714	0.494294222	-0.046528622	0.885825847	-0.397558434	0.200622716	-0.273146502	0.390339819	-0.135053888	0.675592064	0.304702019	0.335552809	-0.383736998	0.218161467	-0.040848608	0.899697444	0.113578666	0.725242141	0.145436118	0.651994414	0.138159178	0.668504826	0.085292101	0.792124129	0.306591485	0.332411837	-0.300142045	0.343198904	0.336392213	0.285013677	-0.018272532	0.955052453	0.584372918
227902_at	227902_at	black	-0.326721489	0.299950299	-0.231450461	0.469186015	0.084463107	0.794106075	0.509640387	0.090539785	-0.571044023	0.052465186	-0.555163141	0.06096747	0.099705219	0.757855046	-0.491266548	0.104814253	-0.053782399	0.868154009	-0.096977653	0.764311479	-0.170369047	0.596540374	-0.133736743	0.678605556	0.23283715	0.466451725	-0.401349578	0.195968026	-0.05364169	0.868496306	0.288481541	0.363170633	-0.015646934	0.961506441	0.136388969	0.672541991	0.09388348	0.771652405	0.282912915	0.37291897	-0.415010663	0.179750549	0.25094179	0.431447475	0.114547852	0.722978759	0.587510659
1561346_at	1561346_at	black	-0.326558471	0.300205769	-0.250967359	0.431398967	0.030823126	0.924242219	0.546914401	0.065740971	-0.723763895	0.007789555	-0.682295795	0.014502928	0.367996275	0.23922541	-0.243869022	0.444966961	-0.01415187	0.965182432	-0.350975536	0.263307121	-0.279925928	0.378203427	-0.161641602	0.615746224	0.421083758	0.172819066	-0.368861804	0.238037018	-0.059878629	0.853344625	0.029742171	0.926892636	0.252172908	0.429114891	0.300046176	0.34336065	0.053582701	0.868639812	0.225281092	0.481440474	-0.132641211	0.681115318	0.217403953	0.497296646	0.024108737	0.94071586	0.425941154
228558_at	228558_at	black	-0.325199206	0.30234064	-0.159309136	0.620917441	0.11711894	0.716984293	0.384239051	0.217508734	-0.366564721	0.241198668	-0.789172184	0.002274384	0.240058868	0.452333052	-0.388570231	0.211926664	-0.173918004	0.588796769	-0.472779984	0.120614739	-0.524809965	0.079792299	-0.051711263	0.873194449	0.187924108	0.558626372	-0.293156601	0.355091291	0.184415529	0.566124503	0.161648035	0.615731985	0.498282913	0.099197764	-0.178812382	0.578182195	0.447280851	0.144859822	-0.108686905	0.736696583	0.124830622	0.699093466	0.661091043	0.019242561	0.006055562	0.985098369	-0.019122502
209796_s_at	209796_s_at	black	0.325178921	0.302372564	0.18299014	0.569182222	0.006906888	0.983003662	-0.523277323	0.080836538	0.597685549	0.040126782	0.615695939	0.03305588	-0.112273819	0.728292594	0.32606899	0.300973576	-0.270053473	0.395942109	0.642875446	0.024143216	0.485295457	0.109757657	0.085948213	0.790556309	-0.386264255	0.214887695	0.339193327	0.280767852	-0.312692649	0.322379113	-0.049897038	0.877613222	-0.450788227	0.141353139	-0.128679846	0.690215078	-0.512249189	0.088625665	0.058017568	0.857861247	-0.114940932	0.722061363	-0.609097695	0.035533257	-0.206201263	0.520241048	-0.355941026
216310_at	216310_at	black	-0.325093605	0.302506852	-0.273000556	0.390603251	0.03558097	0.912585094	0.575796307	0.050091667	-0.705782592	0.010324762	-0.667311805	0.017749352	0.199734607	0.533690204	-0.313221888	0.321516751	-0.010025086	0.975332195	-0.354881725	0.257660849	-0.334555649	0.28781715	-0.21738926	0.497326438	0.308748661	0.328845429	-0.46598069	0.126798329	0.048521497	0.880965672	0.109937229	0.733764069	0.146212612	0.650240937	0.166084457	0.60594055	0.173475265	0.589760665	0.25036971	0.432533486	-0.235916085	0.460407346	0.335724681	0.286030849	0.131950052	0.68270023	0.495149368
242889_x_at	242889_x_at	black	-0.324696447	0.303132422	-0.286764083	0.366162767	0.046510429	0.885870234	0.557448987	0.059688491	-0.645635735	0.023347989	-0.650389931	0.022023202	0.170486943	0.596282508	-0.23050061	0.47106323	-0.002689203	0.993382102	-0.39069373	0.209221965	-0.258699325	0.416852988	-0.170641416	0.595944702	0.324166559	0.303968178	-0.407859553	0.188131573	0.048781717	0.880331327	0.107028755	0.740590587	0.18283083	0.569524382	0.137645045	0.669676541	0.170087165	0.597157089	0.197907746	0.537516171	-0.230854323	0.470363771	0.395089405	0.203690238	0.108276315	0.737660289	0.521882666
243715_at	243715_at	black	-0.322025718	0.307357856	-0.349718949	0.265138592	0.143623022	0.656095029	0.525477133	0.079340622	-0.386409691	0.214700208	-0.411367701	0.183990389	-0.079374983	0.806294782	-0.264409591	0.406268935	0.071609378	0.824973144	-0.57965737	0.048219628	-0.257546928	0.419005385	0.081210791	0.801892361	0.097184446	0.763821489	-0.276947157	0.383511683	0.163890332	0.610775794	0.404353322	0.192327702	0.203320256	0.526214679	-0.153858022	0.633064142	0.333310309	0.289726986	0.054867971	0.865513883	-0.300722467	0.342220507	0.684400583	0.014084772	0.091558815	0.777179041	0.694506449
215067_x_at	215067_x_at	black	-0.321778863	0.307750057	-0.284836831	0.369535729	0.032631523	0.919809763	0.568879109	0.053572137	-0.71127319	0.009493686	-0.577782766	0.049122269	0.330357253	0.294284312	-0.177974322	0.579994337	0.035403449	0.913019766	-0.337740171	0.282965964	-0.161848397	0.615288516	-0.097557543	0.76293765	0.436081716	0.156428963	-0.316501473	0.316201152	-0.0553283	0.864394736	0.06583254	0.838922774	0.236550686	0.459166133	0.283569234	0.371763014	0.04055959	0.900403998	0.21796842	0.496152703	-0.174062023	0.588483354	0.219551722	0.492950308	-0.040879226	0.899622597	0.567132742
212635_at	212635_at	black	0.321402495	0.308348563	0.184416703	0.566121986	-0.15329011	0.634334482	-0.369901704	0.236613849	0.511515273	0.08916136	0.757421712	0.004328725	-0.703207102	0.010732717	0.221034774	0.489959155	0.412568798	0.182585695	0.034274211	0.915785281	0.18970145	0.554843604	0.063787281	0.843871988	-0.398219559	0.19980617	0.211952373	0.508405145	0.29454713	0.352706767	0.01048504	0.974200754	-0.426701087	0.166559341	-0.145162254	0.652613239	0.102831904	0.750471311	-0.120255129	0.709692128	-0.043975255	0.8920582	-0.011896969	0.970727828	0.378538417	0.22498972	0.102861136
1566480_x_at	1566480_x_at	black	-0.320850836	0.309226987	-0.295102952	0.351756012	0.112896718	0.726835934	0.425137897	0.168286704	-0.537491133	0.071503167	-0.59063676	0.043166153	0.361608265	0.248104744	-0.343817983	0.273837465	-0.198884922	0.535468247	-0.283121746	0.37255096	-0.300702981	0.342253329	-0.043151249	0.894070676	0.260825501	0.412896238	-0.287514277	0.364854204	-0.303577037	0.33743053	0.146669457	0.649210052	-0.003271659	0.991948766	0.206524016	0.519573672	-0.133230346	0.679765293	0.491492958	0.104629783	-0.402891127	0.194094523	0.146270997	0.65010916	-0.061097685	0.850388272	0.534613692
233244_at	233244_at	black	-0.320165801	0.310319721	-0.242073803	0.448430431	0.052366334	0.871599753	0.562489443	0.056934414	-0.604756663	0.037233775	-0.801001298	0.001740819	0.240569338	0.451342827	-0.371263788	0.234757413	-0.110335585	0.732830447	-0.346760178	0.269480013	-0.386912046	0.214053372	-0.244036905	0.444643725	0.219153762	0.493754346	-0.448220171	0.14391526	0.095648137	0.767463609	0.162982102	0.61278148	0.272741356	0.391071331	0.053939784	0.86777117	0.217742901	0.496609594	0.118495207	0.713781532	-0.174027749	0.588557937	0.467332055	0.125553196	0.041681744	0.897661079	0.313813804
216745_x_at	216745_x_at	black	-0.319257669	0.311771624	-0.298790656	0.345482697	0.048921314	0.879991055	0.608459511	0.035779704	-0.68245275	0.014471434	-0.629667955	0.028222479	0.203851283	0.52511141	-0.20461592	0.523524542	0.068693586	0.832008494	-0.518437296	0.084195209	-0.330537078	0.294005649	-0.153812594	0.633165726	0.297851611	0.347074425	-0.410870759	0.184573527	0.119560617	0.711305081	0.14003183	0.664242782	0.315636295	0.317598711	0.150366876	0.640887615	0.212501737	0.507280795	0.087342789	0.787226253	-0.123493958	0.702184709	0.428667977	0.164401836	0.100108934	0.756900605	0.474379338
215200_x_at	215200_x_at	black	-0.319133074	0.311971117	-0.354859566	0.257692678	0.070873695	0.826747138	0.658302267	0.019940956	-0.674243831	0.016187495	-0.548725126	0.064671714	0.175563849	0.585218948	-0.130222214	0.686667508	0.080513346	0.803564276	-0.478084447	0.115930603	-0.225233124	0.481536325	-0.14008141	0.664130066	0.280692062	0.376844336	-0.411080466	0.184327305	0.132938135	0.680434799	0.17138268	0.594324716	0.309424518	0.327732357	0.094180995	0.770945793	0.208860381	0.514753733	0.071257171	0.825822347	-0.183164338	0.568808181	0.425723874	0.167637869	0.010262713	0.97474765	0.552579786
202047_s_at	202047_s_at	black	-0.31840323	0.313141113	-0.179634067	0.576407636	0.095977714	0.766681917	0.553100748	0.062137644	-0.59691699	0.040450559	-0.520947448	0.082441722	0.155394706	0.629631367	-0.404052917	0.192689878	0.08799805	0.785662704	-0.38079172	0.222014495	-0.253973716	0.425714057	0.024693839	0.939279388	0.234592069	0.463002047	-0.299258329	0.34469143	0.198656	0.535947714	0.405618998	0.190806386	0.453060228	0.139111076	0.077791669	0.810095856	0.310504957	0.32595725	-0.195184889	0.543239991	0.04916028	0.879408613	0.431359473	0.161478268	0.112223021	0.728411424	0.368322173
227176_at	227176_at	black	0.317203432	0.315069745	0.222587368	0.486836567	-0.039120711	0.903922558	-0.638144206	0.025551715	0.67863352	0.015252235	0.696602957	0.01183352	-0.322176434	0.307118536	0.139663388	0.665080619	-0.058960413	0.855572553	0.288223705	0.363619009	0.081202164	0.801913037	0.173782467	0.589091784	-0.416802749	0.177687417	0.339453055	0.280376004	-0.176172714	0.583897522	-0.11475871	0.722486603	-0.57645514	0.049768678	-0.181429967	0.572536653	-0.218660138	0.494752485	0.2218512	0.488316025	-0.080170501	0.804386421	-0.376805207	0.22729441	0.089553931	0.781953069	-0.258107869
215181_at	215181_at	black	-0.315529472	0.317771501	-0.305458228	0.334293797	0.107933623	0.738464894	0.530632768	0.075908906	-0.664642831	0.018379195	-0.445604423	0.146555491	0.302879759	0.338597206	0.192313202	0.54930414	0.127172481	0.693687674	-0.518829305	0.083919715	-0.142105953	0.659532843	-0.063827911	0.843773618	0.515737102	0.086109529	-0.323990026	0.304246897	0.100599306	0.755741713	-0.131714702	0.683240184	0.550147891	0.063840039	0.186621612	0.561405176	0.236695866	0.458882398	-0.130189747	0.686742126	0.194799747	0.544051665	0.2268218	0.478366476	0.032128088	0.921043499	0.161105397
234675_x_at	234675_x_at	black	-0.315489677	0.317835885	-0.429749836	0.163222702	0.233497024	0.465153193	0.45921832	0.133150157	-0.440688932	0.151600648	-0.346084083	0.270477766	0.087131607	0.787730318	0.021305924	0.947599175	-0.11142831	0.73027115	-0.593438953	0.041939009	-0.21205193	0.508201306	0.092268146	0.775491668	0.134683129	0.676439883	-0.297913819	0.346968859	-0.097773708	0.762425689	0.261255757	0.412097829	0.148866356	0.644260591	-0.06852748	0.832409628	0.059411692	0.854477463	0.188842892	0.556669583	-0.301631261	0.340691603	0.369866164	0.236662405	0.096781274	0.764776866	0.536479658
244716_x_at	244716_x_at	black	-0.315247046	0.318228589	-0.375110513	0.229561497	0.152441349	0.636234727	0.614218737	0.033599407	-0.707291912	0.010091115	-0.58114182	0.047513182	0.262942786	0.408974708	-0.184297142	0.566378212	-0.195234068	0.543136384	-0.192874516	0.548116608	-0.211722675	0.508875577	-0.278043375	0.38155375	0.175892694	0.584505107	-0.560361809	0.058085896	-0.129434041	0.68847965	0.173403307	0.589917383	0.05554872	0.863858934	0.133974789	0.678060611	-0.061317102	0.849856345	0.305928405	0.333512292	-0.402215381	0.194914419	0.084008658	0.795193039	0.047360219	0.88379732	0.393296627
242862_x_at	242862_x_at	black	-0.314174325	0.319968006	-0.314657573	0.319183774	0.155701114	0.628947687	0.428925776	0.164120369	-0.450760401	0.141380742	-0.413844526	0.181101052	0.021396412	0.947376896	-0.228433911	0.4751597	0.002535065	0.993761416	-0.750301623	0.004937422	-0.468834633	0.124178157	0.150146223	0.641383227	0.114641227	0.722760804	-0.270005132	0.396029991	0.117784648	0.715434573	0.341334189	0.277547291	0.239835167	0.452767319	-0.124868581	0.69900574	0.329327123	0.295883507	0.09730791	0.763528984	-0.106246215	0.742430256	0.602747604	0.038040104	0.225533497	0.480936261	0.52975581
213812_s_at	213812_s_at	black	-0.312886675	0.322062813	-0.225826487	0.480351279	0.028709698	0.929424816	0.570685229	0.052647524	-0.701109464	0.011073737	-0.643873975	0.02385331	0.457723858	0.134581236	-0.076570296	0.813030596	0.039106047	0.903958425	-0.388760081	0.211683993	-0.111804523	0.729390595	-0.035797084	0.912055956	0.49934698	0.098363978	-0.214436686	0.503329427	0.046284295	0.886421958	0.061623699	0.849113169	0.57288594	0.05153609	0.266598681	0.402247552	0.107374773	0.739777533	-0.105170575	0.744960989	0.140631931	0.662878911	0.288844026	0.362540764	-0.158015043	0.623793347	0.33402888
240205_x_at	240205_x_at	black	-0.311759227	0.323903153	-0.352495052	0.261102256	0.103120623	0.749790453	0.619182976	0.031797888	-0.68389473	0.014184447	-0.554516588	0.061332655	0.117656267	0.715733358	-0.235728576	0.460774396	-0.025891146	0.936340423	-0.265656039	0.403976729	-0.273033796	0.390543245	-0.32158989	0.308050483	0.192099888	0.549755712	-0.59122921	0.042904613	-0.004519982	0.988876911	0.119985873	0.710317325	0.022373589	0.944976727	0.146479306	0.649639065	0.086376068	0.789534304	0.298864247	0.345358122	-0.41261557	0.182531131	0.196968408	0.539487906	0.169352219	0.598766186	0.455633804
1557091_at	1557091_at	black	-0.311180283	0.324850397	-0.3271597	0.299264175	0.103656937	0.74852615	0.658737566	0.019830743	-0.813262571	0.001294881	-0.462718842	0.129836904	0.154866097	0.630811464	-0.184239726	0.566501273	0.119927408	0.710453101	-0.317741143	0.314204585	-0.378422752	0.225143083	-0.37128663	0.234726355	0.265051106	0.405088382	-0.688000709	0.013390262	0.109963751	0.7337019	0.004351203	0.989292231	0.166511902	0.605000259	0.224879589	0.482243029	0.219477869	0.493099477	0.164664251	0.609068648	-0.174011236	0.588593871	0.061300689	0.849896134	0.269465893	0.397010961	0.225761237
203613_s_at	203613_s_at	black	0.311011183	0.325127358	0.33702846	0.284046094	-0.061917678	0.848400684	-0.639001776	0.025292108	0.706233123	0.010254601	0.519859649	0.083198535	0.014217947	0.96501995	0.258671554	0.416904792	-0.102211364	0.751935221	0.420870034	0.173060104	0.447353622	0.144786503	0.330028576	0.294794027	-0.186200974	0.562303783	0.651854676	0.021626308	-0.258718609	0.416817017	-0.078150236	0.809234707	-0.092350984	0.775294667	0.008219561	0.979773996	-0.414020016	0.180897414	-0.21301141	0.506238664	0.254456745	0.424804109	-0.404436338	0.19222769	-0.269348916	0.397223925	-0.424369882
226215_s_at	226215_s_at	black	0.31061503	0.325776701	0.273106807	0.39041146	-0.062941546	0.845920063	-0.592148788	0.042500887	0.662008968	0.019016649	0.504871947	0.094110168	-0.264154067	0.406739646	-0.084546524	0.793906591	-0.176248561	0.583732992	0.4154314	0.179264841	0.014463906	0.964415158	0.089041543	0.783174282	-0.501703629	0.096534093	0.291760673	0.357493648	-0.136736562	0.671748635	0.00822908	0.979750577	-0.555529855	0.060761016	-0.237839919	0.456649394	-0.199365635	0.534462002	0.199184047	0.534842014	-0.110539584	0.732352467	-0.295373436	0.351293833	0.013196345	0.96753216	-0.309538582
233399_x_at	233399_x_at	black	-0.30965992	0.327345154	-0.433528514	0.159146345	0.187904793	0.558667538	0.523111586	0.080950015	-0.489150673	0.106548654	-0.467423912	0.125468852	0.035385859	0.913062837	-0.17842585	0.579017716	-0.246086509	0.440706598	-0.373641743	0.231537238	-0.255051151	0.42368566	-0.08053176	0.803520125	0.021465023	0.947208358	-0.444443251	0.147737429	-0.052042703	0.872387543	0.326794005	0.299836698	-0.06809534	0.833453385	-0.193955723	0.54583219	0.09610153	0.7663883	0.376192485	0.22811253	-0.521294278	0.08220141	0.415393568	0.179308483	0.049280239	0.879116253	0.640769865
201725_at	201725_at	black	0.308850224	0.328678032	0.225994058	0.480016853	0.004731429	0.988356597	-0.602728517	0.038047824	0.835066761	0.000723632	0.512680641	0.088311761	-0.274356347	0.388159551	0.166084791	0.605939815	-0.154422557	0.63180226	0.224235855	0.483531047	0.208751938	0.514977019	0.241682989	0.449186117	-0.508331709	0.091510407	0.474507261	0.119076045	-0.143041061	0.657413086	0.084734211	0.7934578	-0.288152612	0.36374269	-0.278583221	0.380591442	-0.265465348	0.404326985	-0.102147922	0.752084928	-0.02031052	0.950044561	-0.114549428	0.72297508	-0.080353353	0.803947917	-0.33470504
241520_x_at	241520_x_at	black	-0.307962748	0.330142339	-0.293729162	0.354108412	0.026177891	0.935636674	0.617339908	0.032458434	-0.658903202	0.019788923	-0.667484301	0.017709197	0.258294823	0.417607873	-0.183864601	0.567305558	-0.01865865	0.954103537	-0.27598815	0.385228773	-0.141685575	0.660486532	-0.210902165	0.510557589	0.335826006	0.285876319	-0.385169498	0.216302154	0.063015771	0.845740281	0.102403617	0.751481598	0.263240183	0.40842538	0.138817537	0.667005409	0.125662539	0.697171641	0.127274965	0.693451405	-0.214956368	0.502270516	0.362859077	0.246351083	-0.085616961	0.791347767	0.502636517
203996_s_at	203996_s_at	black	-0.307136485	0.331508827	-0.165181584	0.607928487	-2.79E-05	0.99993126	0.613011826	0.034048211	-0.716342768	0.008771597	-0.690783046	0.012871112	0.051341054	0.874095873	-0.381647562	0.220890688	0.112031796	0.728858793	-0.215401646	0.501364	-0.266275144	0.402840626	-0.338848503	0.281288565	0.302591454	0.33908023	-0.554205856	0.061508701	0.298687776	0.345656893	0.140501306	0.663175709	0.281766869	0.374941943	0.13615211	0.67308278	0.386155338	0.215028167	-0.064821269	0.841369236	-0.069746881	0.829465725	0.400269788	0.197286937	0.27732082	0.382843711	0.292256268
242364_x_at	242364_x_at	black	-0.307132807	0.331514916	-0.301156306	0.341490181	0.075499564	0.815605191	0.571327592	0.05232139	-0.704212514	0.010572061	-0.653262894	0.021249669	0.21232989	0.507632387	-0.226655467	0.478697907	-0.062660028	0.846601996	-0.498591335	0.098955604	-0.45304139	0.139129571	-0.214462585	0.50327663	0.208175778	0.516164048	-0.504606647	0.094311548	0.087130763	0.787732332	0.134468288	0.67693132	0.222001606	0.488013593	0.085468104	0.791703491	0.196125549	0.541259713	0.179597731	0.576486063	-0.141815454	0.660191833	0.35957115	0.250976471	0.181030661	0.57339644	0.352076185
223808_s_at	223808_s_at	black	0.306816327	0.332039135	0.297401678	0.347838471	-0.100965313	0.754877034	-0.561143728	0.057660852	0.490616642	0.105344971	0.637832935	0.02564642	-0.213012898	0.506235622	0.302292208	0.339581975	0.061755344	0.848794103	0.537738616	0.071347552	0.355053457	0.257414248	0.020286289	0.950104095	-0.118166452	0.714546206	0.285827183	0.367800453	-0.115438379	0.720900867	-0.349994888	0.264735782	-0.378245102	0.225378758	0.052795568	0.870555068	-0.217585756	0.496928077	-0.00632817	0.9844276	0.143751868	0.655803332	-0.598635027	0.039729335	0.075131286	0.816491109	-0.460129965
[truncated: 21,446 more rows]
[truncated: 131 more columns]
